# Supplementary material for: H4K79 and H4K91 histone lactylation, newly identified lactylation sites enriched in breast cancer
Source: J Exp Clin Cancer Res. 2025 Aug 23;44:252. doi: 10.1186/s13046-025-03512-6 (PMC12374308; doi:10.1186/s13046-025-03512-6)
Supplement: Supplementary file 14 — Supplementary Material 14: Table S1. Clinical characteristics data. [file 13046_2025_3512_MOESM14_ESM.xlsx]

## Sheet: normal tissue
ID	pan-Kla level	H4K79la level	H4K91 level
1	1	3	4
2	3	1	1
3	4	2	4
4	6	1	1
5	2	1	2
6	2	1	3
7	2	2	1
8	4	1	2
9	9	2	6
10	6	3	1
11	3	4	9
12	2	2	2
13	2	2	6
14	9	1	1
15	3	3	4
16	2	2	1
17	1	1	1
18	1	6	2
19	2	3	1
20	3	4	3
21	1	2	3
22	2	8	2
23	2	6	2
24	3	4	1
25	4	2	8
26	4	3	1
27	2	2	2
28	2	3	2

## Sheet: breast cancer tissue
Patient	level	level79	level91	Age	TNM	lymph	grade	OS(month)	survival status	DFS（month）	DFS status	mesubtype
1	2	6	2	49	II	Negative	1	75	0	75	0	Luminal
2	2	6	6	53	III	Positive	2	30	1	30	1	Luminal
3	4	2	6	56	III	Positive	1	75	0	48	1	HER
4	3	4	4	47	I	Negative	1	75	0	75	0	Luminal
5	6	8	6	56	III	Positive	3	75	0	75	0	Luminal
6	2	1	2	57	I	Negative	1	73	0	73	0	Luminal
7	12	3	12	48	II	Positive	2	75	0	53	1	Luminal
8	3	8	9	52	III	Positive	2	75	0	75	0	Luminal
9	9	9	6	38	II	Positive	3	45	1	27	1	Luminal
10	4	8	4	36	II	Positive	2	75	0	75	0	Luminal
11	1	1	4	56	II	Negative	2	75	0	75	0	Luminal
12	3	4	9	52	II	Positive	2	75	0	75	0	HER
13	3	1	4	44	II	Negative	2	49	1	26	1	Luminal
14	2	2	6	40	II	Positive	2	75	0	75	0	Luminal
15	4	1	1	55	II	Negative	2	75	0	75	0	TNBC
16	2	4	2	45	I	Negative	1	74	0	74	0	Luminal
17	3	4	2	57	I	Negative	1	74	0	74	0	Luminal
18	4	1	2	57	I	Negative	1	74	0	74	0	Luminal
19	9	12	2	50	II	Positive	2	74	0	74	0	Luminal
20	3	3	9	47	III	Positive	2	74	0	74	0	TNBC
21	2	9	6	56	II	Positive	2	74	0	74	0	Luminal
22	9	12	2	42	II	Negative	2	74	0	74	0	Luminal
23	3	6	6	50	III	Positive	2	74	0	61	1	HER
24	4	4	6	44	I	Negative	1	74	0	74	0	TNBC
25	3	2	3	44	I	Negative	1	74	0	74	0	TNBC
26	1	1	4	47	II	Positive	2	74	0	74	0	Luminal
27	6	6	1	52	II	Negative	2	74	0	74	0	Luminal
28	2	1	2	50	III	Positive	2	74	0	74	0	Luminal
29	3	2	4	59	I	Negative	1	74	0	74	0	Luminal
30	6	1	8	71	I	Negative	2	73	0	66	1	Luminal
31	9	12	6	59	III	Positive	3	45	1	43	1	HER
32	4	3	6	50	I	Negative	1	73	0	73	0	TNBC
33	3	4	1	55	II	Negative	2	73	0	73	0	Luminal
34	4	9	2	52	II	Negative	2	73	0	73	0	Luminal
35	4	6	2	51	II	Negative	2	73	0	73	0	Luminal
36	8	12	6	53	II	Negative	2	73	0	73	0	Luminal
37	12	8	2	44	III	Positive	2	73	0	60	1	Luminal
38	12	9	9	52	III	Positive	3	33	1	21	1	Luminal
39	8	4	12	61	II	Positive	2	73	0	73	0	Luminal
40	4	2	8	56	II	Negative	2	73	0	73	0	Luminal
41	6	6	9	45	II	Negative	2	73	0	73	0	TNBC
42	1	2	9	56	I	Negative	2	73	0	73	0	Luminal
43	8	12	2	59	II	Positive	2	73	0	73	0	Luminal
44	3	8	8	49	II	Positive	2	73	0	73	0	Luminal
45	12	9	4	48	III	Positive	2	73	0	73	0	Luminal
46	6	6	6	46	II	Negative	2	73	0	73	0	Luminal
47	2	2	2	60	III	Positive	2	73	0	73	0	Luminal
48	2	2	3	44	II	Positive	2	73	0	73	0	Luminal
49	3	3	9	36	III	Positive	2	73	0	73	0	Luminal
50	2	2	9	68	II	Positive	2	26	1	26	1	TNBC
51	4	1	8	50	II	Negative	2	72	0	72	0	Luminal
52	3	6	8	42	III	Positive	2	72	0	72	0	Luminal
53	2	4	2	75	III	Positive	2	73	0	73	0	Luminal
54	9	9	12	43	III	Positive	3	68	1	38	1	Luminal
55	4	6	8	49	II	Positive	2	72	0	72	0	Luminal
56	2	4	8	63	II	Negative	2	50	1	32	1	Luminal
57	6	8	6	61	I	Negative	1	72	0	72	0	Luminal
58	1	6	6	44	II	Negative	2	72	0	72	0	HER
59	8	9	9	53	III	Positive	3	5	1	5	1	Luminal
60	4	3	6	37	II	Negative	2	72	0	72	0	Luminal
61	6	2	4	54	II	Positive	2	72	0	72	0	Luminal
62	2	6	8	48	I	Negative	2	72	0	43	1	Luminal
63	2	6	6	43	II	Negative	2	72	0	72	0	TNBC
64	3	6	4	52	II	Positive	2	63	1	24	1	Luminal
65	2	6	4	68	II	Negative	3	55	1	55	1	TNBC
66	4	6	3	54	II	Negative	2	72	0	72	0	Luminal
67	6	9	6	42	II	Negative	2	72	0	72	0	TNBC
68	3	4	6	47	II	Negative	2	72	0	72	0	TNBC
69	8	9	6	38	II	Positive	2	72	0	72	0	Luminal
70	6	12	12	50	III	Positive	3	72	0	72	0	TNBC
71	4	6	4	39	II	Positive	1	72	0	72	0	Luminal
72	6	12	8	62	II	Negative	2	72	0	72	0	Luminal
73	8	6	2	62	III	Positive	3	50	1	29	1	Luminal
74	8	12	8	47	III	Positive	2	72	0	72	0	Luminal
75	8	9	6	39	II	Negative	2	72	0	72	0	Luminal
76	12	8	3	42	III	Positive	2	34	1	19	1	Luminal
77	6	8	4	50	II	Negative	2	44	1	44	1	Luminal
78	9	8	12	46	III	Positive	2	72	0	72	0	Luminal
79	12	12	12	39	II	Positive	2	72	0	42	1	Luminal
80	4	3	12	43	II	Negative	2	72	0	72	0	Luminal
81	6	9	8	51	II	Positive	2	72	0	72	0	Luminal
82	2	6	2	43	II	Positive	2	72	0	72	0	Luminal
83	2	4	8	44	II	Negative	2	72	0	72	0	Luminal
84	2	2	9	44	II	Negative	2	71	0	71	0	Luminal
85	3	6	6	49	II	Positive	2	71	0	71	0	Luminal
86	4	2	9	49	III	Positive	2	71	0	71	0	Luminal
87	4	6	1	55	I	Negative	1	71	0	71	0	Luminal
88	12	6	8	58	III	Positive	3	54	1	54	1	Luminal
89	2	1	4	44	II	Negative	2	71	0	48	1	Luminal
90	6	6	1	39	I	Negative	1	71	0	71	0	Luminal
91	3	1	1	45	II	Negative	2	70	0	70	0	Luminal
92	8	8	6	54	I	Negative	1	70	0	70	0	Luminal
93	4	3	8	47	II	Positive	2	70	0	70	0	Luminal
94	8	9	8	52	III	Positive	3	21	1	21	1	Luminal
95	8	6	6	52	II	Positive	2	70	0	70	0	Luminal
96	8	6	6	46	I	Negative	1	70	0	23	1	Luminal
97	8	12	1	46	II	Positive	2	70	0	70	0	Luminal
98	9	9	4	45	II	Positive	2	70	0	60	1	Luminal
99	12	12	8	41	III	Positive	2	70	0	70	0	Luminal
100	8	6	6	47	II	Negative	1	70	0	70	0	Luminal
101	9	9	6	39	I	Negative	1	70	0	70	0	Luminal
102	8	6	2	41	II	Negative	1	70	0	70	0	Luminal
103	9	4	2	41	II	Negative	1	70	0	70	0	Luminal
104	9	2	1	46	III	Positive	2	70	0	70	0	Luminal
105	6	6	1	37	I	Negative	1	70	0	70	0	Luminal
106	9	1	1	39	I	Negative	2	67	0	67	0	Luminal
107	8	6	8	63	II	Positive	3	67	1	67	1	Luminal
108	8	2	6	62	III	Positive	2	70	0	70	0	TNBC
109	3	6	6	35	II	Negative	2	70	0	70	0	Luminal
110	12	9	8	68	III	Positive	2	70	0	70	0	Luminal
111	6	12	9	45	II	Negative	2	70	0	70	0	Luminal
112	6	3	1	43	II	Negative	3	70	0	70	0	TNBC
113	4	4	1	36	II	Negative	1	70	0	70	0	Luminal
114	6	8	2	43	II	Positive	2	70	0	70	0	Luminal
115	9	1	2	74	II	Positive	2	70	0	70	0	Luminal
116	12	6	9	65	II	Positive	1	69	0	69	0	Luminal
117	9	6	12	59	III	Positive	2	29	1	29	1	Luminal
118	6	3	2	53	II	Negative	2	69	0	69	0	Luminal
119	8	9	2	48	III	Positive	2	69	0	69	0	Luminal
120	4	4	2	46	II	Positive	1	69	0	69	0	Luminal
121	4	4	4	54	II	Negative	3	24	1	22	1	Luminal
122	6	4	9	36	III	Positive	2	40	1	20	1	Luminal
123	8	6	9	36	II	Negative	2	69	0	69	0	Luminal
124	12	6	1	35	II	Positive	2	69	0	54	1	Luminal
125	6	12	9	58	III	Positive	3	27	1	27	1	TNBC
126	9	12	12	51	II	Positive	2	69	0	69	0	Luminal
127	6	9	2	47	I	Negative	3	69	0	69	0	Luminal
128	8	6	2	43	II	Negative	2	69	0	69	0	Luminal
129	8	12	6	54	II	Negative	2	69	0	69	0	Luminal
130	6	9	9	32	III	Positive	2	22	1	22	1	HER
131	8	9	12	60	II	Negative	2	68	0	68	0	TNBC
132	6	8	8	60	II	Negative	2	68	0	68	0	HER
133	8	8	9	62	III	Positive	2	68	0	68	0	Luminal
134	8	6	4	55	III	Positive	2	68	0	68	0	Luminal
135	3	2	1	52	II	Positive	3	65	0	65	0	TNBC
136	4	1	2	51	I	Negative	1	68	0	68	0	HER
137	8	2	3	44	II	Negative	2	68	0	68	0	Luminal
138	6	6	2	60	III	Positive	2	68	0	68	0	Luminal
139	6	6	9	51	II	Negative	2	68	0	68	0	Luminal
140	6	6	1	50	II	Negative	2	68	0	68	0	HER
141	8	9	2	47	II	Positive	2	68	0	32	1	TNBC
142	4	4	6	38	II	Negative	2	56	1	56	1	HER
143	6	9	2	48	II	Negative	2	68	0	68	0	TNBC
144	6	6	1	50	II	Negative	2	67	0	67	0	HER
145	8	6	9	50	II	Negative	2	67	0	67	0	HER
146	4	2	3	69	II	Negative	3	67	0	67	0	TNBC
147	8	6	6	55	II	Positive	3	67	0	36	1	Luminal
148	12	6	6	59	II	Negative	2	67	0	67	0	Luminal
149	12	12	9	43	II	Negative	2	67	0	67	0	Luminal
150	6	9	1	46	II	Negative	2	67	0	34	1	Luminal
151	4	6	1	49	II	Positive	2	67	0	67	0	Luminal
152	12	9	4	39	II	Negative	2	67	0	67	0	Luminal
153	2	4	2	36	I	Negative	2	67	0	67	0	TNBC
154	6	4	4	44	III	Positive	2	67	0	67	0	Luminal
155	12	8	8	47	II	Positive	2	42	1	27	1	Luminal
156	12	12	9	47	III	Positive	3	46	1	37	1	Luminal
157	12	9	3	54	II	Positive	2	67	0	67	0	Luminal
158	4	6	2	39	II	Negative	2	67	0	67	0	Luminal
159	4	4	1	30	II	Negative	2	67	0	67	0	Luminal
160	4	4	3	62	II	Negative	2	66	0	66	0	Luminal
161	6	6	6	72	II	Positive	2	66	0	66	0	Luminal
162	4	6	9	48	III	Positive	3	66	0	66	0	Luminal
163	6	4	6	59	II	Positive	2	66	0	66	0	Luminal
164	4	4	6	46	II	Negative	2	66	0	66	0	Luminal
165	8	8	3	46	III	Positive	2	66	0	66	0	Luminal
166	8	9	2	48	III	Positive	2	66	0	66	0	Luminal
167	4	6	6	44	II	Negative	2	66	0	66	0	Luminal
168	4	3	6	67	II	Negative	1	66	0	66	0	TNBC
169	3	3	2	58	II	Positive	2	66	0	66	0	Luminal
170	8	8	12	55	III	Positive	2	66	0	66	0	Luminal
171	3	4	6	58	II	Positive	2	63	0	18	1	Luminal
172	3	4	4	45	II	Negative	1	66	0	66	0	Luminal
173	4	2	2	52	I	Negative	1	65	0	65	0	Luminal
174	4	4	4	52	II	Positive	2	65	0	65	0	Luminal
175	4	6	6	36	II	Negative	2	65	0	65	0	Luminal
176	8	6	9	52	II	Positive	2	65	0	65	0	Luminal
177	8	6	9	27	III	Positive	2	65	0	65	0	Luminal
178	6	8	3	55	II	Positive	2	65	0	65	0	Luminal
179	4	2	6	65	II	Negative	2	65	0	65	0	Luminal
180	3	2	1	63	I	Negative	1	65	0	65	0	Luminal
181	8	2	3	54	II	Negative	2	65	0	65	0	Luminal
182	6	4	6	35	II	Positive	2	65	0	65	0	Luminal
183	9	9	9	37	III	Positive	3	65	0	65	0	Luminal
184	6	3	4	50	II	Negative	2	64	0	64	0	TNBC
185	4	4	6	60	I	Negative	1	64	0	64	0	Luminal
186	8	6	2	50	II	Negative	2	65	0	65	0	Luminal
187	9	6	6	52	III	Positive	3	56	1	32	1	Luminal
188	8	6	6	47	II	Negative	2	64	0	64	0	Luminal
189	8	8	8	50	III	Positive	2	64	0	64	0	Luminal
190	6	4	6	47	II	Negative	3	64	0	64	0	Luminal
191	4	9	9	40	II	Positive	2	64	0	64	0	Luminal
192	12	9	6	30	II	Positive	2	64	0	64	0	Luminal
193	8	6	1	57	II	Negative	2	64	0	64	0	Luminal
194	12	6	2	66	II	Negative	2	64	0	64	0	Luminal
195	9	8	8	47	III	Positive	2	18	1	18	1	Luminal
196	8	6	6	38	I	Negative	2	64	0	64	0	Luminal
197	8	4	6	35	III	Positive	2	64	0	64	0	Luminal
198	9	6	2	54	I	Negative	2	64	0	49	1	HER
199	3	6	1	57	I	Negative	2	64	0	64	0	Luminal
200	6	2	1	29	III	Positive	2	64	0	64	0	Luminal
201	4	9	8	32	II	Positive	2	63	0	63	0	Luminal
202	6	4	6	66	II	Positive	2	63	0	63	0	Luminal
203	3	2	2	50	III	Positive	2	34	1	34	1	Luminal
204	3	2	1	51	III	Positive	2	55	1	40	1	Luminal
205	6	6	2	51	II	Negative	2	57	1	48	1	Luminal
206	4	9	8	50	III	Positive	2	25	1	25	1	Luminal
207	6	8	3	53	III	Positive	2	54	1	54	1	Luminal
208	3	2	2	50	III	Positive	2	34	1	34	1	Luminal
209	3	4	6	67	II	Positive	2	36	1	36	1	Luminal
210	4	6	6	41	III	Positive	2	54	1	54	1	Luminal
211	8	6	4	43	I	Negative	1	74	0	74	0	Luminal
212	6	9	6	34	I	Negative	1	71	0	71	0	Luminal
213	8	12	8	52	II	Negative	2	70	0	70	0	Luminal
214	8	4	1	53	II	Negative	2	65	0	65	0	Luminal
215	4	6	6	56	I	Negative	1	74	0	74	0	Luminal
216	2	2	2	49	I	Negative	1	73	0	73	0	Luminal
217	9	3	6	50	I	Negative	1	73	0	73	0	Luminal
218	2	3	4	40	I	Negative	1	73	0	73	0	Luminal
219	4	9	6	45	I	Negative	1	73	0	73	0	Luminal
220	3	2	1	59	I	Negative	1	70	0	70	0	Luminal
221	3	6	1	37	I	Negative	1	70	0	70	0	Luminal
222	4	6	1	40	II	Negative	1	67	0	67	0	TNBC
223	4	9	12	48	I	Negative	1	65	0	65	0	Luminal
224	9	8	3	54	III	Positive	3	10	1	3	1	Luminal
225	9	8	12	44	III	Positive	3	10	1	10	1	Luminal
226	6	6	8	42	II	Positive	2	46	1	12	1	TNBC
227	9	6	8	47	III	Positive	2	16	1	16	1	Luminal
228	6	8	6	64	II	Positive	2	16	1	16	1	Luminal
229	6	6	12	52	III	Positive	3	4	1	3	1	TNBC
230	9	6	6	49	III	Positive	2	57	1	20	1	Luminal
231	6	2	1	30	I	Negative	2	19	1	5	1	Luminal
232	6	9	9	54	III	Positive	3	20	1	20	1	Luminal
233	8	6	8	43	III	Positive	2	36	1	36	1	Luminal
234	6	8	3	52	III	Positive	2	26	1	26	1	Luminal
