# Supplementary material for: H4K79 and H4K91 histone lactylation, newly identified lactylation sites enriched in breast cancer
Source: J Exp Clin Cancer Res. 2025 Aug 23;44:252. doi: 10.1186/s13046-025-03512-6 (PMC12374308; doi:10.1186/s13046-025-03512-6)
Supplement: Supplementary file 17 — Supplementary Material 17: Table S4. The list of lactylation sites identified in BC. [file 13046_2025_3512_MOESM17_ESM.xlsx]

## Sheet: Summary
Header line description of table 1			Table 1. MS/MS spectrum database search analysis summary
Identified proteins	Number of proteins detected by spectrum search analysis
Quantifiable proteins	Number of proteins quantifiable		Total spectrums	Matched spectrums	Peptides	Modified peptides	Identified proteins	Quantifiable proteins	Identified sites	Quantifiable sites
Identified sites	Number of modification sites detected by spectrum search analysis		148482	48445	24394	5495	1987	1122	5517	2634
Quantifiable sites	Number of modification sites quantifiable
Header line description of worksheet "Site_quant Normalized"
Protein accession	Protein accession number of database used for search
Position	Modification site localization in protein
Amino acid	The amino acid that modification site modified
Protein description	Protein functional description
Gene name	Indicates the name of the gene that code for the protein sequence
Localization probability	Probability of a certain amino acid containing this modification in this peptide
PEP	The maximal posterior error probability for peptides
Score	A simple rule to be used to judge whether a result is significant or not
Modified sequence	Identified peptide sequence marked with modification sites localization probabilities
Charge	Carried charge of peptide
Mass error [ppm]	Parts per million ratio of peptide mass error between the theory and practice
MS/MS Count	Number of spectrum matched with peptide

## Sheet: Site_quant Normalized
Modification sites information															Protein quantitation				Normalized modification sites quantitation
Protein accession	Position	Amino acid	Protein description	Gene name	Localization probability	PEP	Score	Charge	Modified sequence	Mass error [ppm]	MCF7	MDA-MB-468	MCF 10A	T-47D	MCF7	MDA-MB-468	MCF 10A	T-47D	MCF7	MDA-MB-468	MCF 10A	T-47D
P0DPI2	233	K	Glutamine amidotransferase-like class 1 domain-containing protein 3A, mitochondrial OS=Homo sapiens OX=9606 GN=GATD3A PE=1 SV=1	GATD3A	1	0.00205591	50.297	2	EVVEAHVDQK(1)NK	-0.51413				0.972763	1.52513	0.955244	0.208821	1.31081				0.742
A0MZ66	568	K	Shootin-1 OS=Homo sapiens OX=9606 GN=SHTN1 PE=1 SV=4	SHTN1	1	0.0337989	69.905	2	K(1)YIDGEK	-0.43131		0.98912			0.588497	1.25912	0.55231	1.60007		0.786
A1X283	314	K	SH3 and PX domain-containing protein 2B OS=Homo sapiens OX=9606 GN=SH3PXD2B PE=1 SV=3	SH3PXD2B	1	0.0133221	44.82	2	EK(1)ELLSSQR	-8.2905	1.09409				2.2584		0.677744	0.06386	0.484
A1X283	492	K	SH3 and PX domain-containing protein 2B OS=Homo sapiens OX=9606 GN=SH3PXD2B PE=1 SV=3	SH3PXD2B	1	0.0502698	56.091	2	GSK(1)DVLR	-6.7251	1.09409				2.2584		0.677744	0.06386	0.484
A1X283	831	K	SH3 and PX domain-containing protein 2B OS=Homo sapiens OX=9606 GN=SH3PXD2B PE=1 SV=3	SH3PXD2B	1	9.43499e-08	108.24	2	GSLGPWGTGK(1)IGENR	2.7945	1.09409				2.2584		0.677744	0.06386	0.484
A5YKK6	808	K	CCR4-NOT transcription complex subunit 1 OS=Homo sapiens OX=9606 GN=CNOT1 PE=1 SV=2	CNOT1	1	4.97796e-30	174.02	2	K(1)LGTSGLNQPTFQQSK	1.3589		1.92271	0.97605	0.503268	0.995666	0.97536	1.0377	0.991279		1.971	0.941	0.508
A6NF01	91	K	Putative nuclear envelope pore membrane protein POM 121B OS=Homo sapiens OX=9606 GN=POM121B PE=5 SV=2	POM121B	1	0.00744601	65.313	2	K(1)VQLLPSR	-3.5652		0.98912
P68363	401	K	Tubulin alpha-1B chain OS=Homo sapiens OX=9606 GN=TUBA1B PE=1 SV=1	TUBA1B	1	0.00319111	78.178	2	FDLMYAK(1)R	-1.772	1.12844	0.773075		1.15469
P68363	394	K	Tubulin alpha-1B chain OS=Homo sapiens OX=9606 GN=TUBA1B PE=1 SV=1	TUBA1B	1	0.000104292	85.821	2	LDHK(1)FDLMYAK	0.29822	1.09409
A6NHR9	1966	K	Structural maintenance of chromosomes flexible hinge domain-containing protein 1 OS=Homo sapiens OX=9606 GN=SMCHD1 PE=1 SV=2	SMCHD1	1	0.0309474	53.679	2	K(1)CNDSLR	-3.117	1.09409				2.27335	0.421171	0.729503	0.575978	0.481
A6NHR9	1987	K	Structural maintenance of chromosomes flexible hinge domain-containing protein 1 OS=Homo sapiens OX=9606 GN=SMCHD1 PE=1 SV=2	SMCHD1	1	2.25142e-05	92.428	2	VETTDCPVPPK(1)R	-2.5711	1.42263			0.680661	2.27335	0.421171	0.729503	0.575978	0.626			1.182
A6NIH7	29	K	Protein unc-119 homolog B OS=Homo sapiens OX=9606 GN=UNC119B PE=1 SV=1	UNC119B	1	0.00434152	60.709	2	K(1)AGGGVLNR	1.4379		0.98912			0.866454	1.16586	0.780192	1.1875		0.848
P49792	2165	K	E3 SUMO-protein ligase RanBP2 OS=Homo sapiens OX=9606 GN=RANBP2 PE=1 SV=2	RANBP2	1	0.0330161	44.42	2	AAK(1)LIQR	-4.1114		1.60368	0.686017		1.20029	0.857597	1.16523	0.776884		1.87	0.589
P49792	1977	K	E3 SUMO-protein ligase RanBP2 OS=Homo sapiens OX=9606 GN=RANBP2 PE=1 SV=2	RANBP2	1	3.47512e-11	130.65	2	GFSGAGEK(1)LFSSQYGK	2.0506		0.98912			1.20029	0.857597	1.16523	0.776884		1.153
P49792	1985	K	E3 SUMO-protein ligase RanBP2 OS=Homo sapiens OX=9606 GN=RANBP2 PE=1 SV=2	RANBP2	1	2.71746e-08	156.57	2	LFSSQYGK(1)MANK	1.658	0.930468	1.42149	1.29063		1.20029	0.857597	1.16523	0.776884	0.775	1.658	1.108
P49792	1963	K	E3 SUMO-protein ligase RanBP2 OS=Homo sapiens OX=9606 GN=RANBP2 PE=1 SV=2	RANBP2	1	0.00182753	90.263	2	STSGEGFQFGK(1)K	0.20038		0.98912			1.20029	0.857597	1.16523	0.776884		1.153
P13533	1758	K	Myosin-6 OS=Homo sapiens OX=9606 GN=MYH6 PE=1 SV=5	MYH6	0.979706	0.00011111	66.953	3	AK(0.98)K(0.02)AITDAAMMAEELKK	3.2594				0.972763
A8MPP1	154	K	Putative ATP-dependent RNA helicase DDX11-like protein 8 OS=Homo sapiens OX=9606 GN=DDX11L8 PE=1 SV=1	DDX11L8	1	0.0309753	42.229	2	VQLK(1)YAAK	1.6662		0.98912
A8MW92	530	K	PHD finger protein 20-like protein 1 OS=Homo sapiens OX=9606 GN=PHF20L1 PE=1 SV=2	PHF20L1	1	0.0137017	44.598	2	GAPAAAGISK(1)TEK	-2.4623				0.972763
A8MW92	280	K	PHD finger protein 20-like protein 1 OS=Homo sapiens OX=9606 GN=PHF20L1 PE=1 SV=2	PHF20L1	1	0.000295065	85.622	2	LNK(1)ITGLLASK	-0.083701	0.484895	1.13613	0.797021	1.91462
P62308	3	K	Small nuclear ribonucleoprotein G OS=Homo sapiens OX=9606 GN=SNRPG PE=1 SV=1	SNRPG	1	0.000773586	74.849	2	SK(1)AHPPELK	0.36906	0.882057	1.39552	1.41836		0.913929	0.857982	1.03969	1.1884	0.965	1.627	1.364
Q99613	320	K	Eukaryotic translation initiation factor 3 subunit C OS=Homo sapiens OX=9606 GN=EIF3C PE=1 SV=1	EIF3C	1	0.000388768	75.5	2	MFAK(1)GTEITHAVVIK	-1.0726	0.850517	1.20932			0.977073	0.974416	1.292	0.756509	0.87	1.241
Q99613	99	K	Eukaryotic translation initiation factor 3 subunit C OS=Homo sapiens OX=9606 GN=EIF3C PE=1 SV=1	EIF3C	1	0.00436494	40.386	2	SIVDK(1)EGVPR	1.7613		0.98912			0.977073	0.974416	1.292	0.756509		1.015
Q13765	82	K	Nascent polypeptide-associated complex subunit alpha OS=Homo sapiens OX=9606 GN=NACA PE=1 SV=1	NACA	1	0.0177665	58.687	2	AMSK(1)LGLR	0.048427		0.98912
Q13765	142	K	Nascent polypeptide-associated complex subunit alpha OS=Homo sapiens OX=9606 GN=NACA PE=1 SV=1	NACA	1	6.32099e-16	139.7	2	IEDLSQQAQLAAAEK(1)FK	-1.0975	0.993058	0.990111		1.06162
Q13765	100	K	Nascent polypeptide-associated complex subunit alpha OS=Homo sapiens OX=9606 GN=NACA PE=1 SV=1	NACA	1	4.09063e-16	170.22	2	SK(1)NILFVITKPDVYK	0.44703	0.557004	1.77296		0.679414
E9PRG8	7	K	Uncharacterized protein C11orf98 OS=Homo sapiens OX=9606 GN=C11orf98 PE=4 SV=2	C11orf98	1	0.00290293	94.806	2	GAPGGK(1)INRPR	0.79398		0.98912			1.40499	1.08861	0.756568	0.749833		0.909
E9PRG8	109	K	Uncharacterized protein C11orf98 OS=Homo sapiens OX=9606 GN=C11orf98 PE=4 SV=2	C11orf98	1	0.00187235	68.49	2	TK(1)APQDVEMK	-2.2465	1.12869	0.957838			1.40499	1.08861	0.756568	0.749833	0.803	0.88
E9PRG8	103	K	Uncharacterized protein C11orf98 OS=Homo sapiens OX=9606 GN=C11orf98 PE=4 SV=2	C11orf98	1	0.0157651	63.301	2	TSEPQLK(1)R	-0.78608	1.105	1.30155		0.655805	1.40499	1.08861	0.756568	0.749833	0.786	1.196		0.875
O00139	102	K	Kinesin-like protein KIF2A OS=Homo sapiens OX=9606 GN=KIF2A PE=1 SV=3	KIF2A	1	2.92007e-05	130.79	2	TVASIK(1)NDPPSR	0.37879	0.660405	1.66042	0.755726	1.26512	0.814111	1.00709	1.19736	0.981431	0.811	1.649	0.631	1.289
O00148	35	K	ATP-dependent RNA helicase DDX39A OS=Homo sapiens OX=9606 GN=DDX39A PE=1 SV=2	DDX39A	1	2.93973e-12	141.88	2	DIK(1)GSYVSIHSSGFR	-1.8488	1.78406	1.0514	0.388762	1.06207	1.15289	1.01641	0.815642	1.01506	1.547	1.034	0.477	1.046
Q13838	334	K	Spliceosome RNA helicase DDX39B OS=Homo sapiens OX=9606 GN=DDX39B PE=1 SV=1	DDX39B	1	0.000280225	96.311	2	YQQFK(1)DFQR	-2.8381	0.824618	1.72407	0.529301	1.1781	1.02262	0.749658	1.20418	1.02354	0.806	2.3	0.44	1.151
O00151	246	K	PDZ and LIM domain protein 1 OS=Homo sapiens OX=9606 GN=PDLIM1 PE=1 SV=4	PDLIM1	1	1.09077e-28	193.34	2	APVTK(1)VAASIGNAQK	-1.7796	0.293946	1.92885	1.10432	1.13977	0.411099	0.750165	1.62966	1.20907	0.715	2.571	0.678	0.943
O00151	103	K	PDZ and LIM domain protein 1 OS=Homo sapiens OX=9606 GN=PDLIM1 PE=1 SV=4	PDLIM1	1	2.70568e-07	87.251	4	HPYK(1)MNLASEPQEVLHIGSAHNR	1.4769		0.843515		1.11596	0.411099	0.750165	1.62966	1.20907		1.124		0.923
O00151	241	K	PDZ and LIM domain protein 1 OS=Homo sapiens OX=9606 GN=PDLIM1 PE=1 SV=4	PDLIM1	1	0.00566732	79.059	2	SVK(1)APVTK	-0.10187		0.98912			0.411099	0.750165	1.62966	1.20907		1.319
O00151	98	K	PDZ and LIM domain protein 1 OS=Homo sapiens OX=9606 GN=PDLIM1 PE=1 SV=4	PDLIM1	1	0.000343459	87.942	2	VWSPLVTEEGK(1)R	1.1076	0.346161	2.00559	1.18833		0.411099	0.750165	1.62966	1.20907	0.842	2.674	0.729
O00170	112	K	AH receptor-interacting protein OS=Homo sapiens OX=9606 GN=AIP PE=1 SV=2	AIP	1	0.000102605	76.255	2	NIAVGK(1)DPLEGQR	2.5416	1.30256	0.918584		0.856784	1.42677	0.884118	0.586591	1.10252	0.913	1.039		0.777
O00193	91	K	Small acidic protein OS=Homo sapiens OX=9606 GN=SMAP PE=1 SV=1	SMAP	1	4.3353e-48	173.19	2	INEELESQYQQSMDSK(1)LSGR	-4.8987	0.755431	1.221	0.594415	1.69941	0.721796	1.05499	1.31529	0.907925	1.047	1.157	0.452	1.872
O00193	62	K	Small acidic protein OS=Homo sapiens OX=9606 GN=SMAP PE=1 SV=1	SMAP	1	1.98263e-05	108.4	3	LVIGDHK(1)STSHFR	0.80259	0.709644	1.39854	1.59815	1.02654	0.721796	1.05499	1.31529	0.907925	0.983	1.326	1.215	1.131
O00193	174	K	Small acidic protein OS=Homo sapiens OX=9606 GN=SMAP PE=1 SV=1	SMAP	1	0.00282115	69.716	2	SNYK(1)MMFVK	-0.64025		0.913175	0.374164	1.8193	0.721796	1.05499	1.31529	0.907925		0.866	0.284	2.004
O00231	417	K	26S proteasome non-ATPase regulatory subunit 11 OS=Homo sapiens OX=9606 GN=PSMD11 PE=1 SV=3	PSMD11	1	0.0010801	74.486	2	VVDSLYNK(1)AK	-0.98557		0.98912			0.985416	1.00049	1.08968	0.924418		0.989
O00232	419	K	26S proteasome non-ATPase regulatory subunit 12 OS=Homo sapiens OX=9606 GN=PSMD12 PE=1 SV=3	PSMD12	1	7.99388e-07	91.939	2	PK(1)DPNNLLNDWSQK	-0.63701		0.622134		1.33368	0.992647	0.971156	1.07408	0.962115		0.641		1.386
O00233	123	K	26S proteasome non-ATPase regulatory subunit 9 OS=Homo sapiens OX=9606 GN=PSMD9 PE=1 SV=3	PSMD9	1	1.7782e-06	136.94	2	K(1)LGQSESQGPPR	-0.41918	1.05949	1.45222	1.02071		0.820707	0.953234	0.779438	1.44662	1.291	1.523	1.31
O00233	211	K	26S proteasome non-ATPase regulatory subunit 9 OS=Homo sapiens OX=9606 GN=PSMD9 PE=1 SV=3	PSMD9	1	0.000919237	54.27	2	WAGK(1)GLLGCNIIPLQR	-4.3589		0.98912			0.820707	0.953234	0.779438	1.44662		1.038
O00255	609	K	Menin OS=Homo sapiens OX=9606 GN=MEN1 PE=1 SV=4	MEN1	1	5.85827e-05	71.896	2	VSTPSDYTLSFLK(1)R	1.2063	0.60389	1.43229			0.948883	1.18228	0.582113	1.28672	0.636	1.211
O00267	143	K	Transcription elongation factor SPT5 OS=Homo sapiens OX=9606 GN=SUPT5H PE=1 SV=1	SUPT5H	1	0.00209217	72.042	2	EEELGEYYMK(1)K	-1.8751				0.972763	1.5155	0.751667	0.797703	0.935131				1.04
O00268	817	K	Transcription initiation factor TFIID subunit 4 OS=Homo sapiens OX=9606 GN=TAF4 PE=1 SV=2	TAF4	1	8.67854e-14	145.95	2	ALSAVSAQAAAAQK(1)NK	-1.8753		0.724936		1.23258	0.611172	0.893829	0.724633	1.77037		0.811		0.696
O00273	324	K	DNA fragmentation factor subunit alpha OS=Homo sapiens OX=9606 GN=DFFA PE=1 SV=1	DFFA	1	0.0570644	44.57	2	ASPPGDLQNPK(1)R	-0.4412		0.98912			0.857943	0.890011	0.923387	1.32866		1.111
O00273	313	K	DNA fragmentation factor subunit alpha OS=Homo sapiens OX=9606 GN=DFFA PE=1 SV=1	DFFA	1	1.71013e-16	130.65	2	SISASK(1)ASPPGDLQNPK	-0.65124	0.395484	1.71264	0.502404	1.58533	0.857943	0.890011	0.923387	1.32866	0.461	1.924	0.544	1.193
O00299	192	K	Chloride intracellular channel protein 1 OS=Homo sapiens OX=9606 GN=CLIC1 PE=1 SV=4	CLIC1	1	0.00125496	74.486	2	LHIVQVVCK(1)K	3.9983	1.09409				1.3318	0.601485	1.23313	0.833586	0.822
O00299	131	K	Chloride intracellular channel protein 1 OS=Homo sapiens OX=9606 GN=CLIC1 PE=1 SV=4	CLIC1	1	6.72984e-06	96.313	2	NSNPALNDNLEK(1)GLLK	-3.5302				0.972763	1.3318	0.601485	1.23313	0.833586				1.167
O00399	182	K	Dynactin subunit 6 OS=Homo sapiens OX=9606 GN=DCTN6 PE=1 SV=1	DCTN6	1	0.000961725	59.645	2	TMK(1)GSSTPVK	0.45746		0.933334		1.02763	0.866495	1.19796	1.0715	0.864049		0.779		1.189
O00429	597	K	Dynamin-1-like protein OS=Homo sapiens OX=9606 GN=DNM1L PE=1 SV=2	DNM1L	1	1.48849e-05	110.44	2	TSK(1)AEELLAEEK	-1.1989		1.45585	0.95676		0.724953	1.06625	1.57901	0.62979		1.365	0.606
O00505	47	K	Importin subunit alpha-4 OS=Homo sapiens OX=9606 GN=KPNA3 PE=1 SV=2	KPNA3	1	0.01078	63.301	2	DEHLLK(1)K	-2.1537	0.656492		1.76287	1.388	0.78236	0.626904	1.50143	1.08931	0.839		1.174	1.274
O00506	335	K	Serine/threonine-protein kinase 25 OS=Homo sapiens OX=9606 GN=STK25 PE=1 SV=1	STK25	0.999908	0.0129496	48.363	3	LHK(1)GTALHSSQKPAEPVK	1.1354		0.98912				0.711749	1.19108	1.09718		1.39
O00515	265	K	Ladinin-1 OS=Homo sapiens OX=9606 GN=LAD1 PE=1 SV=2	LAD1	1	0.0111962	48.701	2	ASIFEK(1)ALASEK	3.4491			1.81159		0.761446	0.298397	1.94319	0.99697			0.932
O00515	6	K	Ladinin-1 OS=Homo sapiens OX=9606 GN=LAD1 PE=1 SV=2	LAD1	1	9.30818e-05	113.46	2	K(1)DWSALSSLAR	-0.65564	0.882045	0.606869	1.79827	1.54438	0.761446	0.298397	1.94319	0.99697	1.158	2.034	0.925	1.549
O00515	382	K	Ladinin-1 OS=Homo sapiens OX=9606 GN=LAD1 PE=1 SV=2	LAD1	1	0.000199564	106.35	2	K(1)ENSETTLTR	-0.61131	1.77721	0.718978	1.17527		0.761446	0.298397	1.94319	0.99697	2.334	2.409	0.605
O00515	259	K	Ladinin-1 OS=Homo sapiens OX=9606 GN=LAD1 PE=1 SV=2	LAD1	1	0.011945	57.293	2	LVSEK(1)ASIFEK	-2.761	1.09409				0.761446	0.298397	1.94319	0.99697	1.437
O00515	199	K	Ladinin-1 OS=Homo sapiens OX=9606 GN=LAD1 PE=1 SV=2	LAD1	1	0.0140384	48.785	2	SLVSDK(1)TSISEK	-0.094226				0.972763	0.761446	0.298397	1.94319	0.99697				0.976
O00515	182	K	Ladinin-1 OS=Homo sapiens OX=9606 GN=LAD1 PE=1 SV=2	LAD1	1	0.000287292	99.34	2	SPVLEK(1)SSMPK	-0.22958			1.81159		0.761446	0.298397	1.94319	0.99697			0.932
O00515	235	K	Ladinin-1 OS=Homo sapiens OX=9606 GN=LAD1 PE=1 SV=2	LAD1	1	0.000321877	48.785	2	SVLEK(1)TSVSEK	2.1045			1.81159		0.761446	0.298397	1.94319	0.99697			0.932
O00515	367	K	Ladinin-1 OS=Homo sapiens OX=9606 GN=LAD1 PE=1 SV=2	LAD1	1	0.0210002	65.313	2	TYSSSLK(1)R	-0.14866			1.81159		0.761446	0.298397	1.94319	0.99697			0.932
O00541	26	K	Pescadillo homolog OS=Homo sapiens OX=9606 GN=PES1 PE=1 SV=1	PES1	1	0.000339272	74.424	2	K(1)LQLSLADFR	-0.88942	1.19302	0.899681			0.905652	0.663511	1.25969	1.17115	1.317	1.356
O00541	441	K	Pescadillo homolog OS=Homo sapiens OX=9606 GN=PES1 PE=1 SV=1	PES1	1	0.0013674	104.76	2	LK(1)LLALQR	-3.2441		0.665227	0.802087	1.83337	0.905652	0.663511	1.25969	1.17115		1.003	0.637	1.565
O00541	517	K	Pescadillo homolog OS=Homo sapiens OX=9606 GN=PES1 PE=1 SV=1	PES1	1	0.00194116	65.933	2	VMAGTLK(1)LEDK	0.20601	0.827546		2.25294		0.905652	0.663511	1.25969	1.17115	0.914		1.788
O00541	550	K	Pescadillo homolog OS=Homo sapiens OX=9606 GN=PES1 PE=1 SV=1	PES1	1	0.000509711	72.492	2	YLYQK(1)IMFGK	-1.906		0.314726		1.636	0.905652	0.663511	1.25969	1.17115		0.474		1.397
O00567	578	K	Nucleolar protein 56 OS=Homo sapiens OX=9606 GN=NOP56 PE=1 SV=4	NOP56	1	1.37781e-08	84.58	2	EEPVSSGPEEAVGK(1)SSSK	0.32375	0.439363			1.55489	0.929435	0.879569	1.11058	1.08042	0.473			1.439
O00567	589	K	Nucleolar protein 56 OS=Homo sapiens OX=9606 GN=NOP56 PE=1 SV=4	NOP56	1	0.00615307	82.716	2	FHK(1)ASQED	1.8848	1.43875	0.885057		0.768664	0.929435	0.879569	1.11058	1.08042	1.548	1.006		0.711
O00567	375	K	Nucleolar protein 56 OS=Homo sapiens OX=9606 GN=NOP56 PE=1 SV=4	NOP56	1	0.000203863	85.622	2	YLANK(1)CSIASR	0.11377	1.11882	0.966765			0.929435	0.879569	1.11058	1.08042	1.204	1.099
O00571	66	K	ATP-dependent RNA helicase DDX3X OS=Homo sapiens OX=9606 GN=DDX3X PE=1 SV=3	DDX3X	1	0.000224841	101.48	2	DK(1)DAYSSFGSR	0.89632	1.41387	1.30319	0.706872		1.07005	0.809529	1.19649	0.923924	1.321	1.61	0.591
O00571	64	K	ATP-dependent RNA helicase DDX3X OS=Homo sapiens OX=9606 GN=DDX3X PE=1 SV=3	DDX3X	1	0.00162732	53.517	2	DSSGWSSSK(1)DK	-0.28635		0.968208		0.993329	1.07005	0.809529	1.19649	0.923924		1.196		1.075
O00571	55	K	ATP-dependent RNA helicase DDX3X OS=Homo sapiens OX=9606 GN=DDX3X PE=1 SV=3	DDX3X	1	4.98984e-09	144.51	2	GFYDK(1)DSSGWSSSK	2.591	1.4732	1.09586	0.602596	1.17991	1.07005	0.809529	1.19649	0.923924	1.377	1.354	0.504	1.277
O00571	81	K	ATP-dependent RNA helicase DDX3X OS=Homo sapiens OX=9606 GN=DDX3X PE=1 SV=3	DDX3X	1	0.000273873	111.39	2	GK(1)SSFFSDR	-4.0979	1.15286	1.30494	1.20846	0.933779	1.07005	0.809529	1.19649	0.923924	1.077	1.612	1.01	1.011
O00571	118	K	ATP-dependent RNA helicase DDX3X OS=Homo sapiens OX=9606 GN=DDX3X PE=1 SV=3	DDX3X	1	0.00224202	105.81	2	SGFGK(1)FER	-1.3506	1.23561	1.0168	1.15836	1.17048	1.07005	0.809529	1.19649	0.923924	1.155	1.256	0.968	1.267
O00629	47	K	Importin subunit alpha-3 OS=Homo sapiens OX=9606 GN=KPNA4 PE=1 SV=1	KPNA4	1	0.00773233	96.51	2	DEHLLK(1)R	4.4445	0.606358	1.66134	1.388		1.13197	0.917481	1.03563	0.914924	0.536	1.811	1.34
O14530	201	K	Thioredoxin domain-containing protein 9 OS=Homo sapiens OX=9606 GN=TXNDC9 PE=1 SV=2	TXNDC9	1	0.00931452	74.486	2	K(1)FGTNFTK	-0.78711		1.47009	0.930691		0.879959	1.17914	1.37565	0.565261		1.247	0.677
O14578	1935	K	Citron Rho-interacting kinase OS=Homo sapiens OX=9606 GN=CIT PE=1 SV=2	CIT	1	0.000465959	61.577	2	GPPTYNEHITK(1)R	-0.62064		0.98912			0.263039	2.35748	0.595595	0.783882		0.42
O14617	165	K	AP-3 complex subunit delta-1 OS=Homo sapiens OX=9606 GN=AP3D1 PE=1 SV=1	AP3D1	1	0.0415974	42.229	2	K(1)AVLIMYK	-12.513		0.98912			0.895555	1.1041	1.04461	0.955732		0.896
O14617	820	K	AP-3 complex subunit delta-1 OS=Homo sapiens OX=9606 GN=AP3D1 PE=1 SV=1	AP3D1	1	0.022233	54.056	2	LPIQK(1)HR	-0.51201		0.98912			0.895555	1.1041	1.04461	0.955732		0.896
O14617	7	K	AP-3 complex subunit delta-1 OS=Homo sapiens OX=9606 GN=AP3D1 PE=1 SV=1	AP3D1	1	0.0207885	56.378	2	MVK(1)GSIDR	-0.51273		0.98912			0.895555	1.1041	1.04461	0.955732		0.896
O14618	265	K	Copper chaperone for superoxide dismutase OS=Homo sapiens OX=9606 GN=CCS PE=1 SV=1	CCS	1	0.00496454	51.872	2	K(1)ESAQPPAHL	-0.56711	0.645084	1.39505			0.976498	1.11292	0.516094	1.39449	0.661	1.253
O14639	549	K	Actin-binding LIM protein 1 OS=Homo sapiens OX=9606 GN=ABLIM1 PE=1 SV=3	ABLIM1	1	4.0701e-12	130.78	2	FSK(1)FPAAQAPDPSETPK	-4.0658	1.87429	0.283782			1.45425	0.50867	1.31622	0.720862	1.289	0.558
O14647	1769	K	Chromodomain-helicase-DNA-binding protein 2 OS=Homo sapiens OX=9606 GN=CHD2 PE=1 SV=2	CHD2	1	0.000207292	77.358	2	SFHTDK(1)LGEYK	-0.23794				0.972763	0.705728	0.686832	1.34557	1.26187				0.771
O14683	26	K	Tumor protein p53-inducible protein 11 OS=Homo sapiens OX=9606 GN=TP53I11 PE=1 SV=2	TP53I11	1	4.14289e-09	104.49	3	K(1)ILGVGGEDDDGEVHR	-0.54512		0.98912			0.638106	1.80459		0.557307		0.548
O14686	2096	K	Histone-lysine N-methyltransferase 2D OS=Homo sapiens OX=9606 GN=KMT2D PE=1 SV=2	KMT2D	1	0.00475185	74.269	3	K(1)TDRPALHLR	-3.5472		0.98912				1.38451		0.615493		0.714
O14686	2089	K	Histone-lysine N-methyltransferase 2D OS=Homo sapiens OX=9606 GN=KMT2D PE=1 SV=2	KMT2D	1	0.0225056	49.96	2	QTK(1)VGDIAR	0.81035		0.98912				1.38451		0.615493		0.714
O14737	110	K	Programmed cell death protein 5 OS=Homo sapiens OX=9606 GN=PDCD5 PE=1 SV=3	PDCD5	1	0.000245425	121.52	2	TTTVK(1)FNR	-0.36278	0.846422	1.34518	1.92548	0.781649	1.24397	0.592129	1.30133	0.862568	0.68	2.272	1.48	0.906
O14737	105	K	Programmed cell death protein 5 OS=Homo sapiens OX=9606 GN=PDCD5 PE=1 SV=3	PDCD5	1	4.45977e-07	136.94	2	VSQQTEK(1)TTTVK	0.45164	0.591113	1.24401	2.78444	0.6469	1.24397	0.592129	1.30133	0.862568	0.475	2.101	2.14	0.75
O14744	240	K	Protein arginine N-methyltransferase 5 OS=Homo sapiens OX=9606 GN=PRMT5 PE=1 SV=4	PRMT5	1	2.24844e-08	154.66	2	AAILPTSIFLTNK(1)K	-5.4535	0.892709	1.40724	0.709824	1.33222	0.692556	0.890173	1.20103	1.21624	1.289	1.581	0.591	1.095
O14745	350	K	Na(+)/H(+) exchange regulatory cofactor NHE-RF1 OS=Homo sapiens OX=9606 GN=SLC9A3R1 PE=1 SV=4	SLC9A3R1	1	0.0151118	47.561	2	APQMDWSK(1)K	1.0872		0.98912			0.7146	1.62191	0.142097	1.52139		0.61
O14745	142	K	Na(+)/H(+) exchange regulatory cofactor NHE-RF1 OS=Homo sapiens OX=9606 GN=SLC9A3R1 PE=1 SV=4	SLC9A3R1	1	0.008953	61.48	2	EADK(1)SHPEQR	-1.4776		0.98912			0.7146	1.62191	0.142097	1.52139		0.61
O14745	34	K	Na(+)/H(+) exchange regulatory cofactor NHE-RF1 OS=Homo sapiens OX=9606 GN=SLC9A3R1 PE=1 SV=4	SLC9A3R1	1	0.00165693	80.294	2	GK(1)LGQYIR	-1.2644	0.582386	1.31369		1.10852	0.7146	1.62191	0.142097	1.52139	0.815	0.81		0.729
O14745	32	K	Na(+)/H(+) exchange regulatory cofactor NHE-RF1 OS=Homo sapiens OX=9606 GN=SLC9A3R1 PE=1 SV=4	SLC9A3R1	1	0.00185176	48.822	3	GPNGYGFHLHGEK(1)GK	-1.5056		0.98912			0.7146	1.62191	0.142097	1.52139		0.61
O14745	172	K	Na(+)/H(+) exchange regulatory cofactor NHE-RF1 OS=Homo sapiens OX=9606 GN=SLC9A3R1 PE=1 SV=4	SLC9A3R1	1	1.04681e-07	80.379	2	GPSGYGFNLHSDK(1)SK	2.571		0.98912			0.7146	1.62191	0.142097	1.52139		0.61
O14776	629	K	Transcription elongation regulator 1 OS=Homo sapiens OX=9606 GN=TCERG1 PE=1 SV=2	TCERG1	0.995499	0.0405767	44.598	3	K(0.995)RDDNK(0.005)DIDSEK	0.53549			1.81159		0.866491	0.968361	1.22027	0.944873			1.485
O14818	52	K	Proteasome subunit alpha type-7 OS=Homo sapiens OX=9606 GN=PSMA7 PE=1 SV=1	PSMA7	1	0.000206097	138.26	2	SVAK(1)LQDER	-1.9406	1.23473	1.22287	0.64377	1.24492	1.06129	0.940667	0.948555	1.04949	1.163	1.3	0.679	1.186
O14867	232	K	Transcription regulator protein BACH1 OS=Homo sapiens OX=9606 GN=BACH1 PE=1 SV=2	BACH1	1	0.0019037	81.642	2	FQK(1)AFGTDR	0.17994		1.59508	0.701766
O14908	10	K	PDZ domain-containing protein GIPC1 OS=Homo sapiens OX=9606 GN=GIPC1 PE=1 SV=2	GIPC1	1	5.66275e-17	162.52	2	K(1)APPLVENEEAEPGR	-1.3102	0.872293	1.21573	1.06536	1.34781	1.05173	0.685367	1.00489	1.25801	0.829	1.774	1.06	1.071
O14929	15	K	Histone acetyltransferase type B catalytic subunit OS=Homo sapiens OX=9606 GN=HAT1 PE=1 SV=1	HAT1	1	0.000486544	62.271	2	FLVEYK(1)SAVEK	0.55336	1.21386	1.43183	0.635444	1.06243	1.30114	0.892703	0.779621	1.02654	0.933	1.604	0.815	1.035
O14974	442	K	Protein phosphatase 1 regulatory subunit 12A OS=Homo sapiens OX=9606 GN=PPP1R12A PE=1 SV=1	PPP1R12A	1	1.70804e-08	77.431	2	K(1)TGSYGALAEITASK	0.161			1.81159		0.653194	0.648121	1.16795	1.53073			1.551
O14974	320	K	Protein phosphatase 1 regulatory subunit 12A OS=Homo sapiens OX=9606 GN=PPP1R12A PE=1 SV=1	PPP1R12A	1	0.00647873	57.293	2	NK(1)ETLIIEPEK	-3.2074				0.972763	0.653194	0.648121	1.16795	1.53073				0.635
O14975	572	K	Very long-chain acyl-CoA synthetase OS=Homo sapiens OX=9606 GN=SLC27A2 PE=1 SV=2	SLC27A2	1	9.79867e-20	176.97	2	IQDTIEITGTFK(1)HR	-3.1344	0.250696			1.72263	0.481024		0.179158	2.33982	0.521			0.736
O14976	390	K	Cyclin-G-associated kinase OS=Homo sapiens OX=9606 GN=GAK PE=1 SV=2	GAK	1	0.0362136	48.785	2	LFTNLK(1)DTSSK	1.3808		0.98912			0.781552	1.25027	0.721839	1.24633		0.791
O14979	91	K	Heterogeneous nuclear ribonucleoprotein D-like OS=Homo sapiens OX=9606 GN=HNRNPDL PE=1 SV=3	HNRNPDL	1	0.0076125	74.486	2	HFK(1)SSSIQR	-6.2248	1.09409				1.07563	1.24456	1.10549	0.57432	1.017
O14979	142	K	Heterogeneous nuclear ribonucleoprotein D-like OS=Homo sapiens OX=9606 GN=HNRNPDL PE=1 SV=3	HNRNPDL	1	7.58956e-08	159.12	2	INASK(1)NQQDDGK	0.44781		0.98912			1.07563	1.24456	1.10549	0.57432		0.795
O14979	311	K	Heterogeneous nuclear ribonucleoprotein D-like OS=Homo sapiens OX=9606 GN=HNRNPDL PE=1 SV=3	HNRNPDL	1	0.00322709	49.96	2	VAQPK(1)EVYR	-1.4491	0.773372	1.27907			1.07563	1.24456	1.10549	0.57432	0.719	1.028
O14979	209	K	Heterogeneous nuclear ribonucleoprotein D-like OS=Homo sapiens OX=9606 GN=HNRNPDL PE=1 SV=3	HNRNPDL	1	0.0290511	47.349	2	VLELK(1)EHK	1.0175	0.760172	1.291			1.07563	1.24456	1.10549	0.57432	0.707	1.037
O14980	531	K	Exportin-1 OS=Homo sapiens OX=9606 GN=XPO1 PE=1 SV=1	XPO1	1	0.0436177	57.032	2	DLLGLCEQK(1)R	-0.98418	1.09409				1.10498	0.876136	1.08042	0.938468	0.99
O14980	122	K	Exportin-1 OS=Homo sapiens OX=9606 GN=XPO1 PE=1 SV=1	XPO1	1	0.00146107	62.271	2	TSSDPTCVEK(1)EK	-4.1615	1.09409				1.10498	0.876136	1.08042	0.938468	0.99
O14981	248	K	TATA-binding protein-associated factor 172 OS=Homo sapiens OX=9606 GN=BTAF1 PE=1 SV=2	BTAF1	1	3.41738e-12	180.17	2	K(1)IANVVINQSANDSK	-1.2284	0.79161	1.64107		0.600536	1.16568	1.34827	0.930601	0.555442	0.679	1.217		1.081
O15014	1310	K	Zinc finger protein 609 OS=Homo sapiens OX=9606 GN=ZNF609 PE=1 SV=2	ZNF609	1	0.000482136	58.313	3	ALDILQQHASHYK(1)SK	2.4368		1.18254		0.782538		0.839698	0.70112	1.45918		1.408		0.536
O15014	1291	K	Zinc finger protein 609 OS=Homo sapiens OX=9606 GN=ZNF609 PE=1 SV=2	ZNF609	1	0.00596477	75.5	2	ASPSVTCK(1)SSSESK	0.27908		0.98912				0.839698	0.70112	1.45918		1.178
O15014	1297	K	Zinc finger protein 609 OS=Homo sapiens OX=9606 GN=ZNF609 PE=1 SV=2	ZNF609	1	3.30311e-08	98.895	3	SSSESK(1)ALDILQQHASHYK	0.4972		0.961459		0.999966		0.839698	0.70112	1.45918		1.145		0.685
O15014	586	K	Zinc finger protein 609 OS=Homo sapiens OX=9606 GN=ZNF609 PE=1 SV=2	ZNF609	1	0.00443768	93.561	2	FSTK(1)GLCK	-0.8377	0.330224	1.6797				0.839698	0.70112	1.45918		2
O15014	84	K	Zinc finger protein 609 OS=Homo sapiens OX=9606 GN=ZNF609 PE=1 SV=2	ZNF609	1	2.45215e-06	103.69	2	FVTPVPGPQGK(1)EGK	-3.8908	0.229945	1.4431		1.29461		0.839698	0.70112	1.45918		1.719		0.887
O15014	651	K	Zinc finger protein 609 OS=Homo sapiens OX=9606 GN=ZNF609 PE=1 SV=2	ZNF609	1	0.0551416	44.767	2	IPSK(1)SLK	-0.91546		0.98912				0.839698	0.70112	1.45918		1.178
O15014	647	K	Zinc finger protein 609 OS=Homo sapiens OX=9606 GN=ZNF609 PE=1 SV=2	ZNF609	0.999963	0.000322159	104.04	3	KPSSLKPEK(1)IPSK	-0.4777		1.61655	0.521307	1.04855		0.839698	0.70112	1.45918		1.925	0.744	0.719
O15014	582	K	Zinc finger protein 609 OS=Homo sapiens OX=9606 GN=ZNF609 PE=1 SV=2	ZNF609	1	4.91973e-09	88.42	3	LVEPHSPSPSSK(1)FSTK	-1.5514		0.959324		1.00207		0.839698	0.70112	1.45918		1.142		0.687
O15014	568	K	Zinc finger protein 609 OS=Homo sapiens OX=9606 GN=ZNF609 PE=1 SV=2	ZNF609	1	0.0453444	42.229	2	SATPK(1)VR	0.025642		0.98912				0.839698	0.70112	1.45918		1.178
O15027	2118	K	Protein transport protein Sec16A OS=Homo sapiens OX=9606 GN=SEC16A PE=1 SV=4	SEC16A	1	0.00286168	71.896	2	K(1)TEAYLPDDK	0.068306		0.98912			0.688815	1.96108	0.50725	0.842851		0.504
O15042	88	K	U2 snRNP-associated SURP motif-containing protein OS=Homo sapiens OX=9606 GN=U2SURP PE=1 SV=2	U2SURP	1	9.3323e-05	85.716	2	AFSIGK(1)MSTAK	-1.1026		1.01492		0.947385	1.01077	1.12627	0.82221	1.04076		0.901		0.91
O15042	904	K	U2 snRNP-associated SURP motif-containing protein OS=Homo sapiens OX=9606 GN=U2SURP PE=1 SV=2	U2SURP	0.991792	0.055978	57.032	2	DK(0.008)EK(0.992)LESR	3.1636		0.98912			1.01077	1.12627	0.82221	1.04076		0.878
O15042	832	K	U2 snRNP-associated SURP motif-containing protein OS=Homo sapiens OX=9606 GN=U2SURP PE=1 SV=2	U2SURP	1	1.95482e-06	141.29	2	FSK(1)YSEMSEEK	-0.31166	1.41234	1.56436	0.953906	0.584629	1.01077	1.12627	0.82221	1.04076	1.397	1.389	1.16	0.562
O15042	156	K	U2 snRNP-associated SURP motif-containing protein OS=Homo sapiens OX=9606 GN=U2SURP PE=1 SV=2	U2SURP	1	0.00251142	125.98	2	GK(1)IYKPSSR	-0.85419	0.884824	1.68707	1.21483	0.792859	1.01077	1.12627	0.82221	1.04076	0.875	1.498	1.478	0.762
O15042	755	K	U2 snRNP-associated SURP motif-containing protein OS=Homo sapiens OX=9606 GN=U2SURP PE=1 SV=2	U2SURP	1	0.000996744	101.64	2	KNEPIFK(1)VAPSK	-1.3385	1.11522	1.0696		0.874833	1.01077	1.12627	0.82221	1.04076	1.103	0.95		0.841
O15042	201	K	U2 snRNP-associated SURP motif-containing protein OS=Homo sapiens OX=9606 GN=U2SURP PE=1 SV=2	U2SURP	1	0.00699316	60.892	2	K(1)SNLELFK	1.049	0.87864	1.62811	0.99802		1.01077	1.12627	0.82221	1.04076	0.869	1.446	1.214
O15042	80	K	U2 snRNP-associated SURP motif-containing protein OS=Homo sapiens OX=9606 GN=U2SURP PE=1 SV=2	U2SURP	1	0.00156061	117.39	2	PLLENK(1)LK	-2.0198	0.832566	1.6298	0.98562	1.01872	1.01077	1.12627	0.82221	1.04076	0.824	1.447	1.199	0.979
O15042	11	K	U2 snRNP-associated SURP motif-containing protein OS=Homo sapiens OX=9606 GN=U2SURP PE=1 SV=2	U2SURP	1	0.000326075	103.69	2	TPGGSQK(1)ASSK	-0.018371		1.22069		0.745019	1.01077	1.12627	0.82221	1.04076		1.084		0.716
O15047	203	K	Histone-lysine N-methyltransferase SETD1A OS=Homo sapiens OX=9606 GN=SETD1A PE=1 SV=3	SETD1A	1	4.44444e-06	108.41	2	ALSEK(1)FQGSGAATETAESR	-1.5655				0.972763	0.773808	1.20865	0.704182	1.31336				0.741
O15143	307	K	Actin-related protein 2/3 complex subunit 1B OS=Homo sapiens OX=9606 GN=ARPC1B PE=1 SV=3	ARPC1B	1	0.0174044	63.301	2	FQNLDK(1)K	-1.767	0.977102	0.505479	1.59426	1.66912	0.925597	0.505771	1.46218	1.10646	1.056	0.999	1.09	1.509
O15143	308	K	Actin-related protein 2/3 complex subunit 1B OS=Homo sapiens OX=9606 GN=ARPC1B PE=1 SV=3	ARPC1B	1	0.0116974	53.773	3	K(1)ASSEGGTAAGAGLDSLHK	2.1564				0.972763	0.925597	0.505771	1.46218	1.10646				0.879
O15144	295	K	Actin-related protein 2/3 complex subunit 2 OS=Homo sapiens OX=9606 GN=ARPC2 PE=1 SV=1	ARPC2	1	0.000541146	83.438	2	TITGK(1)TFSSR	1.5998	0.803715	0.770668	1.76616	1.47017	0.876711	0.594216	1.41899	1.11009	0.917	1.297	1.245	1.324
O15156	212	K	Zinc finger and BTB domain-containing protein 7B OS=Homo sapiens OX=9606 GN=ZBTB7B PE=1 SV=2	ZBTB7B	1	1.39145e-05	129.56	2	AFLQTK(1)GAR	-5.1041	1.14599	1.67895	0.930883	0.721105	0.911327	1.17657	1.05428	0.857829	1.257	1.427	0.883	0.841
O15156	360	K	Zinc finger and BTB domain-containing protein 7B OS=Homo sapiens OX=9606 GN=ZBTB7B PE=1 SV=2	ZBTB7B	1	0.00311336	79.809	2	IIHGAGK(1)LPR	1.6457	0.696649	1.49704		0.826609	0.911327	1.17657	1.05428	0.857829	0.764	1.272		0.964
O15156	206	K	Zinc finger and BTB domain-containing protein 7B OS=Homo sapiens OX=9606 GN=ZBTB7B PE=1 SV=2	ZBTB7B	1	4.31136e-06	138.55	2	K(1)AFLQTK	-2.3046	1.10652	1.75885	0.807108	0.744087	0.911327	1.17657	1.05428	0.857829	1.214	1.495	0.766	0.867
O15164	1041	K	Transcription intermediary factor 1-alpha OS=Homo sapiens OX=9606 GN=TRIM24 PE=1 SV=3	TRIM24	1	0.0140803	78.178	2	LK(1)SIEER	-0.094028		0.311229		1.63944	1.1119	0.319923	0.291028	2.27715		0.973		0.72
O15212	8	K	Prefoldin subunit 6 OS=Homo sapiens OX=9606 GN=PFDN6 PE=1 SV=1	PFDN6	1	0.0251291	49.96	2	K(1)LQGEVEK	1.8427	0.749904	1.30028			1.12253	0.98264	0.633879	1.26096	0.668	1.323
O15212	21	K	Prefoldin subunit 6 OS=Homo sapiens OX=9606 GN=PFDN6 PE=1 SV=1	PFDN6	1	0.010842	53.517	2	YQQLQK(1)DLSK	-2.0984		0.98912			1.12253	0.98264	0.633879	1.26096		1.007
O15226	50	K	NF-kappa-B-repressing factor OS=Homo sapiens OX=9606 GN=NKRF PE=1 SV=2	NKRF	1	0.00557152	53.878	2	QAGSK(1)FHAR	1.05			1.81159		1.34558	0.366597	0.92622	1.3616			1.956
O15231	39	K	Zinc finger protein 185 OS=Homo sapiens OX=9606 GN=ZNF185 PE=1 SV=3	ZNF185	1	0.0105333	65.404	2	GDK(1)SWITK	0.034498				0.972763	1.9695	0.389088	0.450432	1.19098				0.817
O15264	11	K	Mitogen-activated protein kinase 13 OS=Homo sapiens OX=9606 GN=MAPK13 PE=1 SV=1	MAPK13	1	0.0100038	50.834	2	GFYK(1)QDVNK	-0.58278		0.98912			2.65325	0.986411	0.132964	0.227375		1.003
O15294	16	K	UDP-N-acetylglucosamine--peptide N-acetylglucosaminyltransferase 110 kDa subunit OS=Homo sapiens OX=9606 GN=OGT PE=1 SV=3	OGT	1	1.26007e-18	149.58	2	ASSVGNVADSTEPTK(1)R	-4.3417	0.377029	2.10185	1.13414	0.879747	0.87546	1.03543	1.04855	1.04055	0.431	2.03	1.082	0.845
O15347	161	K	High mobility group protein B3 OS=Homo sapiens OX=9606 GN=HMGB3 PE=1 SV=4	HMGB3	1	0.0525693	42.835	2	DVADYK(1)SK	-0.50981				0.972763	1.5722	0.466227	0.616652	1.34492				0.723
O15347	82	K	High mobility group protein B3 OS=Homo sapiens OX=9606 GN=HMGB3 PE=1 SV=4	HMGB3	1	0.0120138	51.864	2	DYGPAK(1)GGK	-0.54006	1.25442			0.830213	1.5722	0.466227	0.616652	1.34492	0.798			0.617
O15347	76	K	High mobility group protein B3 OS=Homo sapiens OX=9606 GN=HMGB3 PE=1 SV=4	HMGB3	1	0.0128596	43.734	2	EMK(1)DYGPAK	-0.64716	1.09409				1.5722	0.466227	0.616652	1.34492	0.696
O15347	170	K	High mobility group protein B3 OS=Homo sapiens OX=9606 GN=HMGB3 PE=1 SV=4	HMGB3	1	0.000368827	123.42	2	FDGAK(1)GPAK	4.5134	1.63733	0.643734	0.513651	1.52639	1.5722	0.466227	0.616652	1.34492	1.041	1.381	0.833	1.135
O15347	12	K	High mobility group protein B3 OS=Homo sapiens OX=9606 GN=HMGB3 PE=1 SV=4	HMGB3	1	0.000817689	53.051	2	GK(1)MSAYAFFVQTCR	-0.3764				0.972763	1.5722	0.466227	0.616652	1.34492				0.723
O15347	112	K	High mobility group protein B3 OS=Homo sapiens OX=9606 GN=HMGB3 PE=1 SV=4	HMGB3	1	3.40785e-05	85.081	2	IK(1)STNPGISIGDVAK	-3.8071	0.933879			1.11521	1.5722	0.466227	0.616652	1.34492	0.594			0.829
O15347	50	K	High mobility group protein B3 OS=Homo sapiens OX=9606 GN=HMGB3 PE=1 SV=4	HMGB3	1	0.0392947	41.025	2	WK(1)TMSGK	-0.52744				0.972763	1.5722	0.466227	0.616652	1.34492				0.723
O15347	155	K	High mobility group protein B3 OS=Homo sapiens OX=9606 GN=HMGB3 PE=1 SV=4	HMGB3	1	0.00761032	46.033	2	YEK(1)DVADYK	-1.1041				0.972763	1.5722	0.466227	0.616652	1.34492				0.723
O15355	247	K	Protein phosphatase 1G OS=Homo sapiens OX=9606 GN=PPM1G PE=1 SV=1	PPM1G	1	5.83434e-28	137.35	3	GTEAGQVGEPGIPTGEAGPSCSSASDK(1)LPR	3.6989	0.279101			1.69738	1.16958	0.731353	0.724728	1.37434	0.239			1.235
O15355	521	K	Protein phosphatase 1G OS=Homo sapiens OX=9606 GN=PPM1G PE=1 SV=1	PPM1G	1	5.99429e-18	85.513	2	K(1)LEEVLSTEGAEENGNSDK	-0.026394				0.972763	1.16958	0.731353	0.724728	1.37434				0.708
O15355	519	K	Protein phosphatase 1G OS=Homo sapiens OX=9606 GN=PPM1G PE=1 SV=1	PPM1G	1	3.48525e-08	127.93	2	NTAELQPESGK(1)R	-0.21896	0.899165	0.848444		1.28442	1.16958	0.731353	0.724728	1.37434	0.769	1.16		0.935
O15355	166	K	Protein phosphatase 1G OS=Homo sapiens OX=9606 GN=PPM1G PE=1 SV=1	PPM1G	1	0.000159711	73.655	3	YGQNCHK(1)GPPHSK	-4.9969	1.09409				1.16958	0.731353	0.724728	1.37434	0.935
O15357	325	K	Phosphatidylinositol 3,4,5-trisphosphate 5-phosphatase 2 OS=Homo sapiens OX=9606 GN=INPPL1 PE=1 SV=2	INPPL1	1	0.00182749	42.061	2	LDVTLGDLTK(1)IGK	-0.50259		0.98912			0.615718	1.2757	0.122557	1.98603		0.775
O15371	142	K	Eukaryotic translation initiation factor 3 subunit D OS=Homo sapiens OX=9606 GN=EIF3D PE=1 SV=1	EIF3D	1	0.00203905	92.319	2	FQK(1)QFGVR	-1.0891	1.05506	1.66213	1.4052	0.563811	0.997751	0.929208	1.3104	0.76264	1.057	1.789	1.072	0.739
O15371	41	K	Eukaryotic translation initiation factor 3 subunit D OS=Homo sapiens OX=9606 GN=EIF3D PE=1 SV=1	EIF3D	1	8.84007e-06	56.938	2	LGK(1)VADWTGATYQDK	-1.5624	1.09409				0.997751	0.929208	1.3104	0.76264	1.097
O15371	53	K	Eukaryotic translation initiation factor 3 subunit D OS=Homo sapiens OX=9606 GN=EIF3D PE=1 SV=1	EIF3D	1	3.92044e-10	154.66	2	VADWTGATYQDK(1)R	-0.35731	1.37679	1.3841	0.872733	0.837098	0.997751	0.929208	1.3104	0.76264	1.38	1.49	0.666	1.098
O15371	90	K	Eukaryotic translation initiation factor 3 subunit D OS=Homo sapiens OX=9606 GN=EIF3D PE=1 SV=1	EIF3D	1	0.00196171	90.308	2	TQK(1)TAYQR	1.4676		1.10259	1.60377		0.997751	0.929208	1.3104	0.76264		1.187	1.224
O15372	5	K	Eukaryotic translation initiation factor 3 subunit H OS=Homo sapiens OX=9606 GN=EIF3H PE=1 SV=1	EIF3H	1	0.0201188	44.853	2	K(1)EGTGSTATSSSSTAGAAGK	-7.0844	1.09409				0.930107	0.998577	1.30841	0.762907	1.176
O15381	156	K	Nuclear valosin-containing protein-like OS=Homo sapiens OX=9606 GN=NVL PE=1 SV=1	NVL	1	0.00269958	74.849	2	ISSK(1)TGSIPLK	-1.3971	0.804486	1.56095	1.58633	0.78884	0.830378	1.19015	1.49332	0.486148	0.969	1.312	1.062	1.623
O15381	25	K	Nuclear valosin-containing protein-like OS=Homo sapiens OX=9606 GN=NVL PE=1 SV=1	NVL	1	1.6765e-05	107.08	2	VIQYLTSNK(1)CGK	-1.0513	0.480148	1.66112		0.857735	0.830378	1.19015	1.49332	0.486148	0.578	1.396		1.764
O15397	17	K	Importin-8 OS=Homo sapiens OX=9606 GN=IPO8 PE=1 SV=2	IPO8	1	0.00350661	63.301	2	GTIDPK(1)LR	-2.3308		1.65072		0.322107	0.60398	1.74888	0.888955	0.758189		0.944		0.425
O15446	70	K	DNA-directed RNA polymerase I subunit RPA34 OS=Homo sapiens OX=9606 GN=POLR1G PE=1 SV=1	POLR1G	1	0.0121813	54.27	2	HVPLSGSQIVK(1)GK	-0.31471				0.972763	0.974286	0.912319	1.11212	1.00127				0.972
O15446	174	K	DNA-directed RNA polymerase I subunit RPA34 OS=Homo sapiens OX=9606 GN=POLR1G PE=1 SV=1	POLR1G	1	0.000457391	68.548	2	SALAPNLLTSGK(1)K	0.031697	1.09409				0.974286	0.912319	1.11212	1.00127	1.123
O15446	328	K	DNA-directed RNA polymerase I subunit RPA34 OS=Homo sapiens OX=9606 GN=POLR1G PE=1 SV=1	POLR1G	1	0.000889841	79.795	2	VEPLEEAIPLPPTK(1)K	-0.59486				0.972763	0.974286	0.912319	1.11212	1.00127				0.972
O15498	141	K	Synaptobrevin homolog YKT6 OS=Homo sapiens OX=9606 GN=YKT6 PE=1 SV=1	YKT6	1	4.26117e-19	139.61	2	EADPMTK(1)VQAELDETK	-3.5573	0.883491	0.916113		1.23181	1.41265	1.10245	0.695721	0.789184	0.625	0.831		1.561
O15511	3	K	Actin-related protein 2/3 complex subunit 5 OS=Homo sapiens OX=9606 GN=ARPC5 PE=1 SV=3	ARPC5	1	0.00018482	76.605	2	SK(1)NTVSSAR	-1.371	0.412543	1.79888	1.82134	0.77713	0.834657	0.537143	1.64474	0.983454	0.494	3.349	1.107	0.79
O15541	20	K	E3 ubiquitin-protein ligase RNF113A OS=Homo sapiens OX=9606 GN=RNF113A PE=1 SV=1	RNF113A	1	1.91126e-06	147.19	2	AVDQVCTFLFK(1)K	1.2678	1.13262	0.758495	0.792863	1.71234	1.18106	0.583014	0.61541	1.62052	0.959	1.301	1.288	1.057
O15541	139	K	E3 ubiquitin-protein ligase RNF113A OS=Homo sapiens OX=9606 GN=RNF113A PE=1 SV=1	RNF113A	1	0.00278006	67.507	2	SQK(1)IQEELR	-0.50383		0.767396	0.757889	1.75662	1.18106	0.583014	0.61541	1.62052		1.316	1.232	1.084
O15541	69	K	E3 ubiquitin-protein ligase RNF113A OS=Homo sapiens OX=9606 GN=RNF113A PE=1 SV=1	RNF113A	1	0.000233343	71.066	3	VTHNPMIQK(1)TR	-0.98886	1.47158	1.01197	1.1447		1.18106	0.583014	0.61541	1.62052	1.246	1.736	1.86
O43143	786	K	Pre-mRNA-splicing factor ATP-dependent RNA helicase DHX15 OS=Homo sapiens OX=9606 GN=DHX15 PE=1 SV=2	DHX15	1	0.00874243	58.286	2	IIAK(1)LQSK	-0.066414		1.08712		0.876386	1.00022	0.816958	1.23881	0.944016		1.331		0.928
O43143	17	K	Pre-mRNA-splicing factor ATP-dependent RNA helicase DHX15 OS=Homo sapiens OX=9606 GN=DHX15 PE=1 SV=2	DHX15	1	3.62673e-09	141.29	2	LDLGEDYPSGK(1)K	-0.44843	0.972517	1.23241	1.39559	1.06497	1.00022	0.816958	1.23881	0.944016	0.972	1.509	1.127	1.128
O43148	128	K	mRNA cap guanine-N7 methyltransferase OS=Homo sapiens OX=9606 GN=RNMT PE=1 SV=1	RNMT	1	0.000657485	67.881	2	K(1)IALEDVPEK	0.83064	1.84065	0.78607	0.947329		1.96718	0.682124	0.721782	0.62891	0.936	1.152	1.312
O43148	83	K	mRNA cap guanine-N7 methyltransferase OS=Homo sapiens OX=9606 GN=RNMT PE=1 SV=1	RNMT	1	0.000187255	108.2	2	K(1)LDPEIVPEEK	0.37215	1.58399	1.09633	1.01945	0.857109	1.96718	0.682124	0.721782	0.62891	0.805	1.607	1.412	1.363
O43148	126	K	mRNA cap guanine-N7 methyltransferase OS=Homo sapiens OX=9606 GN=RNMT PE=1 SV=1	RNMT	1	0.000254643	101.82	2	SSTGDGTQNK(1)R	-4.3363	1.09409				1.96718	0.682124	0.721782	0.62891	0.556
O43159	78	K	Ribosomal RNA-processing protein 8 OS=Homo sapiens OX=9606 GN=RRP8 PE=1 SV=2	RRP8	1	1.6256e-05	126.48	2	K(1)ASFASASAEVGK	0.95734		1.33505	1.17802		0.589614	1.10071	1.47829	0.83139		1.213	0.797
O43164	320	K	E3 ubiquitin-protein ligase Praja-2 OS=Homo sapiens OX=9606 GN=PJA2 PE=1 SV=4	PJA2	1	0.00224548	50.641	2	K(1)LISSSQVDQETGFNR	-1.546		0.98912			0.680293	1.31971				0.749
O43172	53	K	U4/U6 small nuclear ribonucleoprotein Prp4 OS=Homo sapiens OX=9606 GN=PRPF4 PE=1 SV=2	PRPF4	1	0.000528059	64.906	2	GESGILGK(1)DGLK	0.57729		0.98912			0.689099	1.04137	0.999192	1.27034		0.95
O43172	27	K	U4/U6 small nuclear ribonucleoprotein Prp4 OS=Homo sapiens OX=9606 GN=PRPF4 PE=1 SV=2	PRPF4	1	6.75549e-05	76.255	2	K(1)PHIYYGSLEEK	0.65756				0.972763	0.689099	1.04137	0.999192	1.27034				0.766
O43172	45	K	U4/U6 small nuclear ribonucleoprotein Prp4 OS=Homo sapiens OX=9606 GN=PRPF4 PE=1 SV=2	PRPF4	1	0.00345745	62.271	2	LAK(1)GESGILGK	-2.6146		1.46045	0.94835		0.689099	1.04137	0.999192	1.27034		1.402	0.949
O43172	146	K	U4/U6 small nuclear ribonucleoprotein Prp4 OS=Homo sapiens OX=9606 GN=PRPF4 PE=1 SV=2	PRPF4	1	6.95591e-07	90.306	2	NILSVVGTDALK(1)K	-3.8218		0.98912			0.689099	1.04137	0.999192	1.27034		0.95
O43175	21	K	D-3-phosphoglycerate dehydrogenase OS=Homo sapiens OX=9606 GN=PHGDH PE=1 SV=4	PHGDH	1	2.1728e-05	104.04	2	K(1)ILQDGGLQVVEK	1.5075	1.09409				2.51856	0.921698	0.27099	0.288758	0.434
O43175	394	K	D-3-phosphoglycerate dehydrogenase OS=Homo sapiens OX=9606 GN=PHGDH PE=1 SV=4	PHGDH	1	2.65968e-06	90.689	2	QADVNLVNAK(1)LLVK	3.5061		0.98912			2.51856	0.921698	0.27099	0.288758		1.073
O43175	58	K	D-3-phosphoglycerate dehydrogenase OS=Homo sapiens OX=9606 GN=PHGDH PE=1 SV=4	PHGDH	1	4.81805e-05	78.157	2	SATK(1)VTADVINAAEK	-1.2671		0.98912			2.51856	0.921698	0.27099	0.288758		1.073
O43237	462	K	Cytoplasmic dynein 1 light intermediate chain 2 OS=Homo sapiens OX=9606 GN=DYNC1LI2 PE=1 SV=1	DYNC1LI2	1	7.07688e-09	104	2	SGQK(1)TVLSNVQEELDR	-2.6799		1.12499		0.839135	1.21354	0.733379	0.963073	1.09001		1.534		0.77
O43237	457	K	Cytoplasmic dynein 1 light intermediate chain 2 OS=Homo sapiens OX=9606 GN=DYNC1LI2 PE=1 SV=1	DYNC1LI2	1	1.46414e-05	58.508	2	TGSPGSPGAGGVQSTAK(1)K	2.4423		0.98912			1.21354	0.733379	0.963073	1.09001		1.349
O43242	503	K	26S proteasome non-ATPase regulatory subunit 3 OS=Homo sapiens OX=9606 GN=PSMD3 PE=1 SV=2	PSMD3	1	0.000587105	65.879	2	SYNK(1)DLESAEER	-0.77406		0.98912			1.03704	1.02516	1.06515	0.872652		0.965
O43252	9	K	Bifunctional 3'-phosphoadenosine 5'-phosphosulfate synthase 1 OS=Homo sapiens OX=9606 GN=PAPSS1 PE=1 SV=2	PAPSS1	1	0.000391686	58.916	2	MEIPGSLCK(1)K	0.64418	0.783475		0.221966	2.10251	1.12122	0.643182	1.1674	1.0682	0.699		0.19	1.968
O43252	12	K	Bifunctional 3'-phosphoadenosine 5'-phosphosulfate synthase 1 OS=Homo sapiens OX=9606 GN=PAPSS1 PE=1 SV=2	PAPSS1	1	4.99701e-55	288.11	2	VK(1)LSNNAQNWGMQR	-0.81378	1.6135	0.999857	1.4643	0.686876	1.12122	0.643182	1.1674	1.0682	1.439	1.555	1.254	0.643
O43257	77	K	Zinc finger HIT domain-containing protein 1 OS=Homo sapiens OX=9606 GN=ZNHIT1 PE=1 SV=1	ZNHIT1	1	0.0310978	66.087	2	GDHFK(1)LR	1.3281		0.98912
O43290	302	K	U4/U6.U5 tri-snRNP-associated protein 1 OS=Homo sapiens OX=9606 GN=SART1 PE=1 SV=1	SART1	1	0.00992728	62.88	2	AEK(1)NVELR	-0.89756	1.24406		0.649336	1.46352	1.01477	0.815662	0.76735	1.40222	1.226		0.846	1.044
O43290	129	K	U4/U6.U5 tri-snRNP-associated protein 1 OS=Homo sapiens OX=9606 GN=SART1 PE=1 SV=1	SART1	0.999913	0.00027693	81.48	2	AK(1)LGLKPLEVNAIK	0.095257				0.972763	1.01477	0.815662	0.76735	1.40222				0.694
O43290	666	K	U4/U6.U5 tri-snRNP-associated protein 1 OS=Homo sapiens OX=9606 GN=SART1 PE=1 SV=1	SART1	1	3.95014e-09	97.084	2	APNK(1)SLPSAVYCIEDK	-0.16028	1.1376	1.05369	0.730922	1.45086	1.01477	0.815662	0.76735	1.40222	1.121	1.292	0.953	1.035
O43290	657	K	U4/U6.U5 tri-snRNP-associated protein 1 OS=Homo sapiens OX=9606 GN=SART1 PE=1 SV=1	SART1	1	1.46527e-06	95.311	2	GLLETTVQK(1)VAR	0.87752	1.19863	1.22169	0.820322	1.18337	1.01477	0.815662	0.76735	1.40222	1.181	1.498	1.069	0.844
O43290	400	K	U4/U6.U5 tri-snRNP-associated protein 1 OS=Homo sapiens OX=9606 GN=SART1 PE=1 SV=1	SART1	1	1.6092e-05	66.953	2	LASEYLTPEEMVTFK(1)K	-1.3156				0.972763	1.01477	0.815662	0.76735	1.40222				0.694
O43290	183	K	U4/U6.U5 tri-snRNP-associated protein 1 OS=Homo sapiens OX=9606 GN=SART1 PE=1 SV=1	SART1	1	0.0056534	66.087	2	LLNQK(1)LGK	-0.54085	0.91726	1.0739	1.40882	1.26288	1.01477	0.815662	0.76735	1.40222	0.904	1.317	1.836	0.901
O43314	1198	K	Inositol hexakisphosphate and diphosphoinositol-pentakisphosphate kinase 2 OS=Homo sapiens OX=9606 GN=PPIP5K2 PE=1 SV=3	PPIP5K2	1	0.0137017	44.598	2	ILPTPPATLK(1)STK	-2.4116		0.98912			0.722889	1.67719	0.848832	0.751084		0.59
O60506	576	K	Heterogeneous nuclear ribonucleoprotein Q OS=Homo sapiens OX=9606 GN=SYNCRIP PE=1 SV=2	SYNCRIP	1	0.000426063	77.358	2	ADGYNQPDSK(1)R	0.39366	1.23326	1.16425	0.770643	1.23575	1.31392	0.611203	1.05387	1.02101	0.939	1.905	0.731	1.21
O60506	566	K	Heterogeneous nuclear ribonucleoprotein Q OS=Homo sapiens OX=9606 GN=SYNCRIP PE=1 SV=2	SYNCRIP	1	4.53521e-22	207.67	2	K(1)ADGYNQPDSK	4.6816	1.48826	1.05019	1.12088	0.933139	1.31392	0.611203	1.05387	1.02101	1.133	1.718	1.064	0.914
O43395	103	K	U4/U6 small nuclear ribonucleoprotein Prp3 OS=Homo sapiens OX=9606 GN=PRPF3 PE=1 SV=2	PRPF3	1	3.82391e-20	160.52	2	EVFGDDSEISK(1)ESSGVK	-1.4664		1.00249		0.959617	0.759338	0.928483	1.0988	1.21338		1.08		0.791
O43395	337	K	U4/U6 small nuclear ribonucleoprotein Prp3 OS=Homo sapiens OX=9606 GN=PRPF3 PE=1 SV=2	PRPF3	1	0.0116317	76.833	2	FEK(1)IAQR	0.4374	0.510916	1.43395	1.43794	1.25443	0.759338	0.928483	1.0988	1.21338	0.673	1.544	1.309	1.034
O43395	282	K	U4/U6 small nuclear ribonucleoprotein Prp3 OS=Homo sapiens OX=9606 GN=PRPF3 PE=1 SV=2	PRPF3	1	0.00941752	69.716	2	MPTLK(1)ANIR	-3.0873		0.578859		1.37624	0.759338	0.928483	1.0988	1.21338		0.623		1.134
O43395	328	K	U4/U6 small nuclear ribonucleoprotein Prp3 OS=Homo sapiens OX=9606 GN=PRPF3 PE=1 SV=2	PRPF3	1	0.028245	58.286	2	TFK(1)FHDK	2.9953		1.07191	1.50399	1.05651	0.759338	0.928483	1.0988	1.21338		1.154	1.369	0.871
O43399	128	K	Tumor protein D54 OS=Homo sapiens OX=9606 GN=TPD52L2 PE=1 SV=2	TPD52L2	1	4.40858e-05	121.96	2	K(1)TQETLSQAGQK	0.06158		0.98912			0.831372	0.75177	0.707851	1.70901		1.316
O43399	165	K	Tumor protein D54 OS=Homo sapiens OX=9606 GN=TPD52L2 PE=1 SV=2	TPD52L2	1	0.0122807	60	2	NSATFK(1)SFEDR	0.094376		0.98912			0.831372	0.75177	0.707851	1.70901		1.316
Q04637	950	K	Eukaryotic translation initiation factor 4 gamma 1 OS=Homo sapiens OX=9606 GN=EIF4G1 PE=1 SV=4	EIF4G1	0.999994	0.000571832	131.22	2	DLDFEK(1)AKPR	-0.0034305	0.633786	2.23827	0.609217	0.799168	0.817377	1.40894	1.04539	0.728293	0.775	1.589	0.583	1.097
O43593	209	K	Lysine-specific demethylase hairless OS=Homo sapiens OX=9606 GN=HR PE=1 SV=5	HR	1	0.00126839	56.202	2	GFYYK(1)DPSIPR	-4.1598		0.98912
O43633	94	K	Charged multivesicular body protein 2a OS=Homo sapiens OX=9606 GN=CHMP2A PE=1 SV=1	CHMP2A	1	3.61246e-57	253.72	2	IQTLK(1)SNNSMAQAMK	-0.44692	0.936687	2.17575	1.2298	0.258108	1.24423	0.957252	0.689567	1.10895	0.753	2.273	1.783	0.233
O43660	510	K	Pleiotropic regulator 1 OS=Homo sapiens OX=9606 GN=PLRG1 PE=1 SV=1	PLRG1	0.993532	3.86845e-06	77.431	4	VYREDDTATEETHPVSWK(0.006)PEIIK(0.994)R	3.1517		0.98912			1.28255	1.07125	0.886737	0.759465		0.923
O43663	484	K	Protein regulator of cytokinesis 1 OS=Homo sapiens OX=9606 GN=PRC1 PE=1 SV=2	PRC1	1	0.00764476	44.82	2	GLAPNTPGK(1)AR	1.5861		1.10692		0.856908	0.379642	1.4978	0.733935	1.38862		0.739		0.617
O43665	12	K	Regulator of G-protein signaling 10 OS=Homo sapiens OX=9606 GN=RGS10 PE=1 SV=3	RGS10	1	3.12615e-24	164.79	4	K(1)RPPSDIHDSDGSSSSSHQSLK	2.9436	0.543514	1.20485	2.14745	1.06977	1.03385	0.627705	1.15239	1.18605	0.526	1.919	1.863	0.902
O43665	173	K	Regulator of G-protein signaling 10 OS=Homo sapiens OX=9606 GN=RGS10 PE=1 SV=3	RGS10	1	6.04793e-21	153.52	2	TEEEEEDLPDAQTAAK(1)R	1.1228	0.678844	1.63657	0.917334	1.18541	1.03385	0.627705	1.15239	1.18605	0.657	2.607	0.796	0.999
O43670	381	K	BUB3-interacting and GLEBS motif-containing protein ZNF207 OS=Homo sapiens OX=9606 GN=ZNF207 PE=1 SV=1	ZNF207	1	0.0155965	49.058	2	AQLPK(1)YQR	2.9168		0.98912			0.948563	1.16536	0.978295	0.907785		0.849
O43670	100	K	BUB3-interacting and GLEBS motif-containing protein ZNF207 OS=Homo sapiens OX=9606 GN=ZNF207 PE=1 SV=1	ZNF207	1	1.32503e-15	211.84	2	LLEQK(1)TQESQK	0.67284	0.942394	1.66948	0.550841	1.11551	0.948563	1.16536	0.978295	0.907785	0.993	1.433	0.563	1.229
O43707	592	K	Alpha-actinin-4 OS=Homo sapiens OX=9606 GN=ACTN4 PE=1 SV=2	ACTN4	1	0.0331741	55.754	2	EAILAIHK(1)EAQR	3.2039	1.09409				1.31721	0.525441	1.26574	0.891609	0.831
O43707	455	K	Alpha-actinin-4 OS=Homo sapiens OX=9606 GN=ACTN4 PE=1 SV=2	ACTN4	1	2.60921e-13	118.26	3	K(1)HEAFESDLAAHQDR	-0.40411	1.61169	0.467966	1.90907		1.31721	0.525441	1.26574	0.891609	1.224	0.891	1.508
O43707	54	K	Alpha-actinin-4 OS=Homo sapiens OX=9606 GN=ACTN4 PE=1 SV=2	ACTN4	1	7.01822e-05	108.4	2	K(1)TFTAWCNSHLR	-3.195	1.09409				1.31721	0.525441	1.26574	0.891609	0.831
O43707	417	K	Alpha-actinin-4 OS=Homo sapiens OX=9606 GN=ACTN4 PE=1 SV=2	ACTN4	1	0.0133221	44.82	2	LDHLAEK(1)FR	5.8013	1.09409				1.31721	0.525441	1.26574	0.891609	0.831
O43707	632	K	Alpha-actinin-4 OS=Homo sapiens OX=9606 GN=ACTN4 PE=1 SV=2	ACTN4	1	0.0244755	49.058	2	VQQLVPK(1)R	-2.6671	1.51009	0.613037			1.31721	0.525441	1.26574	0.891609	1.146	1.167
O43709	255	K	Probable 18S rRNA (guanine-N(7))-methyltransferase OS=Homo sapiens OX=9606 GN=BUD23 PE=1 SV=2	BUD23	1	0.0281211	40.203	2	AWVLEK(1)K	0.055999	0.61547	1.42182			0.760474	1.33167	0.956529	0.951328	0.809	1.068
O43719	221	K	HIV Tat-specific factor 1 OS=Homo sapiens OX=9606 GN=HTATSF1 PE=1 SV=1	HTATSF1	1	0.000224567	81.335	2	FQLK(1)GEYDASK	-0.98606	1.98289	0.45214	0.171744	1.59117	1.92968	0.419264	0.417457	1.2336	1.028	1.078	0.411	1.29
O43719	228	K	HIV Tat-specific factor 1 OS=Homo sapiens OX=9606 GN=HTATSF1 PE=1 SV=1	HTATSF1	1	0.0531301	42.835	2	GEYDASK(1)K	-4.32	1.09409				1.92968	0.419264	0.417457	1.2336	0.567
O43719	410	K	HIV Tat-specific factor 1 OS=Homo sapiens OX=9606 GN=HTATSF1 PE=1 SV=1	HTATSF1	1	6.77157e-20	105.57	3	HFSEHPSTSK(1)MNAQETATGMAFEEPIDEK	2.9202				0.972763	1.92968	0.419264	0.417457	1.2336				0.789
O43719	119	K	HIV Tat-specific factor 1 OS=Homo sapiens OX=9606 GN=HTATSF1 PE=1 SV=1	HTATSF1	1	2.69399e-10	112.95	2	K(1)AESGWFHVEEDR	-0.31873	1.88629	0.193064		1.0513	1.92968	0.419264	0.417457	1.2336	0.978	0.46		0.852
O43719	303	K	HIV Tat-specific factor 1 OS=Homo sapiens OX=9606 GN=HTATSF1 PE=1 SV=1	HTATSF1	1	0.0127882	78.178	2	K(1)LLLFDR	-1.2566	1.20448			0.874612	1.92968	0.419264	0.417457	1.2336	0.624			0.709
O43719	239	K	HIV Tat-specific factor 1 OS=Homo sapiens OX=9606 GN=HTATSF1 PE=1 SV=1	HTATSF1	1	0.00655295	134.85	2	K(1)LSMQQK	-4.6226	1.84015	0.175212		1.10989	1.92968	0.419264	0.417457	1.2336	0.954	0.418		0.9
O43719	509	K	HIV Tat-specific factor 1 OS=Homo sapiens OX=9606 GN=HTATSF1 PE=1 SV=1	HTATSF1	1	7.11329e-05	91.245	2	TLK(1)NDCEENGLAK	-7.5683	1.09409				1.92968	0.419264	0.417457	1.2336	0.567
O43719	297	K	HIV Tat-specific factor 1 OS=Homo sapiens OX=9606 GN=HTATSF1 PE=1 SV=1	HTATSF1	1	0.00903521	53.517	2	VECSK(1)FGQIR	-2.3494	0.974064			1.07948	1.92968	0.419264	0.417457	1.2336	0.505			0.875
O43768	40	K	Alpha-endosulfine OS=Homo sapiens OX=9606 GN=ENSA PE=1 SV=1	ENSA	1	0.00462683	67.507	2	AK(1)YPSLGQK	0.5055		0.98912			0.499646	1.41454	0.689329	1.39649		0.699
O43768	80	K	Alpha-endosulfine OS=Homo sapiens OX=9606 GN=ENSA PE=1 SV=1	ENSA	1	1.23987e-06	141.29	2	NK(1)QLPSAGPDK	2.2527	0.179148	1.75781		1.03027	0.499646	1.41454	0.689329	1.39649	0.359	1.243		0.738
O43768	56	K	Alpha-endosulfine OS=Homo sapiens OX=9606 GN=ENSA PE=1 SV=1	ENSA	1	0.034994	57.032	2	PGGSDFLMK(1)R	0.9622		0.98912			0.499646	1.41454	0.689329	1.39649		0.699
O43768	114	K	Alpha-endosulfine OS=Homo sapiens OX=9606 GN=ENSA PE=1 SV=1	ENSA	1	6.29851e-08	136.06	2	SSLVTSK(1)LAGGQVE	-1.708		1.14746		0.817036	0.499646	1.41454	0.689329	1.39649		0.811		0.585
O43768	74	K	Alpha-endosulfine OS=Homo sapiens OX=9606 GN=ENSA PE=1 SV=1	ENSA	1	1.52678e-07	101.48	2	YFDSGDYNMAK(1)AK	-1.0349		0.98912			0.499646	1.41454	0.689329	1.39649		0.699
O43805	105	K	Sjoegren syndrome nuclear autoantigen 1 OS=Homo sapiens OX=9606 GN=SSNA1 PE=1 SV=2	SSNA1	1	4.23622e-08	130.99	2	EAGNLTK(1)ATAPDQK	-0.54009		0.98912				1.83682	0.574114	0.589061		0.538
O43809	23	K	Cleavage and polyadenylation specificity factor subunit 5 OS=Homo sapiens OX=9606 GN=NUDT21 PE=1 SV=1	NUDT21	1	2.58877e-44	285.5	2	GVTQFGNK(1)YIQQTK	-1.1656	1.05789	1.44293	0.75897	1.12387	1.139	1.09902	0.752427	1.00955	0.929	1.313	1.009	1.113
O43813	128	K	Glutathione S-transferase LANCL1 OS=Homo sapiens OX=9606 GN=LANCL1 PE=1 SV=1	LANCL1	1	7.36961e-25	213.77	2	MNNEK(1)QAEDCITR	1.0826	0.698784	2.44079	0.569998	0.563261	0.990861	1.13465	0.980519	0.893967	0.705	2.151	0.581	0.63
O43815	500	K	Striatin OS=Homo sapiens OX=9606 GN=STRN PE=1 SV=4	STRN	1	2.253e-06	79.235	2	K(1)STSLDVEPIYTFR	0.52037	1.16087	0.928751			1.69562	0.732541	0.757486	0.814358	0.685	1.268
O43815	353	K	Striatin OS=Homo sapiens OX=9606 GN=STRN PE=1 SV=4	STRN	1	0.000100689	81.099	2	SK(1)LQDMLANLR	3.3183	1.58925	0.567945		0.946727	1.69562	0.732541	0.757486	0.814358	0.937	0.775		1.163
O43818	25	K	U3 small nucleolar RNA-interacting protein 2 OS=Homo sapiens OX=9606 GN=RRP9 PE=1 SV=1	RRP9	0.999999	0.0227471	62.705	3	GKPASGAGAGAGAGK(1)R	3.5534				0.972763	0.888583	0.737645	1.43306	0.940712				1.034
O43818	84	K	U3 small nucleolar RNA-interacting protein 2 OS=Homo sapiens OX=9606 GN=RRP9 PE=1 SV=1	RRP9	1	0.00109125	74.424	2	LAK(1)LYLEQLR	-1.5635	1.56366	0.834731	1.31685		0.888583	0.737645	1.43306	0.940712	1.76	1.132	0.919
O43823	306	K	A-kinase anchor protein 8 OS=Homo sapiens OX=9606 GN=AKAP8 PE=1 SV=1	AKAP8	1	3.83709e-07	138.23	2	K(1)QFQLYEEPDTK	-3.0851	1.28682	0.980686	1.11171	1.18551	1.19707	0.615708	0.927885	1.25934	1.075	1.593	1.198	0.941
O43865	40	K	S-adenosylhomocysteine hydrolase-like protein 1 OS=Homo sapiens OX=9606 GN=AHCYL1 PE=1 SV=2	AHCYL1	1	4.6374e-09	103.69	2	K(1)QIQFADDMQEFTK	-2.2584	1.05026	0.905102		1.09436	1.90105	0.946762	0.450323	0.701868	0.552	0.956		1.559
O43865	36	K	S-adenosylhomocysteine hydrolase-like protein 1 OS=Homo sapiens OX=9606 GN=AHCYL1 PE=1 SV=2	AHCYL1	1	4.17939e-05	85.622	2	YSFMATVTK(1)APK	-1.938	1.10556	1.06845		0.884545	1.90105	0.946762	0.450323	0.701868	0.582	1.129		1.26
O43896	294	K	Kinesin-like protein KIF1C OS=Homo sapiens OX=9606 GN=KIF1C PE=1 SV=3	KIF1C	1	0.0222745	47.349	2	K(1)SDFIPYR	0.66923	1.09409				1.45347	0.429922	1.20353	0.913073	0.753
O60216	323	K	Double-strand-break repair protein rad21 homolog OS=Homo sapiens OX=9606 GN=RAD21 PE=1 SV=2	RAD21	1	0.00264216	88.921	2	K(1)LIVDSVK	-1.5251		0.98912			0.982064	0.809631	0.833708	1.3746		1.222
O60216	477	K	Double-strand-break repair protein rad21 homolog OS=Homo sapiens OX=9606 GN=RAD21 PE=1 SV=2	RAD21	1	2.68305e-12	93.772	2	TNIDESAMPPPPPQGVK(1)R	-0.09325		0.98912			0.982064	0.809631	0.833708	1.3746		1.222
O60229	1923	K	Kalirin OS=Homo sapiens OX=9606 GN=KALRN PE=1 SV=3	KALRN	1	0.0124286	51.43	2	NPEEEQK(1)AK	2.8279				0.972763
O60231	291	K	Pre-mRNA-splicing factor ATP-dependent RNA helicase DHX16 OS=Homo sapiens OX=9606 GN=DHX16 PE=1 SV=2	DHX16	1	1.17792e-05	89.382	2	AAGEQEK(1)LEATNR	-5.0414	1.09409				1.67644	0.904631	0.691124	0.727809	0.653
O60231	93	K	Pre-mRNA-splicing factor ATP-dependent RNA helicase DHX16 OS=Homo sapiens OX=9606 GN=DHX16 PE=1 SV=2	DHX16	1	0.006381	84.064	2	ALLEK(1)NR	-0.65515	1.32697	1.01374		0.741492	1.67644	0.904631	0.691124	0.727809	0.792	1.121		1.019
O60231	1027	K	Pre-mRNA-splicing factor ATP-dependent RNA helicase DHX16 OS=Homo sapiens OX=9606 GN=DHX16 PE=1 SV=2	DHX16	1	3.16824e-09	141.93	2	ELEDPHAK(1)K	-0.60587	1.3683	1.26292	0.8561		1.67644	0.904631	0.691124	0.727809	0.816	1.396	1.239
O60231	340	K	Pre-mRNA-splicing factor ATP-dependent RNA helicase DHX16 OS=Homo sapiens OX=9606 GN=DHX16 PE=1 SV=2	DHX16	1	8.61862e-05	119.07	2	LGAASLK(1)FGAR	-3.5262	1.88666	1.02124	0.66933	0.849852	1.67644	0.904631	0.691124	0.727809	1.125	1.129	0.968	1.168
O60231	213	K	Pre-mRNA-splicing factor ATP-dependent RNA helicase DHX16 OS=Homo sapiens OX=9606 GN=DHX16 PE=1 SV=2	DHX16	1	0.0349174	62.969	2	LK(1)MAEEDRK	-4.0164	1.09409				1.67644	0.904631	0.691124	0.727809	0.653
O60234	25	K	Glia maturation factor gamma OS=Homo sapiens OX=9606 GN=GMFG PE=1 SV=1	GMFG	1	0.00155635	81.099	2	K(1)ETDNAAIIMK	1.2593		0.577586		1.37749
O60264	739	K	SWI/SNF-related matrix-associated actin-dependent regulator of chromatin subfamily A member 5 OS=Homo sapiens OX=9606 GN=SMARCA5 PE=1 SV=1	SMARCA5	1	0.000356859	83.438	2	K(1)ANYAVDAYFR	1.3644		1.18272	1.21216	1.10424	0.833664	0.816968	0.956687	1.39268		1.448	1.267	0.793
O60264	1036	K	SWI/SNF-related matrix-associated actin-dependent regulator of chromatin subfamily A member 5 OS=Homo sapiens OX=9606 GN=SMARCA5 PE=1 SV=1	SMARCA5	1	0.00220473	85.716	2	K(1)MDGAPDGR	1.4579	0.539494	0.658656		1.79086	0.833664	0.816968	0.956687	1.39268	0.647	0.806		1.286
O60264	694	K	SWI/SNF-related matrix-associated actin-dependent regulator of chromatin subfamily A member 5 OS=Homo sapiens OX=9606 GN=SMARCA5 PE=1 SV=1	SMARCA5	1	0.00144868	69.716	2	LSK(1)MGESSLR	0.86994		0.66923		1.28736	0.833664	0.816968	0.956687	1.39268		0.819		0.924
O60264	691	K	SWI/SNF-related matrix-associated actin-dependent regulator of chromatin subfamily A member 5 OS=Homo sapiens OX=9606 GN=SMARCA5 PE=1 SV=1	SMARCA5	1	0.0275796	40.386	2	TAEMNEK(1)LSK	1.0887				0.972763	0.833664	0.816968	0.956687	1.39268				0.698
O60264	119	K	SWI/SNF-related matrix-associated actin-dependent regulator of chromatin subfamily A member 5 OS=Homo sapiens OX=9606 GN=SMARCA5 PE=1 SV=1	SMARCA5	1	0.000385258	70.389	2	TPTSPLK(1)MK	-0.36995		0.611321		1.34431	0.833664	0.816968	0.956687	1.39268		0.748		0.965
O60264	758	K	SWI/SNF-related matrix-associated actin-dependent regulator of chromatin subfamily A member 5 OS=Homo sapiens OX=9606 GN=SMARCA5 PE=1 SV=1	SMARCA5	1	0.014303	42.835	2	VSEPK(1)APK	3.7841		1.35842	1.13521		0.833664	0.816968	0.956687	1.39268		1.663	1.187
O60264	929	K	SWI/SNF-related matrix-associated actin-dependent regulator of chromatin subfamily A member 5 OS=Homo sapiens OX=9606 GN=SMARCA5 PE=1 SV=1	SMARCA5	1	0.000433406	98.009	2	YK(1)APFHQLR	3.3976	0.891201	0.965504	0.866481	1.68387	0.833664	0.816968	0.956687	1.39268	1.069	1.182	0.906	1.209
O60287	23	K	Nucleolar pre-ribosomal-associated protein 1 OS=Homo sapiens OX=9606 GN=URB1 PE=1 SV=4	URB1	1	0.000525984	49.487	2	ASGGQDGAASSAGAAK(1)R	-0.26626			1.13533	1.33589	0.990116	0.666999	1.17989	1.163			0.962	1.149
O60293	687	K	Zinc finger C3H1 domain-containing protein OS=Homo sapiens OX=9606 GN=ZFC3H1 PE=1 SV=3	ZFC3H1	1	0.0128677	66.087	2	IQNPK(1)FHR	-0.92608	0.379283	1.63535			0.779077	1.12356	1.09736		0.487	1.455
O60306	762	K	RNA helicase aquarius OS=Homo sapiens OX=9606 GN=AQR PE=1 SV=4	AQR	1	4.69712e-19	181.9	2	K(1)DADVEDEDTEEAK	-1.2692	0.771797	1.00574	1.24457	1.54744	0.864079	1.3507	0.851694	0.933527	0.893	0.745	1.461	1.658
O60306	9	K	RNA helicase aquarius OS=Homo sapiens OX=9606 GN=AQR PE=1 SV=4	AQR	1	5.22912e-05	69.224	3	K(1)IVAPTVSQINAEFVTQLACK	1.0197				0.972763	0.864079	1.3507	0.851694	0.933527				1.042
O60341	481	K	Lysine-specific histone demethylase 1A OS=Homo sapiens OX=9606 GN=KDM1A PE=1 SV=2	KDM1A	1	2.56138e-06	129.28	2	DITAEFLVK(1)SK	-0.14413		1.56343		0.407951	0.982735	1.02569	0.544174	1.4474		1.524		0.282
O60437	12	K	Periplakin OS=Homo sapiens OX=9606 GN=PPL PE=1 SV=4	PPL	1	0.00013517	111.61	2	GK(1)YSPTVQTR	-1.5572		1.62763	1.42787	0.550853	0.039485	1.05415	2.01561	0.89076		1.544	0.708	0.618
O60502	597	K	Protein O-GlcNAcase OS=Homo sapiens OX=9606 GN=OGA PE=1 SV=2	OGA	1	0.000171465	79.311	2	ANSSVVSVNCK(1)GK	-0.43835		1.00285		0.95926	1.00053	0.97044	0.64717	1.38186		1.033		0.694
O60524	795	K	Nuclear export mediator factor NEMF OS=Homo sapiens OX=9606 GN=NEMF PE=1 SV=4	NEMF	1	0.0135495	56.378	2	SIQK(1)LASK	-0.30898		0.98912			0.92341	1.08953	1.08277	0.904289		0.908
O60563	590	K	Cyclin-T1 OS=Homo sapiens OX=9606 GN=CCNT1 PE=1 SV=1	CCNT1	1	3.36313e-05	81.908	2	GPSEETGGAVFDHPAK(1)IAK	-5.3476		1.35174		0.616137	0.419061	1.32923	1.05362	1.19809		1.017		0.514
O60563	540	K	Cyclin-T1 OS=Homo sapiens OX=9606 GN=CCNT1 PE=1 SV=1	CCNT1	1	0.001427	85.821	3	HSHSQLPVGTGNK(1)R	2.3429		0.98912			0.419061	1.32923	1.05362	1.19809		0.744
O60563	380	K	Cyclin-T1 OS=Homo sapiens OX=9606 GN=CCNT1 PE=1 SV=1	CCNT1	1	0.00216515	53.517	2	QNSK(1)SVPSAK	-2.7585		0.98912			0.419061	1.32923	1.05362	1.19809		0.744
O60563	638	K	Cyclin-T1 OS=Homo sapiens OX=9606 GN=CCNT1 PE=1 SV=1	CCNT1	1	0.00832998	76.605	2	VPHSK(1)LDK	-1.4934		1.70306	1.23943	0.577868	0.419061	1.32923	1.05362	1.19809		1.281	1.176	0.482
O60566	113	K	Mitotic checkpoint serine/threonine-protein kinase BUB1 beta OS=Homo sapiens OX=9606 GN=BUB1B PE=1 SV=3	BUB1B	1	0.0120463	47.349	2	AVEALQGEK(1)R	0.22974				0.972763	0.585851	1.59187	0.822275
O60610	1224	K	Protein diaphanous homolog 1 OS=Homo sapiens OX=9606 GN=DIAPH1 PE=1 SV=2	DIAPH1	1	7.2477e-14	104.49	2	K(1)AGCAVTSLLASELTK	-1.3328	1.02187	0.957986	0.886559	1.56431	0.780876	0.981188	1.40498	0.832953	1.309	0.976	0.631	1.878
O60610	35	K	Protein diaphanous homolog 1 OS=Homo sapiens OX=9606 GN=DIAPH1 PE=1 SV=2	DIAPH1	1	7.40209e-14	156.73	2	SPDELPSAGGDGGK(1)SK	-0.54717	0.461815	1.56073			0.780876	0.981188	1.40498	0.832953	0.591	1.591
O60610	1252	K	Protein diaphanous homolog 1 OS=Homo sapiens OX=9606 GN=DIAPH1 PE=1 SV=2	DIAPH1	1	4.43587e-08	94.507	2	VSK(1)NSETFPTILEEAK	-0.062421	0.577869	1.45581			0.780876	0.981188	1.40498	0.832953	0.74	1.484
O60664	128	K	Perilipin-3 OS=Homo sapiens OX=9606 GN=PLIN3 PE=1 SV=3	PLIN3	1	6.90804e-27	169.05	2	ELVSSK(1)VSGAQEMVSSAK	-0.43762	1.34471	0.850962		0.885812	1.15623	0.812357	1.46956	0.561851	1.163	1.048		1.577
O60664	164	K	Perilipin-3 OS=Homo sapiens OX=9606 GN=PLIN3 PE=1 SV=3	PLIN3	1	0.000355592	81.335	2	GAVQSGVDK(1)TK	-2.9609	1.35267	1.3892	0.650693		1.15623	0.812357	1.46956	0.561851	1.17	1.71	0.443
O60664	166	K	Perilipin-3 OS=Homo sapiens OX=9606 GN=PLIN3 PE=1 SV=3	PLIN3	1	1.56272e-06	99.668	2	TK(1)SVVTGGVQSVMGSR	-2.7491		0.98912			1.15623	0.812357	1.46956	0.561851		1.218
O60664	84	K	Perilipin-3 OS=Homo sapiens OX=9606 GN=PLIN3 PE=1 SV=3	PLIN3	1	6.53368e-29	129.02	3	TLTAAAVSGAQPILSK(1)LEPQIASASEYAHR	2.2942	2.18991	0.553656		0.426728	1.15623	0.812357	1.46956	0.561851	1.894	0.682		0.76
O60664	65	K	Perilipin-3 OS=Homo sapiens OX=9606 GN=PLIN3 PE=1 SV=3	PLIN3	1	0.000104075	78.816	2	TVCDAAEK(1)GVR	1.1862	1.03684	1.04088			1.15623	0.812357	1.46956	0.561851	0.897	1.281
O60664	122	K	Perilipin-3 OS=Homo sapiens OX=9606 GN=PLIN3 PE=1 SV=3	PLIN3	1	0.000446456	71.896	2	VLADTK(1)ELVSSK	-0.20553		0.98912			1.15623	0.812357	1.46956	0.561851		1.218
O60684	49	K	Importin subunit alpha-7 OS=Homo sapiens OX=9606 GN=KPNA6 PE=1 SV=1	KPNA6	1	0.0213834	84.699	2	EQQLFK(1)R	-0.24277			1.81159		0.973473	0.718297	1.16529	1.14294			1.555
O60684	18	K	Importin subunit alpha-7 OS=Homo sapiens OX=9606 GN=KPNA6 PE=1 SV=1	KPNA6	1	7.99481e-06	114.93	2	SYK(1)NNALNPEEMR	-0.61139		0.234501		1.7149	0.973473	0.718297	1.16529	1.14294		0.326		1.5
O60701	267	K	UDP-glucose 6-dehydrogenase OS=Homo sapiens OX=9606 GN=UGDH PE=1 SV=1	UGDH	1	0.00812947	44.045	2	FLK(1)ASVGFGGSCFQK	5.8947				0.972763	0.05321	0.078795	0.162161	3.70583				0.262
O60701	490	K	UDP-glucose 6-dehydrogenase OS=Homo sapiens OX=9606 GN=UGDH PE=1 SV=1	UGDH	0.995118	4.0398e-10	159.93	2	FSLQDPPNK(0.995)K(0.005)PK	-0.48311				0.972763	0.05321	0.078795	0.162161	3.70583				0.262
O60701	329	K	UDP-glucose 6-dehydrogenase OS=Homo sapiens OX=9606 GN=UGDH PE=1 SV=1	UGDH	1	1.83955e-05	86.243	2	IIDSLFNTVTDK(1)K	-2.2591				0.972763	0.05321	0.078795	0.162161	3.70583				0.262
O60701	431	K	UDP-glucose 6-dehydrogenase OS=Homo sapiens OX=9606 GN=UGDH PE=1 SV=1	UGDH	0.98941	0.00111854	68.49	3	K(0.989)MLK(0.011)PAFIFDGR	-1.1363				0.972763	0.05321	0.078795	0.162161	3.70583				0.262
O60701	481	K	UDP-glucose 6-dehydrogenase OS=Homo sapiens OX=9606 GN=UGDH PE=1 SV=1	UGDH	1	5.07116e-05	57.476	3	RIPYAPSGEIPK(1)FSLQDPPNK	0.70534				0.972763	0.05321	0.078795	0.162161	3.70583				0.262
O60716	146	K	Catenin delta-1 OS=Homo sapiens OX=9606 GN=CTNND1 PE=1 SV=1	CTNND1	1	0.00595589	72.492	2	VVK(1)TVTTR	-1.2224	1.38119	1.28786	0.789069		1.10825	1.3573	0.963941	0.570508	1.246	0.949	0.819
O60749	287	K	Sorting nexin-2 OS=Homo sapiens OX=9606 GN=SNX2 PE=1 SV=2	SNX2	1	0.00120165	70.389	2	MVNK(1)AADAVNK	1.0201	0.375337	1.05322		1.54877	0.858197	1.23296	0.849749	1.05909	0.437	0.854		1.462
O60749	223	K	Sorting nexin-2 OS=Homo sapiens OX=9606 GN=SNX2 PE=1 SV=2	SNX2	1	2.64933e-06	89.359	2	VGK(1)EDSSSTEFVEK	0.15795		1.29509		0.67185	0.858197	1.23296	0.849749	1.05909		1.05		0.634
O60814	21	K	Histone H2B type 1-K OS=Homo sapiens OX=9606 GN=H2BC12 PE=1 SV=3	H2BC12	1	0.00598643	121.52	2	AVTK(1)AQK	1.463		1.15865	1.07395	1.20213
Q5QNW6	44	K	Histone H2B type 2-F OS=Homo sapiens OX=9606 GN=H2BC18 PE=1 SV=3	H2BC18	1	0.000806945	74.524	2	ESYSVYVYK(1)VLK	-2.3483	0.921859			1.1259
Q5QNW6	47	K	Histone H2B type 2-F OS=Homo sapiens OX=9606 GN=H2BC18 PE=1 SV=3	H2BC18	1	1.45833e-11	178.52	2	VLK(1)QVHPDTGISSK	-2.12	1.29598	1.1949	0.776815	1.14652
Q5QNW6	117	K	Histone H2B type 2-F OS=Homo sapiens OX=9606 GN=H2BC18 PE=1 SV=3	H2BC18	1	4.17132e-16	192.14	2	HAVSEGTK(1)AVTK	-0.12291	1.11878		0.810864	1.48817
Q5QNW6	35	K	Histone H2B type 2-F OS=Homo sapiens OX=9606 GN=H2BC18 PE=1 SV=3	H2BC18	1	0.000172312	126.29	2	K(1)ESYSVYVYK	-3.2771	1.45418	1.06563	0.975338	1.02641
Q5QNW6	86	K	Histone H2B type 2-F OS=Homo sapiens OX=9606 GN=H2BC18 PE=1 SV=3	H2BC18	1	0.0079224	101.47	2	LAHYNK(1)R	0.17008	1.15231	0.9153	0.901102	1.48251
Q5QNW6	109	K	Histone H2B type 2-F OS=Homo sapiens OX=9606 GN=H2BC18 PE=1 SV=3	H2BC18	1	7.01652e-20	153.18	2	LLLPGELAK(1)HAVSEGTK	-1.3796	1.0472	1.45902	0.122256	1.45943
O60814	6	K	Histone H2B type 1-K OS=Homo sapiens OX=9606 GN=H2BC12 PE=1 SV=3	H2BC12	1	3.74067e-06	135.28	2	PEPAK(1)SAPAPK	-0.39042	0.96465	1.14098	0.998601	1.37505
O60828	189	K	Polyglutamine-binding protein 1 OS=Homo sapiens OX=9606 GN=PQBP1 PE=1 SV=1	PQBP1	1	0.000648298	75.474	2	REELAPYPK(1)SK	-4.4142		1.51041	1.36328	0.700816	1.22559	0.96283	0.854707	0.956872		1.569	1.595	0.732
O60828	223	K	Polyglutamine-binding protein 1 OS=Homo sapiens OX=9606 GN=PQBP1 PE=1 SV=1	PQBP1	1	0.00234363	77.072	2	GTWSTGLPK(1)R	-2.9672		0.840346		1.11908	1.22559	0.96283	0.854707	0.956872		0.873		1.17
O60832	11	K	H/ACA ribonucleoprotein complex subunit DKC1 OS=Homo sapiens OX=9606 GN=DKC1 PE=1 SV=3	DKC1	1	0.00012707	81.163	2	ADAEVIILPK(1)K	-1.5769	0.636938	1.19377	0.494479	1.8852	0.827686	0.823669	1.01598	1.33266	0.77	1.449	0.487	1.415
O60832	443	K	H/ACA ribonucleoprotein complex subunit DKC1 OS=Homo sapiens OX=9606 GN=DKC1 PE=1 SV=3	DKC1	1	7.58111e-05	84.999	2	APQVVAEAAK(1)TAK	2.3129	1.10931	0.921097	0.433081	1.76634	0.827686	0.823669	1.01598	1.33266	1.34	1.118	0.426	1.325
O60832	433	K	H/ACA ribonucleoprotein complex subunit DKC1 OS=Homo sapiens OX=9606 GN=DKC1 PE=1 SV=3	DKC1	1	8.63082e-06	65.12	2	EVVAEVVK(1)APQVVAEAAK	-2.2956		0.358454		1.593	0.827686	0.823669	1.01598	1.33266		0.435		1.195
O60832	20	K	H/ACA ribonucleoprotein complex subunit DKC1 OS=Homo sapiens OX=9606 GN=DKC1 PE=1 SV=3	DKC1	1	4.33434e-16	134.24	4	K(1)SLPEEDVAEIQHAEEFLIKPESK	-1.2175	0.918909			1.12852	0.827686	0.823669	1.01598	1.33266	1.11			0.847
O60832	394	K	H/ACA ribonucleoprotein complex subunit DKC1 OS=Homo sapiens OX=9606 GN=DKC1 PE=1 SV=3	DKC1	1	0.0143289	58.916	2	LMIK(1)QGLLDK	-2.1508				0.972763	0.827686	0.823669	1.01598	1.33266				0.73
O60841	275	K	Eukaryotic translation initiation factor 5B OS=Homo sapiens OX=9606 GN=EIF5B PE=1 SV=4	EIF5B	1	0.0184047	62.969	2	K(1)FEEETVK	-0.17132	1.71081	0.431573			1.16738	0.712071	1.21875	0.901804	1.466	0.606
O60841	436	K	Eukaryotic translation initiation factor 5B OS=Homo sapiens OX=9606 GN=EIF5B PE=1 SV=4	EIF5B	1	1.29464e-08	105.78	2	LLQAQGVEVPSK(1)DSLPK	-0.60294	1.4739	0.565138		1.05204	1.16738	0.712071	1.21875	0.901804	1.263	0.794		1.167
O60841	284	K	Eukaryotic translation initiation factor 5B OS=Homo sapiens OX=9606 GN=EIF5B PE=1 SV=4	EIF5B	1	8.48657e-14	141.87	2	SK(1)VTVDTGVIPASEEK	-2.2561	1.28178	0.571089		1.21701	1.16738	0.712071	1.21875	0.901804	1.098	0.802		1.35
O60869	143	K	Endothelial differentiation-related factor 1 OS=Homo sapiens OX=9606 GN=EDF1 PE=1 SV=1	EDF1	1	5.84667e-05	85.622	2	DIGKPIEK(1)GPR	0.058913	1.05218	1.58705	0.442027	1.15739	1.11691	1.13406	0.871585	0.877443	0.942	1.399	0.507	1.319
O60869	23	K	Endothelial differentiation-related factor 1 OS=Homo sapiens OX=9606 GN=EDF1 PE=1 SV=1	EDF1	1	0.000128934	134.2	2	GPTAAQAK(1)SK	2.1696	0.978836	1.56737	0.693064	1.10716	1.11691	1.13406	0.871585	0.877443	0.876	1.382	0.795	1.262
O60869	25	K	Endothelial differentiation-related factor 1 OS=Homo sapiens OX=9606 GN=EDF1 PE=1 SV=1	EDF1	1	2.34793e-06	171.75	2	SK(1)QAILAAQR	-1.8335	0.948971	1.68701	0.773685		1.11691	1.13406	0.871585	0.877443	0.85	1.488	0.888
O60869	43	K	Endothelial differentiation-related factor 1 OS=Homo sapiens OX=9606 GN=EDF1 PE=1 SV=1	EDF1	1	0.00821807	89.123	2	K(1)WAAGQNK	0.83589	0.943067	1.12565			1.11691	1.13406	0.871585	0.877443	0.844	0.993
O60869	50	K	Endothelial differentiation-related factor 1 OS=Homo sapiens OX=9606 GN=EDF1 PE=1 SV=1	EDF1	1	1.806e-32	240.41	2	WAAGQNK(1)QHSITK	-1.2844	1.05465	1.52443	0.604921	1.12932	1.11691	1.13406	0.871585	0.877443	0.944	1.344	0.694	1.287
O60869	56	K	Endothelial differentiation-related factor 1 OS=Homo sapiens OX=9606 GN=EDF1 PE=1 SV=1	EDF1	1	0.000136363	124.81	2	QHSITK(1)NTAK	-2.474			1.81159		1.11691	1.13406	0.871585	0.877443			2.079
O60869	60	K	Endothelial differentiation-related factor 1 OS=Homo sapiens OX=9606 GN=EDF1 PE=1 SV=1	EDF1	1	0.000242208	65.313	3	NTAK(1)LDRETEELHHDR	0.71147	0.732129	1.31622		0.972896	1.11691	1.13406	0.871585	0.877443	0.655	1.161		1.109
O60870	231	K	DNA/RNA-binding protein KIN17 OS=Homo sapiens OX=9606 GN=KIN PE=1 SV=2	KIN	1	3.29673e-05	76.009	2	SSTLGPSALK(1)TIGSSASVK	-2.6379	0.724541	1.35115		0.945288	1.37189	1.17102	0.534829	0.922266	0.528	1.154		1.025
O60870	209	K	DNA/RNA-binding protein KIN17 OS=Homo sapiens OX=9606 GN=KIN PE=1 SV=2	KIN	1	0.000381121	60.324	2	VTFNLSK(1)GACSSSGATSSK	-6.2987				0.972763	1.37189	1.17102	0.534829	0.922266				1.055
O60884	39	K	DnaJ homolog subfamily A member 2 OS=Homo sapiens OX=9606 GN=DNAJA2 PE=1 SV=1	DNAJA2	1	3.23474e-10	147.72	2	EYHPDK(1)NPNAGDK	-0.45257	1.50366	0.879006		0.716907	1.78244	0.604551	1.04775	0.565252	0.844	1.454		1.268
O60885	1242	K	Bromodomain-containing protein 4 OS=Homo sapiens OX=9606 GN=BRD4 PE=1 SV=2	BRD4	1	0.000161352	92.445	2	ALK(1)AQAEHAEK	-0.71117	0.797619	1.69234	1.01453		0.982815	0.953951	1.03343	1.0298	0.812	1.774	0.982
O60885	1114	K	Bromodomain-containing protein 4 OS=Homo sapiens OX=9606 GN=BRD4 PE=1 SV=2	BRD4	1	0.00168174	90.263	2	EEK(1)IHSPIIR	-4.7796	0.649207	2.00285	0.69156		0.982815	0.953951	1.03343	1.0298	0.661	2.1	0.669
O60885	1050	K	Bromodomain-containing protein 4 OS=Homo sapiens OX=9606 GN=BRD4 PE=1 SV=2	BRD4	1	2.70884e-11	163.59	3	HHK(1)SDPYSTGHLR	4.4684	0.922127	1.55908	1.47865	0.7439	0.982815	0.953951	1.03343	1.0298	0.938	1.634	1.431	0.722
O60885	333	K	Bromodomain-containing protein 4 OS=Homo sapiens OX=9606 GN=BRD4 PE=1 SV=2	BRD4	1	0.0103675	41.317	3	K(1)DVPDSQQHPAPEK	-2.1076	1.09409				0.982815	0.953951	1.03343	1.0298	1.113
O60885	694	K	Bromodomain-containing protein 4 OS=Homo sapiens OX=9606 GN=BRD4 PE=1 SV=2	BRD4	1	0.00107094	56.202	2	VDVIAGSSK(1)MK	-0.30994		0.787098		1.17144	0.982815	0.953951	1.03343	1.0298		0.825		1.138
O60885	1191	K	Bromodomain-containing protein 4 OS=Homo sapiens OX=9606 GN=BRD4 PE=1 SV=2	BRD4	1	0.060894	42.229	2	TPVAPK(1)K	-1.9469	1.09409				0.982815	0.953951	1.03343	1.0298	1.113
O60885	317	K	Bromodomain-containing protein 4 OS=Homo sapiens OX=9606 GN=BRD4 PE=1 SV=2	BRD4	1	0.00659322	69.093	2	TTK(1)LGQR	-2.3934	0.873013	1.57034	1.11315		0.982815	0.953951	1.03343	1.0298	0.888	1.646	1.077
O60907	189	K	F-box-like/WD repeat-containing protein TBL1X OS=Homo sapiens OX=9606 GN=TBL1X PE=1 SV=3	TBL1X	1	7.48878e-24	106.88	4	LAQQQASAAAAAAAATAAATAATTTSAGVSHQNPSK(1)NR	0.3389				0.972763		0.454733		1.54527				0.63
O60927	31	K	E3 ubiquitin-protein ligase PPP1R11 OS=Homo sapiens OX=9606 GN=PPP1R11 PE=1 SV=1	PPP1R11	1	0.00640257	109.11	2	SLTIK(1)LR	-1.5855	1.71185	1.64804	0.685914	0.379932	1.79889	1.01203	0.570188	0.618896	0.952	1.628	1.203	0.614
O60927	59	K	E3 ubiquitin-protein ligase PPP1R11 OS=Homo sapiens OX=9606 GN=PPP1R11 PE=1 SV=1	PPP1R11	1	6.53936e-05	84.999	2	SSK(1)CCCIYEKPR	-4.0579	1.33687	1.54667	0.388436		1.79889	1.01203	0.570188	0.618896	0.743	1.528	0.681
O60934	435	K	Nibrin OS=Homo sapiens OX=9606 GN=NBN PE=1 SV=1	NBN	1	3.50607e-05	70.806	2	IPNYQLSPTK(1)LPSINK	-0.27442		0.98912			0.82278	1.37138	0.998077	0.807768		0.721
O60934	441	K	Nibrin OS=Homo sapiens OX=9606 GN=NBN PE=1 SV=1	NBN	1	0.00530906	82.716	2	LPSINK(1)SK	1.353		1.50965	0.858234		0.82278	1.37138	0.998077	0.807768		1.101	0.86
O60942	220	K	mRNA-capping enzyme OS=Homo sapiens OX=9606 GN=RNGTT PE=1 SV=1	RNGTT	1	7.60385e-06	145.75	2	ESEPGSSASFGK(1)R	-1.6675	1.46816	0.840439	0.366487	1.56237	2.02037	0.441565	0.703849	0.834221	0.727	1.903	0.521	1.873
O60942	227	K	mRNA-capping enzyme OS=Homo sapiens OX=9606 GN=RNGTT PE=1 SV=1	RNGTT	1	1.84966e-05	78.864	2	LK(1)LGAIFLEGVTVK	0.046527	1.09409				2.02037	0.441565	0.703849	0.834221	0.542
O75151	642	K	Lysine-specific demethylase PHF2 OS=Homo sapiens OX=9606 GN=PHF2 PE=1 SV=4	PHF2	1	0.00528323	58.426	2	FSFSFSNK(1)K	2.2818	0.386419			1.60196	0.776352	0.667376	0.881503	1.67477	0.498			0.957
O75151	710	K	Lysine-specific demethylase PHF2 OS=Homo sapiens OX=9606 GN=PHF2 PE=1 SV=4	PHF2	1	0.0200611	56.202	2	RDLSFLLDK(1)K	-2.4834				0.972763	0.776352	0.667376	0.881503	1.67477				0.581
O75152	650	K	Zinc finger CCCH domain-containing protein 11A OS=Homo sapiens OX=9606 GN=ZC3H11A PE=1 SV=3	ZC3H11A	0.862076	0.0463325	40.533	3	AK(0.137)PK(0.862)VNVK(0.001)PSVVK	-2.3189			1.81159		1.13599	0.713035	1.30046	0.850516			1.393
O75152	643	K	Zinc finger CCCH domain-containing protein 11A OS=Homo sapiens OX=9606 GN=ZC3H11A PE=1 SV=3	ZC3H11A	1	0.00111242	62.969	2	CAAQTLEK(1)R	0.89194		0.98912			1.13599	0.713035	1.30046	0.850516		1.387
O75152	553	K	Zinc finger CCCH domain-containing protein 11A OS=Homo sapiens OX=9606 GN=ZC3H11A PE=1 SV=3	ZC3H11A	1	1.11559e-05	45.183	2	EASGETTGVDITK(1)IQVK	-0.99708		0.98912			1.13599	0.713035	1.30046	0.850516		1.387
O75152	300	K	Zinc finger CCCH domain-containing protein 11A OS=Homo sapiens OX=9606 GN=ZC3H11A PE=1 SV=3	ZC3H11A	1	0.000149341	117.45	2	FSAGGDSDPPLK(1)R	-6.2391		1.33514	1.17785		1.13599	0.713035	1.30046	0.850516		1.872	0.906
O75152	665	K	Zinc finger CCCH domain-containing protein 11A OS=Homo sapiens OX=9606 GN=ZC3H11A PE=1 SV=3	ZC3H11A	1	0.00232948	72.042	2	VVSSPK(1)LAPK	0.18118	0.790477	1.29818	1.74826		1.13599	0.713035	1.30046	0.850516	0.696	1.821	1.344
O75159	205	K	Suppressor of cytokine signaling 5 OS=Homo sapiens OX=9606 GN=SOCS5 PE=1 SV=1	SOCS5	1	0.0454075	58.687	2	PLFSNK(1)R	-3.6864				0.972763
O75165	696	K	DnaJ homolog subfamily C member 13 OS=Homo sapiens OX=9606 GN=DNAJC13 PE=1 SV=5	DNAJC13	1	0.0133327	40.502	2	FNK(1)VPEWQR	-3.2864		0.98912			0.852874	1.45677	0.920308	0.77005		0.679
O75165	210	K	DnaJ homolog subfamily C member 13 OS=Homo sapiens OX=9606 GN=DNAJC13 PE=1 SV=5	DNAJC13	1	0.00238657	57.003	2	K(1)EPLEFEQYLNLR	1.7398		0.98912			0.852874	1.45677	0.920308	0.77005		0.679
O75167	604	K	Phosphatase and actin regulator 2 OS=Homo sapiens OX=9606 GN=PHACTR2 PE=1 SV=2	PHACTR2	1	0.0144102	52.591	2	LTPADK(1)AAIR	-4.9826		0.98912			0.676364		1.38954	0.934099
O75175	105	K	CCR4-NOT transcription complex subunit 3 OS=Homo sapiens OX=9606 GN=CNOT3 PE=1 SV=1	CNOT3	1	4.85423e-05	94.66	2	AYSK(1)EGLGLAQK	-4.5881	0.629453	1.31981		1.06065	0.881597	1.02772	1.00544	1.08524	0.714	1.284		0.977
O75175	72	K	CCR4-NOT transcription complex subunit 3 OS=Homo sapiens OX=9606 GN=CNOT3 PE=1 SV=1	CNOT3	1	9.89508e-05	79.311	2	TWVASNEIK(1)DK	1.5887	1.39206	0.897513	0.697696	1.39605	0.881597	1.02772	1.00544	1.08524	1.579	0.873	0.694	1.286
O75177	13	K	Calcium-responsive transactivator OS=Homo sapiens OX=9606 GN=SS18L1 PE=1 SV=2	SS18L1	1	1.69718e-11	163.59	2	GK(1)GEVTQQTIQK	0.95459	0.87826	1.09029		1.06516	0.825748			1.17425	1.064			0.907
O75182	395	K	Paired amphipathic helix protein Sin3b OS=Homo sapiens OX=9606 GN=SIN3B PE=1 SV=2	SIN3B	1	0.0274835	45.489	2	EIDYASCK(1)R	-5.2437	1.09409				1.07919		1.04796	0.872845	1.014
O75182	292	K	Paired amphipathic helix protein Sin3b OS=Homo sapiens OX=9606 GN=SIN3B PE=1 SV=2	SIN3B	1	0.0364651	51.872	2	GTK(1)DLSIAAVGK	-11.841		0.98912			1.07919		1.04796	0.872845
O75182	319	K	Paired amphipathic helix protein Sin3b OS=Homo sapiens OX=9606 GN=SIN3B PE=1 SV=2	SIN3B	1	7.65205e-11	153.25	2	VLK(1)SQEVYENFLR	-2.588	1.1781			0.898072	1.07919		1.04796	0.872845	1.092			1.029
O75223	118	K	Gamma-glutamylcyclotransferase OS=Homo sapiens OX=9606 GN=GGCT PE=1 SV=1	GGCT	1	1.39979e-05	124.46	2	VATQEGK(1)EITCR	-0.058939	0.887539	1.17585			1.3839	1.62593	0.278899	0.711269	0.641	0.723
O75323	82	K	Protein NipSnap homolog 2 OS=Homo sapiens OX=9606 GN=NIPSNAP2 PE=1 SV=1	NIPSNAP2	1	0.00332074	46.358	3	LQFHNVK(1)PECLEAYNK	-1.0783	1.09409				2.89941	0.677096	0.225245	0.198247	0.377
O75347	51	K	Tubulin-specific chaperone A OS=Homo sapiens OX=9606 GN=TBCA PE=1 SV=3	TBCA	1	0.00126271	101.48	2	AEDGENYDIK(1)K	-1.8893				0.972763	0.815274	1.00866	0.772772	1.4033				0.693
O75347	52	K	Tubulin-specific chaperone A OS=Homo sapiens OX=9606 GN=TBCA PE=1 SV=3	TBCA	1	0.000523846	87.942	2	K(1)QAEILQESR	-1.107	0.525216	1.50341			0.815274	1.00866	0.772772	1.4033	0.644	1.491
O75351	163	K	Vacuolar protein sorting-associated protein 4B OS=Homo sapiens OX=9606 GN=VPS4B PE=1 SV=2	VPS4B	1	0.0122817	47.349	2	FPHLFTGK(1)R	2.7576		0.98912			0.813466	1.00873	1.5608	0.617002		0.981
O75362	819	K	Zinc finger protein 217 OS=Homo sapiens OX=9606 GN=ZNF217 PE=1 SV=1	ZNF217	1	1.58918e-13	66.215	4	APLTSGIDSSTLAPSNLK(1)SHRPQQNVGVQGAATR	1.199				0.972763	0.276728	0.37411	0.130149	3.21901				0.302
O75362	511	K	Zinc finger protein 217 OS=Homo sapiens OX=9606 GN=ZNF217 PE=1 SV=1	ZNF217	1	6.24978e-06	102.57	2	CEFCEYAAAQK(1)TSLR	2.9321				0.972763	0.276728	0.37411	0.130149	3.21901				0.302
O75362	604	K	Zinc finger protein 217 OS=Homo sapiens OX=9606 GN=ZNF217 PE=1 SV=1	ZNF217	1	2.4696e-08	109.16	2	DTQDFHK(1)NAADDSADK	2.8491				0.972763	0.276728	0.37411	0.130149	3.21901				0.302
O75362	574	K	Zinc finger protein 217 OS=Homo sapiens OX=9606 GN=ZNF217 PE=1 SV=1	ZNF217	1	0.000219212	97.277	2	DVTGSPPAK(1)QLK	-0.099563	0.259464	0.955482		1.74792	0.276728	0.37411	0.130149	3.21901	0.938	2.554		0.543
O75362	577	K	Zinc finger protein 217 OS=Homo sapiens OX=9606 GN=ZNF217 PE=1 SV=1	ZNF217	1	3.45669e-25	182.09	3	QLK(1)EMPSVFQNVLGSAVLSPAHK	-0.53962		0.101239		1.84596	0.276728	0.37411	0.130149	3.21901		0.271		0.573
O75362	478	K	Zinc finger protein 217 OS=Homo sapiens OX=9606 GN=ZNF217 PE=1 SV=1	ZNF217	1	0.00188005	67.464	2	ECSYCGK(1)FFR	-0.81114		0.265615		1.6843	0.276728	0.37411	0.130149	3.21901		0.71		0.523
O75362	373	K	Zinc finger protein 217 OS=Homo sapiens OX=9606 GN=ZNF217 PE=1 SV=1	ZNF217	1	0.00175298	53.028	2	EK(1)PTHCSECGK	0.56617		0.42552		1.52704	0.276728	0.37411	0.130149	3.21901		1.137		0.474
O75362	382	K	Zinc finger protein 217 OS=Homo sapiens OX=9606 GN=ZNF217 PE=1 SV=1	ZNF217	0.999983	0.0057695	48.701	3	EKPTHCSECGK(1)AFR	1.3159				0.972763	0.276728	0.37411	0.130149	3.21901				0.302
O75362	525	K	Zinc finger protein 217 OS=Homo sapiens OX=9606 GN=ZNF217 PE=1 SV=1	ZNF217	1	4.66335e-06	90.306	2	EK(1)QTDVAAEVK	0.40405		0.34971		1.6016	0.276728	0.37411	0.130149	3.21901		0.935		0.498
O75362	597	K	Zinc finger protein 217 OS=Homo sapiens OX=9606 GN=ZNF217 PE=1 SV=1	ZNF217	1	8.15662e-08	63.355	3	EMPSVFQNVLGSAVLSPAHK(1)DTQDFHK	0.72618				0.972763	0.276728	0.37411	0.130149	3.21901				0.302
O75362	565	K	Zinc finger protein 217 OS=Homo sapiens OX=9606 GN=ZNF217 PE=1 SV=1	ZNF217	1	3.39153e-13	177.41	2	FFDGAK(1)DVTGSPPAK	-1.3775	0.347182	0.654887		1.96555	0.276728	0.37411	0.130149	3.21901	1.255	1.751		0.611
O75362	166	K	Zinc finger protein 217 OS=Homo sapiens OX=9606 GN=ZNF217 PE=1 SV=1	ZNF217	1	0.00466459	72.038	2	FK(1)EPWFLK	-2.0581	0.265442	0.372013		2.31642	0.276728	0.37411	0.130149	3.21901	0.959	0.994		0.72
O75362	172	K	Zinc finger protein 217 OS=Homo sapiens OX=9606 GN=ZNF217 PE=1 SV=1	ZNF217	1	0.000350737	76.85	3	FKEPWFLK(1)NHMR	4.3867				0.972763	0.276728	0.37411	0.130149	3.21901				0.302
O75362	348	K	Zinc finger protein 217 OS=Homo sapiens OX=9606 GN=ZNF217 PE=1 SV=1	ZNF217	1	8.06835e-41	245.4	2	GSCAGLSQEK(1)EK	-1.1404	0.593368	0.888332	0.176342	2.39515	0.276728	0.37411	0.130149	3.21901	2.144	2.375	1.355	0.744
O75362	944	K	Zinc finger protein 217 OS=Homo sapiens OX=9606 GN=ZNF217 PE=1 SV=1	ZNF217	1	2.64378e-07	109.88	2	GYDLPK(1)YHMVR	-1.7861				0.972763	0.276728	0.37411	0.130149	3.21901				0.302
O75362	366	K	Zinc finger protein 217 OS=Homo sapiens OX=9606 GN=ZNF217 PE=1 SV=1	ZNF217	1	5.02271e-08	86.135	3	HSHGEAPSVDADPK(1)LPSSK	0.47831	0.620323	0.601169		1.77553	0.276728	0.37411	0.130149	3.21901	2.242	1.607		0.552
O75362	465	K	Zinc finger protein 217 OS=Homo sapiens OX=9606 GN=ZNF217 PE=1 SV=1	ZNF217	1	0.000437908	133.68	2	IK(1)HLTSSR	-0.031291				0.972763	0.276728	0.37411	0.130149	3.21901				0.302
O75362	921	K	Zinc finger protein 217 OS=Homo sapiens OX=9606 GN=ZNF217 PE=1 SV=1	ZNF217	1	1.60098e-16	173.54	2	LK(1)SSVVALDVDQPGANYR	-1.8786		0.304744		1.64582	0.276728	0.37411	0.130149	3.21901		0.815		0.511
O75362	616	K	Zinc finger protein 217 OS=Homo sapiens OX=9606 GN=ZNF217 PE=1 SV=1	ZNF217	1	1.70245e-17	119.56	2	VNK(1)NPTPAYLDLLK	-4.2179		0.98912			0.276728	0.37411	0.130149	3.21901		2.644
O75362	627	K	Zinc finger protein 217 OS=Homo sapiens OX=9606 GN=ZNF217 PE=1 SV=1	ZNF217	1	4.48854e-05	106.11	2	NPTPAYLDLLK(1)K	0.56219	0.273184	0.533659		2.15056	0.276728	0.37411	0.130149	3.21901	0.987	1.426		0.668
O75362	124	K	Zinc finger protein 217 OS=Homo sapiens OX=9606 GN=ZNF217 PE=1 SV=1	ZNF217	1	0.000468548	74.733	2	NCK(1)ENEFSCEVCGQTFR	-2.6295				0.972763	0.276728	0.37411	0.130149	3.21901				0.302
O75362	555	K	Zinc finger protein 217 OS=Homo sapiens OX=9606 GN=ZNF217 PE=1 SV=1	ZNF217	1	2.59442e-38	186.7	2	NQDTEDALLTADSAQTK(1)NLK	-1.0513		0.251376		1.69831	0.276728	0.37411	0.130149	3.21901		0.672		0.528
O75362	777	K	Zinc finger protein 217 OS=Homo sapiens OX=9606 GN=ZNF217 PE=1 SV=1	ZNF217	1	0.00211113	64.906	2	PK(1)SAFPAQSK	-2.1412	0.1709	0.621782		2.15484	0.276728	0.37411	0.130149	3.21901	0.618	1.662		0.669
O75362	785	K	Zinc finger protein 217 OS=Homo sapiens OX=9606 GN=ZNF217 PE=1 SV=1	ZNF217	1	1.81367e-05	95.656	2	SAFPAQSK(1)SLPSAK	0.24205		0.419223		1.53324	0.276728	0.37411	0.130149	3.21901		1.121		0.476
O75362	918	K	Zinc finger protein 217 OS=Homo sapiens OX=9606 GN=ZNF217 PE=1 SV=1	ZNF217	1	2.46555e-18	156.02	2	SASNTAAEFGEPLPK(1)R	-2.3729	0.5273	1.50153			0.276728	0.37411	0.130149	3.21901	1.905	4.014
O75362	121	K	Zinc finger protein 217 OS=Homo sapiens OX=9606 GN=ZNF217 PE=1 SV=1	ZNF217	0.804518	0.0555393	52.591	2	TEPPK(0.195)EK(0.805)NCK	0.052722				0.972763	0.276728	0.37411	0.130149	3.21901				0.302
O75362	644	K	Zinc finger protein 217 OS=Homo sapiens OX=9606 GN=ZNF217 PE=1 SV=1	ZNF217	1	9.19698e-05	43.767	3	TK(1)ADVTPPPDGSTTHNLEVSPK	1.3537				0.972763	0.276728	0.37411	0.130149	3.21901				0.302
O75362	853	K	Zinc finger protein 217 OS=Homo sapiens OX=9606 GN=ZNF217 PE=1 SV=1	ZNF217	1	9.41408e-05	92.428	2	TSVSPAPDK(1)TK	1.9732		0.35175		1.59959	0.276728	0.37411	0.130149	3.21901		0.94		0.497
O75362	110	K	Zinc finger protein 217 OS=Homo sapiens OX=9606 GN=ZNF217 PE=1 SV=1	ZNF217	1	1.10011e-09	133.07	2	VEAEYLSPLDK(1)SQVR	-0.39167	0.244936	0.548025		2.16155	0.276728	0.37411	0.130149	3.21901	0.885	1.465		0.671
O75362	741	K	Zinc finger protein 217 OS=Homo sapiens OX=9606 GN=ZNF217 PE=1 SV=1	ZNF217	1	0.0543582	40.502	2	YNPDVHK(1)NCR	-4.1445	1.09409				0.276728	0.37411	0.130149	3.21901	3.954
O75367	123	K	Core histone macro-H2A.1 OS=Homo sapiens OX=9606 GN=MACROH2A1 PE=1 SV=4	MACROH2A1	1	1.808e-05	82.437	2	GK(1)LEAIITPPPAK	-0.85884	1.04422			1.0171	0.947644	1.01699	1.0408	0.994561	1.102			1.023
O75367	134	K	Core histone macro-H2A.1 OS=Homo sapiens OX=9606 GN=MACROH2A1 PE=1 SV=4	MACROH2A1	1	1.98662e-05	111.61	2	LEAIITPPPAK(1)K	0.10317	0.850089	1.31055	0.496469	1.57977	0.947644	1.01699	1.0408	0.994561	0.897	1.289	0.477	1.588
O75367	167	K	Core histone macro-H2A.1 OS=Homo sapiens OX=9606 GN=MACROH2A1 PE=1 SV=4	MACROH2A1	0.756098	9.76279e-09	81.031	3	K(0.244)QGEVSK(0.756)AASADSTTEGTPADGFTVLSTK	2.0657				0.972763	0.947644	1.01699	1.0408	0.994561				0.978
O75367	304	K	Core histone macro-H2A.1 OS=Homo sapiens OX=9606 GN=MACROH2A1 PE=1 SV=4	MACROH2A1	1	0.00829865	60.892	2	NCLALADDK(1)K	-2.7917	1.09409				0.947644	1.01699	1.0408	0.994561	1.155
O75367	142	K	Core histone macro-H2A.1 OS=Homo sapiens OX=9606 GN=MACROH2A1 PE=1 SV=4	MACROH2A1	0.999953	2.265e-08	178.95	2	SPSQK(1)KPVSK	4.6142	0.891895	1.28986	0.752672	1.42538	0.947644	1.01699	1.0408	0.994561	0.941	1.268	0.723	1.433
O75368	111	K	SH3 domain-binding glutamic acid-rich-like protein OS=Homo sapiens OX=9606 GN=SH3BGRL PE=1 SV=1	SH3BGRL	1	0.00133165	100.84	2	EAEVQAK(1)QQA	-0.56529				0.972763		0.303202	0.263979	2.43282				0.4
O75368	17	K	SH3 domain-binding glutamic acid-rich-like protein OS=Homo sapiens OX=9606 GN=SH3BGRL PE=1 SV=1	SH3BGRL	1	5.25369e-08	119.94	2	VYIASSSGSTAIK(1)K	1.3875				0.972763		0.303202	0.263979	2.43282				0.4
O75369	681	K	Filamin-B OS=Homo sapiens OX=9606 GN=FLNB PE=1 SV=2	FLNB	1	0.000357904	69.641	2	APLK(1)IFAQDGEGQR	-2.1269		0.98912			0.417357	0.828811	2.2626	0.491232		1.193
O75376	1334	K	Nuclear receptor corepressor 1 OS=Homo sapiens OX=9606 GN=NCOR1 PE=1 SV=2	NCOR1	1	0.000149597	55.354	2	AFEGAITK(1)GK	1.13		1.54166		0.429358	0.693344	1.19461	1.12618	0.985864		1.291		0.436
O75376	1345	K	Nuclear receptor corepressor 1 OS=Homo sapiens OX=9606 GN=NCOR1 PE=1 SV=2	NCOR1	0.999792	0.0409402	45.183	3	GKPYDGITTIK(1)EMGR	1.4397				0.972763	0.693344	1.19461	1.12618	0.985864				0.987
O75376	144	K	Nuclear receptor corepressor 1 OS=Homo sapiens OX=9606 GN=NCOR1 PE=1 SV=2	NCOR1	0.996413	0.000556997	95.656	2	ASADAK(0.996)K(0.004)DPAFGGK	-1.3332		0.98912			0.693344	1.19461	1.12618	0.985864		0.828
O75376	145	K	Nuclear receptor corepressor 1 OS=Homo sapiens OX=9606 GN=NCOR1 PE=1 SV=2	NCOR1	1	0.0166543	67.464	2	K(1)DPAFGGK	-0.7866	1.09409				0.693344	1.19461	1.12618	0.985864	1.578
O75376	1313	K	Nuclear receptor corepressor 1 OS=Homo sapiens OX=9606 GN=NCOR1 PE=1 SV=2	NCOR1	1	2.57785e-19	188.6	2	ATTESFEDGLK(1)YPK	-2.7967		1.39217		0.57638	0.693344	1.19461	1.12618	0.985864		1.165		0.585
O75376	1207	K	Nuclear receptor corepressor 1 OS=Homo sapiens OX=9606 GN=NCOR1 PE=1 SV=2	NCOR1	1	2.6012e-06	91.939	3	GREEAASK(1)GHVIYEGK	-0.40351	0.623635	1.91997	0.885704		0.693344	1.19461	1.12618	0.985864	0.899	1.607	0.786
O75376	551	K	Nuclear receptor corepressor 1 OS=Homo sapiens OX=9606 GN=NCOR1 PE=1 SV=2	NCOR1	0.960728	0.0119983	53.051	2	EK(0.961)DK(0.039)IDGTAEETEER	2.5979				0.972763	0.693344	1.19461	1.12618	0.985864				0.987
O75376	306	K	Nuclear receptor corepressor 1 OS=Homo sapiens OX=9606 GN=NCOR1 PE=1 SV=2	NCOR1	1	0.033885	54.056	2	EQK(1)ICQR	0.95012			1.81159		0.693344	1.19461	1.12618	0.985864			1.609
Q9Y618	335	K	Nuclear receptor corepressor 2 OS=Homo sapiens OX=9606 GN=NCOR2 PE=1 SV=3	NCOR2	1	6.93386e-11	167.76	2	EYYEK(1)QFPEIR	-1.6392	0.628605	2.03597	0.59848	1.00849	1.06069	1.06882	0.817086	1.0534	0.593	1.905	0.732	0.957
O75376	1400	K	Nuclear receptor corepressor 1 OS=Homo sapiens OX=9606 GN=NCOR1 PE=1 SV=2	NCOR1	1	8.84007e-06	63.908	2	FDNNSGQSAIK(1)HNVK	-1.0924		0.98912			0.693344	1.19461	1.12618	0.985864		0.828
O75376	1404	K	Nuclear receptor corepressor 1 OS=Homo sapiens OX=9606 GN=NCOR1 PE=1 SV=2	NCOR1	1	1.77594e-06	132.44	2	HNVK(1)SLITGPSK	0.58329	1.01298	1.87717	0.868266	0.678049	0.693344	1.19461	1.12618	0.985864	1.461	1.571	0.771	0.688
O75376	1439	K	Nuclear receptor corepressor 1 OS=Homo sapiens OX=9606 GN=NCOR1 PE=1 SV=2	NCOR1	1	0.000865805	64.906	2	YEDVK(1)AGETVR	-0.11561		0.98912			0.693344	1.19461	1.12618	0.985864		0.828
O75376	1287	K	Nuclear receptor corepressor 1 OS=Homo sapiens OX=9606 GN=NCOR1 PE=1 SV=2	NCOR1	1	0.00964797	47.561	2	GSPHSDLK(1)ER	-0.5338		0.98912			0.693344	1.19461	1.12618	0.985864		0.828
O75376	1152	K	Nuclear receptor corepressor 1 OS=Homo sapiens OX=9606 GN=NCOR1 PE=1 SV=2	NCOR1	1	3.13898e-19	150.85	2	GTPTSK(1)ISVESIPSLR	-1.0718	0.575924	1.88945	0.517287	1.24302	0.693344	1.19461	1.12618	0.985864	0.831	1.582	0.459	1.261
O75376	965	K	Nuclear receptor corepressor 1 OS=Homo sapiens OX=9606 GN=NCOR1 PE=1 SV=2	NCOR1	1	9.00061e-06	69.327	3	HIK(1)AMHESALLEEQR	3.4926		1.62859	0.640385		0.693344	1.19461	1.12618	0.985864		1.363	0.569
O75376	683	K	Nuclear receptor corepressor 1 OS=Homo sapiens OX=9606 GN=NCOR1 PE=1 SV=2	NCOR1	1	0.00014537	73.655	3	HNLDNLLQQHK(1)QK	1.4152	0.926748	1.78435	0.884006	0.837547	0.693344	1.19461	1.12618	0.985864	1.337	1.494	0.785	0.85
O75376	288	K	Nuclear receptor corepressor 1 OS=Homo sapiens OX=9606 GN=NCOR1 PE=1 SV=2	NCOR1	1	0.0255415	49.058	2	K(1)LILFFK	-1.0619	0.424441		2.31154	1.2997	0.693344	1.19461	1.12618	0.985864	0.612		2.053	1.318
O75376	1518	K	Nuclear receptor corepressor 1 OS=Homo sapiens OX=9606 GN=NCOR1 PE=1 SV=2	NCOR1	1	0.010223	74.486	2	K(1)STLTPTQR	1.76	0.588681	1.44604			0.693344	1.19461	1.12618	0.985864	0.849	1.21
O75376	2206	K	Nuclear receptor corepressor 1 OS=Homo sapiens OX=9606 GN=NCOR1 PE=1 SV=2	NCOR1	1	0.000188521	94.804	2	LENTSPMVK(1)SK	0.11245		0.98912			0.693344	1.19461	1.12618	0.985864		0.828
O75376	670	K	Nuclear receptor corepressor 1 OS=Homo sapiens OX=9606 GN=NCOR1 PE=1 SV=2	NCOR1	1	0.00273943	96.51	2	NFYFNYK(1)R	1.008	0.483624	1.83025	0.784121	1.24003	0.693344	1.19461	1.12618	0.985864	0.698	1.532	0.696	1.258
O75376	652	K	Nuclear receptor corepressor 1 OS=Homo sapiens OX=9606 GN=NCOR1 PE=1 SV=2	NCOR1	1	0.000163283	83.438	2	NWAAIAK(1)MVGTK	-1.5151				0.972763	0.693344	1.19461	1.12618	0.985864				0.987
O75376	1098	K	Nuclear receptor corepressor 1 OS=Homo sapiens OX=9606 GN=NCOR1 PE=1 SV=2	NCOR1	1	1.3732e-05	97.594	2	QQESAK(1)SATLPYIK	-4.4879		1.32484		0.642597	0.693344	1.19461	1.12618	0.985864		1.109		0.652
O75376	1106	K	Nuclear receptor corepressor 1 OS=Homo sapiens OX=9606 GN=NCOR1 PE=1 SV=2	NCOR1	1	0.000913174	59.731	2	SATLPYIK(1)QEEFSPR	-0.36464		0.98912			0.693344	1.19461	1.12618	0.985864		0.828
O75376	663	K	Nuclear receptor corepressor 1 OS=Homo sapiens OX=9606 GN=NCOR1 PE=1 SV=2	NCOR1	1	1.197e-32	199.59	2	SEAQCK(1)NFYFNYK	-0.7089	0.33067	1.95309	0.570107	1.37013	0.693344	1.19461	1.12618	0.985864	0.477	1.635	0.506	1.39
O75376	1226	K	Nuclear receptor corepressor 1 OS=Homo sapiens OX=9606 GN=NCOR1 PE=1 SV=2	NCOR1	1	1.76734e-05	118.91	3	SGHILSYDNIK(1)NAR	-1.2416		0.98912			0.693344	1.19461	1.12618	0.985864		0.828
O75376	1244	K	Nuclear receptor corepressor 1 OS=Homo sapiens OX=9606 GN=NCOR1 PE=1 SV=2	NCOR1	1	0.000393866	111.39	2	TAHEISLK(1)R	-2.1829	0.690911	1.83567	1.0437	0.911015	0.693344	1.19461	1.12618	0.985864	0.996	1.537	0.927	0.924
O75376	1875	K	Nuclear receptor corepressor 1 OS=Homo sapiens OX=9606 GN=NCOR1 PE=1 SV=2	NCOR1	1	0.0183096	46.835	2	TLEVEK(1)R	1.2597		1.55368	0.992989	0.857097	0.693344	1.19461	1.12618	0.985864		1.301	0.882	0.869
O75376	1511	K	Nuclear receptor corepressor 1 OS=Homo sapiens OX=9606 GN=NCOR1 PE=1 SV=2	NCOR1	1	1.96847e-18	154.09	2	TSDVTISSNK(1)STNHER	-1.5761	0.562987	1.99164	0.568756	1.12639	0.693344	1.19461	1.12618	0.985864	0.812	1.667	0.505	1.143
O75376	201	K	Nuclear receptor corepressor 1 OS=Homo sapiens OX=9606 GN=NCOR1 PE=1 SV=2	NCOR1	1	0.00325394	77.072	2	VEQQILK(1)LK	-4.2419	0.626721	0.105882	2.86991	1.68866	0.693344	1.19461	1.12618	0.985864	0.904	0.089	2.548	1.713
O75376	2127	K	Nuclear receptor corepressor 1 OS=Homo sapiens OX=9606 GN=NCOR1 PE=1 SV=2	NCOR1	1	0.00737357	40.533	2	VSPENLVDK(1)SR	-1.889			1.81159		0.693344	1.19461	1.12618	0.985864			1.609
O75376	637	K	Nuclear receptor corepressor 1 OS=Homo sapiens OX=9606 GN=NCOR1 PE=1 SV=2	NCOR1	1	0.00120706	72.365	2	WTEEEMEVAK(1)K	0.70723		0.98912			0.693344	1.19461	1.12618	0.985864		0.828
Q9Y618	311	K	Nuclear receptor corepressor 2 OS=Homo sapiens OX=9606 GN=NCOR2 PE=1 SV=3	NCOR2	1	0.000120166	79.889	2	YDQLMEAWEK(1)K	2.0571				0.972763	1.06069	1.06882	0.817086	1.0534				0.923
O75391	166	K	Sperm-associated antigen 7 OS=Homo sapiens OX=9606 GN=SPAG7 PE=1 SV=2	SPAG7	1	0.000656194	87.895	2	DK(1)YSHLIGK	-1.3479	0.572786	1.22099	1.12304	1.57795	0.493272	0.911822	1.34655	1.24835	1.161	1.339	0.834	1.264
O75391	173	K	Sperm-associated antigen 7 OS=Homo sapiens OX=9606 GN=SPAG7 PE=1 SV=2	SPAG7	1	0.000123632	81.099	2	YSHLIGK(1)GAAK	-1.961	0.532235	0.975699	1.26638	1.77827	0.493272	0.911822	1.34655	1.24835	1.079	1.07	0.94	1.424
O75391	177	K	Sperm-associated antigen 7 OS=Homo sapiens OX=9606 GN=SPAG7 PE=1 SV=2	SPAG7	1	8.2514e-06	71.219	2	GAAK(1)DAAHMLQANK	-1.1223				0.972763	0.493272	0.911822	1.34655	1.24835				0.779
O75391	197	K	Sperm-associated antigen 7 OS=Homo sapiens OX=9606 GN=SPAG7 PE=1 SV=2	SPAG7	1	0.000270452	88.921	2	TYGCVPVANK(1)R	0.29993		1.31073	1.56821	0.787165	0.493272	0.911822	1.34655	1.24835		1.437	1.165	0.631
O75396	38	K	Vesicle-trafficking protein SEC22b OS=Homo sapiens OX=9606 GN=SEC22B PE=1 SV=4	SEC22B	1	1.66787e-08	110.58	2	DLQQYQSQAK(1)QLFR	0.11131				0.972763	1.17476	0.639183	0.411353	1.77471				0.548
O75396	169	K	Vesicle-trafficking protein SEC22b OS=Homo sapiens OX=9606 GN=SEC22B PE=1 SV=4	SEC22B	1	8.56384e-08	124.62	2	GEALSALDSK(1)ANNLSSLSK	1.3683				0.972763	1.17476	0.639183	0.411353	1.77471				0.548
O75420	249	K	GRB10-interacting GYF protein 1 OS=Homo sapiens OX=9606 GN=GIGYF1 PE=1 SV=2	GIGYF1	1	0.00892256	75.243	2	K(1)FEFDLR	-4.2711				0.972763
O75446	91	K	Histone deacetylase complex subunit SAP30 OS=Homo sapiens OX=9606 GN=SAP30 PE=1 SV=1	SAP30	1	0.0124015	58.426	2	IQK(1)SISQK	-0.75292				0.972763	0.691078	0.795797	0.687626	1.8255				0.533
O75461	9	K	Transcription factor E2F6 OS=Homo sapiens OX=9606 GN=E2F6 PE=1 SV=1	E2F6	1	0.00606995	45.183	2	K(1)LPSLLLDPTEETVR	-3.3229				0.972763
O75475	143	K	PC4 and SFRS1-interacting protein OS=Homo sapiens OX=9606 GN=PSIP1 PE=1 SV=1	PSIP1	1	0.00122974	58.916	2	AVDITTPK(1)AAR	-0.26837		0.98912			1.3119	0.952921	0.926789	0.808392		1.038
O75475	407	K	PC4 and SFRS1-interacting protein OS=Homo sapiens OX=9606 GN=PSIP1 PE=1 SV=1	PSIP1	1	0.000144457	132.39	2	FK(1)VSQVIMEK	-0.22048	1.12104	1.57791	1.35951	0.612506	1.3119	0.952921	0.926789	0.808392	0.855	1.656	1.467	0.758
O75475	189	K	PC4 and SFRS1-interacting protein OS=Homo sapiens OX=9606 GN=PSIP1 PE=1 SV=1	PSIP1	1	0.000147467	93.467	2	PAATEVK(1)IPK	-1.3704	1.00519	1.13962		0.90379	1.3119	0.952921	0.926789	0.808392	0.766	1.196		1.118
P51858	21	K	Hepatoma-derived growth factor OS=Homo sapiens OX=9606 GN=HDGF PE=1 SV=1	HDGF	1	0.00949853	51.864	2	MK(1)GYPHWPAR	-0.33221		0.98912			0.607861	1.11999	1.25528	1.01687		0.883
O75475	304	K	PC4 and SFRS1-interacting protein OS=Homo sapiens OX=9606 GN=PSIP1 PE=1 SV=1	PSIP1	1	0.000466751	108.3	2	NMLK(1)GQHEK	-1.2034	1.05024	1.55389	1.64358	0.54653	1.3119	0.952921	0.926789	0.808392	0.801	1.631	1.773	0.676
O75494	214	K	Serine/arginine-rich splicing factor 10 OS=Homo sapiens OX=9606 GN=SRSF10 PE=1 SV=1	SRSF10	1	0.00243136	99.305	2	TDSK(1)THYK	0.62635	1.18683	1.18992	0.663508	1.30932	1.19432	0.848944	0.963459	0.993278	0.994	1.402	0.689	1.318
O75496	50	K	Geminin OS=Homo sapiens OX=9606 GN=GMNN PE=1 SV=1	GMNN	1	0.00121736	85.821	2	ENELSAGLSK(1)R	-0.56661	0.533991	1.91523	1.04282
O75496	27	K	Geminin OS=Homo sapiens OX=9606 GN=GMNN PE=1 SV=1	GMNN	1	0.000329774	88.796	2	TLK(1)MIQPSASGSLVGR	-0.55877	0.94105	1.92341	0.353829
O75533	240	K	Splicing factor 3B subunit 1 OS=Homo sapiens OX=9606 GN=SF3B1 PE=1 SV=3	SF3B1	1	2.29527e-11	163.59	2	AK(1)GSETPGATPGSK	-2.4018	1.02068	1.05549			1.06018	0.855347	0.977285	1.10719	0.963	1.234
O75533	252	K	Splicing factor 3B subunit 1 OS=Homo sapiens OX=9606 GN=SF3B1 PE=1 SV=3	SF3B1	1	3.2189e-07	41.261	3	GSETPGATPGSK(1)IWDPTPSHTPAGAATPGR	3.0796				0.972763	1.06018	0.855347	0.977285	1.10719				0.879
O75533	333	K	Splicing factor 3B subunit 1 OS=Homo sapiens OX=9606 GN=SF3B1 PE=1 SV=3	SF3B1	1	2.69501e-38	221.56	2	GGDSIGETPTPGASK(1)R	1.2055	1.13599	1.20635	1.11067	1.09825	1.06018	0.855347	0.977285	1.10719	1.072	1.41	1.136	0.992
O75533	6	K	Splicing factor 3B subunit 1 OS=Homo sapiens OX=9606 GN=SF3B1 PE=1 SV=3	SF3B1	1	1.50879e-05	102.03	3	IAK(1)THEDIEAQIR	1.133	0.940381	1.19094	1.34782	1.15998	1.06018	0.855347	0.977285	1.10719	0.887	1.392	1.379	1.048
O75533	214	K	Splicing factor 3B subunit 1 OS=Homo sapiens OX=9606 GN=SF3B1 PE=1 SV=3	SF3B1	1	3.75751e-17	148.62	2	K(1)LSSWDQAETPGHTPSLR	-1.987	1.08261	0.851234	0.742334	1.69273	1.06018	0.855347	0.977285	1.10719	1.021	0.995	0.76	1.529
O75533	195	K	Splicing factor 3B subunit 1 OS=Homo sapiens OX=9606 GN=SF3B1 PE=1 SV=3	SF3B1	1	3.92802e-06	106.11	2	VVNGAAASQPPSK(1)R	-0.78282	0.947429	0.989869	0.970604	1.55401	1.06018	0.855347	0.977285	1.10719	0.894	1.157	0.993	1.404
O75533	213	K	Splicing factor 3B subunit 1 OS=Homo sapiens OX=9606 GN=SF3B1 PE=1 SV=3	SF3B1	1	4.68923e-37	233.7	2	WDQTADQTPGATPK(1)K	-1.1412	0.764608	1.30722	0.907123	1.43853	1.06018	0.855347	0.977285	1.10719	0.721	1.528	0.928	1.299
O75534	758	K	Cold shock domain-containing protein E1 OS=Homo sapiens OX=9606 GN=CSDE1 PE=1 SV=2	CSDE1	1	2.56669e-07	139.78	2	LK(1)NITLDDASAPR	-1.622	1.88072	1.23776	0.988656	0.470725	1.18172	0.764813	0.993008	1.06046	1.592	1.618	0.996	0.444
O75534	277	K	Cold shock domain-containing protein E1 OS=Homo sapiens OX=9606 GN=CSDE1 PE=1 SV=2	CSDE1	1	0.00970792	44.82	2	VPSK(1)NQNDPLPGR	1.9082	0.941889	1.12672			1.18172	0.764813	0.993008	1.06046	0.797	1.473
O75554	290	K	WW domain-binding protein 4 OS=Homo sapiens OX=9606 GN=WBP4 PE=1 SV=1	WBP4	1	1.14066e-06	150.44	2	K(1)SNPYGEWQEIK	2.4748	0.895463	0.877088	0.888145	1.7554
O75554	274	K	WW domain-binding protein 4 OS=Homo sapiens OX=9606 GN=WBP4 PE=1 SV=1	WBP4	1	6.47147e-13	166.71	2	SIQK(1)QNSLGSNEEK	-0.048527	1.27308	0.956217	0.672466	1.45766
O75554	357	K	WW domain-binding protein 4 OS=Homo sapiens OX=9606 GN=WBP4 PE=1 SV=1	WBP4	1	1.23741e-26	165.72	2	TVTSLGVMADGVAPVFK(1)K	-4.1063	0.471804	1.70701	2.10167	0.664269
O75586	227	K	Mediator of RNA polymerase II transcription subunit 6 OS=Homo sapiens OX=9606 GN=MED6 PE=1 SV=2	MED6	1	0.00012232	90.689	2	ETTK(1)NVQQTVSAK	-1.9493		0.98912			0.410733	1.74301	0.968588	0.87767		0.567
O75586	236	K	Mediator of RNA polymerase II transcription subunit 6 OS=Homo sapiens OX=9606 GN=MED6 PE=1 SV=2	MED6	1	4.4853e-07	108.2	2	NVQQTVSAK(1)GPPEK	1.5787		0.98912			0.410733	1.74301	0.968588	0.87767		0.567
O75643	46	K	U5 small nuclear ribonucleoprotein 200 kDa helicase OS=Homo sapiens OX=9606 GN=SNRNP200 PE=1 SV=2	SNRNP200	1	9.04786e-21	144.09	3	RDEPTGEVLSLVGK(1)LEGTR	-0.65497	1.36563			0.731337	1.03194	0.819922	0.813503	1.33463	1.323			0.548
O75648	106	K	Mitochondrial tRNA-specific 2-thiouridylase 1 OS=Homo sapiens OX=9606 GN=TRMU PE=1 SV=2	TRMU	1	1.12649e-08	74.561	4	HIK(1)FSCFFHYAVDNLGADAIATGHYAR	2.373	0.939549			1.11017	1.87639	0.515543	0.608071		0.501
O75674	5	K	TOM1-like protein 1 OS=Homo sapiens OX=9606 GN=TOM1L1 PE=1 SV=2	TOM1L1	1	0.0018172	122.54	2	AFGK(1)SHR	-1.5209		1.7549	0.409045		0.466828	1.53936	0.693603	1.30021		1.14	0.59
O75676	759	K	Ribosomal protein S6 kinase alpha-4 OS=Homo sapiens OX=9606 GN=RPS6KA4 PE=1 SV=1	RPS6KA4	1	6.47505e-05	126.82	2	APVASK(1)GAPR	2.9099	0.510172	1.47077	1.56118	1.15271	0.810974	0.665422	1.76018	0.763428	0.629	2.21	0.887	1.51
O75676	729	K	Ribosomal protein S6 kinase alpha-4 OS=Homo sapiens OX=9606 GN=RPS6KA4 PE=1 SV=1	RPS6KA4	1	0.00019056	106.93	2	SVENAPLAK(1)R	-0.79354	0.641495	1.18046	2.56999	0.779761	0.810974	0.665422	1.76018	0.763428	0.791	1.774	1.46	1.021
O75691	2510	K	Small subunit processome component 20 homolog OS=Homo sapiens OX=9606 GN=UTP20 PE=1 SV=3	UTP20	1	0.00323538	69.915	2	K(1)HLPEPVAIK	1.5426		1.26475	1.30677		0.533125	0.743185	1.86058	0.863106		1.702	0.702
O75717	1108	K	WD repeat and HMG-box DNA-binding protein 1 OS=Homo sapiens OX=9606 GN=WDHD1 PE=1 SV=1	WDHD1	1	0.0405832	62.271	2	ENLNLSK(1)K	-8.1197	1.09409				0.35787	1.49962	0.842519	1.29999	3.057
O75717	971	K	WD repeat and HMG-box DNA-binding protein 1 OS=Homo sapiens OX=9606 GN=WDHD1 PE=1 SV=1	WDHD1	1	5.3207e-07	108.2	2	PK(1)QASAASYFQK	0.39593		1.76936	0.404888	0.960776	0.35787	1.49962	0.842519	1.29999		1.18	0.481	0.739
O75717	981	K	WD repeat and HMG-box DNA-binding protein 1 OS=Homo sapiens OX=9606 GN=WDHD1 PE=1 SV=1	WDHD1	1	0.00140325	67.881	2	QASAASYFQK(1)R	-1.1647	0.255073	1.99717	0.950127	1.18994	0.35787	1.49962	0.842519	1.29999	0.713	1.332	1.128	0.915
O75717	962	K	WD repeat and HMG-box DNA-binding protein 1 OS=Homo sapiens OX=9606 GN=WDHD1 PE=1 SV=1	WDHD1	1	0.00839899	50.834	2	SPIIK(1)PLIPK	-4.5614		0.98912			0.35787	1.49962	0.842519	1.29999		0.66
O75717	941	K	WD repeat and HMG-box DNA-binding protein 1 OS=Homo sapiens OX=9606 GN=WDHD1 PE=1 SV=1	WDHD1	1	1.29636e-05	110.44	2	STNILDNMGK(1)SSK	2.1886		0.559529		1.39525	0.35787	1.49962	0.842519	1.29999		0.373		1.073
O75792	267	K	Ribonuclease H2 subunit A OS=Homo sapiens OX=9606 GN=RNASEH2A PE=1 SV=2	RNASEH2A	1	9.15181e-05	71.219	2	K(1)ITSYFLNEGSQAR	3.7409		0.98912			1.30453	0.885984	0.921259	0.888229		1.116
O75794	308	K	Cell division cycle protein 123 homolog OS=Homo sapiens OX=9606 GN=CDC123 PE=1 SV=1	CDC123	1	0.0023836	67.887	3	LPK(1)DFVDLSTGEDAHK	-1.8621		0.98912			0.647194	1.35545	1.57634	0.421017		0.73
O75821	148	K	Eukaryotic translation initiation factor 3 subunit G OS=Homo sapiens OX=9606 GN=EIF3G PE=1 SV=2	EIF3G	1	3.17264e-14	161.23	2	EDLNCQEEEDPMNK(1)LK	2.32	1.14169			0.930441	1.47292	0.761763	0.885703	0.879616	0.775			1.058
O75821	209	K	Eukaryotic translation initiation factor 3 subunit G OS=Homo sapiens OX=9606 GN=EIF3G PE=1 SV=2	EIF3G	1	1.83785e-15	159.75	2	LPGELEPVQATQNK(1)TGK	-3.3107	2.35202	0.925043	0.163217	0.80247	1.47292	0.761763	0.885703	0.879616	1.597	1.214	0.184	0.912
O75821	212	K	Eukaryotic translation initiation factor 3 subunit G OS=Homo sapiens OX=9606 GN=EIF3G PE=1 SV=2	EIF3G	1	0.0113603	64.064	2	TGK(1)YVPPSLR	-3.7466	1.73828	1.18441	0.387272		1.47292	0.761763	0.885703	0.879616	1.18	1.555	0.437
O75821	153	K	Eukaryotic translation initiation factor 3 subunit G OS=Homo sapiens OX=9606 GN=EIF3G PE=1 SV=2	EIF3G	1	0.00164269	105.04	2	GQK(1)IVSCR	-0.31677	2.34555	0.826694	0.682693	0.626009	1.47292	0.761763	0.885703	0.879616	1.592	1.085	0.771	0.712
O75822	233	K	Eukaryotic translation initiation factor 3 subunit J OS=Homo sapiens OX=9606 GN=EIF3J PE=1 SV=2	EIF3J	1	0.00141926	50.09	2	GVVPGGGLK(1)ATMK	0.85423		0.98912			0.899399	1.17822	0.970728	0.951655		0.84
O75822	224	K	Eukaryotic translation initiation factor 3 subunit J OS=Homo sapiens OX=9606 GN=EIF3J PE=1 SV=2	EIF3J	1	0.0112792	67.507	2	K(1)GVVPGGGLK	-1.7386	0.609831	1.71241		0.69199	0.899399	1.17822	0.970728	0.951655	0.678	1.453		0.727
O75822	122	K	Eukaryotic translation initiation factor 3 subunit J OS=Homo sapiens OX=9606 GN=EIF3J PE=1 SV=2	EIF3J	1	1.02653e-05	103.76	2	K(1)LQEESDLELAK	-0.98911	0.684739	1.5817		0.753941	0.899399	1.17822	0.970728	0.951655	0.761	1.342		0.792
O75822	117	K	Eukaryotic translation initiation factor 3 subunit J OS=Homo sapiens OX=9606 GN=EIF3J PE=1 SV=2	EIF3J	1	0.000190196	69.276	2	VLTPEEQLADK(1)LR	-0.98064		1.22769		0.738135	0.899399	1.17822	0.970728	0.951655		1.042		0.776
O75915	151	K	PRA1 family protein 3 OS=Homo sapiens OX=9606 GN=ARL6IP5 PE=1 SV=1	ARL6IP5	1	0.000261416	71.066	2	LENK(1)MEGIGLK	-1.0464	1.09409				1.38334	0.678586	1.17025	0.767825	0.791
O75937	231	K	DnaJ homolog subfamily C member 8 OS=Homo sapiens OX=9606 GN=DNAJC8 PE=1 SV=2	DNAJC8	1	0.000281242	110.22	2	NFQANTK(1)GK	-0.15772	0.611188	1.59688	1.18769	1.13942	0.729653	1.01625	1.06181	1.19229	0.838	1.571	1.119	0.956
O75937	246	K	DnaJ homolog subfamily C member 8 OS=Homo sapiens OX=9606 GN=DNAJC8 PE=1 SV=2	DNAJC8	1	0.00811381	96.311	2	TFLRPPK(1)VK	0.29747		1.55598	0.956521	0.874425	0.729653	1.01625	1.06181	1.19229		1.531	0.901	0.733
O75940	142	K	Survival of motor neuron-related-splicing factor 30 OS=Homo sapiens OX=9606 GN=SMNDC1 PE=1 SV=1	SMNDC1	0.999992	0.00256815	73.655	2	EDSGNKPMSK(1)K	1.5186		0.549991		1.40463	0.912638	0.832907	1.41433	0.840123		0.66		1.672
O75940	177	K	Survival of motor neuron-related-splicing factor 30 OS=Homo sapiens OX=9606 GN=SMNDC1 PE=1 SV=1	SMNDC1	1	0.000437459	78.178	2	VK(1)WQQFNNR	-3.9476		1.0618	1.67847		0.912638	0.832907	1.41433	0.840123		1.275	1.187
O75943	361	K	Cell cycle checkpoint protein RAD17 OS=Homo sapiens OX=9606 GN=RAD17 PE=1 SV=2	RAD17	1	0.00443213	64.266	2	GMSLK(1)SDAVLSK	-1.1628		0.98912
O75947	63	K	ATP synthase subunit d, mitochondrial OS=Homo sapiens OX=9606 GN=ATP5PD PE=1 SV=3	ATP5PD	1	0.000294436	66.953	2	ANVAK(1)AGLVDDFEK	-2.1763	0.627551	1.4109			0.91258	1.06361	1.04274	0.981075	0.688	1.327
O76021	373	K	Ribosomal L1 domain-containing protein 1 OS=Homo sapiens OX=9606 GN=RSL1D1 PE=1 SV=3	RSL1D1	1	1.23188e-08	89.359	2	ATNESEDEIPQLVPIGK(1)K	-2.7513	0.368711			1.6177	0.820672	0.611345	1.35262	1.21536	0.449			1.331
O76021	468	K	Ribosomal L1 domain-containing protein 1 OS=Homo sapiens OX=9606 GN=RSL1D1 PE=1 SV=3	RSL1D1	1	0.000147084	103.8	2	FFTTPSK(1)SVR	1.9737	1.0266	0.556689	1.18108	1.79662	0.820672	0.611345	1.35262	1.21536	1.251	0.911	0.873	1.478
O76021	408	K	Ribosomal L1 domain-containing protein 1 OS=Homo sapiens OX=9606 GN=RSL1D1 PE=1 SV=3	RSL1D1	1	0.000726718	90.761	2	K(1)ALPASETPK	-1.0295	1.34404	0.500321	1.49814	1.39956	0.820672	0.611345	1.35262	1.21536	1.638	0.818	1.108	1.152
O76021	461	K	Ribosomal L1 domain-containing protein 1 OS=Homo sapiens OX=9606 GN=RSL1D1 PE=1 SV=3	RSL1D1	0.99981	0.000241021	108.5	2	KPEAK(1)FFTTPSK	2.7945	0.791041		0.729617	1.82319	0.820672	0.611345	1.35262	1.21536	0.964		0.539	1.5
O76021	311	K	Ribosomal L1 domain-containing protein 1 OS=Homo sapiens OX=9606 GN=RSL1D1 PE=1 SV=3	RSL1D1	1	0.00517817	74.269	2	K(1)TASVLSK	-3.095	0.876889			1.16588	0.820672	0.611345	1.35262	1.21536	1.069			0.959
O76041	811	K	Nebulette OS=Homo sapiens OX=9606 GN=NEBL PE=1 SV=1	NEBL	1	1.44071e-06	148.9	2	K(1)NTQVVSDAAYK	1.4107		1.1089		0.854959	0.705481	1.1688	0.493905	1.63182		0.949		0.524
O76070	43	K	Gamma-synuclein OS=Homo sapiens OX=9606 GN=SNCG PE=1 SV=2	SNCG	1	0.00480075	53.517	2	EGVMYVGAK(1)TK	1.6592		0.98912			0.11801	2.73379	1.12267	0.025529		0.362
O76070	45	K	Gamma-synuclein OS=Homo sapiens OX=9606 GN=SNCG PE=1 SV=2	SNCG	1	9.33584e-46	258	2	TK(1)ENVVQSVTSVAEK	-0.20867		1.83922	0.254615		0.11801	2.73379	1.12267	0.025529		0.673	0.227
O76070	21	K	Gamma-synuclein OS=Homo sapiens OX=9606 GN=SNCG PE=1 SV=2	SNCG	1	0.00090507	68.49	2	EGVVGAVEK(1)TK	-0.16731		0.98912			0.11801	2.73379	1.12267	0.025529		0.362
O76070	23	K	Gamma-synuclein OS=Homo sapiens OX=9606 GN=SNCG PE=1 SV=2	SNCG	1	1.98219e-05	148.76	2	TK(1)QGVTEAAEK	4.5345		1.78459	0.354664		0.11801	2.73379	1.12267	0.025529		0.653	0.316
O76070	58	K	Gamma-synuclein OS=Homo sapiens OX=9606 GN=SNCG PE=1 SV=2	SNCG	1	2.59562e-17	146.58	2	ENVVQSVTSVAEK(1)TK	-1.5655		0.98912			0.11801	2.73379	1.12267	0.025529		0.362
O76070	12	K	Gamma-synuclein OS=Homo sapiens OX=9606 GN=SNCG PE=1 SV=2	SNCG	1	2.53463e-36	230.23	2	GFSIAK(1)EGVVGAVEK	-0.64495		1.77859	0.365666		0.11801	2.73379	1.12267	0.025529		0.651	0.326
O76070	97	K	Gamma-synuclein OS=Homo sapiens OX=9606 GN=SNCG PE=1 SV=2	SNCG	1	3.79986e-10	100.56	3	K(1)EDLRPSAPQQEGEASK	0.13375		0.98912			0.11801	2.73379	1.12267	0.025529		0.362
O76070	6	K	Gamma-synuclein OS=Homo sapiens OX=9606 GN=SNCG PE=1 SV=2	SNCG	1	0.0219801	69.905	2	K(1)GFSIAK	-3.5201		0.98912			0.11801	2.73379	1.12267	0.025529		0.362
O76070	32	K	Gamma-synuclein OS=Homo sapiens OX=9606 GN=SNCG PE=1 SV=2	SNCG	1	0.00283404	44.57	2	QGVTEAAEK(1)TK	2.939		0.98912			0.11801	2.73379	1.12267	0.025529		0.362
O76070	34	K	Gamma-synuclein OS=Homo sapiens OX=9606 GN=SNCG PE=1 SV=2	SNCG	1	0.000210099	103.87	2	TK(1)EGVMYVGAK	-0.16558		0.98912			0.11801	2.73379	1.12267	0.025529		0.362
O76094	600	K	Signal recognition particle subunit SRP72 OS=Homo sapiens OX=9606 GN=SRP72 PE=1 SV=3	SRP72	1	0.00115527	62.304	2	DQIGK(1)GTQGATAGASSELDASK	-6.02				0.972763	0.861346	1.00713	1.06792	1.06361				0.915
O76094	383	K	Signal recognition particle subunit SRP72 OS=Homo sapiens OX=9606 GN=SRP72 PE=1 SV=3	SRP72	1	1.35973e-09	146.58	2	LTMAQLK(1)ISQGNISK	-0.46501		0.329963		1.62102	0.861346	1.00713	1.06792	1.06361		0.328		1.524
O76094	569	K	Signal recognition particle subunit SRP72 OS=Homo sapiens OX=9606 GN=SRP72 PE=1 SV=3	SRP72	1	0.00499756	48.701	2	NYDPK(1)VTPDPER	3.0233		0.98912			0.861346	1.00713	1.06792	1.06361		0.982
O94762	869	K	ATP-dependent DNA helicase Q5 OS=Homo sapiens OX=9606 GN=RECQL5 PE=1 SV=2	RECQL5	1	1.34611e-18	192.95	2	SQQENPESQPQK(1)R	1.086	0.523731	1.50727		0.970287	0.757207	1.22032		1.02248	0.692	1.235		0.949
O94762	743	K	ATP-dependent DNA helicase Q5 OS=Homo sapiens OX=9606 GN=RECQL5 PE=1 SV=2	RECQL5	1	0.000161703	104.39	2	SSSGGSSLAK(1)GR	4.2153		1.31116		0.656043	0.757207	1.22032		1.02248		1.074		0.642
O94776	504	K	Metastasis-associated protein MTA2 OS=Homo sapiens OX=9606 GN=MTA2 PE=1 SV=1	MTA2	1	0.0103303	67.903	2	AAK(1)TPLK	-1.1104	0.887708	1.20098	1.22606	1.26231	0.967494	0.861112	1.0691	1.10229	0.918	1.395	1.147	1.145
O94776	508	K	Metastasis-associated protein MTA2 OS=Homo sapiens OX=9606 GN=MTA2 PE=1 SV=1	MTA2	1	1.50387e-14	158.37	2	TPLK(1)IHPLVR	1.1511	0.660118	1.05438	1.22249	1.61076	0.967494	0.861112	1.0691	1.10229	0.682	1.224	1.143	1.461
O94776	531	K	Metastasis-associated protein MTA2 OS=Homo sapiens OX=9606 GN=MTA2 PE=1 SV=1	MTA2	1	0.000312637	83.623	2	DLVAQAPLK(1)PK	0.82034		0.98912			0.967494	0.861112	1.0691	1.10229		1.149
O94776	533	K	Metastasis-associated protein MTA2 OS=Homo sapiens OX=9606 GN=MTA2 PE=1 SV=1	MTA2	0.999548	2.8735e-10	178.52	2	DLVAQAPLKPK(1)TPR	-1.0665	0.729993	1.3137	1.24321	1.28248	0.967494	0.861112	1.0691	1.10229	0.755	1.526	1.163	1.163
O94776	559	K	Metastasis-associated protein MTA2 OS=Homo sapiens OX=9606 GN=MTA2 PE=1 SV=1	MTA2	1	0.000367595	127.95	2	GLGGIMVK(1)R	2.1649	0.948039	0.93224		1.15856	0.967494	0.861112	1.0691	1.10229	0.98	1.083		1.051
O94776	539	K	Metastasis-associated protein MTA2 OS=Homo sapiens OX=9606 GN=MTA2 PE=1 SV=1	MTA2	1	0.00207588	105.81	2	GTK(1)TPINR	2.9062	1.34101	1.29344	1.20262	0.78094	0.967494	0.861112	1.0691	1.10229	1.386	1.502	1.125	0.708
O94776	618	K	Metastasis-associated protein MTA2 OS=Homo sapiens OX=9606 GN=MTA2 PE=1 SV=1	MTA2	1	0.000369256	104.39	2	K(1)ALTHLEMR	0.069581				0.972763	0.967494	0.861112	1.0691	1.10229				0.882
O94776	611	K	Metastasis-associated protein MTA2 OS=Homo sapiens OX=9606 GN=MTA2 PE=1 SV=1	MTA2	1	0.00130138	47.491	2	LNPADAPNPVVFVATK(1)DTR	-0.51539				0.972763	0.967494	0.861112	1.0691	1.10229				0.882
O94776	522	K	Metastasis-associated protein MTA2 OS=Homo sapiens OX=9606 GN=MTA2 PE=1 SV=1	MTA2	0.999991	7.55956e-06	82.437	3	LPLATIVK(1)DLVAQAPLKPK	0.72722				0.972763	0.967494	0.861112	1.0691	1.10229				0.882
O94776	595	K	Metastasis-associated protein MTA2 OS=Homo sapiens OX=9606 GN=MTA2 PE=1 SV=1	MTA2	1	2.85137e-16	148.62	2	QK(1)LNPADAPNPVVFVATK	-4.4366	0.999818	0.731348	1.75669	1.33957	0.967494	0.861112	1.0691	1.10229	1.033	0.849	1.643	1.215
O94776	460	K	Metastasis-associated protein MTA2 OS=Homo sapiens OX=9606 GN=MTA2 PE=1 SV=1	MTA2	1	1.27643e-08	159.12	2	QTFLLQTTK(1)LTR	-3.0023	0.445898	0.232658	1.53545	2.44131	0.967494	0.861112	1.0691	1.10229	0.461	0.27	1.436	2.215
O94776	592	K	Metastasis-associated protein MTA2 OS=Homo sapiens OX=9606 GN=MTA2 PE=1 SV=1	MTA2	1	0.0010281	91.783	2	SSSQPAAK(1)R	1.0422	0.632591	1.40588	1.55292	1.11212	0.967494	0.861112	1.0691	1.10229	0.654	1.633	1.453	1.009
O94842	207	K	TOX high mobility group box family member 4 OS=Homo sapiens OX=9606 GN=TOX4 PE=1 SV=1	TOX4	1	0.00176944	65.156	2	TVVVEAGK(1)K	-1.5771	1.19288	1.30342	1.11881	0.947821	0.891909	1.22258	0.915809	0.969698	1.337	1.066	1.222	0.977
O94880	860	K	PHD finger protein 14 OS=Homo sapiens OX=9606 GN=PHF14 PE=1 SV=2	PHF14	0.842916	0.00655151	84.368	2	QSVLQK(0.843)K(0.157)PK	-1.6033	1.10255	0.981472			0.92897	0.946807	0.77962	1.3446	1.187	1.037
O94888	134	K	UBX domain-containing protein 7 OS=Homo sapiens OX=9606 GN=UBXN7 PE=1 SV=2	UBXN7	1	1.91319e-06	73.305	3	K(1)LTTLADLFRPPIDLMHK	3.0838	0.322624	1.68657			0.630857	1.91892	0.631234	0.818987	0.511	0.879
O94888	99	K	UBX domain-containing protein 7 OS=Homo sapiens OX=9606 GN=UBXN7 PE=1 SV=2	UBXN7	1	2.27306e-30	185.9	2	QEILVEPEPLFGAPK(1)R	-1.165	0.382355	2.57953	0.423361	0.786897	0.630857	1.91892	0.631234	0.818987	0.606	1.344	0.671	0.961
O94903	254	K	Pyridoxal phosphate homeostasis protein OS=Homo sapiens OX=9606 GN=PLPBP PE=1 SV=1	PLPBP	0.999957	1.82371e-05	187.1	2	DYSK(1)KPTPDK	-1.4224		0.98912			1.02482	1.5197	0.642413	0.813068		0.651
O94903	260	K	Pyridoxal phosphate homeostasis protein OS=Homo sapiens OX=9606 GN=PLPBP PE=1 SV=1	PLPBP	0.999993	0.000397848	97.594	2	KPTPDK(1)CAADVK	-2.8598	0.584968	1.4494			1.02482	1.5197	0.642413	0.813068	0.571	0.954
O94906	146	K	Pre-mRNA-processing factor 6 OS=Homo sapiens OX=9606 GN=PRPF6 PE=1 SV=1	PRPF6	1	0.000203526	108.3	2	IQQQFSDLK(1)R	-0.43002		0.98912			0.815086	0.800277	0.678377	1.70626		1.236
O94906	137	K	Pre-mRNA-processing factor 6 OS=Homo sapiens OX=9606 GN=PRPF6 PE=1 SV=1	PRPF6	1	1.79138e-05	104.04	2	PK(1)IQQQFSDLK	-0.63774	0.713114	0.751024		1.54565	0.815086	0.800277	0.678377	1.70626	0.875	0.938		0.906
O94906	178	K	Pre-mRNA-processing factor 6 OS=Homo sapiens OX=9606 GN=PRPF6 PE=1 SV=1	PRPF6	1	8.12005e-09	140.57	2	YEK(1)LTPVPDSFFAK	-0.38419	0.576389	1.13862	0.272064	2.1127	0.815086	0.800277	0.678377	1.70626	0.707	1.423	0.401	1.238
O94913	592	K	Pre-mRNA cleavage complex 2 protein Pcf11 OS=Homo sapiens OX=9606 GN=PCF11 PE=1 SV=3	PCF11	1	0.000411742	92.707	2	ENVENWQSSK(1)SAK	-2.9998	1.03437			1.02586	1.19386	1.12322	0.544749	1.13817	0.866			0.901
O94913	331	K	Pre-mRNA cleavage complex 2 protein Pcf11 OS=Homo sapiens OX=9606 GN=PCF11 PE=1 SV=3	PCF11	1	0.015627	60.892	2	TSK(1)TIPSEK	-6.6695	1.09409				1.19386	1.12322	0.544749	1.13817	0.916
O94972	149	K	E3 ubiquitin-protein ligase TRIM37 OS=Homo sapiens OX=9606 GN=TRIM37 PE=1 SV=2	TRIM37	1	0.0415354	47.349	2	VNEEVAK(1)LR	-3.3344		0.98912
O94979	811	K	Protein transport protein Sec31A OS=Homo sapiens OX=9606 GN=SEC31A PE=1 SV=3	SEC31A	1	0.0462402	49.406	2	QQLPK(1)GR	-0.40282			1.81159		0.858402	1.09889	1.10667	0.936037			1.637
O94992	165	K	Protein HEXIM1 OS=Homo sapiens OX=9606 GN=HEXIM1 PE=1 SV=1	HEXIM1	1	0.0124638	69.093	2	HWK(1)PYYK	2.2995		1.69123	0.525672		0.896483	1.4581	0.982338	0.663075		1.16	0.535
O94992	169	K	Protein HEXIM1 OS=Homo sapiens OX=9606 GN=HEXIM1 PE=1 SV=1	HEXIM1	0.999952	0.000319152	66.953	3	HWKPYYK(1)LTWEEK	2.3824		1.08024		0.883145	0.896483	1.4581	0.982338	0.663075		0.741		1.332
O94992	227	K	Protein HEXIM1 OS=Homo sapiens OX=9606 GN=HEXIM1 PE=1 SV=1	HEXIM1	1	0.000894834	100.67	2	TGLYSK(1)R	-6.0146	0.80494	1.56728	1.23146		0.896483	1.4581	0.982338	0.663075	0.898	1.075	1.254
O95070	13	K	Protein YIF1A OS=Homo sapiens OX=9606 GN=YIF1A PE=1 SV=2	YIF1A	1	0.000205733	52.837	3	AYHSGYGAHGSK(1)HR	1.5628		0.98912			1.06736	1.53445	0.689976	0.708216		0.645
O95149	34	K	Snurportin-1 OS=Homo sapiens OX=9606 GN=SNUPN PE=1 SV=1	SNUPN	1	2.09393e-05	110.88	2	SK(1)YSSLEQSER	2.0031		0.98912			1.0627	1.21618	0.721121			0.813
O95218	54	K	Zinc finger Ran-binding domain-containing protein 2 OS=Homo sapiens OX=9606 GN=ZRANB2 PE=1 SV=2	ZRANB2	1	1.31178e-07	136.06	2	AGGTEIGK(1)TLAEK	-1.3194	1.40918	1.50162	0.906378	0.674665	1.37049	1.17408	0.82875	0.626679	1.028	1.279	1.094	1.077
O95218	59	K	Zinc finger Ran-binding domain-containing protein 2 OS=Homo sapiens OX=9606 GN=ZRANB2 PE=1 SV=2	ZRANB2	1	0.00496936	104.76	2	TLAEK(1)SR	0.04725		1.46273	0.944163		1.37049	1.17408	0.82875	0.626679		1.246	1.139
O95218	137	K	Zinc finger Ran-binding domain-containing protein 2 OS=Homo sapiens OX=9606 GN=ZRANB2 PE=1 SV=2	ZRANB2	1	0.000197132	104.39	2	GK(1)AVGPASILK	0.06232	0.846492	1.21296			1.37049	1.17408	0.82875	0.626679	0.618	1.033
O95218	19	K	Zinc finger Ran-binding domain-containing protein 2 OS=Homo sapiens OX=9606 GN=ZRANB2 PE=1 SV=2	ZRANB2	1	0.00271957	78.178	2	K(1)CGNVNFAR	-2.3956		0.98912			1.37049	1.17408	0.82875	0.626679		0.842
O95218	46	K	Zinc finger Ran-binding domain-containing protein 2 OS=Homo sapiens OX=9606 GN=ZRANB2 PE=1 SV=2	ZRANB2	1	2.78654e-06	115.41	2	MMK(1)AGGTEIGK	-1.8679	1.16805	1.75019	1.7193	0.208081	1.37049	1.17408	0.82875	0.626679	0.852	1.491	2.075	0.332
O95218	92	K	Zinc finger Ran-binding domain-containing protein 2 OS=Homo sapiens OX=9606 GN=ZRANB2 PE=1 SV=2	ZRANB2	1	8.03775e-06	105.94	2	SECNMCNTPK(1)YAK	0.72685	1.08095	1.76006	0.421363		1.37049	1.17408	0.82875	0.626679	0.789	1.499	0.508
O95218	95	K	Zinc finger Ran-binding domain-containing protein 2 OS=Homo sapiens OX=9606 GN=ZRANB2 PE=1 SV=2	ZRANB2	1	0.00409264	122.54	2	YAK(1)LEER	-1.3438	1.33177	1.5399	1.01468	0.647682	1.37049	1.17408	0.82875	0.626679	0.972	1.312	1.224	1.034
O95218	43	K	Zinc finger Ran-binding domain-containing protein 2 OS=Homo sapiens OX=9606 GN=ZRANB2 PE=1 SV=2	ZRANB2	1	0.0127826	51.43	2	TTEAK(1)MMK	-0.068243		0.98912			1.37049	1.17408	0.82875	0.626679		0.842
O95218	18	K	Zinc finger Ran-binding domain-containing protein 2 OS=Homo sapiens OX=9606 GN=ZRANB2 PE=1 SV=2	ZRANB2	1	2.28813e-08	136.94	2	VSDGDWICPDK(1)K	1.7895	1.36885	1.23927	0.451297	1.2129	1.37049	1.17408	0.82875	0.626679	0.999	1.056	0.545	1.935
O95239	593	K	Chromosome-associated kinesin KIF4A OS=Homo sapiens OX=9606 GN=KIF4A PE=1 SV=3	KIF4A	1	0.000210369	121.8	2	DANQAK(1)LSER	3.29	1.5572	1.26546	0.538667		1.64386	0.800905	0.638063	0.91717	0.947	1.58	0.844
O95239	1179	K	Chromosome-associated kinesin KIF4A OS=Homo sapiens OX=9606 GN=KIF4A PE=1 SV=3	KIF4A	1	0.00472986	55.754	2	EMCDVEQVLSK(1)K	-0.59677	1.09409				1.64386	0.800905	0.638063	0.91717	0.666
O95239	1204	K	Chromosome-associated kinesin KIF4A OS=Homo sapiens OX=9606 GN=KIF4A PE=1 SV=3	KIF4A	1	0.00280783	43.306	3	HVATEYQENK(1)APGK	1.2157	1.09409				1.64386	0.800905	0.638063	0.91717	0.666
O95243	335	K	Methyl-CpG-binding domain protein 4 OS=Homo sapiens OX=9606 GN=MBD4 PE=1 SV=1	MBD4	1	0.0322636	51.531	2	TSGIINK(1)FCSAK	3.5119				0.972763
O95243	421	K	Methyl-CpG-binding domain protein 4 OS=Homo sapiens OX=9606 GN=MBD4 PE=1 SV=1	MBD4	1	0.00181451	47.561	2	TSLYFSSK(1)YNK	2.4922		0.98912
O95243	239	K	Methyl-CpG-binding domain protein 4 OS=Homo sapiens OX=9606 GN=MBD4 PE=1 SV=1	MBD4	1	0.0032427	86.205	2	VTILK(1)GIPIK	-0.55841				0.972763
O95251	263	K	Histone acetyltransferase KAT7 OS=Homo sapiens OX=9606 GN=KAT7 PE=1 SV=1	KAT7	1	0.00667997	113.1	2	EK(1)VAELR	2.7072	0.624509	0.882812		1.49482	0.929605	1.03546	0.571665	1.46327	0.672	0.853		1.022
O95251	90	K	Histone acetyltransferase KAT7 OS=Homo sapiens OX=9606 GN=KAT7 PE=1 SV=1	KAT7	1	0.000174132	86.243	2	SQQQPTPVTPK(1)K	3.0156	0.943364	1.45423	0.397136	1.40887	0.929605	1.03546	0.571665	1.46327	1.015	1.404	0.695	0.963
O95292	147	K	Vesicle-associated membrane protein-associated protein B/C OS=Homo sapiens OX=9606 GN=VAPB PE=1 SV=3	VAPB	1	2.36529e-08	85.081	2	IISTTASK(1)TETPIVSK	-3.0774		0.64095		1.31517	0.447309	0.944989	0.568849	2.03885		0.678		0.645
O95294	399	K	RasGAP-activating-like protein 1 OS=Homo sapiens OX=9606 GN=RASAL1 PE=1 SV=3	RASAL1	1	0.000568119	65.408	2	ISFK(1)GALSEEQMR	2.3216		0.98912
O95352	309	K	Ubiquitin-like modifier-activating enzyme ATG7 OS=Homo sapiens OX=9606 GN=ATG7 PE=1 SV=1	ATG7	1	0.000944676	81.32	2	NQK(1)GGMGPR	1.2389		0.787874		1.17068	0.582238	1.17113	0.815595	1.43104		0.673		0.818
O95365	396	K	Zinc finger and BTB domain-containing protein 7A OS=Homo sapiens OX=9606 GN=ZBTB7A PE=1 SV=1	ZBTB7A	1	0.000422284	74.486	2	VIQGAGK(1)LPR	0.082964	0.362646	1.29289	0.846817	1.8424	0.480263	0.902824	0.852639	1.76428	0.755	1.432	0.993	1.044
O95365	371	K	Zinc finger and BTB domain-containing protein 7A OS=Homo sapiens OX=9606 GN=ZBTB7A PE=1 SV=1	ZBTB7A	1	0.000675885	41.499	3	YFSGAHDGDVYPAWSQK(1)VEK	1.7271				0.972763	0.480263	0.902824	0.852639	1.76428				0.551
O95373	1013	K	Importin-7 OS=Homo sapiens OX=9606 GN=IPO7 PE=1 SV=1	IPO7	1	0.00362355	69.915	2	MIEK(1)HGGYK	0.17669	0.952399	1.6094	0.910149		0.943929	0.914705	1.32215	0.819212	1.009	1.759	0.688
O95391	199	K	Pre-mRNA-splicing factor SLU7 OS=Homo sapiens OX=9606 GN=SLU7 PE=1 SV=2	SLU7	1	0.000645312	55.754	2	AQK(1)LQEELASGK	-4.0525	1.09409				1.47749	0.890807	0.932339	0.699368	0.741
O95391	114	K	Pre-mRNA-splicing factor SLU7 OS=Homo sapiens OX=9606 GN=SLU7 PE=1 SV=2	SLU7	1	0.000808802	88.921	2	ENSIITK(1)YR	-2.5137	0.944055	1.26476		0.835081	1.47749	0.890807	0.932339	0.699368	0.639	1.42		1.194
O95391	527	K	Pre-mRNA-splicing factor SLU7 OS=Homo sapiens OX=9606 GN=SLU7 PE=1 SV=2	SLU7	1	0.000543608	81.642	2	K(1)ALNAEEAR	1.5831	1.17351	1.53664	1.09857	0.746551	1.47749	0.890807	0.932339	0.699368	0.794	1.725	1.178	1.067
O95391	355	K	Pre-mRNA-splicing factor SLU7 OS=Homo sapiens OX=9606 GN=SLU7 PE=1 SV=2	SLU7	1	0.000275586	62.969	2	LELLYK(1)SFK	-2.124	1.32725	1.21168	0.813287	1.08264	1.47749	0.890807	0.932339	0.699368	0.898	1.36	0.872	1.548
O95400	26	K	CD2 antigen cytoplasmic tail-binding protein 2 OS=Homo sapiens OX=9606 GN=CD2BP2 PE=1 SV=1	CD2BP2	1	5.50248e-09	119.79	2	K(1)LVDPVAGSGGPGSR	0.25967	0.536532	1.26491	0.674328	1.80793	0.53247	0.938068	0.643363	1.8861	1.008	1.348	1.048	0.959
O95400	5	K	CD2 antigen cytoplasmic tail-binding protein 2 OS=Homo sapiens OX=9606 GN=CD2BP2 PE=1 SV=1	CD2BP2	1	3.07314e-05	72.075	2	K(1)VTFQGVGDEEDEDEIIVPK	-2.0319		0.75715		1.2009	0.53247	0.938068	0.643363	1.8861		0.807		0.637
O95433	194	K	Activator of 90 kDa heat shock protein ATPase homolog 1 OS=Homo sapiens OX=9606 GN=AHSA1 PE=1 SV=1	AHSA1	1	0.00186896	92.428	2	PAPSK(1)TQAR	4.1642	0.922692	1.41017	0.569597	1.37798	0.781234	0.936496	1.04581	1.23646	1.181	1.506	0.545	1.114
O95433	203	K	Activator of 90 kDa heat shock protein ATPase homolog 1 OS=Homo sapiens OX=9606 GN=AHSA1 PE=1 SV=1	AHSA1	1	0.00013569	117.3	2	PVGVK(1)IPTCK	-1.3358	0.697714	1.24963	0.599803	1.71967	0.781234	0.936496	1.04581	1.23646	0.893	1.334	0.574	1.391
O95453	616	K	Poly(A)-specific ribonuclease PARN OS=Homo sapiens OX=9606 GN=PARN PE=1 SV=1	PARN	1	0.000308785	87.942	2	K(1)ELSPAGSISK	0.077052		0.98912			0.678643	1.29666	0.902404	1.1223		0.763
O95453	525	K	Poly(A)-specific ribonuclease PARN OS=Homo sapiens OX=9606 GN=PARN PE=1 SV=1	PARN	1	0.0104884	48.157	2	K(1)WTEDSWK	-1.6879	0.958197	1.11198			0.678643	1.29666	0.902404	1.1223	1.412	0.858
O95456	11	K	Proteasome assembly chaperone 1 OS=Homo sapiens OX=9606 GN=PSMG1 PE=1 SV=1	PSMG1	1	5.59541e-07	75.474	2	AATFFGEVVK(1)APCR	-2.58	1.09409				1.72769	0.726894	0.761351	0.784062	0.633
O95456	264	K	Proteasome assembly chaperone 1 OS=Homo sapiens OX=9606 GN=PSMG1 PE=1 SV=1	PSMG1	1	0.00776393	54.27	2	GLVK(1)NIPQSTEILK	-1.1602	1.09409				1.72769	0.726894	0.761351	0.784062	0.633
O95456	55	K	Proteasome assembly chaperone 1 OS=Homo sapiens OX=9606 GN=PSMG1 PE=1 SV=1	PSMG1	1	1.14671e-08	124.06	2	QTK(1)TSLEVSLLEK	-1.4739		0.98912			1.72769	0.726894	0.761351	0.784062		1.361
O95568	282	K	Histidine protein methyltransferase 1 homolog OS=Homo sapiens OX=9606 GN=METTL18 PE=1 SV=1	METTL18	1	0.00679543	51.872	2	LVLSSEK(1)LFVK	0.29109		0.978096		0.983604
O95613	18	K	Pericentrin OS=Homo sapiens OX=9606 GN=PCNT PE=1 SV=4	PCNT	1	0.0154945	78.178	2	TK(1)LAHFR	0.49834		0.98912			1.58109	1.01795	0.60927	0.791697		0.972
O95684	275	K	Centrosomal protein 43 OS=Homo sapiens OX=9606 GN=CEP43 PE=1 SV=1	CEP43	1	8.00135e-11	108.91	2	K(1)QAGSLASLSDAPPLK	3.0935	0.877722	1.18473			1.84665	0.902277	0.685372	0.565699	0.475	1.313
O95707	54	K	Ribonuclease P protein subunit p29 OS=Homo sapiens OX=9606 GN=POP4 PE=1 SV=2	POP4	1	0.00299277	51.872	2	K(1)AVVLEYFTR	-2.0806				0.972763	0.769834	0.848072	1.03102	1.35108				0.72
O95721	107	K	Synaptosomal-associated protein 29 OS=Homo sapiens OX=9606 GN=SNAP29 PE=1 SV=1	SNAP29	1	0.000510514	96.957	2	ISQK(1)HINSIK	-2.5413		0.98912			1.21972	1.40496	0.618864	0.756457		0.704
O95721	169	K	Synaptosomal-associated protein 29 OS=Homo sapiens OX=9606 GN=SNAP29 PE=1 SV=1	SNAP29	1	0.000183148	81.099	2	K(1)LDDTDPVPR	-0.57848	0.633826	1.40523			1.21972	1.40496	0.618864	0.756457	0.52	1
P34932	388	K	Heat shock 70 kDa protein 4 OS=Homo sapiens OX=9606 GN=HSPA4 PE=1 SV=4	HSPA4	1	1.95013e-19	154.94	2	GCALQCAILSPAFK(1)VR	-0.22426	1.04425	1.0904	0.929688	1.39102	1.09791	0.807502	1.36292	0.731667	0.951	1.35	0.682	1.901
O95757	573	K	Heat shock 70 kDa protein 4L OS=Homo sapiens OX=9606 GN=HSPA4L PE=1 SV=3	HSPA4L	1	0.0174023	73.637	2	LNQTLK(1)K	0.21971		1.78833	1.25767	0.484202	0.159392	1.27225	2.16296	0.405403		1.406	0.581	1.194
P26599	259	K	Polypyrimidine tract-binding protein 1 OS=Homo sapiens OX=9606 GN=PTBP1 PE=1 SV=1	PTBP1	1	3.35825e-05	106	2	IDFSK(1)LTSLNVK	-1.0941	0.557424	0.678278		1.75562	1.06697	0.805492	1.07695	1.05059	0.522	0.842		1.671
P26599	266	K	Polypyrimidine tract-binding protein 1 OS=Homo sapiens OX=9606 GN=PTBP1 PE=1 SV=1	PTBP1	1	0.000275669	75.474	2	LTSLNVK(1)YNNDK	1.0675	0.690303	1.35417			1.06697	0.805492	1.07695	1.05059	0.647	1.681
O95785	1112	K	Protein Wiz OS=Homo sapiens OX=9606 GN=WIZ PE=1 SV=2	WIZ	1	1.69247e-08	104.86	2	ALAK(1)MMGGAGPGSSLEAR	-0.92326		0.844128		1.11536	0.86856	0.942618	0.704379	1.48444		0.896		0.751
O95785	1477	K	Protein Wiz OS=Homo sapiens OX=9606 GN=WIZ PE=1 SV=2	WIZ	1	0.000354341	77.696	3	DSDK(1)RPSLGLAPGGLAVVGR	-1.4854	0.525577	0.937842		1.52866	0.86856	0.942618	0.704379	1.48444	0.605	0.995		1.03
O95785	987	K	Protein Wiz OS=Homo sapiens OX=9606 GN=WIZ PE=1 SV=2	WIZ	1	0.000608611	64.906	2	GLGHPPSSPLLK(1)K	-0.25616				0.972763	0.86856	0.942618	0.704379	1.48444				0.655
O95785	988	K	Protein Wiz OS=Homo sapiens OX=9606 GN=WIZ PE=1 SV=2	WIZ	1	0.000209677	86.838	2	K(1)TPLALAGSPTPK	0.39082	0.908357	1.61515	1.20113	0.850023	0.86856	0.942618	0.704379	1.48444	1.046	1.713	1.705	0.573
O95785	1448	K	Protein Wiz OS=Homo sapiens OX=9606 GN=WIZ PE=1 SV=2	WIZ	1	6.81002e-05	133.68	3	HRPQK(1)VGAYR	-3.3224	0.682997	1.52212	1.22974	1.12652	0.86856	0.942618	0.704379	1.48444	0.786	1.615	1.746	0.759
O95785	1175	K	Protein Wiz OS=Homo sapiens OX=9606 GN=WIZ PE=1 SV=2	WIZ	0.999752	0.0315	77.072	2	K(1)LKPEQIR	-4.0958	0.796139	1.79453	0.829823		0.86856	0.942618	0.704379	1.48444	0.917	1.904	1.178
O95785	1322	K	Protein Wiz OS=Homo sapiens OX=9606 GN=WIZ PE=1 SV=2	WIZ	1	0.00137409	70.389	2	PGK(1)PGAGPAQVPR	1.3619	0.543148	1.27305	0.271	2.01062	0.86856	0.942618	0.704379	1.48444	0.625	1.351	0.385	1.354
O95785	955	K	Protein Wiz OS=Homo sapiens OX=9606 GN=WIZ PE=1 SV=2	WIZ	1	1.21885e-12	113.34	2	PGLLSLAK(1)PLDAPAVNK	-1.0141	0.610432	0.474867		1.90854	0.86856	0.942618	0.704379	1.48444	0.703	0.504		1.286
O95785	964	K	Protein Wiz OS=Homo sapiens OX=9606 GN=WIZ PE=1 SV=2	WIZ	1	0.0103251	44.57	2	PLDAPAVNK(1)AIK	-1.2112		0.98912			0.86856	0.942618	0.704379	1.48444		1.049
O95785	1356	K	Protein Wiz OS=Homo sapiens OX=9606 GN=WIZ PE=1 SV=2	WIZ	1	1.99511e-07	138.71	2	PSATGYLGSVAAK(1)R	-5.5284	0.536466	1.33359	0.983063	1.57467	0.86856	0.942618	0.704379	1.48444	0.618	1.415	1.396	1.061
O95785	1534	K	Protein Wiz OS=Homo sapiens OX=9606 GN=WIZ PE=1 SV=2	WIZ	1	0.00236247	94.806	2	QNINK(1)FER	-0.037674	0.803997	1.56316	0.682644	1.27234	0.86856	0.942618	0.704379	1.48444	0.926	1.658	0.969	0.857
O95785	1138	K	Protein Wiz OS=Homo sapiens OX=9606 GN=WIZ PE=1 SV=2	WIZ	1	4.95326e-07	101.48	3	SPSDLHISPLAK(1)K	1.7105	0.817597	1.6058	1.13996		0.86856	0.942618	0.704379	1.48444	0.941	1.704	1.618
O95785	1382	K	Protein Wiz OS=Homo sapiens OX=9606 GN=WIZ PE=1 SV=2	WIZ	1	1.53573e-08	145.75	2	TYIQTELPFK(1)AK	-2.7131	0.666457	1.09873	0.769321	1.80484	0.86856	0.942618	0.704379	1.48444	0.767	1.166	1.092	1.216
O95786	851	K	Antiviral innate immune response receptor RIG-I OS=Homo sapiens OX=9606 GN=DDX58 PE=1 SV=2	DDX58	1	0.00275084	67.507	2	PK(1)QFSSFEK	-2.4598		0.98912			0.704603	0.920017	1.75733	0.618049		1.075
O95793	155	K	Double-stranded RNA-binding protein Staufen homolog 1 OS=Homo sapiens OX=9606 GN=STAU1 PE=1 SV=2	STAU1	1	0.000927646	94.806	2	HDAAAK(1)ALR	-0.74715		1.1147		0.849255	0.931333	1.09224	0.89704	1.07939		1.021		0.787
O95816	5	K	BAG family molecular chaperone regulator 2 OS=Homo sapiens OX=9606 GN=BAG2 PE=1 SV=1	BAG2	1	0.00218851	66.087	2	AQAK(1)INAK	1.42	1.46977	1.00553	1.15948		1.63611	0.727293	1.3373	0.299296	0.898	1.383	0.867
O95816	200	K	BAG family molecular chaperone regulator 2 OS=Homo sapiens OX=9606 GN=BAG2 PE=1 SV=1	BAG2	1	4.16966e-11	106.47	2	GAGSK(1)TLQQNAESR	-4.7099	1.09409				1.63611	0.727293	1.3373	0.299296	0.669
O95865	51	K	N(G),N(G)-dimethylarginine dimethylaminohydrolase 2 OS=Homo sapiens OX=9606 GN=DDAH2 PE=1 SV=1	DDAH2	1	0.00154457	62.88	2	EHGVLGGK(1)LR	0.59978		0.98912			1.79876	1.45956	0.046973	0.694707		0.678
O95926	228	K	Pre-mRNA-splicing factor SYF2 OS=Homo sapiens OX=9606 GN=SYF2 PE=1 SV=1	SYF2	1	0.00903521	49.16	2	FYGK(1)YTAEIK	0.29252	0.815913	1.53626	1.2701		1.277	0.891119	0.883721	0.948158	0.639	1.724	1.437
O95983	41	K	Methyl-CpG-binding domain protein 3 OS=Homo sapiens OX=9606 GN=MBD3 PE=1 SV=1	MBD3	1	0.000347413	87.895	2	DVFYYSPSGK(1)K	-2.0948	0.983669	1.22546		0.838508	0.945252	1.10426	0.574083	1.3764	1.041	1.11		0.609
O95983	73	K	Methyl-CpG-binding domain protein 3 OS=Homo sapiens OX=9606 GN=MBD3 PE=1 SV=1	MBD3	1	0.00595589	72.492	2	MLMSK(1)MNK	0.56677	0.777665	0.689073		1.54918	0.945252	1.10426	0.574083	1.3764	0.823	0.624		1.126
Q9UBB5	253	K	Methyl-CpG-binding domain protein 2 OS=Homo sapiens OX=9606 GN=MBD2 PE=1 SV=1	MBD2	1	0.0043567	67.548	2	QTASIFK(1)QPVTK	-4.7618		1.20642	1.4136		1.07987	0.590265	1.33366	0.996208		2.044	1.06
Q9UBB5	190	K	Methyl-CpG-binding domain protein 2 OS=Homo sapiens OX=9606 GN=MBD2 PE=1 SV=1	MBD2	1	0.0280757	42.229	2	SK(1)PQLAR	-0.87561			1.81159		1.07987	0.590265	1.33366	0.996208			1.358
O95983	68	K	Methyl-CpG-binding domain protein 3 OS=Homo sapiens OX=9606 GN=MBD3 PE=1 SV=1	MBD3	1	0.0158191	44.82	2	TGK(1)MLMSK	-2.7208	1.09409				0.945252	1.10426	0.574083	1.3764	1.157
O95994	89	K	Anterior gradient protein 2 homolog OS=Homo sapiens OX=9606 GN=AGR2 PE=1 SV=1	AGR2	1	0.00883446	85.813	2	K(1)VFAENK	0.45381		0.98912			0.092075	2.57429		0.333637		0.384
O95994	95	K	Anterior gradient protein 2 homolog OS=Homo sapiens OX=9606 GN=AGR2 PE=1 SV=1	AGR2	1	0.00143095	95.311	2	VFAENK(1)EIQK	0.49974		0.98912			0.092075	2.57429		0.333637		0.384
O95994	39	K	Anterior gradient protein 2 homolog OS=Homo sapiens OX=9606 GN=AGR2 PE=1 SV=1	AGR2	1	0.00365355	56.378	2	PK(1)LPQTLSR	-2.1658		0.98912			0.092075	2.57429		0.333637		0.384
Q9NZH5	62	K	Securin-2 OS=Homo sapiens OX=9606 GN=PTTG2 PE=1 SV=2	PTTG2	1	0.0048386	78.178	2	K(1)ALGTVNR	-2.4843		0.98912
O96013	467	K	Serine/threonine-protein kinase PAK 4 OS=Homo sapiens OX=9606 GN=PAK4 PE=1 SV=1	PAK4	1	4.81992e-06	79.235	2	LSDFGFCAQVSK(1)EVPR	-2.9757				0.972763	1.29609	0.920649	0.460816	1.32244				0.736
O96028	404	K	Histone-lysine N-methyltransferase NSD2 OS=Homo sapiens OX=9606 GN=NSD2 PE=1 SV=1	NSD2	1	4.46071e-06	62.711	3	AK(1)LCSSAETLESHPDIGK	-0.47243	0.662006	1.70933	1.20796		0.79246	1.14042	1.20655	0.860568	0.835	1.499	1.001
O96028	582	K	Histone-lysine N-methyltransferase NSD2 OS=Homo sapiens OX=9606 GN=NSD2 PE=1 SV=1	NSD2	1	2.49495e-09	130.71	2	AMEAASSLK(1)SQAATK	-3.3685		0.98912			0.79246	1.14042	1.20655	0.860568		0.867
O96028	598	K	Histone-lysine N-methyltransferase NSD2 OS=Homo sapiens OX=9606 GN=NSD2 PE=1 SV=1	NSD2	0.99835	0.00188842	81.335	2	NLSDACK(0.002)PLK(0.998)K	2.5003		0.98912			0.79246	1.14042	1.20655	0.860568		0.867
P00338	81	K	L-lactate dehydrogenase A chain OS=Homo sapiens OX=9606 GN=LDHA PE=1 SV=2	LDHA	1	4.48264e-05	65.173	2	IVSGK(1)DYNVTANSK	1.5912	0.782655	0.718448	2.82301		0.981559	0.585468	1.88166	0.551313	0.797	1.227	1.5
P00367	503	K	Glutamate dehydrogenase 1, mitochondrial OS=Homo sapiens OX=9606 GN=GLUD1 PE=1 SV=2	GLUD1	1	6.30464e-12	97.933	3	ISGASEK(1)DIVHSGLAYTMER	-1.5495	0.64712			1.37017	0.976677	0.721968	1.36935	0.932001	0.663			1.47
P00387	164	K	NADH-cytochrome b5 reductase 3 OS=Homo sapiens OX=9606 GN=CYB5R3 PE=1 SV=3	CYB5R3	1	0.00805721	92.677	2	K(1)SNPIIR	-1.1733	1.00596			1.05112	1.02148	0.78703	1.34464	0.846845	0.985			1.241
P00441	123	K	Superoxide dismutase [Cu-Zn] OS=Homo sapiens OX=9606 GN=SOD1 PE=1 SV=2	SOD1	1	0.00051273	63.908	2	TLVVHEK(1)ADDLGK	2.86	0.348394	1.57005		1.06444	1.08101	1.06238	0.674615	1.182	0.322	1.478		0.901
P00505	404	K	Aspartate aminotransferase, mitochondrial OS=Homo sapiens OX=9606 GN=GOT2 PE=1 SV=3	GOT2	1	0.00180683	62.969	2	EFSIYMTK(1)DGR	-2.2443		0.98912			1.06972	0.87029	1.11491	0.945084		1.137
P00533	716	K	Epidermal growth factor receptor OS=Homo sapiens OX=9606 GN=EGFR PE=1 SV=2	EGFR	1	0.00725679	64.266	2	IK(1)VLGSGAFGTVYK	0.67388	1.09409				2.98871		0.009957	0.001333	0.366
P00558	216	K	Phosphoglycerate kinase 1 OS=Homo sapiens OX=9606 GN=PGK1 PE=1 SV=3	PGK1	1	4.05112e-12	97.681	2	PFLAILGGAK(1)VADK	-2.6407	0.528658	0.290959		2.16211	1.40808	0.758188	0.920299	0.913434	0.375	0.384		2.367
P00558	220	K	Phosphoglycerate kinase 1 OS=Homo sapiens OX=9606 GN=PGK1 PE=1 SV=3	PGK1	1	2.19147e-06	87.573	2	VADK(1)IQLINNMLDK	-0.70226	0.666514	0.188529		2.14028	1.40808	0.758188	0.920299	0.913434	0.473	0.249		2.343
P00558	156	K	Phosphoglycerate kinase 1 OS=Homo sapiens OX=9606 GN=PGK1 PE=1 SV=3	PGK1	1	0.000580152	43.904	3	ASLSK(1)LGDVYVNDAFGTAHR	1.0562	1.09409				1.40808	0.758188	0.920299	0.913434	0.777
P00558	131	K	Phosphoglycerate kinase 1 OS=Homo sapiens OX=9606 GN=PGK1 PE=1 SV=3	PGK1	1	3.71324e-05	112.8	2	FHVEEEGK(1)GK	0.5502	1.08924	1.55613	0.275421	1.24431	1.40808	0.758188	0.920299	0.913434	0.774	2.052	0.299	1.362
P00558	192	K	Phosphoglycerate kinase 1 OS=Homo sapiens OX=9606 GN=PGK1 PE=1 SV=3	PGK1	1	0.00263443	79.809	2	K(1)ELNYFAK	-0.87164	1.98892	0.801925	0.780629	0.914855	1.40808	0.758188	0.920299	0.913434	1.413	1.058	0.848	1.002
P00558	323	K	Phosphoglycerate kinase 1 OS=Homo sapiens OX=9606 GN=PGK1 PE=1 SV=3	PGK1	1	0.0118142	56.378	2	K(1)YAEAVTR	1.5228	1.72778		0.762331		1.40808	0.758188	0.920299	0.913434	1.227		0.828
P00966	408	K	Argininosuccinate synthase OS=Homo sapiens OX=9606 GN=ASS1 PE=1 SV=2	ASS1	1	0.00858528	62.969	2	LQSK(1)VTAK	-2.6644	1.09409				2.11727	0.1232	1.01978	0.739753	0.517
P02545	260	K	Prelamin-A/C OS=Homo sapiens OX=9606 GN=LMNA PE=1 SV=1	LMNA	1	0.0391236	44.57	3	AQHEDQVEQYK(1)K	0.49022		0.98912			1.05838	1.09623	1.28342	0.561964		0.902
P02545	417	K	Prelamin-A/C OS=Homo sapiens OX=9606 GN=LMNA PE=1 SV=1	LMNA	1	4.21395e-26	201.65	2	ASSHSSQTQGGGSVTK(1)K	1.0827	0.949794	1.20201	2.31601	0.620832	1.05838	1.09623	1.28342	0.561964	0.897	1.096	1.805	1.105
P02545	265	K	Prelamin-A/C OS=Homo sapiens OX=9606 GN=LMNA PE=1 SV=1	LMNA	1	0.0590193	43.734	2	ELEK(1)TYSAK	0.37413		0.98912			1.05838	1.09623	1.28342	0.561964		0.902
P02545	270	K	Prelamin-A/C OS=Homo sapiens OX=9606 GN=LMNA PE=1 SV=1	LMNA	1	0.000179318	92.732	2	TYSAK(1)LDNAR	1.599	0.828856	1.66484	1.01317		1.05838	1.09623	1.28342	0.561964	0.783	1.519	0.789
P02545	171	K	Prelamin-A/C OS=Homo sapiens OX=9606 GN=LMNA PE=1 SV=1	LMNA	1	1.3732e-05	97.594	2	GQVAK(1)LEAALGEAK	-3.3712	1.21027		1.61922		1.05838	1.09623	1.28342	0.561964	1.144		1.262
P02545	180	K	Prelamin-A/C OS=Homo sapiens OX=9606 GN=LMNA PE=1 SV=1	LMNA	1	0.000198864	81.163	2	LEAALGEAK(1)K	1.2337	0.933342	1.24694	1.60555		1.05838	1.09623	1.28342	0.561964	0.882	1.137	1.251
P02545	123	K	Prelamin-A/C OS=Homo sapiens OX=9606 GN=LMNA PE=1 SV=1	LMNA	1	0.000144226	83.438	2	K(1)EGDLIAAQAR	2.5788	1.37201		1.35142		1.05838	1.09623	1.28342	0.561964	1.296		1.053
P02545	420	K	Prelamin-A/C OS=Homo sapiens OX=9606 GN=LMNA PE=1 SV=1	LMNA	1	1.52068e-05	154.71	2	K(1)LESTESR	0.9371	1.19585	1.24936	1.68855	0.692426	1.05838	1.09623	1.28342	0.561964	1.13	1.14	1.316	1.232
P02545	378	K	Prelamin-A/C OS=Homo sapiens OX=9606 GN=LMNA PE=1 SV=1	LMNA	1	0.00621349	69.716	2	K(1)LLEGEEER	-4.8826	1.20203	1.64449	0.432541		1.05838	1.09623	1.28342	0.561964	1.136	1.5	0.337
P02545	135	K	Prelamin-A/C OS=Homo sapiens OX=9606 GN=LMNA PE=1 SV=1	LMNA	1	0.000286292	99.174	2	LK(1)DLEALLNSK	-1.5685	0.951131	1.34571	1.39521		1.05838	1.09623	1.28342	0.561964	0.899	1.228	1.087
P02545	108	K	Prelamin-A/C OS=Homo sapiens OX=9606 GN=LMNA PE=1 SV=1	LMNA	1	0.00278006	67.507	2	LQLELSK(1)VR	-0.73708		0.98912			1.05838	1.09623	1.28342	0.561964		0.902
P02545	201	K	Prelamin-A/C OS=Homo sapiens OX=9606 GN=LMNA PE=1 SV=1	LMNA	1	0.00165949	77.358	2	LQTMK(1)EELDFQK	-1.751		0.98912			1.05838	1.09623	1.28342	0.561964		0.902
P02545	233	K	Prelamin-A/C OS=Homo sapiens OX=9606 GN=LMNA PE=1 SV=1	LMNA	1	0.00232948	51.864	2	LVEIDNGK(1)QR	3.8821	1.36987		1.35497		1.05838	1.09623	1.28342	0.561964	1.294		1.056
P04075	330	K	Fructose-bisphosphate aldolase A OS=Homo sapiens OX=9606 GN=ALDOA PE=1 SV=2	ALDOA	1	0.00292492	60.892	2	AAQEEYVK(1)R	-2.48			1.27828	1.25913	0.795311	0.891149	0.908622	1.40492			1.407	0.896
P04075	342	K	Fructose-bisphosphate aldolase A OS=Homo sapiens OX=9606 GN=ALDOA PE=1 SV=2	ALDOA	1	7.47836e-18	150.54	3	ALANSLACQGK(1)YTPSGQAGAAASESLFVSNHAY	-0.72676				0.972763	0.795311	0.891149	0.908622	1.40492				0.692
P04075	312	K	Fructose-bisphosphate aldolase A OS=Homo sapiens OX=9606 GN=ALDOA PE=1 SV=2	ALDOA	1	6.94463e-07	92.445	2	ALQASALK(1)AWGGK	0.28388	0.371188			1.6155	0.795311	0.891149	0.908622	1.40492	0.467			1.15
P04075	230	K	Fructose-bisphosphate aldolase A OS=Homo sapiens OX=9606 GN=ALDOA PE=1 SV=2	ALDOA	1	8.69274e-20	155.75	3	ALSDHHIYLEGTLLK(1)PNMVTPGHACTQK	0.52827	0.928803	0.637829	0.727539	2.0473	0.795311	0.891149	0.908622	1.40492	1.168	0.716	0.801	1.457
P04075	147	K	Fructose-bisphosphate aldolase A OS=Homo sapiens OX=9606 GN=ALDOA PE=1 SV=2	ALDOA	1	7.57021e-07	195.58	2	KDGADFAK(1)WR	2.0483	1.01029	0.592228	0.65374	2.05933	0.795311	0.891149	0.908622	1.40492	1.27	0.665	0.719	1.466
P04075	322	K	Fructose-bisphosphate aldolase A OS=Homo sapiens OX=9606 GN=ALDOA PE=1 SV=2	ALDOA	1	1.92717e-05	121.71	2	ENLK(1)AAQEEYVK	1.1493	0.750798	1.24207	0.445314	1.76286	0.795311	0.891149	0.908622	1.40492	0.944	1.394	0.49	1.255
P04075	108	K	Fructose-bisphosphate aldolase A OS=Homo sapiens OX=9606 GN=ALDOA PE=1 SV=2	ALDOA	1	0.0115989	50.834	2	GGVVGIK(1)VDK	-2.3107				0.972763	0.795311	0.891149	0.908622	1.40492				0.692
P04075	42	K	Fructose-bisphosphate aldolase A OS=Homo sapiens OX=9606 GN=ALDOA PE=1 SV=2	ALDOA	1	4.11375e-36	216.04	2	GILAADESTGSIAK(1)R	-1.6193	0.493763	1.08637	0.389526	2.17448	0.795311	0.891149	0.908622	1.40492	0.621	1.219	0.429	1.548
P04075	28	K	Fructose-bisphosphate aldolase A OS=Homo sapiens OX=9606 GN=ALDOA PE=1 SV=2	ALDOA	1	7.7558e-05	56.08	2	IVAPGK(1)GILAADESTGSIAK	0.23243	1.05146	0.868304		1.12948	0.795311	0.891149	0.908622	1.40492	1.322	0.974		0.804
P04075	14	K	Fructose-bisphosphate aldolase A OS=Homo sapiens OX=9606 GN=ALDOA PE=1 SV=2	ALDOA	1	8.26447e-06	138.26	2	K(1)ELSDIAHR	-0.84822	0.853618	1.10958	0.652823	1.69032	0.795311	0.891149	0.908622	1.40492	1.073	1.245	0.718	1.203
P04075	13	K	Fructose-bisphosphate aldolase A OS=Homo sapiens OX=9606 GN=ALDOA PE=1 SV=2	ALDOA	1	5.43571e-25	236.42	2	PYQYPALTPEQK(1)K	0.76845	0.501042	1.34739	0.333923	1.94116	0.795311	0.891149	0.908622	1.40492	0.63	1.512	0.368	1.382
P04075	200	K	Fructose-bisphosphate aldolase A OS=Homo sapiens OX=9606 GN=ALDOA PE=1 SV=2	ALDOA	1	2.27092e-19	142.07	3	YASICQQNGIVPIVEPEILPDGDHDLK(1)R	0.49324		0.915464		1.0452	0.795311	0.891149	0.908622	1.40492		1.027		0.744
P04083	71	K	Annexin A1 OS=Homo sapiens OX=9606 GN=ANXA1 PE=1 SV=2	ANXA1	1	7.98e-07	117.21	2	GVDEATIIDILTK(1)R	1.897			1.81159		1.38174	0.087464	2.51086	0.019933			0.722
P04083	214	K	Annexin A1 OS=Homo sapiens OX=9606 GN=ANXA1 PE=1 SV=2	ANXA1	1	2.70905e-22	187.47	2	K(1)GTDVNVFNTILTTR	1.659	1.5077		1.12675		1.38174	0.087464	2.51086	0.019933	1.091		0.449
P04083	185	K	Annexin A1 OS=Homo sapiens OX=9606 GN=ANXA1 PE=1 SV=2	ANXA1	1	0.00136246	40.533	2	NALLSLAK(1)GDR	3.029			1.81159		1.38174	0.087464	2.51086	0.019933			0.722
P04083	312	K	Annexin A1 OS=Homo sapiens OX=9606 GN=ANXA1 PE=1 SV=2	ANXA1	1	1.23818e-07	78.864	2	SEIDMNDIK(1)AFYQK	-1.6078	1.09409				1.38174	0.087464	2.51086	0.019933	0.792
P04083	29	K	Annexin A1 OS=Homo sapiens OX=9606 GN=ANXA1 PE=1 SV=2	ANXA1	1	5.82763e-14	119.56	3	SSK(1)GGPGSAVSPYPTFNPSSDVAALHK	-3.8636	1.63409		0.91747		1.38174	0.087464	2.51086	0.019933	1.183		0.365
P04150	57	K	Glucocorticoid receptor OS=Homo sapiens OX=9606 GN=NR3C1 PE=1 SV=1	NR3C1	1	1.04759e-07	135.24	2	VSASSPSLAVASQSDSK(1)QR	-1.341			1.81159		0.788368		1.4223	0.789335			1.274
P04183	220	K	Thymidine kinase, cytosolic OS=Homo sapiens OX=9606 GN=TK1 PE=1 SV=2	TK1	1	3.49607e-05	86.243	2	K(1)LFAPQQILQCSPAN	-1.2793		1.22006		0.745638	0.5906	1.42384	0.478669	1.50689		0.857		0.495
P04406	215	K	Glyceraldehyde-3-phosphate dehydrogenase OS=Homo sapiens OX=9606 GN=GAPDH PE=1 SV=3	GAPDH	1	1.40788e-24	178.03	2	GALQNIIPASTGAAK(1)AVGK	-0.43727	0.7923	0.690911	0.386181	2.29976	1.1553	0.517851	1.17551	1.15134	0.686	1.334	0.329	1.997
P04406	263	K	Glyceraldehyde-3-phosphate dehydrogenase OS=Homo sapiens OX=9606 GN=GAPDH PE=1 SV=3	GAPDH	1	0.000290209	99.855	2	VVK(1)QASEGPLK	0.15448	1.53469	0.696998	1.20939	1.19167	1.1553	0.517851	1.17551	1.15134	1.328	1.346	1.029	1.035
P04406	254	K	Glyceraldehyde-3-phosphate dehydrogenase OS=Homo sapiens OX=9606 GN=GAPDH PE=1 SV=3	GAPDH	0.999188	0.000164087	71.896	2	LEK(0.001)PAK(0.999)YDDIK	-2.6268	1.31581	0.765722	1.55061	1.13548	1.1553	0.517851	1.17551	1.15134	1.139	1.479	1.319	0.986
P04406	194	K	Glyceraldehyde-3-phosphate dehydrogenase OS=Homo sapiens OX=9606 GN=GAPDH PE=1 SV=3	GAPDH	1	4.90183e-07	154.81	2	TVDGPSGK(1)LWR	-0.38226	1.06555	0.726687	0.630177	1.89062	1.1553	0.517851	1.17551	1.15134	0.922	1.403	0.536	1.642
P04406	139	K	Glyceraldehyde-3-phosphate dehydrogenase OS=Homo sapiens OX=9606 GN=GAPDH PE=1 SV=3	GAPDH	1	1.71385e-06	62.304	3	VIISAPSADAPMFVMGVNHEK(1)YDNSLK	0.63395	0.562362			1.44553	1.1553	0.517851	1.17551	1.15134	0.487			1.256
P04406	334	K	Glyceraldehyde-3-phosphate dehydrogenase OS=Homo sapiens OX=9606 GN=GAPDH PE=1 SV=3	GAPDH	1	5.88173e-05	103.69	2	VVDLMAHMASK(1)E	-3.8852	0.841495	0.226299		1.94755	1.1553	0.517851	1.17551	1.15134	0.728	0.437		1.692
P04637	370	K	Cellular tumor antigen p53 OS=Homo sapiens OX=9606 GN=TP53 PE=1 SV=4	TP53	1	0.00375039	83.623	2	AHSSHLK(1)SK	-1.5411	0.904487	1.16053			1.36693	0.633072			0.662	1.833
P04637	319	K	Cellular tumor antigen p53 OS=Homo sapiens OX=9606 GN=TP53 PE=1 SV=4	TP53	1	0.0024522	61.577	2	ALPNNTSSSPQPK(1)K	-4.4044	1.09409				1.36693	0.633072			0.8
P04637	120	K	Cellular tumor antigen p53 OS=Homo sapiens OX=9606 GN=TP53 PE=1 SV=4	TP53	1	1.45027e-05	63.947	3	LGFLHSGTAK(1)SVTCTYSPALNK	1.121	1.09409				1.36693	0.633072			0.8
P04792	198	K	Heat shock protein beta-1 OS=Homo sapiens OX=9606 GN=HSPB1 PE=1 SV=2	HSPB1	1	8.50585e-35	230.5	2	AQLGGPEAAK(1)SDETAAK	-1.8469	0.197589	1.31651	0.203509	2.31136	0.25366	1.07625	0.418096	2.25199	0.779	1.223	0.487	1.026
P04792	123	K	Heat shock protein beta-1 OS=Homo sapiens OX=9606 GN=HSPB1 PE=1 SV=2	HSPB1	1	8.66417e-06	82.437	2	DGVVEITGK(1)HEER	-2.547		0.542792		1.41171	0.25366	1.07625	0.418096	2.25199		0.504		0.627
P04792	114	K	Heat shock protein beta-1 OS=Homo sapiens OX=9606 GN=HSPB1 PE=1 SV=2	HSPB1	1	0.000701431	67.548	2	TK(1)DGVVEITGK	-1.1711		0.98912			0.25366	1.07625	0.418096	2.25199		0.919
P04792	112	K	Heat shock protein beta-1 OS=Homo sapiens OX=9606 GN=HSPB1 PE=1 SV=2	HSPB1	1	7.91972e-05	51.577	3	VSLDVNHFAPDELTVK(1)TK	0.50026		0.736893		1.22082	0.25366	1.07625	0.418096	2.25199		0.685		0.542
P04843	564	K	Dolichyl-diphosphooligosaccharide--protein glycosyltransferase subunit 1 OS=Homo sapiens OX=9606 GN=RPN1 PE=1 SV=1	RPN1	1	0.00499756	55.754	2	ELVLK(1)SAVEAER	0.62483		0.779465		1.17895	1.0354	1.00202	0.734341	1.22824		0.778		0.96
P04843	579	K	Dolichyl-diphosphooligosaccharide--protein glycosyltransferase subunit 1 OS=Homo sapiens OX=9606 GN=RPN1 PE=1 SV=1	RPN1	1	0.00425902	61.48	2	K(1)DTYIENEK	-0.48425	0.635086	0.998821		1.37133	1.0354	1.00202	0.734341	1.22824	0.613	0.997		1.117
P04843	538	K	Dolichyl-diphosphooligosaccharide--protein glycosyltransferase subunit 1 OS=Homo sapiens OX=9606 GN=RPN1 PE=1 SV=1	RPN1	1	0.000247662	81.335	2	LK(1)TEGSDLCDR	-0.37883	1.39834	0.714061			1.0354	1.00202	0.734341	1.22824	1.351	0.713
P04843	187	K	Dolichyl-diphosphooligosaccharide--protein glycosyltransferase subunit 1 OS=Homo sapiens OX=9606 GN=RPN1 PE=1 SV=1	RPN1	1	2.24142e-05	52.863	2	NVESYTK(1)LGNPTR	-2.9231				0.972763	1.0354	1.00202	0.734341	1.22824				0.792
P05023	54	K	Sodium/potassium-transporting ATPase subunit alpha-1 OS=Homo sapiens OX=9606 GN=ATP1A1 PE=1 SV=1	ATP1A1	1	0.0173467	58.426	2	K(1)YGTDLSR	-5.5402	1.09409				1.70528	0.510007	1.15461	0.630095	0.642
P05109	23	K	Protein S100-A8 OS=Homo sapiens OX=9606 GN=S100A8 PE=1 SV=1	S100A8	1	1.36287e-05	90.142	2	YSLIK(1)GNFHAVYR	0.30815	1.09409				3.17026	0.027897	0.765712	0.036135	0.345
P05114	61	K	Non-histone chromosomal protein HMG-14 OS=Homo sapiens OX=9606 GN=HMGN1 PE=1 SV=3	HMGN1	1	2.68517e-05	117.21	2	GK(1)QAEVANQETK	-1.2823				0.972763
P05141	272	K	ADP/ATP translocase 2 OS=Homo sapiens OX=9606 GN=SLC25A5 PE=1 SV=7	SLC25A5	1	0.00153392	55.754	2	AFFK(1)GAWSNVLR	0.62572	0.432523			1.56097	1.29282	0.514989	0.717948	1.47425	0.335			1.059
P05141	23	K	ADP/ATP translocase 2 OS=Homo sapiens OX=9606 GN=SLC25A5 PE=1 SV=7	SLC25A5	1	1.89411e-07	104.15	2	DFLAGGVAAAISK(1)TAVAPIER	1.6146		0.98912			1.29282	0.514989	0.717948	1.47425		1.921
P05141	63	K	ADP/ATP translocase 2 OS=Homo sapiens OX=9606 GN=SLC25A5 PE=1 SV=7	SLC25A5	1	0.00270926	50.116	2	IPK(1)EQGVLSFWR	0.10521	0.918126			1.12921	1.29282	0.514989	0.717948	1.47425	0.71			0.766
P05141	147	K	ADP/ATP translocase 2 OS=Homo sapiens OX=9606 GN=SLC25A5 PE=1 SV=7	SLC25A5	1	0.000218347	103.76	2	LAADVGK(1)AGAER	-1.3014	0.961208	0.557874		1.51502	1.29282	0.514989	0.717948	1.47425	0.744	1.083		1.028
P05141	105	K	ADP/ATP translocase 2 OS=Homo sapiens OX=9606 GN=SLC25A5 PE=1 SV=7	SLC25A5	1	0.00171798	85.716	2	QIFLGGVDK(1)R	3.1157	1.46033	0.658023			1.29282	0.514989	0.717948	1.47425	1.13	1.278
P05141	33	K	ADP/ATP translocase 2 OS=Homo sapiens OX=9606 GN=SLC25A5 PE=1 SV=7	SLC25A5	1	1.72921e-06	135.28	2	VK(1)LLLQVQHASK	-2.8467	0.934729			1.11445	1.29282	0.514989	0.717948	1.47425	0.723			0.756
P05141	92	K	ADP/ATP translocase 2 OS=Homo sapiens OX=9606 GN=SLC25A5 PE=1 SV=7	SLC25A5	1	5.46424e-08	100.07	2	YFPTQALNFAFK(1)DK	-3.4733	0.966812	0.620633		1.44832	1.29282	0.514989	0.717948	1.47425	0.748	1.205		0.982
P05141	96	K	ADP/ATP translocase 2 OS=Homo sapiens OX=9606 GN=SLC25A5 PE=1 SV=7	SLC25A5	1	0.000191866	92.445	2	YK(1)QIFLGGVDK	-2.4577	1.1194	0.727382		1.20767	1.29282	0.514989	0.717948	1.47425	0.866	1.412		0.819
P05198	61	K	Eukaryotic translation initiation factor 2 subunit 1 OS=Homo sapiens OX=9606 GN=EIF2S1 PE=1 SV=3	EIF2S1	1	0.0129585	76.833	2	SINK(1)LIR	1.1937		0.94674		1.01444	0.91095	1.21292	0.979927	0.896199		0.781		1.132
P05204	82	K	Non-histone chromosomal protein HMG-17 OS=Homo sapiens OX=9606 GN=HMGN2 PE=1 SV=3	HMGN2	1	0.000935539	87.573	2	TDQAQK(1)AEGAGDAK	-3.6601	1.09409
P05387	25	K	60S acidic ribosomal protein P2 OS=Homo sapiens OX=9606 GN=RPLP2 PE=1 SV=1	RPLP2	1	0.00193026	63.908	2	K(1)ILDSVGIEADDDR	3.3714		0.98912			0.915878	0.858281	1.32151	0.904327		1.152
P05455	352	K	Lupus La protein OS=Homo sapiens OX=9606 GN=SSB PE=1 SV=2	SSB	1	0.0100823	60.892	2	AAQPGSGK(1)GK	0.47196	1.22323		1.12438	1.22695	1.03456	0.706314	1.05681	1.20231	1.182		1.064	1.02
P05455	354	K	Lupus La protein OS=Homo sapiens OX=9606 GN=SSB PE=1 SV=2	SSB	1	0.000330906	148.98	2	GK(1)VQFQGK	-2.1881	1.14797	0.993434	1.0104	1.35083	1.03456	0.706314	1.05681	1.20231	1.11	1.407	0.956	1.124
P05455	360	K	Lupus La protein OS=Homo sapiens OX=9606 GN=SSB PE=1 SV=2	SSB	1	0.0218859	72.355	2	VQFQGK(1)K	-2.1256	1.08251	0.999593			1.03456	0.706314	1.05681	1.20231	1.046	1.415
P05455	344	K	Lupus La protein OS=Homo sapiens OX=9606 GN=SSB PE=1 SV=2	SSB	1	2.83206e-06	151.22	2	GNK(1)AAQPGSGK	1.0018	1.15949	1.0526	1.14754	1.20876	1.03456	0.706314	1.05681	1.20231	1.121	1.49	1.086	1.005
P05455	328	K	Lupus La protein OS=Homo sapiens OX=9606 GN=SSB PE=1 SV=2	SSB	1	1.5186e-42	257.01	2	IIEDQQESLNK(1)WK	-1.2482	1.35729	0.655548	0.57935	1.72848	1.03456	0.706314	1.05681	1.20231	1.312	0.928	0.548	1.438
P05455	216	K	Lupus La protein OS=Homo sapiens OX=9606 GN=SSB PE=1 SV=2	SSB	1	0.00214991	69.915	2	QK(1)LEEDAEMK	0.89601				0.972763	1.03456	0.706314	1.05681	1.20231				0.809
P05549	177	K	Transcription factor AP-2-alpha OS=Homo sapiens OX=9606 GN=TFAP2A PE=1 SV=1	TFAP2A	1	0.00367462	99.305	2	K(1)GPVSLSK	0.1752	1.26121	0.838031			1.65323	0.599451	0.747318		0.763	1.398
P05549	184	K	Transcription factor AP-2-alpha OS=Homo sapiens OX=9606 GN=TFAP2A PE=1 SV=1	TFAP2A	0.98054	7.84098e-08	74.643	3	K(0.019)GPVSLSK(0.981)SNSNAVSAIPINK	3.7715	0.888433	1.17505			1.65323	0.599451	0.747318		0.537	1.96
P05783	131	K	Keratin, type I cytoskeletal 18 OS=Homo sapiens OX=9606 GN=KRT18 PE=1 SV=2	KRT18	1	4.15917e-07	80.623	2	DWSHYFK(1)IIEDLR	1.7164				0.972763	0.458504	0.738149	0.306014	2.49733				0.39
P05783	417	K	Keratin, type I cytoskeletal 18 OS=Homo sapiens OX=9606 GN=KRT18 PE=1 SV=2	KRT18	1	2.31609e-43	285.28	3	RIVDGK(1)VVSETNDTK	2.4161	0.327425	0.984646	0.114509	2.57008	0.458504	0.738149	0.306014	2.49733	0.714	1.334	0.374	1.029
P05783	426	K	Keratin, type I cytoskeletal 18 OS=Homo sapiens OX=9606 GN=KRT18 PE=1 SV=2	KRT18	1	1.17187e-52	263.75	2	VVSETNDTK(1)VLR	1.428	0.303863	1.17852	0.165647	2.3729	0.458504	0.738149	0.306014	2.49733	0.663	1.597	0.541	0.95
P05783	215	K	Keratin, type I cytoskeletal 18 OS=Homo sapiens OX=9606 GN=KRT18 PE=1 SV=2	KRT18	1	0.0254816	51.864	2	K(1)NHEEEVK	2.3943				0.972763	0.458504	0.738149	0.306014	2.49733				0.39
P05783	187	K	Keratin, type I cytoskeletal 18 OS=Homo sapiens OX=9606 GN=KRT18 PE=1 SV=2	KRT18	1	0.000200531	126.29	2	K(1)VIDDTNITR	2.0975	0.475886	1.01594	0.0841045	2.42364	0.458504	0.738149	0.306014	2.49733	1.038	1.376	0.275	0.97
P05783	407	K	Keratin, type I cytoskeletal 18 OS=Homo sapiens OX=9606 GN=KRT18 PE=1 SV=2	KRT18	1	2.61485e-121	294.99	3	RLLEDGEDFNLGDALDSSNSMQTIQK(1)TTTR	0.88315		0.101626		1.84558	0.458504	0.738149	0.306014	2.49733		0.138		0.739
P05783	317	K	Keratin, type I cytoskeletal 18 OS=Homo sapiens OX=9606 GN=KRT18 PE=1 SV=2	KRT18	1	4.48523e-06	116.13	2	NLK(1)ASLENSLR	-4.9828	0.405616	0.692904	0.138605	2.77454	0.458504	0.738149	0.306014	2.49733	0.885	0.939	0.453	1.111
P05783	247	K	Keratin, type I cytoskeletal 18 OS=Homo sapiens OX=9606 GN=KRT18 PE=1 SV=2	KRT18	1	2.99404e-08	117.45	2	SQDLAK(1)IMADIR	1.0026		0.207722		1.74124	0.458504	0.738149	0.306014	2.49733		0.281		0.697
P06400	847	K	Retinoblastoma-associated protein OS=Homo sapiens OX=9606 GN=RB1 PE=1 SV=2	RB1	1	3.23342e-10	128.97	2	FQK(1)INQMVCNSDR	-0.65575		0.807505		1.15137		0.928773	1.23304	0.838192		0.869		1.374
P06400	900	K	Retinoblastoma-associated protein OS=Homo sapiens OX=9606 GN=RB1 PE=1 SV=2	RB1	1	4.82746e-11	168.69	2	FQQK(1)LAEMTSTR	2.8531		0.964215	0.542098	1.67893		0.928773	1.23304	0.838192		1.038	0.44	2.003
P06400	896	K	Retinoblastoma-associated protein OS=Homo sapiens OX=9606 GN=RB1 PE=1 SV=2	RB1	1	0.00478791	55.235	2	HLPGESK(1)FQQK	2.1824			1.81159			0.928773	1.23304	0.838192			1.469
P06400	265	K	Retinoblastoma-associated protein OS=Homo sapiens OX=9606 GN=RB1 PE=1 SV=2	RB1	1	4.64204e-05	124.81	2	IAK(1)QLENDTR	-1.5586		1.23605	1.037	1.14585		0.928773	1.23304	0.838192		1.331	0.841	1.367
P06400	824	K	Retinoblastoma-associated protein OS=Homo sapiens OX=9606 GN=RB1 PE=1 SV=2	RB1	1	8.32141e-07	97.175	2	ISEGLPTPTK(1)MTPR	-0.22346		0.900181		1.06023		0.928773	1.23304	0.838192		0.969		1.265
P06400	873	K	Retinoblastoma-associated protein OS=Homo sapiens OX=9606 GN=RB1 PE=1 SV=2	RB1	0.999962	1.11236e-12	162.21	2	SAEGSNPPKPLK(1)K	-0.6007		1.36281	1.40939	0.821224		0.928773	1.23304	0.838192		1.467	1.143	0.98
P06400	791	K	Retinoblastoma-associated protein OS=Homo sapiens OX=9606 GN=RB1 PE=1 SV=2	RB1	1	0.000300833	85.622	2	SPYK(1)FPSSPLR	-3.1315		1.18333	1.87381	0.748354		0.928773	1.23304	0.838192		1.274	1.52	0.893
P06401	481	K	Progesterone receptor OS=Homo sapiens OX=9606 GN=PGR PE=1 SV=4	PGR	1	1.00974e-06	40.638	3	AEGAPPQQGPFAPPPCK(1)APGASGCLLPR	5.5909		0.98912			0.004188	2.99449		0.001323		0.33
P06401	932	K	Progesterone receptor OS=Homo sapiens OX=9606 GN=PGR PE=1 SV=4	PGR	1	0.0319851	46.802	2	PLLFHK(1)K	-0.34144		0.98912			0.004188	2.99449		0.001323		0.33
P06401	861	K	Progesterone receptor OS=Homo sapiens OX=9606 GN=PGR PE=1 SV=4	PGR	1	0.0124385	55.235	2	QK(1)GVVSSSQR	2.0922		0.98912			0.004188	2.99449		0.001323		0.33
P06401	171	K	Progesterone receptor OS=Homo sapiens OX=9606 GN=PGR PE=1 SV=4	PGR	1	1.92189e-05	65.173	2	SGCK(1)VGDSSGTAAAHK	-2.5095		0.98912			0.004188	2.99449		0.001323		0.33
P06401	183	K	Progesterone receptor OS=Homo sapiens OX=9606 GN=PGR PE=1 SV=4	PGR	1	3.7696e-38	237.27	2	VGDSSGTAAAHK(1)VLPR	-0.47661		0.98912			0.004188	2.99449		0.001323		0.33
P06454	15	K	Prothymosin alpha OS=Homo sapiens OX=9606 GN=PTMA PE=1 SV=2	PTMA	1	3.50966e-06	70.598	2	SDAAVDTSSEITTK(1)DLK	-1.8946				0.972763	1.0406	0.802147	0.998003	1.15925				0.839
P06576	522	K	ATP synthase subunit beta, mitochondrial OS=Homo sapiens OX=9606 GN=ATP5F1B PE=1 SV=3	ATP5F1B	1	0.00538821	72.042	2	ADK(1)LAEEHSS	1.7607		0.98912			0.860097	1.13978	1.04927	0.950854		0.868
P06576	124	K	ATP synthase subunit beta, mitochondrial OS=Homo sapiens OX=9606 GN=ATP5F1B PE=1 SV=3	ATP5F1B	1	5.32892e-05	101.48	2	GQK(1)VLDSGAPIK	-0.42797	0.762005	1.30999		0.952455	0.860097	1.13978	1.04927	0.950854	0.886	1.149		1.002
P06576	133	K	ATP synthase subunit beta, mitochondrial OS=Homo sapiens OX=9606 GN=ATP5F1B PE=1 SV=3	ATP5F1B	1	5.02703e-06	91.993	2	VLDSGAPIK(1)IPVGPETLGR	-1.3464		0.942366		1.01874	0.860097	1.13978	1.04927	0.950854		0.827		1.071
P06576	426	K	ATP synthase subunit beta, mitochondrial OS=Homo sapiens OX=9606 GN=ATP5F1B PE=1 SV=3	ATP5F1B	1	0.00839899	50.834	2	GVQK(1)ILQDYK	0.70073		0.98912			0.860097	1.13978	1.04927	0.950854		0.868
P06702	4	K	Protein S100-A9 OS=Homo sapiens OX=9606 GN=S100A9 PE=1 SV=1	S100A9	1	0.00192628	48.157	2	TCK(1)MSQLER	-4.991	1.09409				3.52471	0.018669	0.424253	0.032366	0.31
P06703	40	K	Protein S100-A6 OS=Homo sapiens OX=9606 GN=S100A6 PE=1 SV=1	S100A6	1	7.27597e-06	119.55	2	ELIQK(1)ELTIGSK	-0.69993	1.4544	0.916048	1.34883		1.86954	0.329725	1.75379	0.046941	0.778	2.778	0.769
P06703	47	K	Protein S100-A6 OS=Homo sapiens OX=9606 GN=S100A6 PE=1 SV=1	S100A6	1	1.16966e-28	229.4	2	ELTIGSK(1)LQDAEIAR	-2.19	1.68035	0.85894	1.0793		1.86954	0.329725	1.75379	0.046941	0.899	2.605	0.615
P06730	206	K	Eukaryotic translation initiation factor 4E OS=Homo sapiens OX=9606 GN=EIF4E PE=1 SV=2	EIF4E	1	0.00102852	48.363	3	IVIGYQSHADTATK(1)SGSTTK	0.84957		0.98912			0.885319	0.953354	1.20783	0.953492		1.038
P06733	126	K	Alpha-enolase OS=Homo sapiens OX=9606 GN=ENO1 PE=1 SV=2	ENO1	1	0.000713381	51.872	2	AGAVEK(1)GVPLYR	-3.7004	1.71798	0.632957	1.43087		0.99385	0.749583	1.32271	0.933861	1.729	0.844	1.082
P06733	71	K	Alpha-enolase OS=Homo sapiens OX=9606 GN=ENO1 PE=1 SV=2	ENO1	1	3.87813e-11	108.34	2	AVEHINK(1)TIAPALVSK	-0.0045656	0.822383	1.0789		1.12605	0.99385	0.749583	1.32271	0.933861	0.827	1.439		1.206
P06733	80	K	Alpha-enolase OS=Homo sapiens OX=9606 GN=ENO1 PE=1 SV=2	ENO1	1	0.00435469	61.48	2	TIAPALVSK(1)K	-2.1384	1.14831		1.20506	1.25025	0.99385	0.749583	1.32271	0.933861	1.155		0.911	1.339
P06733	228	K	Alpha-enolase OS=Homo sapiens OX=9606 GN=ENO1 PE=1 SV=2	ENO1	1	0.000323023	71.066	2	EGLELLK(1)TAIGK	0.94383	1.17487		0.672911	1.51238	0.99385	0.749583	1.32271	0.933861	1.182		0.509	1.619
P06733	233	K	Alpha-enolase OS=Homo sapiens OX=9606 GN=ENO1 PE=1 SV=2	ENO1	1	0.00131972	79.311	2	TAIGK(1)AGYTDK	0.14916		1.1535	1.43361	1.01407	0.99385	0.749583	1.32271	0.933861		1.539	1.084	1.086
P06733	64	K	Alpha-enolase OS=Homo sapiens OX=9606 GN=ENO1 PE=1 SV=2	ENO1	1	1.10543e-05	135.28	2	GVSK(1)AVEHINK	-0.92451	0.976632	1.10277		0.965422	0.99385	0.749583	1.32271	0.933861	0.983	1.471		1.034
P06733	92	K	Alpha-enolase OS=Homo sapiens OX=9606 GN=ENO1 PE=1 SV=2	ENO1	1	0.0033772	51.569	2	IDK(1)LMIEMDGTENK	5.0311		0.98912			0.99385	0.749583	1.32271	0.933861		1.32
P06733	420	K	Alpha-enolase OS=Homo sapiens OX=9606 GN=ENO1 PE=1 SV=2	ENO1	1	0.00027822	93.467	2	IEEELGSK(1)AK	1.4327	0.909613	1.12126	1.13828	1.36837	0.99385	0.749583	1.32271	0.933861	0.915	1.496	0.861	1.465
P06733	193	K	Alpha-enolase OS=Homo sapiens OX=9606 GN=ENO1 PE=1 SV=2	ENO1	1	4.34646e-08	124.06	2	IGAEVYHNLK(1)NVIK	-1.7835	0.807682	0.585372		1.62448	0.99385	0.749583	1.32271	0.933861	0.813	0.781		1.74
P06733	81	K	Alpha-enolase OS=Homo sapiens OX=9606 GN=ENO1 PE=1 SV=2	ENO1	1	0.000369948	105.36	2	K(1)LNVTEQEK	0.67416	1.22627	1.09697	1.6522	0.834758	0.99385	0.749583	1.32271	0.933861	1.234	1.463	1.249	0.894
P06733	89	K	Alpha-enolase OS=Homo sapiens OX=9606 GN=ENO1 PE=1 SV=2	ENO1	1	1.82302e-05	113.46	2	LNVTEQEK(1)IDK	-1.929	0.916252	1.33896	0.676507	1.39633	0.99385	0.749583	1.32271	0.933861	0.922	1.786	0.511	1.495
P06733	406	K	Alpha-enolase OS=Homo sapiens OX=9606 GN=ENO1 PE=1 SV=2	ENO1	1	0.000274573	101.41	2	LAK(1)YNQLLR	-3.7116	1.19017	0.839524	1.60087	1.14762	0.99385	0.749583	1.32271	0.933861	1.198	1.12	1.21	1.229
P06733	5	K	Alpha-enolase OS=Homo sapiens OX=9606 GN=ENO1 PE=1 SV=2	ENO1	1	0.00012223	117.39	2	SILK(1)IHAR	0.13435	1.13421	1.2593	1.01208	1.10069	0.99385	0.749583	1.32271	0.933861	1.141	1.68	0.765	1.179
P06733	60	K	Alpha-enolase OS=Homo sapiens OX=9606 GN=ENO1 PE=1 SV=2	ENO1	1	0.00365827	84.368	2	YMGK(1)GVSK	0.022239	0.835156	1.44697	1.40178		0.99385	0.749583	1.32271	0.933861	0.84	1.93	1.06
P06737	421	K	Glycogen phosphorylase, liver form OS=Homo sapiens OX=9606 GN=PYGL PE=1 SV=4	PYGL	1	0.00839731	53.517	2	IVALFPK(1)DVDR	-0.95628		0.98912			0.07153	0.835416	1.74315	1.34991		1.184
P06744	454	K	Glucose-6-phosphate isomerase OS=Homo sapiens OX=9606 GN=GPI PE=1 SV=4	GPI	1	7.56441e-07	114.93	2	ELQAAGK(1)SPEDLER	-0.30215	0.82065			1.21588	1.32534	0.43112	1.09286	1.15068	0.619			1.057
P06744	252	K	Glucose-6-phosphate isomerase OS=Homo sapiens OX=9606 GN=GPI PE=1 SV=4	GPI	1	1.02955e-05	81.799	2	HFVALSTNTTK(1)VK	1.2516				0.972763	1.32534	0.43112	1.09286	1.15068				0.845
P06744	447	K	Glucose-6-phosphate isomerase OS=Homo sapiens OX=9606 GN=GPI PE=1 SV=4	GPI	1	0.0101335	67.464	2	K(1)ELQAAGK	-4.4323	1.09409				1.32534	0.43112	1.09286	1.15068	0.826
P06744	366	K	Glucose-6-phosphate isomerase OS=Homo sapiens OX=9606 GN=GPI PE=1 SV=4	GPI	1	0.014303	47.349	2	YITK(1)SGTR	1.7489			0.82855	1.50062	1.32534	0.43112	1.09286	1.15068			0.758	1.304
P06746	48	K	DNA polymerase beta OS=Homo sapiens OX=9606 GN=POLB PE=1 SV=3	POLB	1	0.00171576	65.404	2	AASVIAK(1)YPHK	2.1261	0.272357	1.73201			0.924044	2.20232	0.508539	0.365102	0.295	0.786
P06746	81	K	DNA polymerase beta OS=Homo sapiens OX=9606 GN=POLB PE=1 SV=3	POLB	1	0.00461362	54.584	2	IDEFLATGK(1)LR	-0.33057		0.98912			0.924044	2.20232	0.508539	0.365102		0.449
P06748	27	K	Nucleophosmin OS=Homo sapiens OX=9606 GN=NPM1 PE=1 SV=2	NPM1	1	0.00278184	86.205	2	ADK(1)DYHFK	-2.2299	1.48044	1.24133	1.12811	0.74823	1.15563	0.807782	1.14279	0.893796	1.281	1.537	0.987	0.837
P06748	32	K	Nucleophosmin OS=Homo sapiens OX=9606 GN=NPM1 PE=1 SV=2	NPM1	0.997759	0.0103067	43.767	4	ADK(0.002)DYHFK(0.998)VDNDENEHQLSLR	-2.4149		0.98912			1.15563	0.807782	1.14279	0.893796		1.224
P06748	250	K	Nucleophosmin OS=Homo sapiens OX=9606 GN=NPM1 PE=1 SV=2	NPM1	1	5.04628e-06	150.53	2	AK(1)MQASIEK	-0.23541	1.34056	1.0938	0.395375	1.41114	1.15563	0.807782	1.14279	0.893796	1.16	1.354	0.346	1.579
P06748	257	K	Nucleophosmin OS=Homo sapiens OX=9606 GN=NPM1 PE=1 SV=2	NPM1	1	7.49374e-25	183.08	2	MQASIEK(1)GGSLPK	1.7786	1.4301	1.05053	0.176472	1.49162	1.15563	0.807782	1.14279	0.893796	1.238	1.301	0.154	1.669
P06748	202	K	Nucleophosmin OS=Homo sapiens OX=9606 GN=NPM1 PE=1 SV=2	NPM1	1	0.000272247	109.36	2	DTPAK(1)NAQK	0.96769	1.55624	0.882752	1.24118		1.15563	0.807782	1.14279	0.893796	1.347	1.093	1.086
P06748	273	K	Nucleophosmin OS=Homo sapiens OX=9606 GN=NPM1 PE=1 SV=2	NPM1	1	9.4063e-05	142.36	2	FINYVK(1)NCFR	-0.37822	1.4482	1.24039	0.789021	0.959893	1.15563	0.807782	1.14279	0.893796	1.253	1.536	0.69	1.074
P06748	263	K	Nucleophosmin OS=Homo sapiens OX=9606 GN=NPM1 PE=1 SV=2	NPM1	1	0.0571728	40.386	2	GGSLPK(1)VEAK	-4.1512	1.09409				1.15563	0.807782	1.14279	0.893796	0.947
P06748	267	K	Nucleophosmin OS=Homo sapiens OX=9606 GN=NPM1 PE=1 SV=2	NPM1	1	8.53872e-05	124.81	2	VEAK(1)FINYVK	-1.4334	1.42217	1.32613	0.789101	0.898679	1.15563	0.807782	1.14279	0.893796	1.231	1.642	0.691	1.005
P06748	248	K	Nucleophosmin OS=Homo sapiens OX=9606 GN=NPM1 PE=1 SV=2	NPM1	1	1.53416e-07	135.63	2	GPSSVEDIK(1)AK	0.7793	1.34923	1.14338	1.39622	0.81725	1.15563	0.807782	1.14279	0.893796	1.168	1.415	1.222	0.914
P06748	229	K	Nucleophosmin OS=Homo sapiens OX=9606 GN=NPM1 PE=1 SV=2	NPM1	1	0.0349608	83.358	2	GQESFK(1)K	4.7284	1.23968			0.843322	1.15563	0.807782	1.14279	0.893796	1.073			0.944
P06748	233	K	Nucleophosmin OS=Homo sapiens OX=9606 GN=NPM1 PE=1 SV=2	NPM1	0.999923	0.0618413	94.806	2	KQEK(1)TPK	-4.4637	1.09409				1.15563	0.807782	1.14279	0.893796	0.947
P06748	141	K	Nucleophosmin OS=Homo sapiens OX=9606 GN=NPM1 PE=1 SV=2	NPM1	1	1.28949e-07	140.12	2	LLSISGK(1)R	0.13053	1.37398	1.1888	1.1459	0.884986	1.15563	0.807782	1.14279	0.893796	1.189	1.472	1.003	0.99
P06748	150	K	Nucleophosmin OS=Homo sapiens OX=9606 GN=NPM1 PE=1 SV=2	NPM1	1	0.000122606	101.48	2	SAPGGGSK(1)VPQK	1.0626	1.51448	1.09476	1.20892	0.818713	1.15563	0.807782	1.14279	0.893796	1.311	1.355	1.058	0.916
P06748	223	K	Nucleophosmin OS=Homo sapiens OX=9606 GN=NPM1 PE=1 SV=2	NPM1	1	0.000788015	146.03	2	SK(1)GQESFK	-0.49899	1.40735	1.18359	1.11171	0.878802	1.15563	0.807782	1.14279	0.893796	1.218	1.465	0.973	0.983
P06748	239	K	Nucleophosmin OS=Homo sapiens OX=9606 GN=NPM1 PE=1 SV=2	NPM1	1	2.96375e-16	186.27	2	TPK(1)GPSSVEDIK	0.62939	1.44474	1.22064	0.969899	0.885263	1.15563	0.807782	1.14279	0.893796	1.25	1.511	0.849	0.99
P67936	116	K	Tropomyosin alpha-4 chain OS=Homo sapiens OX=9606 GN=TPM4 PE=1 SV=3	TPM4	1	0.00198936	71.066	3	EAK(1)HIAEEADR	1.2143		0.98912			1.04521	0.6358	0.915153	1.40383		1.556
P06753	169	K	Tropomyosin alpha-3 chain OS=Homo sapiens OX=9606 GN=TPM3 PE=1 SV=2	TPM3	1	0.00249112	54.584	2	K(1)LVIIEGDLER	-0.69333		0.98912			1.07465	1.2283	0.76885	0.928204		0.805
P06899	44	K	Histone H2B type 1-J OS=Homo sapiens OX=9606 GN=H2BC11 PE=1 SV=3	H2BC11	0.931384	0.000847635	59.171	3	ESYSIYVYK(0.931)VLK(0.069)QVHPDTGISSK	-8.912	1.09409
P06899	47	K	Histone H2B type 1-J OS=Homo sapiens OX=9606 GN=H2BC11 PE=1 SV=3	H2BC11	1	1.45833e-11	178.52	2	VLK(1)QVHPDTGISSK	-2.12	1.29598	1.1949	0.776815	1.14652
P07108	55	K	Acyl-CoA-binding protein OS=Homo sapiens OX=9606 GN=DBI PE=1 SV=2	DBI	1	0.00109125	65.933	2	AK(1)WDAWNELK	0.28935				0.972763	1.32557	0.599806	0.824381	1.25024				0.778
P07237	65	K	Protein disulfide-isomerase OS=Homo sapiens OX=9606 GN=P4HB PE=1 SV=3	P4HB	1	0.00164852	59.645	2	ALAPEYAK(1)AAGK	2.8492	0.583207	1.45099			0.761554	1.23322	0.599851	1.40538	0.766	1.177
P07237	31	K	Protein disulfide-isomerase OS=Homo sapiens OX=9606 GN=P4HB PE=1 SV=3	P4HB	1	0.00855529	64.906	2	K(1)SNFAEALAAHK	-1.5599		0.98912			0.761554	1.23322	0.599851	1.40538		0.802
P07237	71	K	Protein disulfide-isomerase OS=Homo sapiens OX=9606 GN=P4HB PE=1 SV=3	P4HB	1	0.0577863	42.075	2	LK(1)AEGSEIR	-0.8955				0.972763	0.761554	1.23322	0.599851	1.40538				0.692
P07237	328	K	Protein disulfide-isomerase OS=Homo sapiens OX=9606 GN=P4HB PE=1 SV=3	P4HB	1	0.00173792	54.27	2	YK(1)PESEELTAER	-1.5473		0.801569		1.15721	0.761554	1.23322	0.599851	1.40538		0.65		0.823
P07305	149	K	Histone H1.0 OS=Homo sapiens OX=9606 GN=H1-0 PE=1 SV=3	H1-0	1	0.0127882	67.903	2	K(1)LAATPK	2.0962		0.232261		1.7171	0.915779	0.637348	0.282303	2.16457		0.364		0.793
P07355	47	K	Annexin A2 OS=Homo sapiens OX=9606 GN=ANXA2 PE=1 SV=2	ANXA2	1	0.0002224	74.524	2	DALNIETAIK(1)TK	1.9586		1.08959	1.62758		0.740098	0.57842	2.22539	0.456089		1.884	0.731
P07355	49	K	Annexin A2 OS=Homo sapiens OX=9606 GN=ANXA2 PE=1 SV=2	ANXA2	1	1.44414e-47	252.02	2	TK(1)GVDEVTIVNILTNR	0.50183	1.29621	1.18213	1.65821	0.685598	0.740098	0.57842	2.22539	0.456089	1.751	2.044	0.745	1.503
P07355	204	K	Annexin A2 OS=Homo sapiens OX=9606 GN=ANXA2 PE=1 SV=2	ANXA2	1	0.000692861	90.308	2	DLYDAGVK(1)R	0.019858	0.596809	0.967962	2.67374		0.740098	0.57842	2.22539	0.456089	0.806	1.673	1.201
P07355	152	K	Annexin A2 OS=Homo sapiens OX=9606 GN=ANXA2 PE=1 SV=2	ANXA2	1	0.011774	57.032	2	EMYK(1)TDLEK	-0.75758	0.694314		2.47354		0.740098	0.57842	2.22539	0.456089	0.938		1.112
P07355	157	K	Annexin A2 OS=Homo sapiens OX=9606 GN=ANXA2 PE=1 SV=2	ANXA2	1	3.20697e-19	146.58	2	TDLEK(1)DIISDTSGDFR	0.033139	0.790881	1.04478	3.08238	0.505247	0.740098	0.57842	2.22539	0.456089	1.069	1.806	1.385	1.108
P07355	81	K	Annexin A2 OS=Homo sapiens OX=9606 GN=ANXA2 PE=1 SV=2	ANXA2	1	0.00851535	76.605	2	K(1)ELASALK	1.2086		1.00721	1.77845		0.740098	0.57842	2.22539	0.456089		1.741	0.799
P07355	206	K	Annexin A2 OS=Homo sapiens OX=9606 GN=ANXA2 PE=1 SV=2	ANXA2	1	0.0457129	62.88	2	K(1)GTDVPK	1.2161		0.601397	2.52172		0.740098	0.57842	2.22539	0.456089		1.04	1.133
P07355	169	K	Annexin A2 OS=Homo sapiens OX=9606 GN=ANXA2 PE=1 SV=2	ANXA2	1	0.0195514	46.835	2	K(1)LMVALAK	1.3921		0.98912			0.740098	0.57842	2.22539	0.456089		1.71
P07355	176	K	Annexin A2 OS=Homo sapiens OX=9606 GN=ANXA2 PE=1 SV=2	ANXA2	1	0.00325559	84.699	2	LMVALAK(1)GR	-1.761		0.267749	3.1328		0.740098	0.57842	2.22539	0.456089		0.463	1.408
P07355	279	K	Annexin A2 OS=Homo sapiens OX=9606 GN=ANXA2 PE=1 SV=2	ANXA2	1	0.00874399	49.325	2	LYDSMK(1)GK	2.0029		0.98912			0.740098	0.57842	2.22539	0.456089		1.71
P07355	302	K	Annexin A2 OS=Homo sapiens OX=9606 GN=ANXA2 PE=1 SV=2	ANXA2	1	0.0135186	47.349	2	SEVDMLK(1)IR	-4.032	0.683163	1.13873	2.218		0.740098	0.57842	2.22539	0.456089	0.923	1.969	0.997
P07355	324	K	Annexin A2 OS=Homo sapiens OX=9606 GN=ANXA2 PE=1 SV=2	ANXA2	1	3.96879e-14	110.91	2	SLYYYIQQDTK(1)GDYQK	2.5009	0.838585	0.985308	2.24164		0.740098	0.57842	2.22539	0.456089	1.133	1.703	1.007
P07355	10	K	Annexin A2 OS=Homo sapiens OX=9606 GN=ANXA2 PE=1 SV=2	ANXA2	1	2.38162e-09	55.804	3	STVHEILCK(1)LSLEGDHSTPPSAYGSVK	0.17234	1.06162			1.00164	0.740098	0.57842	2.22539	0.456089	1.434			2.196
P07355	227	K	Annexin A2 OS=Homo sapiens OX=9606 GN=ANXA2 PE=1 SV=2	ANXA2	1	0.000293893	83.775	2	SVPHLQK(1)VFDR	0.22913	0.966537		2.0228		0.740098	0.57842	2.22539	0.456089	1.306		0.909
P07355	115	K	Annexin A2 OS=Homo sapiens OX=9606 GN=ANXA2 PE=1 SV=2	ANXA2	1	0.00310928	48.822	2	TPAQYDASELK(1)ASMK	-0.11327			1.81159		0.740098	0.57842	2.22539	0.456089			0.814
P07355	148	K	Annexin A2 OS=Homo sapiens OX=9606 GN=ANXA2 PE=1 SV=2	ANXA2	1	0.030391	49.058	2	VYK(1)EMYK	4.1112			1.81159		0.740098	0.57842	2.22539	0.456089			0.814
P07355	233	K	Annexin A2 OS=Homo sapiens OX=9606 GN=ANXA2 PE=1 SV=2	ANXA2	1	4.24533e-08	85.081	2	YK(1)SYSPYDMLESIR	0.46784	1.17202		1.68256		0.740098	0.57842	2.22539	0.456089	1.584		0.756
P07437	58	K	Tubulin beta chain OS=Homo sapiens OX=9606 GN=TUBB PE=1 SV=2	TUBB	1	6.91737e-11	106.97	2	ISVYYNEATGGK(1)YVPR	-0.42086	1.94182	1.02427	0.343541		1.25008	0.888311	0.955401	0.906212	1.553	1.153	0.36
P07737	126	K	Profilin-1 OS=Homo sapiens OX=9606 GN=PFN1 PE=1 SV=2	PFN1	1	0.000304484	111.39	2	EGVHGGLINK(1)K	-4.584	1.09409
P07737	127	K	Profilin-1 OS=Homo sapiens OX=9606 GN=PFN1 PE=1 SV=2	PFN1	1	0.00270276	83.438	2	K(1)CYEMASHLR	1.9304	1.5962	0.676855	1.55212
P07737	105	K	Profilin-1 OS=Homo sapiens OX=9606 GN=PFN1 PE=1 SV=2	PFN1	1	6.98201e-34	193.62	2	STGGAPTFNVTVTK(1)TDK	-2.5524	0.853992	0.870818	0.700801	1.89904
P07737	108	K	Profilin-1 OS=Homo sapiens OX=9606 GN=PFN1 PE=1 SV=2	PFN1	1	0.000105819	99.34	2	TDK(1)TLVLLMGK	0.65405	0.196753			1.77059
P07737	54	K	Profilin-1 OS=Homo sapiens OX=9606 GN=PFN1 PE=1 SV=2	PFN1	1	2.05606e-16	150.93	2	TFVNITPAEVGVLVGK(1)DR	-0.15825	0.934179	1.61951		0.494976
P07737	91	K	Profilin-1 OS=Homo sapiens OX=9606 GN=PFN1 PE=1 SV=2	PFN1	1	3.87813e-11	104	2	TK(1)STGGAPTFNVTVTK	-4.184	0.898764	0.955888	0.788076	1.72871
P07814	991	K	Bifunctional glutamate/proline--tRNA ligase OS=Homo sapiens OX=9606 GN=EPRS1 PE=1 SV=5	EPRS1	0.938089	0.000220263	44.667	3	K(0.062)DPSK(0.938)NQGGGLSSSGAGEGQGPK	1.4432		0.98912			1.12005	1.03515	1.22445	0.620347		0.956
P07814	725	K	Bifunctional glutamate/proline--tRNA ligase OS=Homo sapiens OX=9606 GN=EPRS1 PE=1 SV=5	EPRS1	1	1.5605e-05	70.195	2	VEATK(1)NETSAPFK	-2.0916	1.09409				1.12005	1.03515	1.22445	0.620347	0.977
P07900	112	K	Heat shock protein HSP 90-alpha OS=Homo sapiens OX=9606 GN=HSP90AA1 PE=1 SV=5	HSP90AA1	1	4.09832e-08	95.345	2	ADLINNLGTIAK(1)SGTK	0.57245	0.936202	1.32391	0.745338	1.35643	0.728791	1.14102	0.948152	1.18203	1.285	1.16	0.786	1.148
P07900	631	K	Heat shock protein HSP 90-alpha OS=Homo sapiens OX=9606 GN=HSP90AA1 PE=1 SV=5	HSP90AA1	1	9.30678e-05	90.306	2	DNSTMGYMAAK(1)K	-4.5683		0.98912			0.728791	1.14102	0.948152	1.18203		0.867
P07900	632	K	Heat shock protein HSP 90-alpha OS=Homo sapiens OX=9606 GN=HSP90AA1 PE=1 SV=5	HSP90AA1	1	2.39374e-11	78.71	3	K(1)HLEINPDHSIIETLR	-0.76537				0.972763	0.728791	1.14102	0.948152	1.18203				0.823
P07900	539	K	Heat shock protein HSP 90-alpha OS=Homo sapiens OX=9606 GN=HSP90AA1 PE=1 SV=5	HSP90AA1	1	0.0043567	52.837	2	EFEGK(1)TLVSVTK	-2.1273	0.642954	1.39697			0.728791	1.14102	0.948152	1.18203	0.882	1.224
P07900	283	K	Heat shock protein HSP 90-alpha OS=Homo sapiens OX=9606 GN=HSP90AA1 PE=1 SV=5	HSP90AA1	1	1.50848e-30	241.63	2	EK(1)YIDQEELNK	-0.79727	1.06353	1.34147	0.649541	1.27739	0.728791	1.14102	0.948152	1.18203	1.459	1.176	0.685	1.081
P07900	292	K	Heat shock protein HSP 90-alpha OS=Homo sapiens OX=9606 GN=HSP90AA1 PE=1 SV=5	HSP90AA1	1	0.000283454	81.335	2	YIDQEELNK(1)TK	2.9789		0.98912			0.728791	1.14102	0.948152	1.18203		0.867
P07900	407	K	Heat shock protein HSP 90-alpha OS=Homo sapiens OX=9606 GN=HSP90AA1 PE=1 SV=5	HSP90AA1	1	0.000142763	99.855	2	EMLQQSK(1)ILK	-0.78002	0.712729	2.17625	0.70843	0.736692	0.728791	1.14102	0.948152	1.18203	0.978	1.907	0.747	0.623
P07900	489	K	Heat shock protein HSP 90-alpha OS=Homo sapiens OX=9606 GN=HSP90AA1 PE=1 SV=5	HSP90AA1	1	0.000127195	70.806	2	ENQK(1)HIYYITGETK	-1.0587		0.98912			0.728791	1.14102	0.948152	1.18203		0.867
P07900	185	K	Heat shock protein HSP 90-alpha OS=Homo sapiens OX=9606 GN=HSP90AA1 PE=1 SV=5	HSP90AA1	1	0.000460516	88.181	2	GTK(1)VILHLK	-2.1223	1.49911		1.16846	0.957999	0.728791	1.14102	0.948152	1.18203	2.057		1.232	0.81
P07900	191	K	Heat shock protein HSP 90-alpha OS=Homo sapiens OX=9606 GN=HSP90AA1 PE=1 SV=5	HSP90AA1	1	7.3913e-05	74.524	3	VILHLK(1)EDQTEYLEER	3.6845	0.921894	1.1448			0.728791	1.14102	0.948152	1.18203	1.265	1.003
P07900	615	K	Heat shock protein HSP 90-alpha OS=Homo sapiens OX=9606 GN=HSP90AA1 PE=1 SV=5	HSP90AA1	1	0.00114129	131.3	2	IMK(1)AQALR	-2.0603	0.853651	1.37692	0.52667	1.49511	0.728791	1.14102	0.948152	1.18203	1.171	1.207	0.555	1.265
P07900	576	K	Heat shock protein HSP 90-alpha OS=Homo sapiens OX=9606 GN=HSP90AA1 PE=1 SV=5	HSP90AA1	1	0.0399532	42.075	2	IMK(1)DILEK	-2.3093		0.98912			0.728791	1.14102	0.948152	1.18203		0.867
P07900	419	K	Heat shock protein HSP 90-alpha OS=Homo sapiens OX=9606 GN=HSP90AA1 PE=1 SV=5	HSP90AA1	1	2.02697e-05	97.084	3	K(1)CLELFTELAEDKENYK	-2.4459		0.98912			0.728791	1.14102	0.948152	1.18203		0.867
P07900	436	K	Heat shock protein HSP 90-alpha OS=Homo sapiens OX=9606 GN=HSP90AA1 PE=1 SV=5	HSP90AA1	1	0.0083642	83.623	2	K(1)FYEQFSK	0.7606		0.98912			0.728791	1.14102	0.948152	1.18203		0.867
P07900	513	K	Heat shock protein HSP 90-alpha OS=Homo sapiens OX=9606 GN=HSP90AA1 PE=1 SV=5	HSP90AA1	1	5.4765e-08	86.798	3	K(1)HGLEVIYMIEPIDEYCVQQLK	1.8846				0.972763	0.728791	1.14102	0.948152	1.18203				0.823
P07900	458	K	Heat shock protein HSP 90-alpha OS=Homo sapiens OX=9606 GN=HSP90AA1 PE=1 SV=5	HSP90AA1	1	0.0339735	66.087	2	K(1)LSELLR	0.24168		0.98912			0.728791	1.14102	0.948152	1.18203		0.867
P07900	585	K	Heat shock protein HSP 90-alpha OS=Homo sapiens OX=9606 GN=HSP90AA1 PE=1 SV=5	HSP90AA1	0.992845	0.00388028	79.311	2	K(0.007)VEK(0.993)VVVSNR	-0.080731	0.590705	1.37483		1.04099	0.728791	1.14102	0.948152	1.18203	0.811	1.205		0.881
P07900	74	K	Heat shock protein HSP 90-alpha OS=Homo sapiens OX=9606 GN=HSP90AA1 PE=1 SV=5	HSP90AA1	1	0.00494484	40.533	3	LDSGK(1)ELHINLIPNK	1.0145		0.98912			0.728791	1.14102	0.948152	1.18203		0.867
P07900	446	K	Heat shock protein HSP 90-alpha OS=Homo sapiens OX=9606 GN=HSP90AA1 PE=1 SV=5	HSP90AA1	1	0.000453198	64.906	2	NIK(1)LGIHEDSQNR	0.27315		0.98912			0.728791	1.14102	0.948152	1.18203		0.867
P07900	362	K	Heat shock protein HSP 90-alpha OS=Homo sapiens OX=9606 GN=HSP90AA1 PE=1 SV=5	HSP90AA1	1	0.0021289	92.677	2	NNIK(1)LYVR	-3.3224	0.850904	1.20897			0.728791	1.14102	0.948152	1.18203	1.168	1.06
P07900	567	K	Heat shock protein HSP 90-alpha OS=Homo sapiens OX=9606 GN=HSP90AA1 PE=1 SV=5	HSP90AA1	1	0.00832998	76.605	2	TK(1)FENLCK	-2.3249	1.10873	0.975886			0.728791	1.14102	0.948152	1.18203	1.521	0.855
P07900	294	K	Heat shock protein HSP 90-alpha OS=Homo sapiens OX=9606 GN=HSP90AA1 PE=1 SV=5	HSP90AA1	1	0.0306618	42.229	2	TK(1)PIWTR	-0.52645				0.972763	0.728791	1.14102	0.948152	1.18203				0.823
P07900	69	K	Heat shock protein HSP 90-alpha OS=Homo sapiens OX=9606 GN=HSP90AA1 PE=1 SV=5	HSP90AA1	1	3.5609e-11	115.04	2	YESLTDPSK(1)LDSGK	1.4646	1.03143	1.72584	0.464869	1.02708	0.728791	1.14102	0.948152	1.18203	1.415	1.513	0.49	0.869
P07910	8	K	Heterogeneous nuclear ribonucleoproteins C1/C2 OS=Homo sapiens OX=9606 GN=HNRNPC PE=1 SV=4	HNRNPC	1	8.52203e-16	195.3	2	ASNVTNK(1)TDPR	0.38108	0.831554	0.898665	0.537996	1.97902	0.988295	0.823367	1.01755	1.17079	0.841	1.091	0.529	1.69
P07910	157	K	Heterogeneous nuclear ribonucleoproteins C1/C2 OS=Homo sapiens OX=9606 GN=HNRNPC PE=1 SV=4	HNRNPC	1	0.00801558	84.699	2	AVVPSK(1)R	0.31913	0.976632	1.1449	1.11937	1.29569	0.988295	0.823367	1.01755	1.17079	0.988	1.391	1.1	1.107
P07910	204	K	Heterogeneous nuclear ribonucleoproteins C1/C2 OS=Homo sapiens OX=9606 GN=HNRNPC PE=1 SV=4	HNRNPC	1	0.0131616	75.243	2	ELTQIK(1)QK	-0.65912	1.01279	1.06262			0.988295	0.823367	1.01755	1.17079	1.025	1.291
P07910	206	K	Heterogeneous nuclear ribonucleoproteins C1/C2 OS=Homo sapiens OX=9606 GN=HNRNPC PE=1 SV=4	HNRNPC	1	5.32892e-05	92.445	2	QK(1)VDSLLENLEK	-2.0448	1.22774	1.47301	0.704047		0.988295	0.823367	1.01755	1.17079	1.242	1.789	0.692
P07910	223	K	Heterogeneous nuclear ribonucleoproteins C1/C2 OS=Homo sapiens OX=9606 GN=HNRNPC PE=1 SV=4	HNRNPC	1	0.00012485	129.28	2	EQSK(1)QAVEMK	-5.2805	1.02972			1.02999	0.988295	0.823367	1.01755	1.17079	1.042			0.88
P07910	170	K	Heterogeneous nuclear ribonucleoproteins C1/C2 OS=Homo sapiens OX=9606 GN=HNRNPC PE=1 SV=4	HNRNPC	1	0.00214091	102.46	2	RGK(1)SGFNSK	2.9456	1.10538	0.946059	1.288	1.28623	0.988295	0.823367	1.01755	1.17079	1.118	1.149	1.266	1.099
P07910	176	K	Heterogeneous nuclear ribonucleoproteins C1/C2 OS=Homo sapiens OX=9606 GN=HNRNPC PE=1 SV=4	HNRNPC	1	2.42216e-21	230.73	2	SGFNSK(1)SGQR	2.8671	1.48544	0.867575	1.3085	1.01449	0.988295	0.823367	1.01755	1.17079	1.503	1.054	1.286	0.867
P07910	50	K	Heterogeneous nuclear ribonucleoproteins C1/C2 OS=Homo sapiens OX=9606 GN=HNRNPC PE=1 SV=4	HNRNPC	1	8.71625e-06	46.823	3	IVGCSVHK(1)GFAFVQYVNER	1.0183				0.972763	0.988295	0.823367	1.01755	1.17079				0.831
P07910	198	K	Heterogeneous nuclear ribonucleoproteins C1/C2 OS=Homo sapiens OX=9606 GN=HNRNPC PE=1 SV=4	HNRNPC	1	0.0265288	62.88	2	K(1)ELTQIK	-0.13955		0.98912			0.988295	0.823367	1.01755	1.17079		1.201
P07910	189	K	Heterogeneous nuclear ribonucleoproteins C1/C2 OS=Homo sapiens OX=9606 GN=HNRNPC PE=1 SV=4	HNRNPC	1	0.001566	81.099	2	LK(1)GDDLQAIK	-2.2409	1.23275	1.29648	1.01907		0.988295	0.823367	1.01755	1.17079	1.247	1.575	1.001
P07910	197	K	Heterogeneous nuclear ribonucleoproteins C1/C2 OS=Homo sapiens OX=9606 GN=HNRNPC PE=1 SV=4	HNRNPC	1	0.00186306	94.66	2	LKGDDLQAIK(1)K	-2.4548	0.890007	1.17362			0.988295	0.823367	1.01755	1.17079	0.901	1.425
P07910	89	K	Heterogeneous nuclear ribonucleoproteins C1/C2 OS=Homo sapiens OX=9606 GN=HNRNPC PE=1 SV=4	HNRNPC	1	9.33501e-12	84.266	2	MIAGQVLDINLAAEPK(1)VNR	-4.4299		0.595344		1.36003	0.988295	0.823367	1.01755	1.17079		0.723		1.162
P07910	232	K	Heterogeneous nuclear ribonucleoproteins C1/C2 OS=Homo sapiens OX=9606 GN=HNRNPC PE=1 SV=4	HNRNPC	1	0.0084243	49.097	2	NDK(1)SEEEQSSSSVK	-1.4514		0.98912			0.988295	0.823367	1.01755	1.17079		1.201
P07910	42	K	Heterogeneous nuclear ribonucleoproteins C1/C2 OS=Homo sapiens OX=9606 GN=HNRNPC PE=1 SV=4	HNRNPC	1	0.00175298	63.212	2	YGK(1)IVGCSVHK	1.3438	0.71456	0.806025		1.49027	0.988295	0.823367	1.01755	1.17079	0.723	0.979		1.273
P08047	639	K	Transcription factor Sp1 OS=Homo sapiens OX=9606 GN=SP1 PE=1 SV=3	SP1	1	0.000273893	86.205	2	VYGK(1)TSHLR	-0.059759		0.98912			0.717278	1.31153	0.86094	1.11025		0.754
P08133	377	K	Annexin A6 OS=Homo sapiens OX=9606 GN=ANXA6 PE=1 SV=3	ANXA6	1	1.59758e-08	89.923	3	AMK(1)GLGTDEDTIIDIITHR	0.50466		0.833632		1.12568	0.360938	2.98985	0.066551	0.582656		0.279		1.932
P08133	620	K	Annexin A6 OS=Homo sapiens OX=9606 GN=ANXA6 PE=1 SV=3	ANXA6	1	0.000247422	85.622	2	GAGTDEK(1)TLTR	0.12507		0.98912			0.360938	2.98985	0.066551	0.582656		0.331
P08133	446	K	Annexin A6 OS=Homo sapiens OX=9606 GN=ANXA6 PE=1 SV=3	ANXA6	1	0.000237223	101.45	2	K(1)AMEGAGTDEK	2.0108		0.98912			0.360938	2.98985	0.066551	0.582656		0.331
P08133	299	K	Annexin A6 OS=Homo sapiens OX=9606 GN=ANXA6 PE=1 SV=3	ANXA6	1	0.00128075	67.881	2	YEK(1)SLYSMIK	-1.3396		0.98912			0.360938	2.98985	0.066551	0.582656		0.331
P08133	81	K	Annexin A6 OS=Homo sapiens OX=9606 GN=ANXA6 PE=1 SV=3	ANXA6	1	0.00288294	56.378	2	YELTGK(1)FER	-1.4302		0.98912			0.360938	2.98985	0.066551	0.582656		0.331
P08237	678	K	ATP-dependent 6-phosphofructokinase, muscle type OS=Homo sapiens OX=9606 GN=PFKM PE=1 SV=2	PFKM	1	0.000272742	114.64	2	NFATK(1)MGAK	0.19748	0.0663589	1.2397	0.104592	2.55669	0.105925	1.75134	1.44663	0.696098	0.626	0.708	0.072	3.673
P08238	649	K	Heat shock protein HSP 90-beta OS=Homo sapiens OX=9606 GN=HSP90AB1 PE=1 SV=4	HSP90AB1	0.98008	0.0584632	51.872	2	AEADK(0.02)NDK(0.98)AVK	-0.47169		0.98912			1.01907	1.02064	1.01152	0.948769		0.969
P08238	559	K	Heat shock protein HSP 90-beta OS=Homo sapiens OX=9606 GN=HSP90AB1 PE=1 SV=4	HSP90AB1	1	0.00530906	82.716	2	AK(1)FENLCK	2.3632	1.97933	0.800442		0.371248	1.01907	1.02064	1.01152	0.948769	1.942	0.784		0.391
P08238	347	K	Heat shock protein HSP 90-beta OS=Homo sapiens OX=9606 GN=HSP90AB1 PE=1 SV=4	HSP90AB1	1	0.000172312	112.8	2	RAPFDLFENK(1)K	0.037559	0.785843	1.13445		1.1039	1.01907	1.02064	1.01152	0.948769	0.771	1.112		1.164
P08238	531	K	Heat shock protein HSP 90-beta OS=Homo sapiens OX=9606 GN=HSP90AB1 PE=1 SV=4	HSP90AB1	1	0.000977325	64.266	2	EFDGK(1)SLVSVTK	-0.7132	0.865312	1.19595			1.01907	1.02064	1.01152	0.948769	0.849	1.172
P08238	53	K	Heat shock protein HSP 90-beta OS=Homo sapiens OX=9606 GN=HSP90AB1 PE=1 SV=4	HSP90AB1	1	2.24958e-06	95.138	2	ELISNASDALDK(1)IR	-6.5946	1.16265	0.927141			1.01907	1.02064	1.01152	0.948769	1.141	0.908
P08238	481	K	Heat shock protein HSP 90-beta OS=Homo sapiens OX=9606 GN=HSP90AB1 PE=1 SV=4	HSP90AB1	1	4.45123e-11	123.92	2	ETQK(1)SIYYITGESK	-3.611	0.84412	1.29513		0.894061	1.01907	1.02064	1.01152	0.948769	0.828	1.269		0.942
P08238	624	K	Heat shock protein HSP 90-beta OS=Homo sapiens OX=9606 GN=HSP90AB1 PE=1 SV=4	HSP90AB1	1	4.19478e-10	69.201	3	K(1)HLEINPDHPIVETLR	-1.4105	1.54739	1.28889	0.965113	0.729454	1.01907	1.02064	1.01152	0.948769	1.518	1.263	0.954	0.769
P08238	204	K	Heat shock protein HSP 90-beta OS=Homo sapiens OX=9606 GN=HSP90AB1 PE=1 SV=4	HSP90AB1	1	0.00032001	49.487	3	K(1)HSQFIGYPITLYLEK	-1.0436	1.02114			1.03762	1.01907	1.02064	1.01152	0.948769	1.002			1.094
P08238	438	K	Heat shock protein HSP 90-beta OS=Homo sapiens OX=9606 GN=HSP90AB1 PE=1 SV=4	HSP90AB1	1	0.00124829	61.194	2	NLK(1)LGIHEDSTNR	-1.549	1.0803	1.00158			1.01907	1.02064	1.01152	0.948769	1.06	0.981
P08240	220	K	Signal recognition particle receptor subunit alpha OS=Homo sapiens OX=9606 GN=SRPRA PE=1 SV=2	SRPRA	1	0.00052112	113.7	2	EEFIQK(1)HGR	-1.6161	0.981499	1.45925	1.13698		1.1958	1.13511	1.09129	0.577799	0.821	1.286	1.042
P08243	478	K	Asparagine synthetase [glutamine-hydrolyzing] OS=Homo sapiens OX=9606 GN=ASNS PE=1 SV=4	ASNS	1	4.11824e-38	203.93	2	EAFSDGITSVK(1)NSWFK	3.6986	0.440454	0.790709		1.74905	1.27638	1.33099	0.65264	0.739991	0.345	0.594		2.364
P08243	556	K	Asparagine synthetase [glutamine-hydrolyzing] OS=Homo sapiens OX=9606 GN=ASNS PE=1 SV=4	ASNS	1	0.0005311	68.49	2	TLTHYK(1)SAVK	-0.30892	0.501119	1.99215		0.51353	1.27638	1.33099	0.65264	0.739991	0.393	1.497		0.694
P08397	70	K	Porphobilinogen deaminase OS=Homo sapiens OX=9606 GN=HMBS PE=1 SV=2	HMBS	1	2.8758e-08	179.95	2	ILDTALSK(1)IGEK	-2.8681	1.07417	1.17149	0.452578	1.54087	1.15354	1.1137	0.625747	1.10701	0.931	1.052	0.723	1.392
P08579	111	K	U2 small nuclear ribonucleoprotein B'' OS=Homo sapiens OX=9606 GN=SNRPB2 PE=1 SV=1	SNRPB2	1	2.5992e-42	232.48	2	AK(1)TVEQTATTTNK	-0.70267	1.36454	0.810094	0.819307	1.4412	1.01224	0.892665	0.889071	1.20602	1.348	0.908	0.922	1.195
P08579	85	K	U2 small nuclear ribonucleoprotein B'' OS=Homo sapiens OX=9606 GN=SNRPB2 PE=1 SV=1	SNRPB2	1	0.000159508	59.731	2	IQYAK(1)TDSDIISK	-0.9795				0.972763	1.01224	0.892665	0.889071	1.20602				0.807
P08579	93	K	U2 small nuclear ribonucleoprotein B'' OS=Homo sapiens OX=9606 GN=SNRPB2 PE=1 SV=1	SNRPB2	1	0.000148969	109.88	2	TDSDIISK(1)MR	-0.87113	0.280745	1.50709		1.18651	1.01224	0.892665	0.889071	1.20602	0.277	1.688		0.984
P08651	280	K	Nuclear factor 1 C-type OS=Homo sapiens OX=9606 GN=NFIC PE=1 SV=2	NFIC	1	0.000330984	92.428	2	TLPSTSSSGSK(1)R	-2.667		1.51142	1.1011	0.840606	1.0502	1.1746	1.00918	0.766024		1.287	1.091	1.097
P08670	439	K	Vimentin OS=Homo sapiens OX=9606 GN=VIM PE=1 SV=4	VIM	1	0.000192112	46.768	3	ETNLDSLPLVDTHSK(1)R	1.0648			1.81159		0.033114	0.064177	3.60063	0.302081			0.503
P08670	294	K	Vimentin OS=Homo sapiens OX=9606 GN=VIM PE=1 SV=4	VIM	1	2.92594e-05	119.94	2	SK(1)FADLSEAANR	-3.6504			1.81159		0.033114	0.064177	3.60063	0.302081			0.503
P08670	445	K	Vimentin OS=Homo sapiens OX=9606 GN=VIM PE=1 SV=4	VIM	1	1.54986e-05	129.28	2	TLLIK(1)TVETR	-0.37419			1.81159		0.033114	0.064177	3.60063	0.302081			0.503
P08708	19	K	40S ribosomal protein S17 OS=Homo sapiens OX=9606 GN=RPS17 PE=1 SV=2	RPS17	1	0.0152305	44.82	2	VIIEK(1)YYTR	0.073889	1.33113			0.762012	1.03122	0.806275	1.22807	0.934436	1.291			0.815
P08865	42	K	40S ribosomal protein SA OS=Homo sapiens OX=9606 GN=RPSA PE=1 SV=4	RPSA	1	1.51739e-10	183.13	2	K(1)SDGIYIINLK	-3.3171	1.16105	1.4619	1.68136	0.518193	0.940913	0.855302	1.30806	0.895725	1.234	1.709	1.285	0.579
P09012	114	K	U1 small nuclear ribonucleoprotein A OS=Homo sapiens OX=9606 GN=SNRPA PE=1 SV=3	SNRPA	0.996832	0.00153353	85.821	2	K(0.003)PK(0.997)SQETPATK	-3.0256	0.994989	1.07871			1.06274	0.844896	1.01043	1.08194	0.936	1.277
P09012	122	K	U1 small nuclear ribonucleoprotein A OS=Homo sapiens OX=9606 GN=SNRPA PE=1 SV=3	SNRPA	1	0.000994455	83.623	2	SQETPATK(1)K	-2.3443	1.26298	1.27291	1.3026	0.816819	1.06274	0.844896	1.01043	1.08194	1.188	1.507	1.289	0.755
P09012	98	K	U1 small nuclear ribonucleoprotein A OS=Homo sapiens OX=9606 GN=SNRPA PE=1 SV=3	SNRPA	1	0.0138526	65.156	2	MK(1)GTFVER	-3.091		0.471027		1.48229	1.06274	0.844896	1.01043	1.08194		0.557		1.37
P09012	96	K	U1 small nuclear ribonucleoprotein A OS=Homo sapiens OX=9606 GN=SNRPA PE=1 SV=3	SNRPA	1	0.000463629	60.892	2	TDSDIIAK(1)MK	-0.36085	1.08156	1.00045			1.06274	0.844896	1.01043	1.08194	1.018	1.184
P09234	35	K	U1 small nuclear ribonucleoprotein C OS=Homo sapiens OX=9606 GN=SNRPC PE=1 SV=1	SNRPC	1	0.0245242	54.436	2	ENVK(1)DYYQK	-3.6131		0.98912			1.03107	0.973404	0.958903	1.03663		1.016
P09382	29	K	Galectin-1 OS=Homo sapiens OX=9606 GN=LGALS1 PE=1 SV=2	LGALS1	1	0.000492291	53.051	2	GEVAPDAK(1)SFVLNLGK	0.64382		1.05046	1.69925		0.131947	1.09963	2.47636	0.292068		0.955	0.686
P09429	76	K	High mobility group protein B1 OS=Homo sapiens OX=9606 GN=HMGB1 PE=1 SV=3	HMGB1	1	0.000902778	79.059	2	EMK(1)TYIPPK	-0.76386	1.07446		1.59161	1.10834	0.845373	0.679021	0.89313	1.58248	1.271		1.782	0.7
P09429	82	K	High mobility group protein B1 OS=Homo sapiens OX=9606 GN=HMGB1 PE=1 SV=3	HMGB1	1	0.00126365	67.881	2	TYIPPK(1)GETK	1.6396	0.761529	1.15628		1.10405	0.845373	0.679021	0.89313	1.58248	0.901	1.703		0.698
P09429	65	K	High mobility group protein B1 OS=Homo sapiens OX=9606 GN=HMGB1 PE=1 SV=3	HMGB1	1	0.00374807	54.436	2	FEDMAK(1)ADK	-0.48883				0.972763	0.845373	0.679021	0.89313	1.58248				0.615
P09429	90	K	High mobility group protein B1 OS=Homo sapiens OX=9606 GN=HMGB1 PE=1 SV=3	HMGB1	1	0.00101999	137.88	2	FK(1)DPNAPK	-0.55158	0.93247	1.09694	0.79264	1.55757	0.845373	0.679021	0.89313	1.58248	1.103	1.615	0.887	0.984
P09429	59	K	High mobility group protein B1 OS=Homo sapiens OX=9606 GN=HMGB1 PE=1 SV=3	HMGB1	1	0.0155558	65.313	2	GK(1)FEDMAK	-4.3751	1.09409				0.845373	0.679021	0.89313	1.58248	1.294
P09429	7	K	High mobility group protein B1 OS=Homo sapiens OX=9606 GN=HMGB1 PE=1 SV=3	HMGB1	0.988196	0.0335221	62.969	2	GKGDPK(0.988)K(0.012)PR	0.16802			0.382027	1.74039	0.845373	0.679021	0.89313	1.58248			0.428	1.1
P09429	12	K	High mobility group protein B1 OS=Homo sapiens OX=9606 GN=HMGB1 PE=1 SV=3	HMGB1	1	1.79207e-33	219.16	2	GK(1)MSSYAFFVQTCR	-1.3153	0.562496	0.573069	0.147312	2.74824	0.845373	0.679021	0.89313	1.58248	0.665	0.844	0.165	1.737
P09429	177	K	High mobility group protein B1 OS=Homo sapiens OX=9606 GN=HMGB1 PE=1 SV=3	HMGB1	1	0.00527527	121.67	2	GVVK(1)AEK	4.0165	0.390247			1.59855	0.845373	0.679021	0.89313	1.58248	0.462			1.01
P09429	43	K	High mobility group protein B1 OS=Homo sapiens OX=9606 GN=HMGB1 PE=1 SV=3	HMGB1	1	3.25539e-06	128.57	2	HPDASVNFSEFSK(1)K	2.7951	0.755959	0.911385	0.707238	1.94285	0.845373	0.679021	0.89313	1.58248	0.894	1.342	0.792	1.228
P09429	114	K	High mobility group protein B1 OS=Homo sapiens OX=9606 GN=HMGB1 PE=1 SV=3	HMGB1	1	8.05528e-10	144.16	2	IK(1)GEHPGLSIGDVAK	-1.5975	0.656881	0.81758		1.53019	0.845373	0.679021	0.89313	1.58248	0.777	1.204		0.967
P09429	88	K	High mobility group protein B1 OS=Homo sapiens OX=9606 GN=HMGB1 PE=1 SV=3	HMGB1	0.999996	2.28933e-08	184.04	2	K(1)FKDPNAPK	-0.68817	0.888991	1.02479	0.848154	1.63737	0.845373	0.679021	0.89313	1.58248	1.052	1.509	0.95	1.035
P09429	30	K	High mobility group protein B1 OS=Homo sapiens OX=9606 GN=HMGB1 PE=1 SV=3	HMGB1	1	0.000517549	78.157	3	K(1)HPDASVNFSEFSK	-1.0239	0.400476	0.908722		1.66853	0.845373	0.679021	0.89313	1.58248	0.474	1.338		1.054
P09429	55	K	High mobility group protein B1 OS=Homo sapiens OX=9606 GN=HMGB1 PE=1 SV=3	HMGB1	1	0.0192494	85.813	2	TMSAK(1)EK	-4.0117		0.495332		1.45838	0.845373	0.679021	0.89313	1.58248		0.729		0.922
P09429	50	K	High mobility group protein B1 OS=Homo sapiens OX=9606 GN=HMGB1 PE=1 SV=3	HMGB1	1	0.00566015	130	2	WK(1)TMSAK	-4.473	1.05133	1.52382	1.1483	0.841095	0.845373	0.679021	0.89313	1.58248	1.244	2.244	1.286	0.532
P09429	157	K	High mobility group protein B1 OS=Homo sapiens OX=9606 GN=HMGB1 PE=1 SV=3	HMGB1	1	0.000173885	126.82	2	YEK(1)DIAAYR	0.40001	0.978292	0.98313	0.57689	1.7446	0.845373	0.679021	0.89313	1.58248	1.157	1.448	0.646	1.102
P09455	32	K	Retinol-binding protein 1 OS=Homo sapiens OX=9606 GN=RBP1 PE=1 SV=2	RBP1	1	1.97601e-13	174.8	2	K(1)IANLLKPDK	0.68219	1.09409
P09496	223	K	Clathrin light chain A OS=Homo sapiens OX=9606 GN=CLTA PE=1 SV=1	CLTA	1	0.000138245	126.29	2	LCDFNPK(1)SSK	0.93778	0.165869	1.68524		1.11344	0.662762	1.69263	0.261027	1.38358	0.25	0.996		0.805
P09496	242	K	Clathrin light chain A OS=Homo sapiens OX=9606 GN=CLTA PE=1 SV=1	CLTA	1	1.79532e-05	85.622	2	SVLISLK(1)QAPLVH	-0.73451	2.06437	1.18843	0.460794	0.639402	0.662762	1.69263	0.261027	1.38358	3.115	0.702	1.765	0.462
P09497	223	K	Clathrin light chain B OS=Homo sapiens OX=9606 GN=CLTB PE=1 SV=1	CLTB	1	3.64478e-07	132.44	2	SVLMSLK(1)QTPLSR	-5.5475	1.16136		1.70021		0.92365	0.492366	1.48067	1.10332	1.257		1.148
P09497	204	K	Clathrin light chain B OS=Homo sapiens OX=9606 GN=CLTB PE=1 SV=1	CLTB	1	5.84514e-05	103.76	2	VAQLCDFNPK(1)SSK	-0.89573		0.846957	0.791995	1.66006	0.92365	0.492366	1.48067	1.10332		1.72	0.535	1.505
P09651	105	K	Heterogeneous nuclear ribonucleoprotein A1 OS=Homo sapiens OX=9606 GN=HNRNPA1 PE=1 SV=5	HNRNPA1	1	2.9967e-05	95.138	2	EDSQRPGAHLTVK(1)K	-2.2796	1.05046	1.10073	1.71416	0.954112	0.936653	0.770711	1.15531	1.13733	1.122	1.428	1.484	0.839
P09651	78	K	Heterogeneous nuclear ribonucleoprotein A1 OS=Homo sapiens OX=9606 GN=HNRNPA1 PE=1 SV=5	HNRNPA1	1	0.028245	58.286	2	PHK(1)VDGR	2.288	0.950446	1.11898			0.936653	0.770711	1.15531	1.13733	1.015	1.452
P09651	8	K	Heterogeneous nuclear ribonucleoprotein A1 OS=Homo sapiens OX=9606 GN=HNRNPA1 PE=1 SV=5	HNRNPA1	1	0.00112169	60.547	2	SESPK(1)EPEQLR	2.4194	0.955433	0.791915		1.28999	0.936653	0.770711	1.15531	1.13733	1.02	1.028		1.134
P09651	3	K	Heterogeneous nuclear ribonucleoprotein A1 OS=Homo sapiens OX=9606 GN=HNRNPA1 PE=1 SV=5	HNRNPA1	1	3.78784e-12	142.51	2	SK(1)SESPKEPEQLR	-5.3621	1.14499	0.833888	1.12215	1.45038	0.936653	0.770711	1.15531	1.13733	1.222	1.082	0.971	1.275
P09651	350	K	Heterogeneous nuclear ribonucleoprotein A1 OS=Homo sapiens OX=9606 GN=HNRNPA1 PE=1 SV=5	HNRNPA1	1	6.19518e-72	286.85	2	SSGPYGGGGQYFAK(1)PR	-1.126	0.905491	1.01305	0.852602	1.63186	0.936653	0.770711	1.15531	1.13733	0.967	1.314	0.738	1.435
P09661	172	K	U2 small nuclear ribonucleoprotein A' OS=Homo sapiens OX=9606 GN=SNRPA1 PE=1 SV=2	SNRPA1	1	4.37957e-05	158.37	2	GAQLAK(1)DIAR	-2.5828	0.92755	1.03794	0.844892	1.59191	0.972159	0.884287	0.897428	1.24613	0.954	1.174	0.941	1.277
P09661	193	K	U2 small nuclear ribonucleoprotein A' OS=Homo sapiens OX=9606 GN=SNRPA1 PE=1 SV=2	SNRPA1	1	0.00229223	69.641	2	K(1)GGPSPGDVEAIK	-1.0458	0.914281			1.13263	0.972159	0.884287	0.897428	1.24613	0.94			0.909
P09661	221	K	U2 small nuclear ribonucleoprotein A' OS=Homo sapiens OX=9606 GN=SNRPA1 PE=1 SV=2	SNRPA1	1	6.84828e-06	108.2	2	LK(1)GLLQSGQIPGR	0.34474	1.09097	0.948639		1.01535	0.972159	0.884287	0.897428	1.24613	1.122	1.073		0.815
P09661	179	K	U2 small nuclear ribonucleoprotein A' OS=Homo sapiens OX=9606 GN=SNRPA1 PE=1 SV=2	SNRPA1	1	7.95867e-26	225.1	2	SK(1)TFNPGAGLPTDK	1.2272	0.871947	1.09465	1.08718	1.45547	0.972159	0.884287	0.897428	1.24613	0.897	1.238	1.211	1.168
P09661	191	K	U2 small nuclear ribonucleoprotein A' OS=Homo sapiens OX=9606 GN=SNRPA1 PE=1 SV=2	SNRPA1	1	2.76727e-10	168.05	2	TFNPGAGLPTDK(1)K	-0.54239	0.754926	1.08116	0.595927	1.83657	0.972159	0.884287	0.897428	1.24613	0.777	1.223	0.664	1.474
P09874	108	K	Poly [ADP-ribose] polymerase 1 OS=Homo sapiens OX=9606 GN=PARP1 PE=1 SV=4	PARP1	1	4.20986e-11	121.86	2	AEK(1)TLGDFAAEYAK	2.5387	0.303182	1.70415			0.701884	1.09705	1.50654	0.694517	0.432	1.553
P09874	119	K	Poly [ADP-ribose] polymerase 1 OS=Homo sapiens OX=9606 GN=PARP1 PE=1 SV=4	PARP1	1	1.32646e-06	97.175	2	TLGDFAAEYAK(1)SNR	-4.0431	0.595631	1.56096		0.853564	0.701884	1.09705	1.50654	0.694517	0.849	1.423		1.229
P09874	518	K	Poly [ADP-ribose] polymerase 1 OS=Homo sapiens OX=9606 GN=PARP1 PE=1 SV=4	PARP1	1	5.85362e-07	163.2	2	EEGINK(1)SEK	1.9064	0.858322	1.62894	1.29133	0.832509	0.701884	1.09705	1.50654	0.694517	1.223	1.485	0.857	1.199
P09874	498	K	Poly [ADP-ribose] polymerase 1 OS=Homo sapiens OX=9606 GN=PARP1 PE=1 SV=4	PARP1	1	0.00464915	74.424	2	GK(1)SGAALSK	-1.523		1.68882	1.30372	0.557345	0.701884	1.09705	1.50654	0.694517		1.539	0.865	0.802
P09874	505	K	Poly [ADP-ribose] polymerase 1 OS=Homo sapiens OX=9606 GN=PARP1 PE=1 SV=4	PARP1	1	0.00257358	72.492	2	SGAALSK(1)K	1.4492	0.660039	1.52133	1.55553		0.701884	1.09705	1.50654	0.694517	0.94	1.387	1.033
P09874	105	K	Poly [ADP-ribose] polymerase 1 OS=Homo sapiens OX=9606 GN=PARP1 PE=1 SV=4	PARP1	1	1.24608e-07	167.76	2	GQDGIGSK(1)AEK	0.28202	0.899431	1.50872	1.21088	0.95739	0.701884	1.09705	1.50654	0.694517	1.281	1.375	0.804	1.378
P09874	512	K	Poly [ADP-ribose] polymerase 1 OS=Homo sapiens OX=9606 GN=PARP1 PE=1 SV=4	PARP1	1	0.000399936	90.761	2	GQVK(1)EEGINK	1.7331	0.785378	1.43332	2.09644	0.657442	0.701884	1.09705	1.50654	0.694517	1.119	1.307	1.392	0.947
P09874	400	K	Poly [ADP-ribose] polymerase 1 OS=Homo sapiens OX=9606 GN=PARP1 PE=1 SV=4	PARP1	1	0.000293276	72.038	2	ILTLGK(1)LSR	2.3635		0.98912			0.701884	1.09705	1.50654	0.694517		0.902
P09874	637	K	Poly [ADP-ribose] polymerase 1 OS=Homo sapiens OX=9606 GN=PARP1 PE=1 SV=4	PARP1	1	8.53695e-09	90.376	2	K(1)FYPLEIDYGQDEEAVK	-1.0449	0.956957	1.73937	0.664559		0.701884	1.09705	1.50654	0.694517	1.363	1.585	0.441
P09874	654	K	Poly [ADP-ribose] polymerase 1 OS=Homo sapiens OX=9606 GN=PARP1 PE=1 SV=4	PARP1	1	0.000369948	105.36	2	K(1)LTVNPGTK	0.60045	0.957226	1.74487	1.11371	0.72594	0.701884	1.09705	1.50654	0.694517	1.364	1.59	0.739	1.045
P09874	209	K	Poly [ADP-ribose] polymerase 1 OS=Homo sapiens OX=9606 GN=PARP1 PE=1 SV=4	PARP1	1	0.0140822	72.846	2	K(1)GDEVDGVDEVAK	1.1669		1.37813	1.09911		0.701884	1.09705	1.50654	0.694517		1.256	0.73
P09874	221	K	Poly [ADP-ribose] polymerase 1 OS=Homo sapiens OX=9606 GN=PARP1 PE=1 SV=4	PARP1	1	0.00028301	66.619	3	RKGDEVDGVDEVAK(1)K	3.269		0.98912			0.701884	1.09705	1.50654	0.694517		0.902
P09874	97	K	Poly [ADP-ribose] polymerase 1 OS=Homo sapiens OX=9606 GN=PARP1 PE=1 SV=4	PARP1	1	7.69693e-53	273.94	2	TAEAGGVTGK(1)GQDGIGSK	-0.56201	0.712931	1.46163	1.30956	1.11653	0.701884	1.09705	1.50654	0.694517	1.016	1.332	0.869	1.608
P09874	629	K	Poly [ADP-ribose] polymerase 1 OS=Homo sapiens OX=9606 GN=PARP1 PE=1 SV=4	PARP1	1	8.97233e-07	115.05	2	TGNAWHSK(1)NFTK	-0.95632	0.317757	1.69097			0.701884	1.09705	1.50654	0.694517	0.453	1.541
P09884	125	K	DNA polymerase alpha catalytic subunit OS=Homo sapiens OX=9606 GN=POLA1 PE=1 SV=2	POLA1	1	0.00869253	87.895	2	K(1)LAVTKPNNIK	-0.26611		2.26258	0.36641	0.496375	1.13819	1.36472	0.813596	0.683488		1.658	0.45	0.726
P09884	149	K	DNA polymerase alpha catalytic subunit OS=Homo sapiens OX=9606 GN=POLA1 PE=1 SV=2	POLA1	1	0.00630048	43.168	2	TADK(1)AVDLSK	-0.79109		0.98912			1.13819	1.36472	0.813596	0.683488		0.725
Q71UI9	116	K	Histone H2A.V OS=Homo sapiens OX=9606 GN=H2AZ2 PE=1 SV=3	H2AZ2	1	2.74246e-18	141.87	2	ATIAGGGVIPHIHK(1)SLIGK	-0.24003	1.21301	0.944513	0.971249	1.36214	1.0659	1.0291	0.757112	1.14789	1.138	0.918	1.283	1.187
Q8IUE6	37	K	Histone H2A type 2-B OS=Homo sapiens OX=9606 GN=H2AC21 PE=1 SV=3	H2AC21	1	0.0247431	72.492	2	K(1)GNYAER	-0.22313	1.62222		0.937118
Q99878	96	K	Histone H2A type 1-J OS=Homo sapiens OX=9606 GN=H2AC14 PE=1 SV=3	H2AC14	1	4.83658e-05	132.39	2	NDEELNK(1)LLGK	-1.7654	1.1634	1.03208	0.599671	1.51966
Q93077	119	K	Histone H2A type 1-C OS=Homo sapiens OX=9606 GN=H2AC6 PE=1 SV=3	H2AC6	1	1.71623e-68	214.32	2	VTIAQGGVLPNIQAVLLPK(1)K	1.5132	0.565502	0.389695	0.245407	2.87323
P0C7T5	389	K	Ataxin-1-like OS=Homo sapiens OX=9606 GN=ATXN1L PE=1 SV=1	ATXN1L	1	0.000281148	60	2	NPAELAEK(1)SQAR	-0.17846	0.662829	1.379
Q8NHU0	29	K	Cancer/testis antigen family 45 member A3 OS=Homo sapiens OX=9606 GN=CT45A3 PE=1 SV=1	CT45A3	1	0.00260947	69.716	2	ECDSPSYQK(1)R	-1.5944		0.98912
Q8NHU0	17	K	Cancer/testis antigen family 45 member A3 OS=Homo sapiens OX=9606 GN=CT45A3 PE=1 SV=1	CT45A3	1	0.0097054	41.796	2	VAVDPETVFK(1)R	-0.76305		0.98912
P0DMV9	328	K	Heat shock 70 kDa protein 1B OS=Homo sapiens OX=9606 GN=HSPA1B PE=1 SV=1	HSPA1B	1	7.53873e-05	56.473	3	LDK(1)AQIHDLVLVGGSTR	-0.13012	1.0152	0.890545		1.13985	1.03831	0.889053	0.780205	1.29244	0.978	1.002		0.882
P0DMV9	512	K	Heat shock 70 kDa protein 1B OS=Homo sapiens OX=9606 GN=HSPA1B PE=1 SV=1	HSPA1B	1	0.0603751	40.502	2	LSK(1)EEIER	-1.4832	1.09409				1.03831	0.889053	0.780205	1.29244	1.054
P0DMV9	246	K	Heat shock 70 kDa protein 1B OS=Homo sapiens OX=9606 GN=HSPA1B PE=1 SV=1	HSPA1B	1	8.77495e-05	76.85	3	LVNHFVEEFK(1)R	0.85886	0.614636	1.1058		1.28429	1.03831	0.889053	0.780205	1.29244	0.592	1.244		0.994
P0DMV9	71	K	Heat shock 70 kDa protein 1B OS=Homo sapiens OX=9606 GN=HSPA1B PE=1 SV=1	HSPA1B	1	0.000378742	62.454	2	NQVALNPQNTVFDAK(1)R	-2.0017	1.09409				1.03831	0.889053	0.780205	1.29244	1.054
P0DMV9	159	K	Heat shock 70 kDa protein 1B OS=Homo sapiens OX=9606 GN=HSPA1B PE=1 SV=1	HSPA1B	1	4.59476e-06	99.589	2	QATK(1)DAGVIAGLNVLR	-1.596				0.972763	1.03831	0.889053	0.780205	1.29244				0.753
P0DN76	15	K	Splicing factor U2AF 35 kDa subunit-like protein OS=Homo sapiens OX=9606 GN=U2AF1L5 PE=1 SV=1	U2AF1L5	1	0.000948878	59.645	2	DK(1)VNCSFYFK	-1.4547	1.90012	0.260429			1.1765	0.788119	0.850163	1.18522	1.615	0.33
P0DP25	22	K	Calmodulin-3 OS=Homo sapiens OX=9606 GN=CALM3 PE=1 SV=1	CALM3	1	0.000284025	73.305	2	EAFSLFDK(1)DGDGTITTK	0.65837	0.232612			1.73871	0.977588	0.850922	0.854551	1.31694	0.238			1.32
P0DP25	31	K	Calmodulin-3 OS=Homo sapiens OX=9606 GN=CALM3 PE=1 SV=1	CALM3	1	1.24237e-17	137.68	3	EAFSLFDKDGDGTITTK(1)ELGTVMR	0.61028				0.972763	0.977588	0.850922	0.854551	1.31694				0.739
P0DP25	95	K	Calmodulin-3 OS=Homo sapiens OX=9606 GN=CALM3 PE=1 SV=1	CALM3	1	3.07745e-11	129.04	2	VFDK(1)DGNGYISAAELR	-0.39322	0.676744			1.34383	0.977588	0.850922	0.854551	1.31694	0.692			1.02
P0DP91	577	K	Chimeric ERCC6-PGBD3 protein OS=Homo sapiens OX=9606 GN=ERCC6 PE=1 SV=1	ERCC6	1	0.0159805	60.709	2	MTK(1)ILCK	2.8903		0.98912
P0DP91	181	K	Chimeric ERCC6-PGBD3 protein OS=Homo sapiens OX=9606 GN=ERCC6 PE=1 SV=1	ERCC6	1	0.00278772	98.009	2	YNK(1)EQQLK	-1.7087		0.98912
P16403	75	K	Histone H1.2 OS=Homo sapiens OX=9606 GN=H1-2 PE=1 SV=2	H1-2	1	4.50924e-06	112.7	2	ALAAAGYDVEK(1)NNSR	-3.2089	1.76397		1.08524	0.767197
P16403	46	K	Histone H1.2 OS=Homo sapiens OX=9606 GN=H1-2 PE=1 SV=2	H1-2	1	2.33483e-05	66.66	2	ASGPPVSELITK(1)AVAASK	0.66345	1.07033			0.993886
P16403	106	K	Histone H1.2 OS=Homo sapiens OX=9606 GN=H1-2 PE=1 SV=2	H1-2	1	0.0129157	50.297	2	GTGASGSFK(1)LNK	0.56102		1.19851	1.42809
P16403	97	K	Histone H1.2 OS=Homo sapiens OX=9606 GN=H1-2 PE=1 SV=2	H1-2	1	5.95816e-11	100.69	2	GTLVQTK(1)GTGASGSFK	-1.1916		0.98912
P16403	64	K	Histone H1.2 OS=Homo sapiens OX=9606 GN=H1-2 PE=1 SV=2	H1-2	1	0.000373626	106	2	K(1)ALAAAGYDVEK	-0.68967	1.62952	0.74004	1.31299	1.00941
P16403	34	K	Histone H1.2 OS=Homo sapiens OX=9606 GN=H1-2 PE=1 SV=2	H1-2	1	0.000170008	77.157	2	K(1)ASGPPVSELITK	-3.6899		1.22528	1.37907
P10412	202	K	Histone H1.4 OS=Homo sapiens OX=9606 GN=H1-4 PE=1 SV=2	H1-4	0.999979	0.0534468	93.561	2	PK(1)TAKPK	0.85392				0.972763	1.29116	0.630754	0.952768	1.12532				0.864
P10412	17	K	Histone H1.4 OS=Homo sapiens OX=9606 GN=H1-4 PE=1 SV=2	H1-4	1	0.000138867	65.212	2	SETAPAAPAAPAPAEK(1)TPVK	-2.2853				0.972763	1.29116	0.630754	0.952768	1.12532				0.864
P16403	90	K	Histone H1.2 OS=Homo sapiens OX=9606 GN=H1-2 PE=1 SV=2	H1-2	1	3.74021e-08	138.23	2	SLVSK(1)GTLVQTK	-0.12272	1.68298	0.649222	1.06116	1.18641
P10515	473	K	Dihydrolipoyllysine-residue acetyltransferase component of pyruvate dehydrogenase complex, mitochondrial OS=Homo sapiens OX=9606 GN=DLAT PE=1 SV=3	DLAT	1	0.00490001	44.598	2	SK(1)ISVNDFIIK	1.6579		0.98912			1.3168	1.24674	0.831068	0.605388		0.793
P10599	8	K	Thioredoxin OS=Homo sapiens OX=9606 GN=TXN PE=1 SV=3	TXN	1	6.1025e-13	108.34	2	QIESK(1)TAFQEALDAAGDK	1.1635	1.5831	0.547029			0.893147	1.07345	1.0699	0.963507	1.772	0.51
P10599	94	K	Thioredoxin OS=Homo sapiens OX=9606 GN=TXN PE=1 SV=3	TXN	1	0.00126839	56.202	2	VGEFSGANK(1)EK	-2.3684	0.71982	1.24802		1.05091	0.893147	1.07345	1.0699	0.963507	0.806	1.163		1.091
P10636	576	K	Microtubule-associated protein tau OS=Homo sapiens OX=9606 GN=MAPT PE=1 SV=5	MAPT	1	0.000285262	105.36	2	SK(1)IGSTENLK	-4.2712		1.00018		0.96189		0.798846		1.20115		1.252		0.801
P10636	670	K	Microtubule-associated protein tau OS=Homo sapiens OX=9606 GN=MAPT PE=1 SV=5	MAPT	1	6.84733e-05	78.71	3	VQSK(1)IGSLDNITHVPGGGNK	-1.3785		0.733635		1.22402		0.798846		1.20115		0.918		1.019
P10644	70	K	cAMP-dependent protein kinase type I-alpha regulatory subunit OS=Homo sapiens OX=9606 GN=PRKAR1A PE=1 SV=1	PRKAR1A	1	0.00182879	67.881	2	QIQNLQK(1)AGTR	-5.4609	1.09409				1.63228	0.748912	0.695733	0.923077	0.67
P10768	200	K	S-formylglutathione hydrolase OS=Homo sapiens OX=9606 GN=ESD PE=1 SV=2	ESD	1	0.00183011	74.424	2	WK(1)AYDATHLVK	2.006		0.298058		1.6524	0.368852	0.962507	1.2732	1.39544		0.31		1.184
P10809	133	K	60 kDa heat shock protein, mitochondrial OS=Homo sapiens OX=9606 GN=HSPD1 PE=1 SV=2	HSPD1	1	0.00856909	51.531	2	ISK(1)GANPVEIR	-1.0793	1.03581	1.04181			1.0779	0.684194	1.05099	1.18692	0.961	1.523
P10809	250	K	60 kDa heat shock protein, mitochondrial OS=Homo sapiens OX=9606 GN=HSPD1 PE=1 SV=2	HSPD1	1	1.91372e-05	92.747	3	K(1)ISSIQSIVPALEIANAHR	0.14768	1.52054	0.13715		1.43149	1.0779	0.684194	1.05099	1.18692	1.411	0.2		1.206
P10809	91	K	60 kDa heat shock protein, mitochondrial OS=Homo sapiens OX=9606 GN=HSPD1 PE=1 SV=2	HSPD1	1	0.0186615	80.294	2	YK(1)NIGAK	-4.7826	1.09409				1.0779	0.684194	1.05099	1.18692	1.015
P11021	326	K	Endoplasmic reticulum chaperone BiP OS=Homo sapiens OX=9606 GN=HSPA5 PE=1 SV=2	HSPA5	1	0.00453542	61.577	2	AK(1)FEELNMDLFR	0.10905		1.01882		0.943552	0.674484	1.40685	1.06085	0.857813		0.724		1.1
P11021	163	K	Endoplasmic reticulum chaperone BiP OS=Homo sapiens OX=9606 GN=HSPA5 PE=1 SV=2	HSPA5	1	0.00197963	79.059	2	ETAEAYLGK(1)K	1.1324		0.98912			0.674484	1.40685	1.06085	0.857813		0.703
P11021	370	K	Endoplasmic reticulum chaperone BiP OS=Homo sapiens OX=9606 GN=HSPA5 PE=1 SV=2	HSPA5	1	0.00484081	60.589	2	IPK(1)IQQLVK	-0.13411		0.98912			0.674484	1.40685	1.06085	0.857813		0.703
P11021	523	K	Endoplasmic reticulum chaperone BiP OS=Homo sapiens OX=9606 GN=HSPA5 PE=1 SV=2	HSPA5	1	0.00109327	99.34	2	NK(1)ITITNDQNR	0.31167		1.53549	0.307572	1.24303	0.674484	1.40685	1.06085	0.857813		1.091	0.29	1.449
P11021	268	K	Endoplasmic reticulum chaperone BiP OS=Homo sapiens OX=9606 GN=HSPA5 PE=1 SV=2	HSPA5	1	0.00462293	57.032	2	VMEHFIK(1)LYK	-1.2656		0.98912			0.674484	1.40685	1.06085	0.857813		0.703
P11142	451	K	Heat shock cognate 71 kDa protein OS=Homo sapiens OX=9606 GN=HSPA8 PE=1 SV=1	HSPA8	1	0.0114567	63.397	2	AMTK(1)DNNLLGK	-5.5928	1.09409				0.81172	1.03602	1.16339	0.988869	1.348
P11142	601	K	Heat shock cognate 71 kDa protein OS=Homo sapiens OX=9606 GN=HSPA8 PE=1 SV=1	HSPA8	1	5.38162e-11	153.25	2	ELEK(1)VCNPIITK	-2.7696		1.0753		0.888003	0.81172	1.03602	1.16339	0.988869		1.038		0.898
P11142	500	K	Heat shock cognate 71 kDa protein OS=Homo sapiens OX=9606 GN=HSPA8 PE=1 SV=1	HSPA8	1	0.0059742	61.48	2	ENK(1)ITITNDK	-1.6579	0.536699	1.49303			0.81172	1.03602	1.16339	0.988869	0.661	1.441
P11142	507	K	Heat shock cognate 71 kDa protein OS=Homo sapiens OX=9606 GN=HSPA8 PE=1 SV=1	HSPA8	1	0.012507	58.426	2	ITITNDK(1)GR	5.9649	0.902298	1.16251			0.81172	1.03602	1.16339	0.988869	1.112	1.122
P11142	319	K	Heat shock cognate 71 kDa protein OS=Homo sapiens OX=9606 GN=HSPA8 PE=1 SV=1	HSPA8	1	0.00473662	61.48	2	GTLDPVEK(1)ALR	-1.5692		0.98912			0.81172	1.03602	1.16339	0.988869		0.955
P11142	187	K	Heat shock cognate 71 kDa protein OS=Homo sapiens OX=9606 GN=HSPA8 PE=1 SV=1	HSPA8	1	2.67017e-15	125.14	2	IINEPTAAAIAYGLDK(1)K	-0.0025093	0.931645	1.40356	0.747811	1.28083	0.81172	1.03602	1.16339	0.988869	1.148	1.355	0.643	1.295
P11142	328	K	Heat shock cognate 71 kDa protein OS=Homo sapiens OX=9606 GN=HSPA8 PE=1 SV=1	HSPA8	1	3.79375e-06	56.08	3	LDK(1)SQIHDIVLVGGSTR	-1.5774	1.04598	0.958952		1.04521	0.81172	1.03602	1.16339	0.988869	1.289	0.926		1.057
P11142	357	K	Heat shock cognate 71 kDa protein OS=Homo sapiens OX=9606 GN=HSPA8 PE=1 SV=1	HSPA8	1	0.000340593	61.194	2	LLQDFFNGK(1)ELNK	2.1922	1.09409				0.81172	1.03602	1.16339	0.988869	1.348
P11142	512	K	Heat shock cognate 71 kDa protein OS=Homo sapiens OX=9606 GN=HSPA8 PE=1 SV=1	HSPA8	1	0.0205108	48.157	2	LSK(1)EDIER	-1.7303	0.70901	1.33725			0.81172	1.03602	1.16339	0.988869	0.873	1.291
P11142	128	K	Heat shock cognate 71 kDa protein OS=Homo sapiens OX=9606 GN=HSPA8 PE=1 SV=1	HSPA8	1	0.000426801	62.271	2	MK(1)EIAEAYLGK	-0.93612	1.03591	1.04172			0.81172	1.03602	1.16339	0.988869	1.276	1.005
P11142	246	K	Heat shock cognate 71 kDa protein OS=Homo sapiens OX=9606 GN=HSPA8 PE=1 SV=1	HSPA8	1	0.00025408	87.942	2	MVNHFIAEFK(1)R	1.7981		0.794734		1.16393	0.81172	1.03602	1.16339	0.988869		0.767		1.177
P11142	597	K	Heat shock cognate 71 kDa protein OS=Homo sapiens OX=9606 GN=HSPA8 PE=1 SV=1	HSPA8	0.999659	5.76509e-06	63.79	3	NQTAEKEEFEHQQK(1)ELEK	0.3956				0.972763	0.81172	1.03602	1.16339	0.988869				0.984
P11142	71	K	Heat shock cognate 71 kDa protein OS=Homo sapiens OX=9606 GN=HSPA8 PE=1 SV=1	HSPA8	1	4.43432e-11	122.2	2	NQVAMNPTNTVFDAK(1)R	0.54109	0.760747	1.13748		1.12323	0.81172	1.03602	1.16339	0.988869	0.937	1.098		1.136
P11142	102	K	Heat shock cognate 71 kDa protein OS=Homo sapiens OX=9606 GN=HSPA8 PE=1 SV=1	HSPA8	1	0.019827	42.075	2	PK(1)VQVEYK	0.15034		0.98912			0.81172	1.03602	1.16339	0.988869		0.955
P11142	108	K	Heat shock cognate 71 kDa protein OS=Homo sapiens OX=9606 GN=HSPA8 PE=1 SV=1	HSPA8	1	0.00267507	74.424	2	VQVEYK(1)GETK	-1.2455		1.55887	1.00991	0.842908	0.81172	1.03602	1.16339	0.988869		1.505	0.868	0.852
P11142	159	K	Heat shock cognate 71 kDa protein OS=Homo sapiens OX=9606 GN=HSPA8 PE=1 SV=1	HSPA8	1	2.1492e-18	171.2	2	QATK(1)DAGTIAGLNVLR	-2.3457	0.481506	0.878926		1.62579	0.81172	1.03602	1.16339	0.988869	0.593	0.848		1.644
P11216	10	K	Glycogen phosphorylase, brain form OS=Homo sapiens OX=9606 GN=PYGB PE=1 SV=5	PYGB	1	0.0203114	51.43	2	PLTDSEK(1)R	-3.6142			1.81159		0.903518	0.43116	2.14179	0.523528			0.846
P11387	101	K	DNA topoisomerase 1 OS=Homo sapiens OX=9606 GN=TOP1 PE=1 SV=2	TOP1	1	0.02121	51.43	2	ASGDAK(1)IK	-1.7912				0.972763	0.870127	0.683373	0.883946	1.56255				0.623
P11387	150	K	DNA topoisomerase 1 OS=Homo sapiens OX=9606 GN=TOP1 PE=1 SV=2	TOP1	0.99981	2.83125e-29	195.58	2	DEDDADYKPK(1)K	2.5256	0.8456	0.862405	0.520307	2.01169	0.870127	0.683373	0.883946	1.56255	0.972	1.262	0.589	1.287
P11387	55	K	DNA topoisomerase 1 OS=Homo sapiens OX=9606 GN=TOP1 PE=1 SV=2	TOP1	1	8.8203e-05	99.276	2	HSNSEHK(1)DSEK	0.56723				0.972763	0.870127	0.683373	0.883946	1.56255				0.623
P11387	202	K	DNA topoisomerase 1 OS=Homo sapiens OX=9606 GN=TOP1 PE=1 SV=2	TOP1	0.999993	0.062338	67.464	2	KEEEQK(1)WK	-1.4354	1.01436			1.04365	0.870127	0.683373	0.883946	1.56255	1.166			0.668
P11387	164	K	DNA topoisomerase 1 OS=Homo sapiens OX=9606 GN=TOP1 PE=1 SV=2	TOP1	1	7.33835e-07	146.27	2	K(1)LEEEEDGK	1.272	0.903969	0.880228	0.61218	1.89294	0.870127	0.683373	0.883946	1.56255	1.039	1.288	0.693	1.211
P11387	172	K	DNA topoisomerase 1 OS=Homo sapiens OX=9606 GN=TOP1 PE=1 SV=2	TOP1	1	0.00630418	86.243	2	KLEEEEDGK(1)LK	-2.3995	0.779052		0.346595	2.03952	0.870127	0.683373	0.883946	1.56255	0.895		0.392	1.305
P11387	23	K	DNA topoisomerase 1 OS=Homo sapiens OX=9606 GN=TOP1 PE=1 SV=2	TOP1	1	0.0156078	60.892	2	LNDSHK(1)HK	-0.054928	0.721116	0.334856		1.94782	0.870127	0.683373	0.883946	1.56255	0.829	0.49		1.247
P11387	642	K	DNA topoisomerase 1 OS=Homo sapiens OX=9606 GN=TOP1 PE=1 SV=2	TOP1	1	0.000107424	106	2	TFEK(1)SMMNLQTK	-0.4763			1.81159		0.870127	0.683373	0.883946	1.56255			2.049
P11388	425	K	DNA topoisomerase 2-alpha OS=Homo sapiens OX=9606 GN=TOP2A PE=1 SV=3	TOP2A	1	0.00470911	73.637	2	AQVQLNK(1)K	3.8168		0.98912			0.49863	1.8058	0.662146	1.03343		0.548
P11388	1373	K	DNA topoisomerase 2-alpha OS=Homo sapiens OX=9606 GN=TOP2A PE=1 SV=3	TOP2A	0.905443	4.14651e-06	81.908	3	ELK(0.095)PQK(0.905)SVVSDLEADDVK	1.9309		0.989158		0.972725	0.49863	1.8058	0.662146	1.03343		0.548		0.941
P11388	1484	K	DNA topoisomerase 2-alpha OS=Homo sapiens OX=9606 GN=TOP2A PE=1 SV=3	TOP2A	1	0.00462683	76.605	2	IVSK(1)AVTSK	-2.2522		1.79266	0.402589	0.9391	0.49863	1.8058	0.662146	1.03343		0.993	0.608	0.909
P11388	1276	K	DNA topoisomerase 2-alpha OS=Homo sapiens OX=9606 GN=TOP2A PE=1 SV=3	TOP2A	1	0.000512771	83.358	2	K(1)QTTLAFKPIK	-0.085038	0.457826	1.52678		1.0097	0.49863	1.8058	0.662146	1.03343	0.918	0.845		0.977
P11388	1286	K	DNA topoisomerase 2-alpha OS=Homo sapiens OX=9606 GN=TOP2A PE=1 SV=3	TOP2A	0.999991	0.00078238	103.87	2	QTTLAFKPIK(1)K	2.5395		0.98912			0.49863	1.8058	0.662146	1.03343		0.548
P11388	1422	K	DNA topoisomerase 2-alpha OS=Homo sapiens OX=9606 GN=TOP2A PE=1 SV=3	TOP2A	1	2.26262e-07	108.5	2	TAAK(1)SQSSTSTTGAK	0.51112		0.98912			0.49863	1.8058	0.662146	1.03343		0.548
P11413	205	K	Glucose-6-phosphate 1-dehydrogenase OS=Homo sapiens OX=9606 GN=G6PD PE=1 SV=4	G6PD	1	4.9054e-07	75.5	3	IDHYLGK(1)EMVQNLMVLR	1.0732				0.972763	0.686747	0.18567	0.211969	2.91561				0.334
P11413	97	K	Glucose-6-phosphate 1-dehydrogenase OS=Homo sapiens OX=9606 GN=G6PD PE=1 SV=4	G6PD	1	0.00399225	60.892	2	LK(1)LEDFFAR	-2.831				0.972763	0.686747	0.18567	0.211969	2.91561				0.334
P11413	508	K	Glucose-6-phosphate 1-dehydrogenase OS=Homo sapiens OX=9606 GN=G6PD PE=1 SV=4	G6PD	1	8.16229e-09	112.7	3	VGFQYEGTYK(1)WVNPHK	0.19138				0.972763	0.686747	0.18567	0.211969	2.91561				0.334
P11413	514	K	Glucose-6-phosphate 1-dehydrogenase OS=Homo sapiens OX=9606 GN=G6PD PE=1 SV=4	G6PD	1	0.0443381	54.056	2	WVNPHK(1)L	-3.2972				0.972763	0.686747	0.18567	0.211969	2.91561				0.334
P11586	66	K	C-1-tetrahydrofolate synthase, cytoplasmic OS=Homo sapiens OX=9606 GN=MTHFD1 PE=1 SV=3	MTHFD1	1	8.23455e-05	77.157	2	AAEEIGIK(1)ATHIK	-0.38423		1.13726		0.827072	0.557703	1.50211	0.640059	1.30012		0.757		0.636
P11586	543	K	C-1-tetrahydrofolate synthase, cytoplasmic OS=Homo sapiens OX=9606 GN=MTHFD1 PE=1 SV=3	MTHFD1	1	0.000156059	90.689	2	K(1)ITIGQAPTEK	1.1583		0.98912			0.557703	1.50211	0.640059	1.30012		0.658
P11940	188	K	Polyadenylate-binding protein 1 OS=Homo sapiens OX=9606 GN=PABPC1 PE=1 SV=2	PABPC1	1	0.00141735	57.888	2	AK(1)EFTNVYIK	-2.9331	1.28747	1.51	0.537398		0.966348	0.92451	1.13082	0.978327	1.332	1.633	0.475
P11940	620	K	Polyadenylate-binding protein 1 OS=Homo sapiens OX=9606 GN=PABPC1 PE=1 SV=2	PABPC1	1	2.05406e-05	69.223	3	SKVDEAVAVLQAHQAK(1)EAAQK	1.3686	1.146	0.942196			0.966348	0.92451	1.13082	0.978327	1.186	1.019
P11940	512	K	Polyadenylate-binding protein 1 OS=Homo sapiens OX=9606 GN=PABPC1 PE=1 SV=2	PABPC1	1	0.000114455	103.87	2	TVPQYK(1)YAAGVR	0.72746		1.24823	1.33703		0.966348	0.92451	1.13082	0.978327		1.35	1.182
P12004	80	K	Proliferating cell nuclear antigen OS=Homo sapiens OX=9606 GN=PCNA PE=1 SV=1	PCNA	1	5.72666e-08	130.99	2	ILK(1)CAGNEDIITLR	0.19844	0.581724	1.25937		1.16253	1.11815	1.03157	0.901503	0.948772	0.52	1.221		1.225
P12004	13	K	Proliferating cell nuclear antigen OS=Homo sapiens OX=9606 GN=PCNA PE=1 SV=1	PCNA	1	0.00985212	49.96	2	LVQGSILK(1)K	-0.34522	1.09409				1.11815	1.03157	0.901503	0.948772	0.978
P12236	147	K	ADP/ATP translocase 3 OS=Homo sapiens OX=9606 GN=SLC25A6 PE=1 SV=4	SLC25A6	1	0.00152814	53.028	2	LAADVGK(1)SGTER	1.1633				0.972763	1.15398	0.67253	0.893463	1.28003				0.76
P12268	511	K	Inosine-5'-monophosphate dehydrogenase 2 OS=Homo sapiens OX=9606 GN=IMPDH2 PE=1 SV=2	IMPDH2	1	5.1464e-05	67.838	3	TSSAQVEGGVHSLHSYEK(1)R	1.3519		1.20245		0.762959	0.667816	1.33717	1.13212	0.862901		0.899		0.884
P12270	364	K	Nucleoprotein TPR OS=Homo sapiens OX=9606 GN=TPR PE=1 SV=3	TPR	1	2.65236e-11	160.62	2	ELENANDLLSATK(1)R	-3.5385		1.06112		0.901953	1.00418	1.08054	1.01518	0.900096		0.982		1.002
P12270	1648	K	Nucleoprotein TPR OS=Homo sapiens OX=9606 GN=TPR PE=1 SV=3	TPR	1	9.94282e-19	160.62	2	QITLK(1)TTPASGER	-2.4531	1.36267	1.18913	1.00056		1.00418	1.08054	1.01518	0.900096	1.357	1.1	0.986
P12270	1563	K	Nucleoprotein TPR OS=Homo sapiens OX=9606 GN=TPR PE=1 SV=3	TPR	1	0.00690262	56.202	2	SK(1)IAHLAGVK	-0.7683	1.03059	1.04653			1.00418	1.08054	1.01518	0.900096	1.026	0.969
P12270	1690	K	Nucleoprotein TPR OS=Homo sapiens OX=9606 GN=TPR PE=1 SV=3	TPR	1	4.18862e-08	156.73	2	VTAAAMAGNK(1)STPR	-1.6238	1.18922	1.6561	1.52928	0.383827	1.00418	1.08054	1.01518	0.900096	1.184	1.533	1.506	0.426
P12532	337	K	Creatine kinase U-type, mitochondrial OS=Homo sapiens OX=9606 GN=CKMT1A PE=1 SV=1	CKMT1A	1	0.0102104	50.834	2	LPLLSK(1)DSR	-0.016842		0.98912			0.735413	1.28931	1.48438	0.4909		0.767
P12532	199	K	Creatine kinase U-type, mitochondrial OS=Homo sapiens OX=9606 GN=CKMT1A PE=1 SV=1	CKMT1A	1	7.92209e-06	89.382	2	VVVDALSGLK(1)GDLAGR	-3.8485	1.06922	1.0116			0.735413	1.28931	1.48438	0.4909	1.454	0.785
P12956	591	K	X-ray repair cross-complementing protein 6 OS=Homo sapiens OX=9606 GN=XRCC6 PE=1 SV=2	XRCC6	1	0.00325394	58.426	2	AYGLK(1)SGLK	-4.3776		1.31392	1.21671		1.00379	0.939167	1.00583	1.05121		1.399	1.21
P12956	539	K	X-ray repair cross-complementing protein 6 OS=Homo sapiens OX=9606 GN=XRCC6 PE=1 SV=2	XRCC6	1	2.7317e-08	110.58	2	ELVYPPDYNPEGK(1)VTK	0.01714		0.922786		1.038	1.00379	0.939167	1.00583	1.05121		0.983		0.987
P12956	297	K	X-ray repair cross-complementing protein 6 OS=Homo sapiens OX=9606 GN=XRCC6 PE=1 SV=2	XRCC6	1	0.00241044	69.716	2	ETNEPVK(1)TK	-4.179	1.09409				1.00379	0.939167	1.00583	1.05121	1.09
P12956	575	K	X-ray repair cross-complementing protein 6 OS=Homo sapiens OX=9606 GN=XRCC6 PE=1 SV=2	XRCC6	1	2.10162e-05	72.922	2	GTLGK(1)FTVPMLK	-0.95303		0.823755		1.13539	1.00379	0.939167	1.00583	1.05121		0.877		1.08
P12956	461	K	X-ray repair cross-complementing protein 6 OS=Homo sapiens OX=9606 GN=XRCC6 PE=1 SV=2	XRCC6	1	0.000340166	102.55	2	IMATPEQVGK(1)MK	-3.022	1.09409				1.00379	0.939167	1.00583	1.05121	1.09
P12956	553	K	X-ray repair cross-complementing protein 6 OS=Homo sapiens OX=9606 GN=XRCC6 PE=1 SV=2	XRCC6	1	4.55352e-27	278.37	3	KHDNEGSGSK(1)RPK	1.6796	0.881395	1.63626	0.57703	1.18835	1.00379	0.939167	1.00583	1.05121	0.878	1.742	0.574	1.13
P12956	556	K	X-ray repair cross-complementing protein 6 OS=Homo sapiens OX=9606 GN=XRCC6 PE=1 SV=2	XRCC6	1	0.0512717	69.276	2	RPK(1)VEYSEEELK	-3.3178			1.81159		1.00379	0.939167	1.00583	1.05121			1.801
P12956	596	K	X-ray repair cross-complementing protein 6 OS=Homo sapiens OX=9606 GN=XRCC6 PE=1 SV=2	XRCC6	1	0.000181939	90.142	2	K(1)QELLEALTK	-6.1887		1.12184	1.56851		1.00379	0.939167	1.00583	1.05121		1.195	1.559
P12956	317	K	X-ray repair cross-complementing protein 6 OS=Homo sapiens OX=9606 GN=XRCC6 PE=1 SV=2	XRCC6	1	6.11204e-26	169.05	2	TFNTSTGGLLLPSDTK(1)R	-1.9141	1.34967	1.07204		0.663975	1.00379	0.939167	1.00583	1.05121	1.345	1.141		0.632
P12956	570	K	X-ray repair cross-complementing protein 6 OS=Homo sapiens OX=9606 GN=XRCC6 PE=1 SV=2	XRCC6	1	2.47346e-06	144.47	2	THISK(1)GTLGK	-0.50818	1.0791	1.43629	1.01743		1.00379	0.939167	1.00583	1.05121	1.075	1.529	1.012
P12956	516	K	X-ray repair cross-complementing protein 6 OS=Homo sapiens OX=9606 GN=XRCC6 PE=1 SV=2	XRCC6	1	0.0317844	64.547	2	VEAMNK(1)R	0.8924	1.10569	0.97863			1.00379	0.939167	1.00583	1.05121	1.102	1.042
P13010	565	K	X-ray repair cross-complementing protein 5 OS=Homo sapiens OX=9606 GN=XRCC5 PE=1 SV=3	XRCC5	1	3.34351e-35	209.93	3	DQVTAQEIFQDNHEDGPTAK(1)K	0.90517	1.15126	1.14324	0.82266	1.30139	1.0334	0.942705	0.988777	1.03512	1.114	1.213	0.832	1.257
P13010	534	K	X-ray repair cross-complementing protein 5 OS=Homo sapiens OX=9606 GN=XRCC5 PE=1 SV=3	XRCC5	1	0.00142543	68.49	2	IK(1)TLFPLIEAK	-2.3257		0.491427		1.46223	1.0334	0.942705	0.988777	1.03512		0.521		1.413
P13010	543	K	X-ray repair cross-complementing protein 5 OS=Homo sapiens OX=9606 GN=XRCC5 PE=1 SV=3	XRCC5	1	0.00277725	58.916	2	TLFPLIEAK(1)K	-2.0901		0.81196		1.14699	1.0334	0.942705	0.988777	1.03512		0.861		1.108
P13010	545	K	X-ray repair cross-complementing protein 5 OS=Homo sapiens OX=9606 GN=XRCC5 PE=1 SV=3	XRCC5	0.915419	1.23927e-07	86.838	3	K(0.085)K(0.915)DQVTAQEIFQDNHEDGPTAK	1.8094	1.02433			1.03479	1.0334	0.942705	0.988777	1.03512	0.991			1
P13010	274	K	X-ray repair cross-complementing protein 5 OS=Homo sapiens OX=9606 GN=XRCC5 PE=1 SV=3	XRCC5	1	0.00296017	85.716	2	K(1)TWTVVDAK	-2.1266				0.972763	1.0334	0.942705	0.988777	1.03512				0.94
P13010	568	K	X-ray repair cross-complementing protein 5 OS=Homo sapiens OX=9606 GN=XRCC5 PE=1 SV=3	XRCC5	1	3.4291e-18	107.03	3	LK(1)TEQGGAHFSVSSLAEGSVTSVGSVNPAENFR	-0.08395	0.720346	0.36954		1.9144	1.0334	0.942705	0.988777	1.03512	0.697	0.392		1.849
P13010	439	K	X-ray repair cross-complementing protein 5 OS=Homo sapiens OX=9606 GN=XRCC5 PE=1 SV=3	XRCC5	1	0.00107094	67.881	2	QYMFSSLK(1)NSK	1.946				0.972763	1.0334	0.942705	0.988777	1.03512				0.94
P13010	532	K	X-ray repair cross-complementing protein 5 OS=Homo sapiens OX=9606 GN=XRCC5 PE=1 SV=3	XRCC5	1	0.00912965	65.156	2	SQIPLSK(1)IK	-4.9796		0.693214	0.719728	1.85007	1.0334	0.942705	0.988777	1.03512		0.735	0.728	1.787
P13051	78	K	Uracil-DNA glycosylase OS=Homo sapiens OX=9606 GN=UNG PE=1 SV=2	UNG	1	0.00725363	56.091	2	NK(1)AAALLR	-1.626		0.590698		1.3646	0.163669	1.6315		1.20483		0.362		1.133
P13073	60	K	Cytochrome c oxidase subunit 4 isoform 1, mitochondrial OS=Homo sapiens OX=9606 GN=COX4I1 PE=1 SV=1	COX4I1	1	0.00038416	81.099	2	HLSASQK(1)ALK	-1.6836	0.80243	1.04937		1.17283	0.853159	1.00981	0.913037	1.22399	0.941	1.039		0.958
P13639	571	K	Elongation factor 2 OS=Homo sapiens OX=9606 GN=EEF2 PE=1 SV=4	EEF2	1	0.00188049	72.922	2	DLEEDHACIPIK(1)K	-4.0577	1.68673			0.445844	0.820452	0.853457	1.2278	1.09829	2.056			0.406
P13639	572	K	Elongation factor 2 OS=Homo sapiens OX=9606 GN=EEF2 PE=1 SV=4	EEF2	1	0.000945583	67.881	2	K(1)SDPVVSYR	-1.5119	1.15383	1.28081	1.17843		0.820452	0.853457	1.2278	1.09829	1.406	1.501	0.96
P13639	239	K	Elongation factor 2 OS=Homo sapiens OX=9606 GN=EEF2 PE=1 SV=4	EEF2	1	1.67084e-19	202.72	2	FAAK(1)GEGQLGPAER	0.39177	0.891756	1.0874	1.14159	1.41578	0.820452	0.853457	1.2278	1.09829	1.087	1.274	0.93	1.289
P13639	275	K	Elongation factor 2 OS=Homo sapiens OX=9606 GN=EEF2 PE=1 SV=4	EEF2	1	1.85497e-06	153.33	2	FSK(1)SATSPEGK	-0.54537	0.515622	1.25972	1.01786	1.64717	0.820452	0.853457	1.2278	1.09829	0.628	1.476	0.829	1.5
P13639	439	K	Elongation factor 2 OS=Homo sapiens OX=9606 GN=EEF2 PE=1 SV=4	EEF2	1	0.000558717	81.335	2	K(1)EDLYLKPIQR	-1.2539	0.788436	1.25386	0.42172	1.73048	0.820452	0.853457	1.2278	1.09829	0.961	1.469	0.343	1.576
P13639	314	K	Elongation factor 2 OS=Homo sapiens OX=9606 GN=EEF2 PE=1 SV=4	EEF2	0.999972	0.00817586	66.664	2	KEETAK(1)LIEK	-0.67529				0.972763	0.820452	0.853457	1.2278	1.09829				0.886
P13639	42	K	Elongation factor 2 OS=Homo sapiens OX=9606 GN=EEF2 PE=1 SV=4	EEF2	1	4.45826e-06	76.196	2	STLTDSLVCK(1)AGIIASAR	0.21742	0.764533			1.26577	0.820452	0.853457	1.2278	1.09829	0.932			1.152
P13639	512	K	Elongation factor 2 OS=Homo sapiens OX=9606 GN=EEF2 PE=1 SV=4	EEF2	1	1.29636e-05	101.64	2	VAVEAK(1)NPADLPK	-0.2519	0.778669	1.19442	0.782744	1.60376	0.820452	0.853457	1.2278	1.09829	0.949	1.4	0.638	1.46
P13639	426	K	Elongation factor 2 OS=Homo sapiens OX=9606 GN=EEF2 PE=1 SV=4	EEF2	1	2.80495e-05	96.957	2	VFSGLVSTGLK(1)VR	-0.76735		0.898796	0.386927	1.82659	0.820452	0.853457	1.2278	1.09829		1.053	0.315	1.663
P13797	100	K	Plastin-3 OS=Homo sapiens OX=9606 GN=PLS3 PE=1 SV=4	PLS3	1	6.68793e-09	53.872	3	K(1)EGICALGGTSELSSEGTQHSYSEEEK	0.47239	1.56249		1.03603		1.51503	0.608735	1.75642	0.119816	1.031		0.59
P13861	318	K	cAMP-dependent protein kinase type II-alpha regulatory subunit OS=Homo sapiens OX=9606 GN=PRKAR2A PE=1 SV=2	PRKAR2A	1	9.15405e-34	200.82	2	SNK(1)DGGNQEVEIAR	-0.66885	0.857674	1.35833		0.819857	1.00432	1.1183	0.985576	0.891812	0.854	1.215		0.919
P13984	226	K	General transcription factor IIF subunit 2 OS=Homo sapiens OX=9606 GN=GTF2F2 PE=1 SV=2	GTF2F2	1	0.000579597	78.816	2	EIGVQNVK(1)GIHK	-4.2199		1.39689	1.06475		0.795535	0.924482	1.45076	0.829225		1.511	0.734
P13987	90	K	CD59 glycoprotein OS=Homo sapiens OX=9606 GN=CD59 PE=1 SV=1	CD59	1	0.000389729	59.645	2	ENELTYYCCK(1)K	-0.33487	1.09409				2.08942	0.344175	1.05168	0.514722	0.524
P14174	78	K	Macrophage migration inhibitory factor OS=Homo sapiens OX=9606 GN=MIF PE=1 SV=4	MIF	1	1.59586e-08	142.51	2	SYSK(1)LLCGLLAER	0.30585	1.36866	0.982475	0.264573	1.56588	1.19651	0.763503	0.994357	1.04563	1.144	1.287	0.266	1.498
P14314	158	K	Glucosidase 2 subunit beta OS=Homo sapiens OX=9606 GN=PRKCSH PE=1 SV=2	PRKCSH	1	0.000495577	99.305	2	K(1)LIELQAGK	-0.43619	1.34598	0.761403			1.41292	0.917393	0.596563	1.07313	0.953	0.83
P14314	166	K	Glucosidase 2 subunit beta OS=Homo sapiens OX=9606 GN=PRKCSH PE=1 SV=2	PRKCSH	1	0.0297495	47.349	2	LIELQAGK(1)K	-5.4687	1.09409				1.41292	0.917393	0.596563	1.07313	0.774
P14314	376	K	Glucosidase 2 subunit beta OS=Homo sapiens OX=9606 GN=PRKCSH PE=1 SV=2	PRKCSH	1	0.0199556	56.014	2	NK(1)FEEAER	-2.488	1.09409				1.41292	0.917393	0.596563	1.07313	0.774
P14316	337	K	Interferon regulatory factor 2 OS=Homo sapiens OX=9606 GN=IRF2 PE=1 SV=2	IRF2	1	0.00060772	85.716	2	K(1)TSDITQAR	-4.1081	0.816695	1.58189	1.18524
P14324	123	K	Farnesyl pyrophosphate synthase OS=Homo sapiens OX=9606 GN=FDPS PE=1 SV=4	FDPS	1	2.07626e-11	147.19	2	EVLEYNAIGGK(1)YNR	-2.3527		1.58769	0.911978	0.86715	0.801875	0.534789	2.23155	0.431789		2.969	0.409	2.008
P14618	66	K	Pyruvate kinase PKM OS=Homo sapiens OX=9606 GN=PKM PE=1 SV=4	PKM	1	0.00181451	63.397	2	EMIK(1)SGMNVAR	0.32643				0.972763	0.768467	0.749463	1.21206	1.27001				0.766
P14618	206	K	Pyruvate kinase PKM OS=Homo sapiens OX=9606 GN=PKM PE=1 SV=4	PKM	1	9.31733e-25	171.51	2	GADFLVTEVENGGSLGSK(1)K	-0.26693				0.972763	0.768467	0.749463	1.21206	1.27001				0.766
P14618	305	K	Pyruvate kinase PKM OS=Homo sapiens OX=9606 GN=PKM PE=1 SV=4	PKM	1	0.00760514	46.358	2	GDLGIEIPAEK(1)VFLAQK	-2.9785	1.09409				0.768467	0.749463	1.21206	1.27001	1.424
P14618	135	K	Pyruvate kinase PKM OS=Homo sapiens OX=9606 GN=PKM PE=1 SV=4	PKM	1	0.000290052	102.55	2	GSGTAEVELK(1)K	-3.1966	1.30944	0.872557	1.66851		0.768467	0.749463	1.21206	1.27001	1.704	1.164	1.377
P14618	270	K	Pyruvate kinase PKM OS=Homo sapiens OX=9606 GN=PKM PE=1 SV=4	PKM	1	3.79392e-05	81.799	2	IISK(1)IENHEGVR	2.9274	0.854618	1.00486	1.30327	1.44316	0.768467	0.749463	1.21206	1.27001	1.112	1.341	1.075	1.136
P14618	89	K	Pyruvate kinase PKM OS=Homo sapiens OX=9606 GN=PKM PE=1 SV=4	PKM	1	1.52517e-06	71.935	3	LNFSHGTHEYHAETIK(1)NVR	3.1192				0.972763	0.768467	0.749463	1.21206	1.27001				0.766
P14618	166	K	Pyruvate kinase PKM OS=Homo sapiens OX=9606 GN=PKM PE=1 SV=4	PKM	1	0.000132739	90.306	2	NICK(1)VVEVGSK	0.34586	0.595383	0.775407		1.62635	0.768467	0.749463	1.21206	1.27001	0.775	1.035		1.281
P14618	3	K	Pyruvate kinase PKM OS=Homo sapiens OX=9606 GN=PKM PE=1 SV=4	PKM	1	2.33557e-16	86.109	4	SK(1)PHSEAGTAFIQTQQLHAAMADTFLEHMCR	-1.288	0.410477	0.285735		2.27232	0.768467	0.749463	1.21206	1.27001	0.534	0.381		1.789
P14618	62	K	Pyruvate kinase PKM OS=Homo sapiens OX=9606 GN=PKM PE=1 SV=4	PKM	1	0.00141843	50.834	2	SVETLK(1)EMIK	-1.9758		0.2805		1.66966	0.768467	0.749463	1.21206	1.27001		0.374		1.315
P14625	95	K	Endoplasmin OS=Homo sapiens OX=9606 GN=HSP90B1 PE=1 SV=1	HSP90B1	1	0.000494931	67.464	2	LIINSLYK(1)NK	0.17851		0.98912			0.852039	1.21824	1.11454	0.815177		0.812
P14625	168	K	Endoplasmin OS=Homo sapiens OX=9606 GN=HSP90B1 PE=1 SV=1	HSP90B1	1	9.48588e-14	124.62	2	NLGTIAK(1)SGTSEFLNK	-2.2921		0.873777		1.0862	0.852039	1.21824	1.11454	0.815177		0.717		1.332
P63162	8	K	Small nuclear ribonucleoprotein-associated protein N OS=Homo sapiens OX=9606 GN=SNRPN PE=1 SV=1	SNRPN	1	0.000229935	79.311	2	SSK(1)MLQHIDYR	1.8847				0.972763
P14866	62	K	Heterogeneous nuclear ribonucleoprotein L OS=Homo sapiens OX=9606 GN=HNRNPL PE=1 SV=2	HNRNPL	1	2.60722e-34	238.76	4	LK(1)TDNAGDQHGGGGGGGGGAGAAGGGGGGENYDDPHK	-0.067751	1.20202	0.957272	1.13985	1.26882	1.22931	0.841251	0.834479	1.09496	0.978	1.138	1.366	1.159
P14866	302	K	Heterogeneous nuclear ribonucleoprotein L OS=Homo sapiens OX=9606 GN=HNRNPL PE=1 SV=2	HNRNPL	1	3.41881e-09	72.627	3	NDQDTWDYTNPNLSGQGDPGSNPNK(1)R	2.4229		0.293065		1.65731	1.22931	0.841251	0.834479	1.09496		0.348		1.514
P14866	34	K	Heterogeneous nuclear ribonucleoprotein L OS=Homo sapiens OX=9606 GN=HNRNPL PE=1 SV=2	HNRNPL	1	3.65832e-09	91.032	2	SGAMVK(1)MAAAGGGGGGGR	4.0377		0.711411	2.32022		1.22931	0.841251	0.834479	1.09496		0.846	2.78
P14866	538	K	Heterogeneous nuclear ribonucleoprotein L OS=Homo sapiens OX=9606 GN=HNRNPL PE=1 SV=2	HNRNPL	1	0.00350482	77.072	2	VFSGK(1)SER	-1.5184	1.23844	1.07316	0.844093	1.28129	1.22931	0.841251	0.834479	1.09496	1.007	1.276	1.012	1.17
P14868	74	K	Aspartate--tRNA ligase, cytoplasmic OS=Homo sapiens OX=9606 GN=DARS1 PE=1 SV=2	DARS1	1	0.0146336	53.679	2	GK(1)QCFLVLR	-1.0243	1.09409				1.43742	0.832323	0.856015	0.87424	0.761
P15104	372	K	Glutamine synthetase OS=Homo sapiens OX=9606 GN=GLUL PE=1 SV=4	GLUL	1	3.37178e-19	148.76	2	TCLLNETGDEPFQYK(1)N	-0.51113	0.512011	1.51535			1.07564	1.85713	0.780553	0.286671	0.476	0.816
P15104	11	K	Glutamine synthetase OS=Homo sapiens OX=9606 GN=GLUL PE=1 SV=4	GLUL	1	4.26974e-05	105.94	2	TTSASSHLNK(1)GIK	-0.65645	0.39408	1.62197			1.07564	1.85713	0.780553	0.286671	0.366	0.873
P15170	208	K	Eukaryotic peptide chain release factor GTP-binding subunit ERF3A OS=Homo sapiens OX=9606 GN=GSPT1 PE=1 SV=1	GSPT1	1	0.000298318	72.922	2	EHAMLAK(1)TAGVK	0.19632				0.972763	0.840099	1.16915	0.891795	1.09895				0.885
P15170	196	K	Eukaryotic peptide chain release factor GTP-binding subunit ERF3A OS=Homo sapiens OX=9606 GN=GSPT1 PE=1 SV=1	GSPT1	0.999998	0.00553012	58.313	3	KGEFETGFEK(1)GGQTR	1.5847		0.98912			0.840099	1.16915	0.891795	1.09895		0.846
P15311	450	K	Ezrin OS=Homo sapiens OX=9606 GN=EZR PE=1 SV=4	EZR	1	0.00690262	57.888	2	AK(1)EAQDDLVK	-0.7596	0.847547	1.28324		0.902713	1.22904	0.804219	1.02893	0.937804	0.69	1.596		0.963
P15311	344	K	Ezrin OS=Homo sapiens OX=9606 GN=EZR PE=1 SV=4	EZR	1	0.0154761	49.325	2	EK(1)EELMLR	1.3588				0.972763	1.22904	0.804219	1.02893	0.937804				1.037
P15311	60	K	Ezrin OS=Homo sapiens OX=9606 GN=EZR PE=1 SV=4	EZR	1	0.021405	43.272	2	GFPTWLK(1)LDK	0.18527		0.98912			1.22904	0.804219	1.02893	0.937804		1.23
P15311	263	K	Ezrin OS=Homo sapiens OX=9606 GN=EZR PE=1 SV=4	EZR	1	0.0120234	44.57	2	K(1)APDFVFYAPR	-4.1682		0.596179		1.35921	1.22904	0.804219	1.02893	0.937804		0.741		1.449
P15311	72	K	Ezrin OS=Homo sapiens OX=9606 GN=EZR PE=1 SV=4	EZR	1	0.00917067	87.251	2	K(1)ENPLQFK	0.91025		0.98912			1.22904	0.804219	1.02893	0.937804		1.23
P15311	254	K	Ezrin OS=Homo sapiens OX=9606 GN=EZR PE=1 SV=4	EZR	0.999891	0.0224032	60.892	2	K(1)FVIKPIDK	-0.54076		0.98912			1.22904	0.804219	1.02893	0.937804		1.23
P15311	357	K	Ezrin OS=Homo sapiens OX=9606 GN=EZR PE=1 SV=4	EZR	1	0.000765568	91.783	2	LQDYEEK(1)TK	3.0989	0.835143	1.22322			1.22904	0.804219	1.02893	0.937804	0.68	1.521
P15311	253	K	Ezrin OS=Homo sapiens OX=9606 GN=EZR PE=1 SV=4	EZR	1	0.0254816	51.864	2	NISFNDK(1)K	1.807		0.98912			1.22904	0.804219	1.02893	0.937804		1.23
P15311	438	K	Ezrin OS=Homo sapiens OX=9606 GN=EZR PE=1 SV=4	EZR	1	0.000658633	58.889	3	RK(1)EDEVEEWQHR	-1.8499	1.09409				1.22904	0.804219	1.02893	0.937804	0.89
P22392	26	K	Nucleoside diphosphate kinase B OS=Homo sapiens OX=9606 GN=NME2 PE=1 SV=1	NME2	1	0.00536236	67.903	2	GLVGEIIK(1)R	-2.9794	0.573584	1.45969
P22392	12	K	Nucleoside diphosphate kinase B OS=Homo sapiens OX=9606 GN=NME2 PE=1 SV=1	NME2	1	0.000352658	53.028	2	TFIAIK(1)PDGVQR	-1.6795		0.75575		1.20227
P22392	100	K	Nucleoside diphosphate kinase B OS=Homo sapiens OX=9606 GN=NME2 PE=1 SV=1	NME2	1	3.57389e-16	137.39	2	VMLGETNPADSK(1)PGTIR	-1.8542		1.04361		0.919175
P15822	938	K	Zinc finger protein 40 OS=Homo sapiens OX=9606 GN=HIVEP1 PE=1 SV=3	HIVEP1	1	0.00584962	61.194	2	SK(1)ALAQGPHIEK	0.80532		0.98912
P15880	275	K	40S ribosomal protein S2 OS=Homo sapiens OX=9606 GN=RPS2 PE=1 SV=2	RPS2	1	1.55141e-08	77.431	3	SPYQEFTDHLVK(1)THTR	-1.5324	1.06888			0.99518	1.02432	0.81215	1.27923	0.8843	1.043			1.125
P15923	171	K	Transcription factor E2-alpha OS=Homo sapiens OX=9606 GN=TCF3 PE=1 SV=1	TCF3	1	0.0163334	54.584	2	AADGSLDTQPK(1)K	2.7184			1.81159
P15923	614	K	Transcription factor E2-alpha OS=Homo sapiens OX=9606 GN=TCF3 PE=1 SV=1	TCF3	1	0.0306013	45.489	2	NLNPK(1)AACLK	-0.98506		0.98912
P15924	2702	K	Desmoplakin OS=Homo sapiens OX=9606 GN=DSP PE=1 SV=3	DSP	1	0.0339277	52.591	2	AFIGFEGVK(1)GK	-2.8076	1.09409				1.24861	0.785023	1.35574	0.610629	0.876
P15924	470	K	Desmoplakin OS=Homo sapiens OX=9606 GN=DSP PE=1 SV=3	DSP	1	0.000142122	109.88	2	ALCDYK(1)QDQK	-3.4043	1.09409				1.24861	0.785023	1.35574	0.610629	0.876
P15924	2026	K	Desmoplakin OS=Homo sapiens OX=9606 GN=DSP PE=1 SV=3	DSP	1	2.44802e-17	156.14	2	GAGSIAGASASPK(1)EK	-1.6987		0.98912			1.24861	0.785023	1.35574	0.610629		1.26
P15924	2592	K	Desmoplakin OS=Homo sapiens OX=9606 GN=DSP PE=1 SV=3	DSP	1	6.34423e-08	106.47	2	HESVSK(1)ISTISSVR	-2.8499	0.975928	1.09595			1.24861	0.785023	1.35574	0.610629	0.782	1.396
P15924	1033	K	Desmoplakin OS=Homo sapiens OX=9606 GN=DSP PE=1 SV=3	DSP	1	0.00715386	63.212	2	NTK(1)IEVLEEELR	2.3177		0.98912			1.24861	0.785023	1.35574	0.610629		1.26
P15924	2458	K	Desmoplakin OS=Homo sapiens OX=9606 GN=DSP PE=1 SV=3	DSP	1	6.0891e-22	199.54	2	QVQTSQK(1)NTLR	-0.45423	1.24303	1.25912	2.15739	0.389132	1.24861	0.785023	1.35574	0.610629	0.996	1.604	1.591	0.637
P16104	120	K	Histone H2AX OS=Homo sapiens OX=9606 GN=H2AX PE=1 SV=2	H2AX	1	0.000369353	100.84	2	K(1)TSATVGPK	3.0178	0.914853	1.40249		0.725593
P16104	128	K	Histone H2AX OS=Homo sapiens OX=9606 GN=H2AX PE=1 SV=2	H2AX	1	4.89255e-08	126.48	2	TSATVGPK(1)APSGGK	0.74726	0.239159	1.04078		1.68208
Q8IUE6	119	K	Histone H2A type 2-B OS=Homo sapiens OX=9606 GN=H2AC21 PE=1 SV=3	H2AC21	1	2.70503e-05	68.127	3	LLGGVTIAQGGVLPNIQAVLLPK(1)K	-2.0135				0.972763
P16220	122	K	Cyclic AMP-responsive element-binding protein 1 OS=Homo sapiens OX=9606 GN=CREB1 PE=1 SV=3	CREB1	1	9.13572e-29	240.94	2	K(1)ILNDLSSDAPGVPR	-2.0723	0.646756	1.30497	0.909058	1.5445	0.8923	0.740486	0.887943	1.47927	0.725	1.762	1.024	1.044
P16401	78	K	Histone H1.5 OS=Homo sapiens OX=9606 GN=H1-5 PE=1 SV=3	H1-5	1	0.000449503	62.705	2	ALAAGGYDVEK(1)NNSR	-3.1789	1.09409				1.60953	0.515745	0.740721	1.134	0.68
P16401	49	K	Histone H1.5 OS=Homo sapiens OX=9606 GN=H1-5 PE=1 SV=3	H1-5	1	1.22031e-05	65.421	2	ATGPPVSELITK(1)AVAASK	-4.1924	1.09409				1.60953	0.515745	0.740721	1.134	0.68
P16401	67	K	Histone H1.5 OS=Homo sapiens OX=9606 GN=H1-5 PE=1 SV=3	H1-5	1	0.000709142	57.293	2	K(1)ALAAGGYDVEK	-1.9732	1.73967		0.742648		1.60953	0.515745	0.740721	1.134	1.081		1.003
P16401	168	K	Histone H1.5 OS=Homo sapiens OX=9606 GN=H1-5 PE=1 SV=3	H1-5	1	0.0290039	87.251	2	KPAAAGVK(1)K	0.045541				0.972763	1.60953	0.515745	0.740721	1.134				0.858
P16401	194	K	Histone H1.5 OS=Homo sapiens OX=9606 GN=H1-5 PE=1 SV=3	H1-5	0.996992	0.0146669	69.915	3	SPAK(0.001)PK(0.997)AVK(0.002)PK	1.007				0.972763	1.60953	0.515745	0.740721	1.134				0.858
P16402	141	K	Histone H1.3 OS=Homo sapiens OX=9606 GN=H1-3 PE=1 SV=2	H1-3	1	0.0656555	43.734	2	K(1)VAGAATPK	-2.2912	1.09409
P16403	168	K	Histone H1.2 OS=Homo sapiens OX=9606 GN=H1-2 PE=1 SV=2	H1-2	1	0.0156052	64.906	2	KPAAATVTK(1)K	4.2967				0.972763
P16403	191	K	Histone H1.2 OS=Homo sapiens OX=9606 GN=H1-2 PE=1 SV=2	H1-2	0.999999	0.0224032	88.921	2	SAAK(1)AVKPK	0.6073	0.601525	0.555385		1.83727
P16403	17	K	Histone H1.2 OS=Homo sapiens OX=9606 GN=H1-2 PE=1 SV=2	H1-2	1	0.000177082	47.27	2	SETAPAAPAAAPPAEK(1)APVK	-3.587				0.972763
P16615	502	K	Sarcoplasmic/endoplasmic reticulum calcium ATPase 2 OS=Homo sapiens OX=9606 GN=ATP2A2 PE=1 SV=1	ATP2A2	1	0.00102417	63.212	2	SMSVYCTPNK(1)PSR	-0.48913		0.98912			0.791365	1.37421	1.00162	0.832806		0.72
P16949	128	K	Stathmin OS=Homo sapiens OX=9606 GN=STMN1 PE=1 SV=3	STMN1	1	0.00170352	100.84	2	DK(1)HIEEVR	1.9506	1.77384	0.97943		0.377921	1.589	1.00708	0.6939	0.71002	1.116	0.973		0.532
P16949	52	K	Stathmin OS=Homo sapiens OX=9606 GN=STMN1 PE=1 SV=3	STMN1	1	3.583e-07	126.82	2	DLSLEEIQK(1)K	-1.4083	1.42923	0.686138			1.589	1.00708	0.6939	0.71002	0.899	0.681
P16949	53	K	Stathmin OS=Homo sapiens OX=9606 GN=STMN1 PE=1 SV=3	STMN1	1	0.000815099	118.06	2	K(1)LEAAEER	0.85276	2.40383	1.02207	0.479261	0.491279	1.589	1.00708	0.6939	0.71002	1.513	1.015	0.691	0.692
P16949	119	K	Stathmin OS=Homo sapiens OX=9606 GN=STMN1 PE=1 SV=3	STMN1	1	0.000151346	126.29	2	EAQMAAK(1)LER	-0.66203	1.80752	1.08793	0.449324		1.589	1.00708	0.6939	0.71002	1.138	1.08	0.648
P16949	80	K	Stathmin OS=Homo sapiens OX=9606 GN=STMN1 PE=1 SV=3	STMN1	1	0.000805835	106.93	2	EHEK(1)EVLQK	-3.151	1.43626	0.679779			1.589	1.00708	0.6939	0.71002	0.904	0.675
P16949	41	K	Stathmin OS=Homo sapiens OX=9606 GN=STMN1 PE=1 SV=3	STMN1	1	0.000117452	77.358	2	ESVPEFPLSPPK(1)K	0.79311	1.24808	0.849904			1.589	1.00708	0.6939	0.71002	0.785	0.844
P16949	43	K	Stathmin OS=Homo sapiens OX=9606 GN=STMN1 PE=1 SV=3	STMN1	1	1.67148e-09	163.43	2	K(1)DLSLEEIQK	-2.288	2.19526	0.760212	0.407537		1.589	1.00708	0.6939	0.71002	1.382	0.755	0.587
P16949	62	K	Stathmin OS=Homo sapiens OX=9606 GN=STMN1 PE=1 SV=3	STMN1	1	0.000769859	105.36	2	K(1)SHEAEVLK	-1.9479	1.81382	1.0376	0.531083		1.589	1.00708	0.6939	0.71002	1.141	1.03	0.765
P16949	70	K	Stathmin OS=Homo sapiens OX=9606 GN=STMN1 PE=1 SV=3	STMN1	1	3.35133e-10	123.92	2	SHEAEVLK(1)QLAEK	-1.1607	1.55529	0.572173			1.589	1.00708	0.6939	0.71002	0.979	0.568
P16949	100	K	Stathmin OS=Homo sapiens OX=9606 GN=STMN1 PE=1 SV=3	STMN1	1	0.000793759	95.311	2	MAEEK(1)LTHK	0.36031	1.51354	0.756032		0.829058	1.589	1.00708	0.6939	0.71002	0.953	0.751		1.168
P16949	109	K	Stathmin OS=Homo sapiens OX=9606 GN=STMN1 PE=1 SV=3	STMN1	1	0.00870152	74.486	2	MEANK(1)ENR	0.23739	1.43266	0.683035			1.589	1.00708	0.6939	0.71002	0.902	0.678
P16949	137	K	Stathmin OS=Homo sapiens OX=9606 GN=STMN1 PE=1 SV=3	STMN1	0.999999	5.68181e-19	168.05	2	NK(1)ESKDPADETEAD	-4.8602	2.31692	1.22981	0.306284	0.457129	1.589	1.00708	0.6939	0.71002	1.458	1.221	0.441	0.644
P16949	29	K	Stathmin OS=Homo sapiens OX=9606 GN=STMN1 PE=1 SV=3	STMN1	1	1.89442e-06	102.57	2	SK(1)ESVPEFPLSPPK	-0.7245	0.67728	1.36594			1.589	1.00708	0.6939	0.71002	0.426	1.356
P17010	715	K	Zinc finger X-chromosomal protein OS=Homo sapiens OX=9606 GN=ZFX PE=2 SV=2	ZFX	1	1.84148e-05	62.271	3	HILSVHTK(1)DLPFR	-2.1382				0.972763
P17010	565	K	Zinc finger X-chromosomal protein OS=Homo sapiens OX=9606 GN=ZFX PE=2 SV=2	ZFX	0.816747	0.0164546	49.325	2	HPSELK(0.183)K(0.817)HMR	-0.68049	1.09409
P17096	31	K	High mobility group protein HMG-I/HMG-Y OS=Homo sapiens OX=9606 GN=HMGA1 PE=1 SV=3	HMGA1	1	0.000921395	53.051	2	K(1)QPPVSPGTALVGSQK	0.053574	0.786564		2.3208
P17480	464	K	Nucleolar transcription factor 1 OS=Homo sapiens OX=9606 GN=UBTF PE=1 SV=1	UBTF	1	0.00462319	69.915	2	EAALK(1)AQSER	3.0471				0.972763	0.696478	1.03779	0.697008	1.56872				0.62
P17480	384	K	Nucleolar transcription factor 1 OS=Homo sapiens OX=9606 GN=UBTF PE=1 SV=1	UBTF	1	0.0421631	56.89	2	MLNINK(1)K	-0.50507				0.972763	0.696478	1.03779	0.697008	1.56872				0.62
P17480	333	K	Nucleolar transcription factor 1 OS=Homo sapiens OX=9606 GN=UBTF PE=1 SV=1	UBTF	1	0.00962108	56.938	2	MVLCSQQWK(1)LLSQK	0.85107				0.972763	0.696478	1.03779	0.697008	1.56872				0.62
P17480	284	K	Nucleolar transcription factor 1 OS=Homo sapiens OX=9606 GN=UBTF PE=1 SV=1	UBTF	1	0.0275987	53.878	2	STLTK(1)AER	2.6905				0.972763	0.696478	1.03779	0.697008	1.56872				0.62
P17544	36	K	Cyclic AMP-dependent transcription factor ATF-7 OS=Homo sapiens OX=9606 GN=ATF7 PE=1 SV=3	ATF7	1	0.00895312	59.645	2	HEMTLK(1)FGPAR	1.6316		0.98912			0.677398	1.35541	0.967193			0.73
P17544	354	K	Cyclic AMP-dependent transcription factor ATF-7 OS=Homo sapiens OX=9606 GN=ATF7 PE=1 SV=3	ATF7	1	0.0177651	48.157	2	K(1)LWVSSLEK	-0.53274		0.98912			0.677398	1.35541	0.967193			0.73
P17706	364	K	Tyrosine-protein phosphatase non-receptor type 2 OS=Homo sapiens OX=9606 GN=PTPN2 PE=1 SV=2	PTPN2	1	3.49905e-06	146.88	2	ATTAQK(1)VQQMK	0.82589	1.69572	0.352511		1.06393	1.81721	0.42325	1.1473	0.612234	0.933	0.833		1.738
P17706	287	K	Tyrosine-protein phosphatase non-receptor type 2 OS=Homo sapiens OX=9606 GN=PTPN2 PE=1 SV=2	PTPN2	1	0.0228057	66.087	2	GDSSIQK(1)R	-3.5613	1.09409				1.81721	0.42325	1.1473	0.612234	0.602
P17844	32	K	Probable ATP-dependent RNA helicase DDX5 OS=Homo sapiens OX=9606 GN=DDX5 PE=1 SV=1	DDX5	1	0.00658682	78.178	2	AGPLSGK(1)K	-1.2824	1.04889	0.901206	1.14811	1.45568	1.0795	0.730924	1.05666	1.13292	0.972	1.233	1.087	1.285
P17844	33	K	Probable ATP-dependent RNA helicase DDX5 OS=Homo sapiens OX=9606 GN=DDX5 PE=1 SV=1	DDX5	1	0.000378614	129.72	2	K(1)FGNPGEK	0.44272	1.03719	0.978222	1.2517	1.33472	1.0795	0.730924	1.05666	1.13292	0.961	1.338	1.185	1.178
P17844	40	K	Probable ATP-dependent RNA helicase DDX5 OS=Homo sapiens OX=9606 GN=DDX5 PE=1 SV=1	DDX5	1	0.0102388	53.517	2	FGNPGEK(1)LVK	-3.1999			1.81159		1.0795	0.730924	1.05666	1.13292			1.714
P17844	523	K	Probable ATP-dependent RNA helicase DDX5 OS=Homo sapiens OX=9606 GN=DDX5 PE=1 SV=1	DDX5	1	0.00157256	126.2	2	GYSSLLK(1)R	-2.008	0.803813	1.06428	1.95558	1.07962	1.0795	0.730924	1.05666	1.13292	0.745	1.456	1.851	0.953
P17844	45	K	Probable ATP-dependent RNA helicase DDX5 OS=Homo sapiens OX=9606 GN=DDX5 PE=1 SV=1	DDX5	1	0.000723875	105.36	2	K(1)WNLDELPK	0.069793	1.42962	0.615817	1.02	1.46664	1.0795	0.730924	1.05666	1.13292	1.324	0.843	0.965	1.295
P17858	677	K	ATP-dependent 6-phosphofructokinase, liver type OS=Homo sapiens OX=9606 GN=PFKL PE=1 SV=6	PFKL	1	0.00177884	81.642	2	NYGTK(1)LGVK	-0.024597	0.348687	0.787557		1.83374	1.27412	0.734305	0.423463	1.56811	0.274	1.073		1.169
P17980	56	K	26S proteasome regulatory subunit 6A OS=Homo sapiens OX=9606 GN=PSMC3 PE=1 SV=3	PSMC3	1	0.0144967	51.43	2	IMK(1)SEVLR	0.65276		0.98912			1.00109	1.17973	0.882769	0.936414		0.838
P17987	400	K	T-complex protein 1 subunit alpha OS=Homo sapiens OX=9606 GN=TCP1 PE=1 SV=1	TCP1	1	0.0097054	49.16	2	SLHDALCVVK(1)R	-3.2115	1.09409				1.2283	0.847937	1.31854	0.605222	0.891
P18077	45	K	60S ribosomal protein L35a OS=Homo sapiens OX=9606 GN=RPL35A PE=1 SV=2	RPL35A	1	7.69766e-05	121.67	2	DETEFYLGK(1)R	-1.3054	1.09409				1.13338	0.774873	1.25016	0.841585	0.965
P18077	95	K	60S ribosomal protein L35a OS=Homo sapiens OX=9606 GN=RPL35A PE=1 SV=2	RPL35A	1	0.0200625	47.561	2	SNLPAK(1)AIGHR	-2.7801		0.98912			1.13338	0.774873	1.25016	0.841585		1.276
P18124	77	K	60S ribosomal protein L7 OS=Homo sapiens OX=9606 GN=RPL7 PE=1 SV=1	RPL7	1	1.91126e-06	117.99	2	K(1)AGNFYVPAEPK	-3.278	0.511263	1.85807	0.642036	1.26439	1.05559	0.79419	1.31835	0.831871	0.484	2.34	0.487	1.52
P18124	9	K	60S ribosomal protein L7 OS=Homo sapiens OX=9606 GN=RPL7 PE=1 SV=1	RPL7	1	1.78784e-11	171.09	2	K(1)EVPAVPETLK	-4.0737	1.36701	1.39494	0.430256	1.07273	1.05559	0.79419	1.31835	0.831871	1.295	1.756	0.326	1.29
P18124	156	K	60S ribosomal protein L7 OS=Homo sapiens OX=9606 GN=RPL7 PE=1 SV=1	RPL7	1	0.00791424	67.464	2	SVNELIYK(1)R	-4.4712			1.81159		1.05559	0.79419	1.31835	0.831871			1.374
P18206	1020	K	Vinculin OS=Homo sapiens OX=9606 GN=VCL PE=1 SV=4	VCL	1	0.00171576	41.796	2	ALIQCAK(1)DIAK	2.0093		0.98912			1.53957	0.72407	1.31269	0.423667		1.366
P18206	219	K	Vinculin OS=Homo sapiens OX=9606 GN=VCL PE=1 SV=4	VCL	1	4.1174e-11	128.97	2	NSK(1)NQGIEEALK	2.3331	1.72517	1.33994	1.00974	0.497211	1.53957	0.72407	1.31269	0.423667	1.121	1.851	0.769	1.174
P18583	16	K	Protein SON OS=Homo sapiens OX=9606 GN=SON PE=1 SV=4	SON	1	0.016162	49.325	2	SFVVSK(1)FR	-0.68961		0.98912			1.05249	1.12932	1.05478	0.763413		0.876
P18583	277	K	Protein SON OS=Homo sapiens OX=9606 GN=SON PE=1 SV=4	SON	1	2.11809e-09	88.42	2	SVLK(1)SVESTSPEPSK	1.3508		1.18103	1.46011		1.05249	1.12932	1.05478	0.763413		1.046	1.384
P18615	82	K	Negative elongation factor E OS=Homo sapiens OX=9606 GN=NELFE PE=1 SV=3	NELFE	1	0.031726	54.436	2	AETK(1)NSGFK	-1.1222		1.52378	0.832345		0.645911	1.56705	0.700319	1.08672		0.972	1.189
P18615	34	K	Negative elongation factor E OS=Homo sapiens OX=9606 GN=NELFE PE=1 SV=3	NELFE	1	0.00165905	66.953	2	K(1)QSSSSTTSQGGVK	0.42382		1.39705		0.571578	0.645911	1.56705	0.700319	1.08672		0.892		0.526
P18615	130	K	Negative elongation factor E OS=Homo sapiens OX=9606 GN=NELFE PE=1 SV=3	NELFE	1	0.000216885	106	2	K(1)SLYESFVSSSDR	-0.90416		0.98912			0.645911	1.56705	0.700319	1.08672		0.631
P18615	70	K	Negative elongation factor E OS=Homo sapiens OX=9606 GN=NELFE PE=1 SV=3	NELFE	1	0.0023092	79.311	2	QLVK(1)SGAISAIK	-1.3606		1.76797	0.851421	0.722373	0.645911	1.56705	0.700319	1.08672		1.128	1.216	0.665
P18615	95	K	Negative elongation factor E OS=Homo sapiens OX=9606 GN=NELFE PE=1 SV=3	NELFE	0.999789	0.00164633	92.707	2	TLEGK(1)LKDPEK	0.14225		1.60724	0.67137	0.977121	0.645911	1.56705	0.700319	1.08672		1.026	0.959	0.899
P18621	55	K	60S ribosomal protein L17 OS=Homo sapiens OX=9606 GN=RPL17 PE=1 SV=3	RPL17	1	0.00195534	59.645	2	DVTLQK(1)QCVPFR	-4.7643	1.09409				1.03457	0.750871	1.40547	0.809082	1.058
P18621	167	K	60S ribosomal protein L17 OS=Homo sapiens OX=9606 GN=RPL17 PE=1 SV=3	RPL17	0.999994	0.0139728	68.548	2	EQIVPKPEEEVAQK(1)K	-1.2837				0.972763	1.03457	0.750871	1.40547	0.809082				1.202
P18621	37	K	60S ribosomal protein L17 OS=Homo sapiens OX=9606 GN=RPL17 PE=1 SV=3	RPL17	1	0.0300353	53.517	2	ETAQAIK(1)GMHIR	2.4256		0.98912			1.03457	0.750871	1.40547	0.809082		1.317
P18621	49	K	60S ribosomal protein L17 OS=Homo sapiens OX=9606 GN=RPL17 PE=1 SV=3	RPL17	1	0.00293717	72.042	2	YLK(1)DVTLQK	-5.4696	1.33697	1.02445	1.76509	0.747042	1.03457	0.750871	1.40547	0.809082	1.292	1.364	1.256	0.923
P18669	106	K	Phosphoglycerate mutase 1 OS=Homo sapiens OX=9606 GN=PGAM1 PE=1 SV=2	PGAM1	1	0.000226308	78.864	2	AETAAK(1)HGEAQVK	-7.1477	1.09409				0.646847	1.35831	1.06712	0.927725	1.691
P18669	113	K	Phosphoglycerate mutase 1 OS=Homo sapiens OX=9606 GN=PGAM1 PE=1 SV=2	PGAM1	1	0.000357142	108.3	2	HGEAQVK(1)IWR	-1.0157	0.456823	1.3962		1.13901	0.646847	1.35831	1.06712	0.927725	0.706	1.028		1.228
P18669	251	K	Phosphoglycerate mutase 1 OS=Homo sapiens OX=9606 GN=PGAM1 PE=1 SV=2	PGAM1	1	2.93923e-05	104.39	2	AMEAVAAQGK(1)AK	-0.28403	0.6026	2.60753	0.788173	0.367647	0.646847	1.35831	1.06712	0.927725	0.932	1.92	0.739	0.396
P18669	100	K	Phosphoglycerate mutase 1 OS=Homo sapiens OX=9606 GN=PGAM1 PE=1 SV=2	PGAM1	1	5.07334e-38	238.93	2	HYGGLTGLNK(1)AETAAK	-1.6459	0.350693	2.35003	0.313804	1.09958	0.646847	1.35831	1.06712	0.927725	0.542	1.73	0.294	1.185
P18846	69	K	Cyclic AMP-dependent transcription factor ATF-1 OS=Homo sapiens OX=9606 GN=ATF1 PE=1 SV=2	ATF1	1	0.000906498	85.821	2	ILK(1)DLSSEDTR	-0.53982			1.81159
P18858	226	K	DNA ligase 1 OS=Homo sapiens OX=9606 GN=LIG1 PE=1 SV=1	LIG1	1	0.000644599	68.548	3	RAPK(1)TLSSFFTPR	3.056	0.754554			1.27465	1.35304	0.62227	0.58538	1.43931	0.558			0.886
P18858	12	K	DNA ligase 1 OS=Homo sapiens OX=9606 GN=LIG1 PE=1 SV=1	LIG1	1	0.00169728	60.892	2	SIMSFFHPK(1)K	1.7463	1.50552	0.617163			1.35304	0.62227	0.58538	1.43931	1.113	0.992
P18887	243	K	DNA repair protein XRCC1 OS=Homo sapiens OX=9606 GN=XRCC1 PE=1 SV=2	XRCC1	0.994328	0.0534225	51.569	2	AIGSTSK(0.006)PQESPK(0.994)GK	2.1458		0.98912			1.1745	1.35088	0.583911	0.890715		0.732
P18887	247	K	DNA repair protein XRCC1 OS=Homo sapiens OX=9606 GN=XRCC1 PE=1 SV=2	XRCC1	1	2.39188e-14	200.11	2	K(1)LDLNQEEK	0.004097	0.846234	1.93385	0.627049	0.900082	1.1745	1.35088	0.583911	0.890715	0.721	1.432	1.074	1.011
P18887	255	K	DNA repair protein XRCC1 OS=Homo sapiens OX=9606 GN=XRCC1 PE=1 SV=2	XRCC1	1	0.00488985	94.804	2	KLDLNQEEK(1)K	-2.3635	0.409302	1.60821			1.1745	1.35088	0.583911	0.890715	0.348	1.19
P18887	271	K	DNA repair protein XRCC1 OS=Homo sapiens OX=9606 GN=XRCC1 PE=1 SV=2	XRCC1	1	0.00020292	85.742	4	KTPSKPPAQLSPSVPK(1)RPK	3.8786		1.70889	0.617881	0.905877	1.1745	1.35088	0.583911	0.890715		1.265	1.058	1.017
P18887	274	K	DNA repair protein XRCC1 OS=Homo sapiens OX=9606 GN=XRCC1 PE=1 SV=2	XRCC1	1	0.00951259	93.467	2	RPK(1)LPAPTR	1.8527				0.972763	1.1745	1.35088	0.583911	0.890715				1.092
P18887	431	K	DNA repair protein XRCC1 OS=Homo sapiens OX=9606 GN=XRCC1 PE=1 SV=2	XRCC1	1	6.15417e-06	175.51	2	LPQK(1)QPQTK	-0.25811	1.17533	1.69375	0.411108	0.959569	1.1745	1.35088	0.583911	0.890715	1.001	1.254	0.704	1.077
P18887	169	K	DNA repair protein XRCC1 OS=Homo sapiens OX=9606 GN=XRCC1 PE=1 SV=2	XRCC1	1	1.19381e-09	184.04	2	VTVTK(1)LGQFR	-1.7446	0.947254	1.95574	0.672071	0.764564	1.1745	1.35088	0.583911	0.890715	0.807	1.448	1.151	0.858
P19338	223	K	Nucleolin OS=Homo sapiens OX=9606 GN=NCL PE=1 SV=3	NCL	1	0.0024617	101.41	2	AAK(1)VVPVK	-3.2018	0.961362	1.23732	0.825384	1.37624	0.85164	0.802067	1.23072	1.11558	1.129	1.543	0.671	1.234
P19338	87	K	Nucleolin OS=Homo sapiens OX=9606 GN=NCL PE=1 SV=3	NCL	1	0.0106908	78.816	2	AAVTPGK(1)K	4.3943				0.972763	0.85164	0.802067	1.23072	1.11558				0.872
P19338	88	K	Nucleolin OS=Homo sapiens OX=9606 GN=NCL PE=1 SV=3	NCL	1	0.00700942	98.009	2	K(1)AAATPAK	0.78572	1.11887		1.77056		0.85164	0.802067	1.23072	1.11558	1.314		1.439
P19338	370	K	Nucleolin OS=Homo sapiens OX=9606 GN=NCL PE=1 SV=3	NCL	1	3.00648e-05	71.219	2	ALELTGLK(1)VFGNEIK	-2.6155	1.09409				0.85164	0.802067	1.23072	1.11558	1.285
P19338	124	K	Nucleolin OS=Homo sapiens OX=9606 GN=NCL PE=1 SV=3	NCL	1	0.00176944	79.809	2	ALVATPGK(1)K	0.81579	0.898322	1.30658	1.01976	1.2598	0.85164	0.802067	1.23072	1.11558	1.055	1.629	0.829	1.129
P19338	125	K	Nucleolin OS=Homo sapiens OX=9606 GN=NCL PE=1 SV=3	NCL	1	0.0034709	85.813	2	K(1)GAAIPAK	3.4571	0.959195	1.21092	0.987763	1.31693	0.85164	0.802067	1.23072	1.11558	1.126	1.51	0.803	1.18
P19338	109	K	Nucleolin OS=Homo sapiens OX=9606 GN=NCL PE=1 SV=3	NCL	1	0.00440437	79.809	2	AVTTPGK(1)K	2.1257	0.996652	1.23779	1.07675	1.20942	0.85164	0.802067	1.23072	1.11558	1.17	1.543	0.875	1.084
P19338	545	K	Nucleolin OS=Homo sapiens OX=9606 GN=NCL PE=1 SV=3	NCL	1	0.000366484	96.311	2	EALNSCNK(1)R	-0.34602	1.49482	0.859098		0.744342	0.85164	0.802067	1.23072	1.11558	1.755	1.071		0.667
P19338	610	K	Nucleolin OS=Homo sapiens OX=9606 GN=NCL PE=1 SV=3	NCL	1	2.4912e-07	102.1	2	ETGSSK(1)GFGFVDFNSEEDAK	-1.3524	0.705392	1.07977		1.22921	0.85164	0.802067	1.23072	1.11558	0.828	1.346		1.102
P19338	132	K	Nucleolin OS=Homo sapiens OX=9606 GN=NCL PE=1 SV=3	NCL	1	0.00144007	126.82	2	GAAIPAK(1)GAK	0.94164	1.15462	1.07759	0.78256	1.3845	0.85164	0.802067	1.23072	1.11558	1.356	1.344	0.636	1.241
P19338	116	K	Nucleolin OS=Homo sapiens OX=9606 GN=NCL PE=1 SV=3	NCL	1	4.44667e-19	168.05	2	GATPGK(1)ALVATPGK	2.081	0.872255	1.26706	1.132	1.26157	0.85164	0.802067	1.23072	1.11558	1.024	1.58	0.92	1.131
P19338	477	K	Nucleolin OS=Homo sapiens OX=9606 GN=NCL PE=1 SV=3	NCL	1	2.16427e-22	208.03	2	GGK(1)NSTWSGESK	1.2241	0.974181	1.14458	0.829265	1.45397	0.85164	0.802067	1.23072	1.11558	1.144	1.427	0.674	1.303
P19338	80	K	Nucleolin OS=Homo sapiens OX=9606 GN=NCL PE=1 SV=3	NCL	1	0.00281405	113.7	2	K(1)AAVTPGK	-2.2217		1.58984	1.43396	0.584753	0.85164	0.802067	1.23072	1.11558		1.982	1.165	0.524
P19338	348	K	Nucleolin OS=Homo sapiens OX=9606 GN=NCL PE=1 SV=3	NCL	1	4.50606e-07	75.012	2	K(1)FGYVDFESAEDLEK	1.4228	0.898522	1.16593			0.85164	0.802067	1.23072	1.11558	1.055	1.454
P19338	16	K	Nucleolin OS=Homo sapiens OX=9606 GN=NCL PE=1 SV=3	NCL	1	0.0174023	76.833	2	K(1)MAPPPK	-0.88693	0.187316	0.203051		2.55205	0.85164	0.802067	1.23072	1.11558	0.22	0.253		2.288
P19338	297	K	Nucleolin OS=Homo sapiens OX=9606 GN=NCL PE=1 SV=3	NCL	1	4.88898e-58	184.31	3	QK(1)VEGTEPTTAFNLFVGNLNFNK	-0.0057952	0.303231	1.38462		1.28696	0.85164	0.802067	1.23072	1.11558	0.356	1.726		1.154
P19338	96	K	Nucleolin OS=Homo sapiens OX=9606 GN=NCL PE=1 SV=3	NCL	1	0.000946847	117.39	2	K(1)TVTPAK	1.6579	1.19875		1.28142	1.1644	0.85164	0.802067	1.23072	1.11558	1.408		1.041	1.044
P19338	102	K	Nucleolin OS=Homo sapiens OX=9606 GN=NCL PE=1 SV=3	NCL	1	3.51513e-10	174.23	2	TVTPAK(1)AVTTPGK	1.9711	0.807689	1.29208	0.916265	1.41021	0.85164	0.802067	1.23072	1.11558	0.948	1.611	0.744	1.264
P19338	71	K	Nucleolin OS=Homo sapiens OX=9606 GN=NCL PE=1 SV=3	NCL	1	0.000379087	114.64	2	K(1)VAVATPAK	0.14727	0.945783	1.34826	0.864738	1.25985	0.85164	0.802067	1.23072	1.11558	1.111	1.681	0.703	1.129
P19338	79	K	Nucleolin OS=Homo sapiens OX=9606 GN=NCL PE=1 SV=3	NCL	1	0.000368038	110.22	2	VAVATPAK(1)K	-2.1035	0.889722	1.25534	1.00346	1.32659	0.85164	0.802067	1.23072	1.11558	1.045	1.565	0.815	1.189
P19338	63	K	Nucleolin OS=Homo sapiens OX=9606 GN=NCL PE=1 SV=3	NCL	1	0.000449778	122.44	2	K(1)VVVSPTK	-0.96635			1.38691	1.2008	0.85164	0.802067	1.23072	1.11558			1.127	1.076
P19338	70	K	Nucleolin OS=Homo sapiens OX=9606 GN=NCL PE=1 SV=3	NCL	1	9.58957e-09	184.04	2	VVVSPTK(1)K	-0.093155	0.936992	1.39002	0.921554	1.19609	0.85164	0.802067	1.23072	1.11558	1.1	1.733	0.749	1.072
P19338	424	K	Nucleolin OS=Homo sapiens OX=9606 GN=NCL PE=1 SV=3	NCL	1	0.0288086	58.687	2	LVSK(1)DGK	0.65246	0.894908	0.978037		1.16076	0.85164	0.802067	1.23072	1.11558	1.051	1.219		1.04
P19338	403	K	Nucleolin OS=Homo sapiens OX=9606 GN=NCL PE=1 SV=3	NCL	1	0.00907339	54.27	2	NLPYK(1)VTQDELK	-1.6542		0.80897		1.14993	0.85164	0.802067	1.23072	1.11558		1.009		1.031
P19338	467	K	Nucleolin OS=Homo sapiens OX=9606 GN=NCL PE=1 SV=3	NCL	1	3.07541e-75	258.79	2	SISLYYTGEK(1)GQNQDYR	-3.5887	0.808497	1.2959	0.757479	1.49101	0.85164	0.802067	1.23072	1.11558	0.949	1.616	0.615	1.337
P19338	429	K	Nucleolin OS=Homo sapiens OX=9606 GN=NCL PE=1 SV=3	NCL	1	0.000169596	90.306	2	SK(1)GIAYIEFK	-0.23276	0.901781	1.12293	0.979001	1.45923	0.85164	0.802067	1.23072	1.11558	1.059	1.4	0.795	1.308
P19338	523	K	Nucleolin OS=Homo sapiens OX=9606 GN=NCL PE=1 SV=3	NCL	1	2.17067e-08	93.026	2	SK(1)GYAFIEFASFEDAK	0.11073	0.444597	0.709803		1.82493	0.85164	0.802067	1.23072	1.11558	0.522	0.885		1.636
P19338	572	K	Nucleolin OS=Homo sapiens OX=9606 GN=NCL PE=1 SV=3	NCL	1	0.0109409	54.436	2	SQPSK(1)TLFVK	2.3497	0.822088	1.23503			0.85164	0.802067	1.23072	1.11558	0.965	1.54
P19338	577	K	Nucleolin OS=Homo sapiens OX=9606 GN=NCL PE=1 SV=3	NCL	1	7.00071e-34	207.06	2	TLFVK(1)GLSEDTTEETLK	0.061672	1.07069	1.20415	0.526196	1.47231	0.85164	0.802067	1.23072	1.11558	1.257	1.501	0.428	1.32
P19338	398	K	Nucleolin OS=Homo sapiens OX=9606 GN=NCL PE=1 SV=3	NCL	1	0.000152348	126.82	2	TLLAK(1)NLPYK	-0.2272	0.993648	1.22837	1.01357	1.25528	0.85164	0.802067	1.23072	1.11558	1.167	1.532	0.824	1.125
P19447	771	K	General transcription and DNA repair factor IIH helicase subunit XPB OS=Homo sapiens OX=9606 GN=ERCC3 PE=1 SV=1	ERCC3	1	0.00101207	40.533	2	APSK(1)HVHPLFK	-2.061			1.81159		0.829103	0.810231	1.21015	1.15052			1.497
P19447	222	K	General transcription and DNA repair factor IIH helicase subunit XPB OS=Homo sapiens OX=9606 GN=ERCC3 PE=1 SV=1	ERCC3	1	1.83413e-15	164.3	2	SAISK(1)TAESSGGPSTSR	0.7882	0.716378	1.26278		1.03945	0.829103	0.810231	1.21015	1.15052	0.864	1.559		0.903
P19784	103	K	Casein kinase II subunit alpha' OS=Homo sapiens OX=9606 GN=CSNK2A2 PE=1 SV=1	CSNK2A2	1	0.000619175	68.49	2	LIDTVK(1)DPVSK	-2.0744	1.09409				1.72228	0.594686	1.0048	0.67823	0.635
P20042	79	K	Eukaryotic translation initiation factor 2 subunit 2 OS=Homo sapiens OX=9606 GN=EIF2S2 PE=1 SV=2	EIF2S2	1	3.59578e-30	178.65	2	DASDDLDDLNFFNQK(1)K	0.55598	0.423646	1.93145		0.642109	1.03904	1.19271	1.09587	0.672377	0.408	1.619		0.955
P20042	87	K	Eukaryotic translation initiation factor 2 subunit 2 OS=Homo sapiens OX=9606 GN=EIF2S2 PE=1 SV=2	EIF2S2	1	3.78149e-08	133.07	2	K(1)IFDIDEAEEGVK	-2.3422	0.793383	2.18145	0.649903	0.691302	1.03904	1.19271	1.09587	0.672377	0.764	1.829	0.593	1.028
P20042	293	K	Eukaryotic translation initiation factor 2 subunit 2 OS=Homo sapiens OX=9606 GN=EIF2S2 PE=1 SV=2	EIF2S2	1	0.000373081	58.889	2	SPDTILQK(1)DTR	4.1722		0.98912			1.03904	1.19271	1.09587	0.672377		0.829
P20042	324	K	Eukaryotic translation initiation factor 2 subunit 2 OS=Homo sapiens OX=9606 GN=EIF2S2 PE=1 SV=2	EIF2S2	1	2.01909e-05	154.81	2	TGFQAVTGK(1)R	-2.7667	0.556033	2.2405	0.410585		1.03904	1.19271	1.09587	0.672377	0.535	1.878	0.375
P20248	54	K	Cyclin-A2 OS=Homo sapiens OX=9606 GN=CCNA2 PE=1 SV=2	CCNA2	1	0.000464422	65.933	2	AALAVLK(1)SGNPR	-5.2444	0.480586	2.02702	1.1754	0.839111
P20290	54	K	Transcription factor BTF3 OS=Homo sapiens OX=9606 GN=BTF3 PE=1 SV=1	BTF3	1	0.0103343	46.033	2	ETIMNQEK(1)LAK	0.14755				0.972763	0.788481	0.90028	1.53076	0.780484				1.246
P20290	57	K	Transcription factor BTF3 OS=Homo sapiens OX=9606 GN=BTF3 PE=1 SV=1	BTF3	1	0.00034636	97.033	2	LAK(1)LQAQVR	-2.5604	1.09247	1.76557	0.668653	0.824314	0.788481	0.90028	1.53076	0.780484	1.386	1.961	0.437	1.056
Q96K17	18	K	Transcription factor BTF3 homolog 4 OS=Homo sapiens OX=9606 GN=BTF3L4 PE=1 SV=1	BTF3L4	1	0.0461284	56.014	2	IGGK(1)GTAR	2.6878		0.98912			1.24944	1.14271	0.526937	1.08092		0.866
P20290	171	K	Transcription factor BTF3 OS=Homo sapiens OX=9606 GN=BTF3 PE=1 SV=1	BTF3	1	0.0035433	61.577	2	LAEALPK(1)QSVDGK	-2.2992	0.645032	1.39509			0.788481	0.90028	1.53076	0.780484	0.818	1.55
P20810	64	K	Calpastatin OS=Homo sapiens OX=9606 GN=CAST PE=1 SV=4	CAST	1	0.000145667	87.895	2	EHTEPK(1)SLPK	4.7676	1.28995	1.00084	1.46582		1.42059	0.504562	1.69291	0.38194	0.908	1.984	0.866
P20810	68	K	Calpastatin OS=Homo sapiens OX=9606 GN=CAST PE=1 SV=4	CAST	1	2.53815e-08	87.727	2	SLPK(1)QASDTGSNDAHNK	2.0697	1.78524	0.907855	0.816032		1.42059	0.504562	1.69291	0.38194	1.257	1.799	0.482
P20810	132	K	Calpastatin OS=Homo sapiens OX=9606 GN=CAST PE=1 SV=4	CAST	1	0.000241893	77.431	3	K(1)SLTPAVPVESKPDKPSGK	-3.4243	1.09409				1.42059	0.504562	1.69291	0.38194	0.77
P20810	50	K	Calpastatin OS=Homo sapiens OX=9606 GN=CAST PE=1 SV=4	CAST	1	0.0030215	94.806	2	LSVVHEK(1)K	2.381	1.61485	0.846001	1.21144		1.42059	0.504562	1.69291	0.38194	1.137	1.677	0.716
P20810	43	K	Calpastatin OS=Homo sapiens OX=9606 GN=CAST PE=1 SV=4	CAST	1	3.93909e-08	148.76	2	SQSTK(1)LSVVHEK	2.5304	1.49162	1.11081	1.97755	0.410533	1.42059	0.504562	1.69291	0.38194	1.05	2.202	1.168	1.075
P21266	98	K	Glutathione S-transferase Mu 3 OS=Homo sapiens OX=9606 GN=GSTM3 PE=1 SV=3	GSTM3	1	1.19095e-05	104.49	3	KHNMCGETEEEK(1)IR	0.13207				0.972763	0.146813	1.41423		1.43896				0.676
P21266	73	K	Glutathione S-transferase Mu 3 OS=Homo sapiens OX=9606 GN=GSTM3 PE=1 SV=3	GSTM3	1	0.0261622	47.561	2	NK(1)ITQSNAILR	2.1509		0.98912			0.146813	1.41423		1.43896		0.699
P21291	112	K	Cysteine and glycine-rich protein 1 OS=Homo sapiens OX=9606 GN=CSRP1 PE=1 SV=3	CSRP1	1	2.37093e-09	187.23	2	FAQK(1)IGGSER	-0.17866	0.658087	0.746558	1.65542	1.68283	0.645228	0.397101	1.5296	1.42807	1.02	1.88	1.082	1.178
P21291	173	K	Cysteine and glycine-rich protein 1 OS=Homo sapiens OX=9606 GN=CSRP1 PE=1 SV=3	CSRP1	1	0.00763212	58.286	2	GCYAK(1)NFGPK	1.3608	0.221626			1.74848	0.645228	0.397101	1.5296	1.42807	0.343			1.224
P21291	178	K	Cysteine and glycine-rich protein 1 OS=Homo sapiens OX=9606 GN=CSRP1 PE=1 SV=3	CSRP1	1	1.39885e-47	189.13	2	NFGPK(1)GFGFGQGAGALVHSE	-2.2503	0.667498	0.649382	1.15405	2.03925	0.645228	0.397101	1.5296	1.42807	1.035	1.635	0.754	1.428
P21291	84	K	Cysteine and glycine-rich protein 1 OS=Homo sapiens OX=9606 GN=CSRP1 PE=1 SV=3	CSRP1	1	1.38897e-05	89.636	2	GYGYGQGAGTLSTDK(1)GESLGIK	-1.0824				0.972763	0.645228	0.397101	1.5296	1.42807				0.681
P21291	108	K	Cysteine and glycine-rich protein 1 OS=Homo sapiens OX=9606 GN=CSRP1 PE=1 SV=3	CSRP1	1	5.6568e-35	212.93	2	PTTNPNASK(1)FAQK	-0.76887	0.415731	0.462851	1.47491	2.27425	0.645228	0.397101	1.5296	1.42807	0.644	1.166	0.964	1.593
P21291	69	K	Cysteine and glycine-rich protein 1 OS=Homo sapiens OX=9606 GN=CSRP1 PE=1 SV=3	CSRP1	1	7.5781e-12	87.251	2	YGPK(1)GYGYGQGAGTLSTDK	-2.0048	0.24843		0.852782	2.23949	0.645228	0.397101	1.5296	1.42807	0.385		0.558	1.568
P21291	137	K	Cysteine and glycine-rich protein 1 OS=Homo sapiens OX=9606 GN=CSRP1 PE=1 SV=3	CSRP1	1	0.0392668	49.16	2	VIGAGK(1)SWHK	0.14747				0.972763	0.645228	0.397101	1.5296	1.42807				0.681
P21333	1294	K	Filamin-A OS=Homo sapiens OX=9606 GN=FLNA PE=1 SV=4	FLNA	1	0.0015003	71.896	2	ALTQTGGPHVK(1)AR	0.041856	0.996631			1.05942	1.50354	0.170568	0.946	1.37989	0.663			0.768
P21333	2024	K	Filamin-A OS=Homo sapiens OX=9606 GN=FLNA PE=1 SV=4	FLNA	1	0.00032612	105.36	2	ETGEHLVHVK(1)K	-2.3306				0.972763	1.50354	0.170568	0.946	1.37989				0.705
P21333	906	K	Filamin-A OS=Homo sapiens OX=9606 GN=FLNA PE=1 SV=4	FLNA	1	0.0104467	52.837	2	GK(1)LDVQFSGLTK	-3.2532				0.972763	1.50354	0.170568	0.946	1.37989				0.705
P21333	916	K	Filamin-A OS=Homo sapiens OX=9606 GN=FLNA PE=1 SV=4	FLNA	1	2.75306e-07	128.46	2	LDVQFSGLTK(1)GDAVR	-0.76334	1.15647	0.239474	0.594924	2.30786	1.50354	0.170568	0.946	1.37989	0.769	1.404	0.629	1.672
P21333	2569	K	Filamin-A OS=Homo sapiens OX=9606 GN=FLNA PE=1 SV=4	FLNA	1	0.0335984	44.57	2	GLGLSK(1)AYVGQK	-1.7916	1.09409				1.50354	0.170568	0.946	1.37989	0.728
P21333	626	K	Filamin-A OS=Homo sapiens OX=9606 GN=FLNA PE=1 SV=4	FLNA	1	2.66705e-06	95.656	2	IECDDK(1)GDGSCDVR	-4.5352	1.09409				1.50354	0.170568	0.946	1.37989	0.728
P21333	700	K	Filamin-A OS=Homo sapiens OX=9606 GN=FLNA PE=1 SV=4	FLNA	1	7.66537e-08	109.16	3	TGVAVNKPAEFTVDAK(1)HGGK	1.9581				0.972763	1.50354	0.170568	0.946	1.37989				0.705
P21333	1538	K	Filamin-A OS=Homo sapiens OX=9606 GN=FLNA PE=1 SV=4	FLNA	1	0.00220111	69.915	2	VK(1)VLPTHDASK	-1.2286				0.972763	1.50354	0.170568	0.946	1.37989				0.705
P21333	771	K	Filamin-A OS=Homo sapiens OX=9606 GN=FLNA PE=1 SV=4	FLNA	1	0.014241	61.577	2	VNVGAGSHPNK(1)VK	1.2623				0.972763	1.50354	0.170568	0.946	1.37989				0.705
P21333	338	K	Filamin-A OS=Homo sapiens OX=9606 GN=FLNA PE=1 SV=4	FLNA	1	0.0064491	60.589	2	VTANNDK(1)NR	0.49947	0.971045			1.08216	1.50354	0.170568	0.946	1.37989	0.646			0.784
P21333	781	K	Filamin-A OS=Homo sapiens OX=9606 GN=FLNA PE=1 SV=4	FLNA	1	0.000183781	62.271	2	VYGPGVAK(1)TGLK	-1.2003	0.826288			1.21087	1.50354	0.170568	0.946	1.37989	0.55			0.878
P21796	20	K	Voltage-dependent anion-selective channel protein 1 OS=Homo sapiens OX=9606 GN=VDAC1 PE=1 SV=2	VDAC1	1	0.00137409	62.271	2	DVFTK(1)GYGFGLIK	-0.6398		0.98912			0.879185	0.759818	1.35293	1.00807		1.302
P21796	61	K	Voltage-dependent anion-selective channel protein 1 OS=Homo sapiens OX=9606 GN=VDAC1 PE=1 SV=2	VDAC1	1	0.00734914	57.032	2	VTGSLETK(1)YR	-0.98264			1.81159		0.879185	0.759818	1.35293	1.00807			1.339
P22061	4	K	Protein-L-isoaspartate(D-aspartate) O-methyltransferase OS=Homo sapiens OX=9606 GN=PCMT1 PE=1 SV=4	PCMT1	1	2.20637e-13	145.08	3	AWK(1)SGGASHSELIHNLR	-2.2969	1.24479	1.2557	0.403192	1.33287	1.17517	0.999547	0.85829	0.966997	1.059	1.256	0.47	1.378
P22087	318	K	rRNA 2'-O-methyltransferase fibrillarin OS=Homo sapiens OX=9606 GN=FBL PE=1 SV=2	FBL	1	0.000189748	81.799	3	DHAVVVGVYRPPPK(1)VK	-0.47248	0.720633			1.30481	0.921297	0.854797	1.06252	1.16139	0.782			1.123
P22087	102	K	rRNA 2'-O-methyltransferase fibrillarin OS=Homo sapiens OX=9606 GN=FBL PE=1 SV=2	FBL	1	0.00852674	41.824	2	GK(1)EDALVTK	-3.265	1.09409				0.921297	0.854797	1.06252	1.16139	1.188
P22102	459	K	Trifunctional purine biosynthetic protein adenosine-3 OS=Homo sapiens OX=9606 GN=GART PE=1 SV=1	GART	1	0.0542918	41.796	2	IQPLAK(1)ATSR	-3.7992	1.09409				1.16609	1.07027	1.16777	0.59587	0.938
P22234	11	K	Multifunctional protein ADE2 OS=Homo sapiens OX=9606 GN=PAICS PE=1 SV=3	PAICS	1	6.17882e-05	134.66	2	ATAEVLNIGK(1)K	-4.6328	1.18511	1.43334	0.847282		0.93873	0.842205	1.18826	1.03081	1.262	1.702	0.713
P22234	235	K	Multifunctional protein ADE2 OS=Homo sapiens OX=9606 GN=PAICS PE=1 SV=3	PAICS	1	4.52621e-11	136.06	2	DLK(1)EVTPEGLQMVK	-1.679	0.521168	0.858422		1.61069	0.93873	0.842205	1.18826	1.03081	0.555	1.019		1.563
P22234	110	K	Multifunctional protein ADE2 OS=Homo sapiens OX=9606 GN=PAICS PE=1 SV=3	PAICS	1	0.00433374	67.464	2	IATGSFLK(1)R	-1.662		0.98912			0.93873	0.842205	1.18826	1.03081		1.174
P22234	47	K	Multifunctional protein ADE2 OS=Homo sapiens OX=9606 GN=PAICS PE=1 SV=3	PAICS	1	0.00907494	82.716	2	K(1)NHLEGK	-0.60973		0.98912			0.93873	0.842205	1.18826	1.03081		1.174
P22392	49	K	Nucleoside diphosphate kinase B OS=Homo sapiens OX=9606 GN=NME2 PE=1 SV=1	NME2	1	8.76222e-07	102.57	3	ASEEHLK(1)QHYIDLK	1.8581		0.769242		1.189
P22392	39	K	Nucleoside diphosphate kinase B OS=Homo sapiens OX=9606 GN=NME2 PE=1 SV=1	NME2	1	0.0113151	61.494	2	LVAMK(1)FLR	0.51731				0.972763
P22392	124	K	Nucleoside diphosphate kinase B OS=Homo sapiens OX=9606 GN=NME2 PE=1 SV=1	NME2	1	2.58456e-06	98.865	2	NIIHGSDSVK(1)SAEK	0.058879		0.671142		1.28548
P22532	66	K	Small proline-rich protein 2D OS=Homo sapiens OX=9606 GN=SPRR2D PE=2 SV=2	SPRR2D	1	2.84757e-12	102.03	2	YPPVTPSPPCQPK(1)CPPK	-0.53678			1.81159
P22626	104	K	Heterogeneous nuclear ribonucleoproteins A2/B1 OS=Homo sapiens OX=9606 GN=HNRNPA2B1 PE=1 SV=2	HNRNPA2B1	1	7.43665e-06	119.55	2	EESGK(1)PGAHVTVK	-0.42102	1.95293	0.441359		0.747867	1.22692	1.0597	0.862614	0.850762	1.592	0.416		0.879
P22626	112	K	Heterogeneous nuclear ribonucleoproteins A2/B1 OS=Homo sapiens OX=9606 GN=HNRNPA2B1 PE=1 SV=2	HNRNPA2B1	1	0.000165019	104.04	2	EESGKPGAHVTVK(1)K	2.5994	1.02115	1.40827		0.625403	1.22692	1.0597	0.862614	0.850762	0.832	1.329		0.735
P23193	19	K	Transcription elongation factor A protein 1 OS=Homo sapiens OX=9606 GN=TCEA1 PE=1 SV=2	TCEA1	1	0.000641814	99.34	2	K(1)NAAGALDLLK	0.8185		1.49637	0.882561		0.695406	1.21952	0.842808	1.24227		1.227	1.047
P23193	84	K	Transcription elongation factor A protein 1 OS=Homo sapiens OX=9606 GN=TCEA1 PE=1 SV=2	TCEA1	1	0.00148494	71.219	2	LLDGPSTEK(1)DLDEK	1.5633		0.98912			0.695406	1.21952	0.842808	1.24227		0.811
P23193	242	K	Transcription elongation factor A protein 1 OS=Homo sapiens OX=9606 GN=TCEA1 PE=1 SV=2	TCEA1	1	0.0211116	45.489	2	NLTK(1)EAIR	-1.4291		0.98912			0.695406	1.21952	0.842808	1.24227		0.811
P23246	703	K	Splicing factor, proline- and glutamine-rich OS=Homo sapiens OX=9606 GN=SFPQ PE=1 SV=2	SFPQ	1	1.99639e-14	207.67	2	GREEYEGPNK(1)K	1.6302	1.306	1.83402	0.0926476	0.876433	1.09885	0.865004	1.00775	1.0284	1.189	2.12	0.092	0.852
P23246	211	K	Splicing factor, proline- and glutamine-rich OS=Homo sapiens OX=9606 GN=SFPQ PE=1 SV=2	SFPQ	1	0.00733632	67.464	2	GGK(1)MPGGPK	2.2228	1.14938	0.812654	0.276676	1.92135	1.09885	0.865004	1.00775	1.0284	1.046	0.939	0.275	1.868
P23246	208	K	Splicing factor, proline- and glutamine-rich OS=Homo sapiens OX=9606 GN=SFPQ PE=1 SV=2	SFPQ	1	0.00140338	72.042	2	QGPGPGGPK(1)GGK	0.39293	1.45314	0.684709		0.952906	1.09885	0.865004	1.00775	1.0284	1.322	0.792		0.927
P23246	559	K	Splicing factor, proline- and glutamine-rich OS=Homo sapiens OX=9606 GN=SFPQ PE=1 SV=2	SFPQ	1	0.0261929	41.824	3	RMEELHNQEMQK(1)R	-3.8609	1.09409				1.09885	0.865004	1.00775	1.0284	0.996
P23284	116	K	Peptidyl-prolyl cis-trans isomerase B OS=Homo sapiens OX=9606 GN=PPIB PE=1 SV=2	PPIB	1	0.000243029	65.879	2	GDGTGGK(1)SIYGER	4.4166		1.18455	1.45365		0.750864	0.975742	0.96101	1.31238		1.214	1.513
P23284	215	K	Peptidyl-prolyl cis-trans isomerase B OS=Homo sapiens OX=9606 GN=PPIB PE=1 SV=2	PPIB	0.999988	0.0229107	71.219	2	IEVEKPFAIAK(1)E	-1.0427				0.972763	0.750864	0.975742	0.96101	1.31238				0.741
P23284	165	K	Peptidyl-prolyl cis-trans isomerase B OS=Homo sapiens OX=9606 GN=PPIB PE=1 SV=2	PPIB	1	0.000813037	75.474	2	TAWLDGK(1)HVVFGK	-2.4379				0.972763	0.750864	0.975742	0.96101	1.31238				0.741
P23284	84	K	Peptidyl-prolyl cis-trans isomerase B OS=Homo sapiens OX=9606 GN=PPIB PE=1 SV=2	PPIB	1	0.000309221	53.363	2	TVDNFVALATGEK(1)GFGYK	0.39705				0.972763	0.750864	0.975742	0.96101	1.31238				0.741
P23284	67	K	Peptidyl-prolyl cis-trans isomerase B OS=Homo sapiens OX=9606 GN=PPIB PE=1 SV=2	PPIB	1	0.00967207	61.48	2	VIFGLFGK(1)TVPK	-1.8139				0.972763	0.750864	0.975742	0.96101	1.31238				0.741
P23396	10	K	40S ribosomal protein S3 OS=Homo sapiens OX=9606 GN=RPS3 PE=1 SV=2	RPS3	1	0.00284362	69.915	2	K(1)FVADGIFK	0.62639	1.17942	0.984566	1.67864		0.997699	0.828332	1.29633	0.877638	1.182	1.189	1.295
P23396	62	K	40S ribosomal protein S3 OS=Homo sapiens OX=9606 GN=RPS3 PE=1 SV=2	RPS3	1	0.000254234	97.277	2	TQNVLGEK(1)GR	0.47656		0.98912			0.997699	0.828332	1.29633	0.877638		1.194
P23396	108	K	40S ribosomal protein S3 OS=Homo sapiens OX=9606 GN=RPS3 PE=1 SV=2	RPS3	1	0.00390872	65.156	2	YK(1)LLGGLAVR	-0.98933	1.35285	0.755189			0.997699	0.828332	1.29633	0.877638	1.356	0.912
P23443	431	K	Ribosomal protein S6 kinase beta-1 OS=Homo sapiens OX=9606 GN=RPS6KB1 PE=1 SV=2	RPS6KB1	1	0.00156061	97.033	2	FSFEPK(1)IR	-1.0437				0.972763	0.109384	0.162812	0.127986	3.59982				0.27
P23443	508	K	Ribosomal protein S6 kinase beta-1 OS=Homo sapiens OX=9606 GN=RPS6KB1 PE=1 SV=2	RPS6KB1	1	0.000107299	130.31	2	K(1)QAFPMISK	-3.3182		0.0985518		1.8486	0.109384	0.162812	0.127986	3.59982		0.605		0.514
P23443	450	K	Ribosomal protein S6 kinase beta-1 OS=Homo sapiens OX=9606 GN=RPS6KB1 PE=1 SV=2	RPS6KB1	1	1.69154e-05	68.108	2	TPVSPVK(1)FSPGDFWGR	0.79837				0.972763	0.109384	0.162812	0.127986	3.59982				0.27
P23511	290	K	Nuclear transcription factor Y subunit alpha OS=Homo sapiens OX=9606 GN=NFYA PE=1 SV=2	NFYA	1	0.00772312	56.378	2	LEAEGK(1)IPK	-1.0044		1.02233		0.940101	1.04674	1.0344	0.450271	1.4686		0.988		0.64
P23526	389	K	Adenosylhomocysteinase OS=Homo sapiens OX=9606 GN=AHCY PE=1 SV=4	AHCY	1	0.0106645	42.061	2	K(1)LDEAVAEAHLGK	-0.58495		0.98912			0.639242	1.28761	1.28273	0.790418		0.768
P23526	408	K	Adenosylhomocysteinase OS=Homo sapiens OX=9606 GN=AHCY PE=1 SV=4	AHCY	1	0.0392947	41.025	2	LTK(1)LTEK	-0.092668		0.98912			0.639242	1.28761	1.28273	0.790418		0.768
P23526	188	K	Adenosylhomocysteinase OS=Homo sapiens OX=9606 GN=AHCY PE=1 SV=4	AHCY	1	0.00448588	57.888	2	SK(1)FDNLYGCR	3.515	1.27881	0.822121			0.639242	1.28761	1.28273	0.790418	2.001	0.638
P23528	44	K	Cofilin-1 OS=Homo sapiens OX=9606 GN=CFL1 PE=1 SV=3	CFL1	1	4.76053e-06	99.855	2	AVLFCLSEDK(1)K	-3.4406	2.09334	1.19497	0.325877	0.679655	1.0609	1.04496	0.755277	1.13886	1.973	1.144	0.431	0.597
P23528	45	K	Cofilin-1 OS=Homo sapiens OX=9606 GN=CFL1 PE=1 SV=3	CFL1	1	0.000686387	83.623	2	K(1)NIILEEGK	-2.703	1.28352	1.52556	0.515438		1.0609	1.04496	0.755277	1.13886	1.21	1.46	0.682
P23528	73	K	Cofilin-1 OS=Homo sapiens OX=9606 GN=CFL1 PE=1 SV=3	CFL1	0.931922	3.99705e-11	76.831	3	EILVGDVGQTVDDPYATFVK(0.932)MLPDK(0.068)DCR	2.581				0.972763	1.0609	1.04496	0.755277	1.13886				0.854
P23528	78	K	Cofilin-1 OS=Homo sapiens OX=9606 GN=CFL1 PE=1 SV=3	CFL1	1	0.00615307	82.716	2	MLPDK(1)DCR	-5.5541	1.69314	0.447545			1.0609	1.04496	0.755277	1.13886	1.596	0.428
P23528	144	K	Cofilin-1 OS=Homo sapiens OX=9606 GN=CFL1 PE=1 SV=3	CFL1	1	9.04892e-15	119.79	2	HELQANCYEEVK(1)DR	-2.7968	1.51365	0.868695		0.718162	1.0609	1.04496	0.755277	1.13886	1.427	0.831		0.631
P23528	34	K	Cofilin-1 OS=Homo sapiens OX=9606 GN=CFL1 PE=1 SV=3	CFL1	1	0.000348593	86.243	2	K(1)AVLFCLSEDKK	-0.2604	1.50347	1.00102		0.597081	1.0609	1.04496	0.755277	1.13886	1.417	0.958		0.524
P23528	112	K	Cofilin-1 OS=Homo sapiens OX=9606 GN=CFL1 PE=1 SV=3	CFL1	1	0.000210031	117.03	3	KEDLVFIFWAPESAPLK(1)SK	-2.1541				0.972763	1.0609	1.04496	0.755277	1.13886				0.854
P23528	114	K	Cofilin-1 OS=Homo sapiens OX=9606 GN=CFL1 PE=1 SV=3	CFL1	1	0.0107757	49.16	2	SK(1)MIYASSK	-2.4446	1.08429	0.997981			1.0609	1.04496	0.755277	1.13886	1.022	0.955
P23528	22	K	Cofilin-1 OS=Homo sapiens OX=9606 GN=CFL1 PE=1 SV=3	CFL1	1	2.26788e-09	142.56	2	K(1)SSTPEEVK	1.3492	1.7001	1.69759	0.179118	0.613786	1.0609	1.04496	0.755277	1.13886	1.603	1.625	0.237	0.539
P23528	30	K	Cofilin-1 OS=Homo sapiens OX=9606 GN=CFL1 PE=1 SV=3	CFL1	1	0.0157811	43.734	2	SSTPEEVK(1)K	2.8343		1.16898		0.795877	1.0609	1.04496	0.755277	1.13886		1.119		0.699
P23528	132	K	Cofilin-1 OS=Homo sapiens OX=9606 GN=CFL1 PE=1 SV=3	CFL1	1	2.30485e-12	93.026	3	LTGIK(1)HELQANCYEEVK	1.3281	0.983395	1.04757		1.0137	1.0609	1.04496	0.755277	1.13886	0.927	1.002		0.89
P23528	121	K	Cofilin-1 OS=Homo sapiens OX=9606 GN=CFL1 PE=1 SV=3	CFL1	1	0.000233501	66.664	2	MIYASSK(1)DAIK	2.2172	0.802161	0.797586		1.42069	1.0609	1.04496	0.755277	1.13886	0.756	0.763		1.247
P23528	19	K	Cofilin-1 OS=Homo sapiens OX=9606 GN=CFL1 PE=1 SV=3	CFL1	1	0.00650041	82.716	2	VFNDMK(1)VR	1.3607	0.757851	0.83458		1.4237	1.0609	1.04496	0.755277	1.13886	0.714	0.799		1.25
P23528	92	K	Cofilin-1 OS=Homo sapiens OX=9606 GN=CFL1 PE=1 SV=3	CFL1	1	3.0673e-08	145.95	2	YALYDATYETK(1)ESK	2.8321	1.14395	1.33582	0.377233	1.35766	1.0609	1.04496	0.755277	1.13886	1.078	1.278	0.499	1.192
P23588	365	K	Eukaryotic translation initiation factor 4B OS=Homo sapiens OX=9606 GN=EIF4B PE=1 SV=2	EIF4B	1	3.69285e-08	91.245	2	AASIFGGAK(1)PVDTAAR	-2.0505		1.09066		0.872905	0.595979	1.41096	0.898492	1.09457		0.773		0.797
P23588	223	K	Eukaryotic translation initiation factor 4B OS=Homo sapiens OX=9606 GN=EIF4B PE=1 SV=2	EIF4B	1	0.000422205	108.3	2	RGDDSFGDK(1)YR	0.36015		0.98912			0.595979	1.41096	0.898492	1.09457		0.701
P23588	13	K	Eukaryotic translation initiation factor 4B OS=Homo sapiens OX=9606 GN=EIF4B PE=1 SV=2	EIF4B	1	3.7023e-05	71.471	2	GK(1)TISLTDFLAEDGGTGGGSTYVSK	-2.4012		1.49412		0.476113	0.595979	1.41096	0.898492	1.09457		1.059		0.435
P23588	333	K	Eukaryotic translation initiation factor 4B OS=Homo sapiens OX=9606 GN=EIF4B PE=1 SV=2	EIF4B	1	0.000212938	81.32	2	PK(1)LNLKPR	-0.34435	0.287521	1.53364		1.15437	0.595979	1.41096	0.898492	1.09457	0.482	1.087		1.055
P23588	586	K	Eukaryotic translation initiation factor 4B OS=Homo sapiens OX=9606 GN=EIF4B PE=1 SV=2	EIF4B	1	1.48125e-06	135.13	2	KPEENPASK(1)FSSASK	1.309	0.524997	1.5194		0.957236	0.595979	1.41096	0.898492	1.09457	0.881	1.077		0.875
P23588	343	K	Eukaryotic translation initiation factor 4B OS=Homo sapiens OX=9606 GN=EIF4B PE=1 SV=2	EIF4B	1	2.61079e-08	104.86	2	STPK(1)EDDSSASTSQSTR	1.3051	0.33906	1.79229		0.854178	0.595979	1.41096	0.898492	1.09457	0.569	1.27		0.78
P29692	188	K	Elongation factor 1-delta OS=Homo sapiens OX=9606 GN=EEF1D PE=1 SV=5	EEF1D	0.99986	0.00663784	109.36	2	AK(1)KPALVAK	-2.5343	1.58526	1.06538	0.858646		1.17825	0.823266	1.00235	0.99614	1.345	1.294	0.857
P24534	129	K	Elongation factor 1-beta OS=Homo sapiens OX=9606 GN=EEF1B2 PE=1 SV=3	EEF1B2	1	0.0034709	85.813	2	LAQYESK(1)K	-0.68979	1.25035	0.952075	0.859244	1.38164	1.15867	0.512027	1.14727	1.18204	1.079	1.859	0.749	1.169
P24666	108	K	Low molecular weight phosphotyrosine protein phosphatase OS=Homo sapiens OX=9606 GN=ACP1 PE=1 SV=3	ACP1	1	0.00243136	91.783	2	SNQVK(1)TCK	0.43786	1.75519	0.391452			1.65904	0.619313	0.651453	1.0702	1.058	0.632
P24752	174	K	Acetyl-CoA acetyltransferase, mitochondrial OS=Homo sapiens OX=9606 GN=ACAT1 PE=1 SV=1	ACAT1	1	5.2227e-07	79.235	2	GSTPYGGVK(1)LEDLIVK	-1.606		0.98912			1.07827	1.59813	0.933296	0.390303		0.619
P24928	1866	K	DNA-directed RNA polymerase II subunit RPB1 OS=Homo sapiens OX=9606 GN=POLR2A PE=1 SV=2	POLR2A	1	1.82207e-06	83.214	2	YSPTSPK(1)YSPTSPK	-0.2631		0.98912			0.966168	0.958366	1.0212	1.05426		1.032
P24941	9	K	Cyclin-dependent kinase 2 OS=Homo sapiens OX=9606 GN=CDK2 PE=1 SV=2	CDK2	1	0.00295222	55.604	2	VEK(1)IGEGTYGVVYK	0.26303				0.972763	0.521955	1.58264	0.728329	1.16708				0.833
P25205	556	K	DNA replication licensing factor MCM3 OS=Homo sapiens OX=9606 GN=MCM3 PE=1 SV=3	MCM3	1	1.64816e-09	179.31	2	HDNLLHGTK(1)K	0.15259	0.767834	1.65116	0.527322	1.30136	0.941026	1.01782	0.871051	1.1701	0.816	1.622	0.605	1.112
P25205	248	K	DNA replication licensing factor MCM3 OS=Homo sapiens OX=9606 GN=MCM3 PE=1 SV=3	MCM3	1	0.00299752	81.099	2	K(1)GGYTSGTFR	0.49936	0.781491	1.27173			0.941026	1.01782	0.871051	1.1701	0.83	1.249
P25205	152	K	DNA replication licensing factor MCM3 OS=Homo sapiens OX=9606 GN=MCM3 PE=1 SV=3	MCM3	1	0.00438288	59.645	2	SVHYCPATK(1)K	1.3896			1.81159		0.941026	1.01782	0.871051	1.1701			2.08
P25205	435	K	DNA replication licensing factor MCM3 OS=Homo sapiens OX=9606 GN=MCM3 PE=1 SV=3	MCM3	1	0.00171379	46.447	2	VTIAK(1)AGIHAR	-2.5207		0.98912			0.941026	1.01782	0.871051	1.1701		0.972
P25398	102	K	40S ribosomal protein S12 OS=Homo sapiens OX=9606 GN=RPS12 PE=1 SV=3	RPS12	1	0.000151618	75.474	2	K(1)VVGCSCVVVK	-0.48376	2.61616	0.737486	0.502653	0.56981	1.00656	0.831345	1.23779	0.924311	2.599	0.887	0.406	0.616
P25398	112	K	40S ribosomal protein S12 OS=Homo sapiens OX=9606 GN=RPS12 PE=1 SV=3	RPS12	1	3.27505e-08	93.162	2	VVGCSCVVVK(1)DYGK	3.6082	1.09409				1.00656	0.831345	1.23779	0.924311	1.087
P25440	718	K	Bromodomain-containing protein 2 OS=Homo sapiens OX=9606 GN=BRD2 PE=1 SV=2	BRD2	0.994531	0.00438649	56.202	3	K(0.001)PYTIK(0.995)K(0.004)PVGK	2.4337			1.81159		0.99454	1.01587	1.18368	0.805906			1.53
P25440	275	K	Bromodomain-containing protein 2 OS=Homo sapiens OX=9606 GN=BRD2 PE=1 SV=2	BRD2	1	4.27058e-05	63.79	3	SLHSAGPPLLAVTAAPPAQPLAK(1)K	-1.2687		0.98912			0.99454	1.01587	1.18368	0.805906		0.974
P25490	183	K	Transcriptional repressor protein YY1 OS=Homo sapiens OX=9606 GN=YY1 PE=1 SV=2	YY1	1	1.06439e-43	223.38	2	K(1)SYLSGGAGAAGGGGADPGNK	-3.1803		1.07328	0.670459	1.50275	0.613403	0.831504	0.775804	1.77929		1.291	0.864	0.845
P25490	203	K	Transcriptional repressor protein YY1 OS=Homo sapiens OX=9606 GN=YY1 PE=1 SV=2	YY1	1	1.73771e-34	193.96	2	SYLSGGAGAAGGGGADPGNK(1)K	-1.6727	0.122616	1.0094	0.365727	2.59294	0.613403	0.831504	0.775804	1.77929	0.2	1.214	0.471	1.457
P25490	208	K	Transcriptional repressor protein YY1 OS=Homo sapiens OX=9606 GN=YY1 PE=1 SV=2	YY1	1	2.77516e-06	122.44	2	WEQK(1)QVQIK	-0.18229	0.403065	0.750299		1.82203	0.613403	0.831504	0.775804	1.77929	0.657	0.902		1.024
P25490	409	K	Transcriptional repressor protein YY1 OS=Homo sapiens OX=9606 GN=YY1 PE=1 SV=2	YY1	1	0.000152804	142.56	2	SHILTHAK(1)AK	-1.102				0.972763	0.613403	0.831504	0.775804	1.77929				0.547
P25490	301	K	Transcriptional repressor protein YY1 OS=Homo sapiens OX=9606 GN=YY1 PE=1 SV=2	YY1	1	0.000207292	103.87	2	TIACPHK(1)GCTK	1.6091				0.972763	0.613403	0.831504	0.775804	1.77929				0.547
P25685	159	K	DnaJ homolog subfamily B member 1 OS=Homo sapiens OX=9606 GN=DNAJB1 PE=1 SV=4	DNAJB1	1	0.0021786	85.821	2	K(1)QDPPVTHDLR	-6.4366	2.13596	0.84952	0.479798	0.898848	1.30911	0.599492	1.08878	1.00262	1.632	1.417	0.441	0.896
P25685	195	K	DnaJ homolog subfamily B member 1 OS=Homo sapiens OX=9606 GN=DNAJB1 PE=1 SV=4	DNAJB1	1	0.00349332	65.156	2	LNPDGK(1)SIR	-1.074	1.41534	0.698697			1.30911	0.599492	1.08878	1.00262	1.081	1.165
P25705	531	K	ATP synthase subunit alpha, mitochondrial OS=Homo sapiens OX=9606 GN=ATP5F1A PE=1 SV=1	ATP5F1A	1	2.55671e-08	147.72	2	ADGK(1)ISEQSDAK	1.1463	0.48469	1.37543		1.13466	0.858959	1.07785	1.10224	0.960954	0.564	1.276		1.181
P25705	539	K	ATP synthase subunit alpha, mitochondrial OS=Homo sapiens OX=9606 GN=ATP5F1A PE=1 SV=1	ATP5F1A	1	0.000648298	81.163	2	ISEQSDAK(1)LK	2.7848	0.574903	1.4585			0.858959	1.07785	1.10224	0.960954	0.669	1.353
P25705	427	K	ATP synthase subunit alpha, mitochondrial OS=Homo sapiens OX=9606 GN=ATP5F1A PE=1 SV=1	ATP5F1A	1	0.0188531	50.834	2	AMK(1)QVAGTMK	-1.1664				0.972763	0.858959	1.07785	1.10224	0.960954				1.012
P25705	261	K	ATP synthase subunit alpha, mitochondrial OS=Homo sapiens OX=9606 GN=ATP5F1A PE=1 SV=1	ATP5F1A	1	0.00402534	67.464	2	STVAQLVK(1)R	0.58763		0.98912			0.858959	1.07785	1.10224	0.960954		0.918
P25705	230	K	ATP synthase subunit alpha, mitochondrial OS=Homo sapiens OX=9606 GN=ATP5F1A PE=1 SV=1	ATP5F1A	1	2.41098e-05	74.849	2	TSIAIDTIINQK(1)R	-0.63568		0.98912			0.858959	1.07785	1.10224	0.960954		0.918
P25786	243	K	Proteasome subunit alpha type-1 OS=Homo sapiens OX=9606 GN=PSMA1 PE=1 SV=1	PSMA1	1	9.77157e-20	190.68	2	K(1)AQPAQPADEPAEK	0.065634	1.4196	1.09598	0.780639	1.13185	1.00723	0.932923	0.984874	1.07497	1.409	1.175	0.793	1.053
P25787	53	K	Proteasome subunit alpha type-2 OS=Homo sapiens OX=9606 GN=PSMA2 PE=1 SV=2	PSMA2	1	0.00840098	43.272	2	QK(1)SILYDER	0.43236		1.00033		0.961742	1.08068	0.933048	0.970684	1.01559		1.072		0.947
P25788	57	K	Proteasome subunit alpha type-3 OS=Homo sapiens OX=9606 GN=PSMA3 PE=1 SV=2	PSMA3	1	1.12442e-10	157.74	2	LVLSK(1)LYEEGSNK	-2.3504	0.86163	1.3162		0.857779	1.00631	1.01032	0.949921	1.03345	0.856	1.303		0.83
P25789	54	K	Proteasome subunit alpha type-4 OS=Homo sapiens OX=9606 GN=PSMA4 PE=1 SV=1	PSMA4	1	9.84148e-07	110.52	2	NIHK(1)LLDEVFFSEK	-0.88396	0.62881			1.38645	0.995052	0.96346	1.00936	1.03213	0.632			1.343
P26038	523	K	Moesin OS=Homo sapiens OX=9606 GN=MSN PE=1 SV=3	MSN	1	0.00435332	43.306	2	HLK(1)ALTSELANAR	1.4814	1.09409				0.995109	0.646489	1.59277	0.765629	1.099
P26038	3	K	Moesin OS=Homo sapiens OX=9606 GN=MSN PE=1 SV=3	MSN	1	0.0147636	79.809	2	PK(1)TISVR	-0.28509	0.979458		2.0014		0.995109	0.646489	1.59277	0.765629	0.984		1.257
P26038	162	K	Moesin OS=Homo sapiens OX=9606 GN=MSN PE=1 SV=3	MSN	1	0.0133757	62.969	2	VLEQHK(1)LNK	0.11039	1.32979		1.42133		0.995109	0.646489	1.59277	0.765629	1.336		0.892
P26196	104	K	Probable ATP-dependent RNA helicase DDX6 OS=Homo sapiens OX=9606 GN=DDX6 PE=1 SV=2	DDX6	1	0.0187982	47.334	2	GNEFEDYCLK(1)R	-1.7735	1.09409				0.891822	0.831018	0.843982	1.43318	1.227
P26358	341	K	DNA (cytosine-5)-methyltransferase 1 OS=Homo sapiens OX=9606 GN=DNMT1 PE=1 SV=2	DNMT1	1	0.0183271	45.489	2	AK(1)TVMNSK	2.5179			1.81159		2.16468	0.532328	0.557411	0.745577			3.25
P26358	347	K	DNA (cytosine-5)-methyltransferase 1 OS=Homo sapiens OX=9606 GN=DNMT1 PE=1 SV=2	DNMT1	1	0.00156035	66.664	2	TVMNSK(1)THPPK	-2.7656	1.09409				2.16468	0.532328	0.557411	0.745577	0.505
P26358	675	K	DNA (cytosine-5)-methyltransferase 1 OS=Homo sapiens OX=9606 GN=DNMT1 PE=1 SV=2	DNMT1	1	0.0317301	54.584	2	DMVK(1)FGGSGR	-2.4551	1.09409				2.16468	0.532328	0.557411	0.745577	0.505
P26358	1121	K	DNA (cytosine-5)-methyltransferase 1 OS=Homo sapiens OX=9606 GN=DNMT1 PE=1 SV=2	DNMT1	0.929167	0.000296612	80.379	3	GK(0.071)PK(0.929)SQACEPSEPEIEIK	1.5022	1.75854	0.388422			2.16468	0.532328	0.557411	0.745577	0.812	0.73
P26358	961	K	DNA (cytosine-5)-methyltransferase 1 OS=Homo sapiens OX=9606 GN=DNMT1 PE=1 SV=2	DNMT1	1	2.24163e-05	91.939	3	K(1)EPVDEDLYPEHYR	0.85555	1.09409				2.16468	0.532328	0.557411	0.745577	0.505
P26358	173	K	DNA (cytosine-5)-methyltransferase 1 OS=Homo sapiens OX=9606 GN=DNMT1 PE=1 SV=2	DNMT1	1	2.79818e-19	178.65	2	QTTITSHFAK(1)GPAK	-3.0527	2.06808	0.776711	0.537421	0.999865	2.16468	0.532328	0.557411	0.745577	0.955	1.459	0.964	1.341
P26358	250	K	DNA (cytosine-5)-methyltransferase 1 OS=Homo sapiens OX=9606 GN=DNMT1 PE=1 SV=2	DNMT1	1	0.000874248	50.834	2	SQTK(1)EPTPK	-3.2337	1.09409				2.16468	0.532328	0.557411	0.745577	0.505
P26368	70	K	Splicing factor U2AF 65 kDa subunit OS=Homo sapiens OX=9606 GN=U2AF2 PE=1 SV=4	U2AF2	1	4.17491e-06	101.48	2	GAK(1)EEHGGLIR	-4.0961	1.17754	1.44035	0.846986		1.08732	0.794508	0.913233	1.20494	1.083	1.813	0.927
P26373	200	K	60S ribosomal protein L13 OS=Homo sapiens OX=9606 GN=RPL13 PE=1 SV=4	RPL13	1	0.000130958	90.306	2	AK(1)EAAEQDVEK	-2.4729	1.44278	1.14091	0.956231		1.15847	0.702766	1.32706	0.811702	1.245	1.623	0.721
P26373	209	K	60S ribosomal protein L13 OS=Homo sapiens OX=9606 GN=RPL13 PE=1 SV=4	RPL13	1	0.000382574	72.365	2	EAAEQDVEK(1)K	0.14854	1.12806	0.958406			1.15847	0.702766	1.32706	0.811702	0.974	1.364
P26373	136	K	60S ribosomal protein L13 OS=Homo sapiens OX=9606 GN=RPL13 PE=1 SV=4	RPL13	1	0.0495923	43.168	2	K(1)GDSSAEELK	-5.9529	1.09409				1.15847	0.702766	1.32706	0.811702	0.944
P26373	123	K	60S ribosomal protein L13 OS=Homo sapiens OX=9606 GN=RPL13 PE=1 SV=4	RPL13	1	0.00251938	85.813	2	SK(1)LILFPR	-0.65079	1.42994	0.734325	0.664648	1.54061	1.15847	0.702766	1.32706	0.811702	1.234	1.045	0.501	1.898
P26447	48	K	Protein S100-A4 OS=Homo sapiens OX=9606 GN=S100A4 PE=1 SV=1	S100A4	1	0.00426464	78.178	2	ELPSFLGK(1)R	-1.9018	1.09409				2.01831	0.492941	0.488753		0.542
P26447	35	K	Protein S100-A4 OS=Homo sapiens OX=9606 GN=S100A4 PE=1 SV=1	S100A4	1	0.0112366	40.386	2	SELK(1)ELLTR	2.3395	1.09409				2.01831	0.492941	0.488753		0.542
P26583	147	K	High mobility group protein B2 OS=Homo sapiens OX=9606 GN=HMGB2 PE=1 SV=2	HMGB2	0.999981	0.0460032	47.561	2	DKQPYEQK(1)AAK	0.55586				0.972763	0.863366	0.983302	0.775229	1.3781				0.706
P26583	173	K	High mobility group protein B2 OS=Homo sapiens OX=9606 GN=HMGB2 PE=1 SV=2	HMGB2	1	0.0244809	76.572	2	K(1)GPGRPTGSK	-1.2541		1.35637	0.59136	1.2668	0.863366	0.983302	0.775229	1.3781		1.379	0.763	0.919
P26583	43	K	High mobility group protein B2 OS=Homo sapiens OX=9606 GN=HMGB2 PE=1 SV=2	HMGB2	1	0.0002927	72.327	3	KHPDSSVNFAEFSK(1)K	-2.5805		0.98912			0.863366	0.983302	0.775229	1.3781		1.006
P26599	137	K	Polypyrimidine tract-binding protein 1 OS=Homo sapiens OX=9606 GN=PTBP1 PE=1 SV=1	PTBP1	1	1.89786e-07	115.41	2	ELK(1)TDSSPNQAR	0.21708	1.02055	1.15105	1.0215	1.30315	1.06697	0.805492	1.07695	1.05059	0.956	1.429	0.949	1.24
P26599	410	K	Polypyrimidine tract-binding protein 1 OS=Homo sapiens OX=9606 GN=PTBP1 PE=1 SV=1	PTBP1	1	1.95862e-08	118.91	2	ITLSK(1)HQNVQLPR	1.8575	1.40771	1.02936	1.16028	1.00408	1.06697	0.805492	1.07695	1.05059	1.319	1.278	1.077	0.956
P26599	13	K	Polypyrimidine tract-binding protein 1 OS=Homo sapiens OX=9606 GN=PTBP1 PE=1 SV=1	PTBP1	1	5.42662e-05	108.4	2	MDGIVPDIAVGTK(1)R	-0.31749	0.975574			1.07814	1.06697	0.805492	1.07695	1.05059	0.914			1.026
P26640	1230	K	Valine--tRNA ligase OS=Homo sapiens OX=9606 GN=VARS1 PE=1 SV=4	VARS1	1	1.39061e-12	91.1	2	AASGYPVK(1)VPLEVQEADEAK	-2.0122	0.939651	1.79635		0.316193	1.37357	1.02462	1.02184	0.579982	0.684	1.753		0.545
P26640	246	K	Valine--tRNA ligase OS=Homo sapiens OX=9606 GN=VARS1 PE=1 SV=4	VARS1	1	2.49421e-05	139.02	2	EKLEK(1)FQQK	-3.168	1.60643	1.52379	0.774767	0.548147	1.37357	1.02462	1.02184	0.579982	1.17	1.487	0.758	0.945
P26641	434	K	Elongation factor 1-gamma OS=Homo sapiens OX=9606 GN=EEF1G PE=1 SV=3	EEF1G	1	0.00283193	65.313	2	AFNQGK(1)IFK	-1.4628	1.1195	1.5011	0.590914	1.10212	1.31255	1.02287	0.762642	0.901934	0.853	1.468	0.775	1.222
P26641	277	K	Elongation factor 1-gamma OS=Homo sapiens OX=9606 GN=EEF1G PE=1 SV=3	EEF1G	1	0.00240921	50.297	2	AK(1)DPFAHLPK	-1.9865	0.939372			1.11033	1.31255	1.02287	0.762642	0.901934	0.716			1.231
P26641	241	K	Elongation factor 1-gamma OS=Homo sapiens OX=9606 GN=EEF1G PE=1 SV=3	EEF1G	0.999998	0.00119996	133.76	2	EEK(1)QKPQAER	-3.3617		1.23698		0.729005	1.31255	1.02287	0.762642	0.901934		1.209		0.808
P26641	227	K	Elongation factor 1-gamma OS=Homo sapiens OX=9606 GN=EEF1G PE=1 SV=3	EEF1G	1	0.00233115	85.813	2	FAETQPK(1)K	-1.1948	0.700062	1.34534			1.31255	1.02287	0.762642	0.901934	0.533	1.315
P26641	147	K	Elongation factor 1-gamma OS=Homo sapiens OX=9606 GN=EEF1G PE=1 SV=3	EEF1G	1	0.000266604	87.942	2	ILGLLDAYLK(1)TR	-1.396	0.420811			1.57138	1.31255	1.02287	0.762642	0.901934	0.321			1.742
P26641	220	K	Elongation factor 1-gamma OS=Homo sapiens OX=9606 GN=EEF1G PE=1 SV=3	EEF1G	1	0.00226327	99.305	2	K(1)FAETQPK	-0.64326	1.70075	0.440671			1.31255	1.02287	0.762642	0.901934	1.296	0.431
P26641	212	K	Elongation factor 1-gamma OS=Homo sapiens OX=9606 GN=EEF1G PE=1 SV=3	EEF1G	1	4.00829e-06	96.957	2	LCEK(1)MAQFDAK	-5.8192		0.594097		1.36125	1.31255	1.02287	0.762642	0.901934		0.581		1.509
P26641	219	K	Elongation factor 1-gamma OS=Homo sapiens OX=9606 GN=EEF1G PE=1 SV=3	EEF1G	1	0.0226992	60.892	2	MAQFDAK(1)K	0.80856	0.901547	1.7926	0.658812		1.31255	1.02287	0.762642	0.901934	0.687	1.753	0.864
P26641	132	K	Elongation factor 1-gamma OS=Homo sapiens OX=9606 GN=EEF1G PE=1 SV=3	EEF1G	1	0.00142543	85.622	2	QATENAK(1)EEVR	-1.0052	1.30721	0.796445			1.31255	1.02287	0.762642	0.901934	0.996	0.779
P26641	294	K	Elongation factor 1-gamma OS=Homo sapiens OX=9606 GN=EEF1G PE=1 SV=3	EEF1G	1	0.00141283	49.16	2	STFVLDEFK(1)R	-1.8017	1.09409				1.31255	1.02287	0.762642	0.901934	0.834
P27348	11	K	14-3-3 protein theta OS=Homo sapiens OX=9606 GN=YWHAQ PE=1 SV=1	YWHAQ	1	0.00025008	109.88	2	AK(1)LAEQAER	2.0836	1.15466	0.919746	1.57327	1.11511	1.44482	0.607034	0.965697	0.982447	0.799	1.515	1.629	1.135
P63104	158	K	14-3-3 protein zeta/delta OS=Homo sapiens OX=9606 GN=YWHAZ PE=1 SV=1	YWHAZ	1	0.00106601	94.804	2	K(1)EMQPTHPIR	-0.32795	0.581346			1.42865	1.01913	0.646971	1.08154	1.25236	0.57			1.141
P27348	122	K	14-3-3 protein theta OS=Homo sapiens OX=9606 GN=YWHAQ PE=1 SV=1	YWHAQ	1	0.0509608	42.229	2	MK(1)GDYFR	-4.0564	1.09409				1.44482	0.607034	0.965697	0.982447	0.757
P27348	49	K	14-3-3 protein theta OS=Homo sapiens OX=9606 GN=YWHAQ PE=1 SV=1	YWHAQ	1	4.74792e-08	113.46	2	NLLSVAYK(1)NVVGGR	1.1849	0.619505			1.39472	1.44482	0.607034	0.965697	0.982447	0.429			1.42
P27348	9	K	14-3-3 protein theta OS=Homo sapiens OX=9606 GN=YWHAQ PE=1 SV=1	YWHAQ	1	0.00820547	66.087	2	TELIQK(1)AK	-2.4283	1.6771	0.783643	0.722965	1.24104	1.44482	0.607034	0.965697	0.982447	1.161	1.291	0.749	1.263
P27348	68	K	14-3-3 protein theta OS=Homo sapiens OX=9606 GN=YWHAQ PE=1 SV=1	YWHAQ	1	1.65553e-11	149.58	2	VISSIEQK(1)TDTSDK	-2.4791	1.03191			1.02805	1.44482	0.607034	0.965697	0.982447	0.714			1.046
P27694	163	K	Replication protein A 70 kDa DNA-binding subunit OS=Homo sapiens OX=9606 GN=RPA1 PE=1 SV=2	RPA1	1	0.000263767	110.22	2	AYGASK(1)TFGK	3.8947	1.14954	1.26368	1.11776	1.02601	1.25007	0.828122	0.737996	1.18381	0.92	1.526	1.515	0.867
P27694	167	K	Replication protein A 70 kDa DNA-binding subunit OS=Homo sapiens OX=9606 GN=RPA1 PE=1 SV=2	RPA1	1	8.84768e-25	171.26	2	TFGK(1)AAGPSLSHTSGGTQSK	1.2898	1.15068	1.23298	1.10266	1.0633	1.25007	0.828122	0.737996	1.18381	0.92	1.489	1.494	0.898
P27694	88	K	Replication protein A 70 kDa DNA-binding subunit OS=Homo sapiens OX=9606 GN=RPA1 PE=1 SV=2	RPA1	1	9.58783e-05	132.39	2	FIVNTLK(1)DGR	-0.53687	1.13803	1.12779	0.799532	1.34076	1.25007	0.828122	0.737996	1.18381	0.91	1.362	1.083	1.133
P27694	267	K	Replication protein A 70 kDa DNA-binding subunit OS=Homo sapiens OX=9606 GN=RPA1 PE=1 SV=2	RPA1	1	0.000290396	114.39	2	IANK(1)QFTAVK	-0.46585	1.21906	1.17513	0.808016	1.2176	1.25007	0.828122	0.737996	1.18381	0.975	1.419	1.095	1.029
P27695	24	K	DNA-(apurinic or apyrimidinic site) endonuclease OS=Homo sapiens OX=9606 GN=APEX1 PE=1 SV=2	APEX1	1	0.00122659	63.79	2	TEPEAK(1)K	-5.4183	1.09409				1.33165	0.724248	0.723519	1.22058	0.822
P27695	7	K	DNA-(apurinic or apyrimidinic site) endonuclease OS=Homo sapiens OX=9606 GN=APEX1 PE=1 SV=2	APEX1	1	4.64569e-11	156.14	2	K(1)GAVAEDGDELR	0.45782	1.25833	0.970499	0.802156	1.38709	1.33165	0.724248	0.723519	1.22058	0.945	1.34	1.109	1.136
P27695	32	K	DNA-(apurinic or apyrimidinic site) endonuclease OS=Homo sapiens OX=9606 GN=APEX1 PE=1 SV=2	APEX1	0.953613	1.01386e-11	151.55	3	K(0.954)NDK(0.046)EAAGEGPALYEDPPDQK	1.5946	0.930396	0.817024		1.28756	1.33165	0.724248	0.723519	1.22058	0.699	1.128		1.055
P27797	360	K	Calreticulin OS=Homo sapiens OX=9606 GN=CALR PE=1 SV=1	CALR	1	0.0135495	56.378	2	DK(1)QDEEQR	-4.2881	1.09409				1.10959	1.18158	0.742966	0.965871	0.986
P27797	143	K	Calreticulin OS=Homo sapiens OX=9606 GN=CALR PE=1 SV=1	CALR	1	0.000369894	90.308	2	K(1)VHVIFNYK	0.91604	1.29445	0.807987			1.10959	1.18158	0.742966	0.965871	1.167	0.684
P27797	159	K	Calreticulin OS=Homo sapiens OX=9606 GN=CALR PE=1 SV=1	CALR	1	0.0132286	40.502	2	NVLINK(1)DIR	0.7434		0.98912			1.10959	1.18158	0.742966	0.965871		0.837
P27816	718	K	Microtubule-associated protein 4 OS=Homo sapiens OX=9606 GN=MAP4 PE=1 SV=3	MAP4	1	0.000481861	85.716	2	AK(1)TQPTSLPK	-5.8069	1.37041		1.35406		0.899157	0.569942	1.6662	0.8647	1.524		0.813
P27816	318	K	Microtubule-associated protein 4 OS=Homo sapiens OX=9606 GN=MAP4 PE=1 SV=3	MAP4	1	0.00349332	72.038	2	EVALVK(1)DVR	0.98853	1.31442			0.776869	0.899157	0.569942	1.6662	0.8647	1.462			0.898
P27816	1060	K	Microtubule-associated protein 4 OS=Homo sapiens OX=9606 GN=MAP4 PE=1 SV=3	MAP4	1	0.000761718	94.806	2	IESQK(1)LNFK	-0.6193	1.40045	0.712156			0.899157	0.569942	1.6662	0.8647	1.558	1.25
P27816	634	K	Microtubule-associated protein 4 OS=Homo sapiens OX=9606 GN=MAP4 PE=1 SV=3	MAP4	1	2.86422e-06	100.69	2	K(1)CSLPAEEDSVLEK	-3.5385	1.11465	0.912987	1.16544	1.37632	0.899157	0.569942	1.6662	0.8647	1.24	1.602	0.699	1.592
P27816	998	K	Microtubule-associated protein 4 OS=Homo sapiens OX=9606 GN=MAP4 PE=1 SV=3	MAP4	1	0.00283119	65.933	2	K(1)VSYSHIQSK	-0.50311	1.03492	1.07733	1.74801		0.899157	0.569942	1.6662	0.8647	1.151	1.89	1.049
P27816	1007	K	Microtubule-associated protein 4 OS=Homo sapiens OX=9606 GN=MAP4 PE=1 SV=3	MAP4	1	0.000208836	69.641	3	VSYSHIQSK(1)CGSK	1.1822	1.09409				0.899157	0.569942	1.6662	0.8647	1.217
P27816	933	K	Microtubule-associated protein 4 OS=Homo sapiens OX=9606 GN=MAP4 PE=1 SV=3	MAP4	1	5.1402e-05	90.689	2	LATNTSAPDLK(1)NVR	-1.5547	1.29196	0.735002	1.15184	1.40102	0.899157	0.569942	1.6662	0.8647	1.437	1.29	0.691	1.62
P27816	852	K	Microtubule-associated protein 4 OS=Homo sapiens OX=9606 GN=MAP4 PE=1 SV=3	MAP4	1	0.000990557	73.655	2	MTAK(1)SVPADLSR	-2.4558	1.28342	0.575261		1.21145	0.899157	0.569942	1.6662	0.8647	1.427	1.009		1.401
P27816	991	K	Microtubule-associated protein 4 OS=Homo sapiens OX=9606 GN=MAP4 PE=1 SV=3	MAP4	1	0.000265733	83.438	2	QPAGK(1)VQIVSK	-2.8708	1.47943		1.17355		0.899157	0.569942	1.6662	0.8647	1.645		0.704
P27816	997	K	Microtubule-associated protein 4 OS=Homo sapiens OX=9606 GN=MAP4 PE=1 SV=3	MAP4	1	0.0190684	53.679	2	VQIVSK(1)K	-5.7743	1.09409				0.899157	0.569942	1.6662	0.8647	1.217
P27816	938	K	Microtubule-associated protein 4 OS=Homo sapiens OX=9606 GN=MAP4 PE=1 SV=3	MAP4	1	0.00436494	55.235	2	SK(1)VGSTENIK	-1.6357	1.28258		1.4995		0.899157	0.569942	1.6662	0.8647	1.426		0.9
P27816	986	K	Microtubule-associated protein 4 OS=Homo sapiens OX=9606 GN=MAP4 PE=1 SV=3	MAP4	1	4.18831e-09	99.589	2	TAGPIASAQK(1)QPAGK	-2.6046	1.09409				0.899157	0.569942	1.6662	0.8647	1.217
P27824	170	K	Calnexin OS=Homo sapiens OX=9606 GN=CANX PE=1 SV=2	CANX	1	2.29564e-09	126.32	3	LLSK(1)TPELNLDQFHDK	2.7431	0.999899		0.413584	1.80719	1.38778	0.750555	0.859791	1.00187	0.721		0.481	1.804
P27824	217	K	Calnexin OS=Homo sapiens OX=9606 GN=CANX PE=1 SV=2	CANX	1	0.00383307	57.888	2	TGIYEEK(1)HAK	-2.2581	1.09409				1.38778	0.750555	0.859791	1.00187	0.788
P27824	233	K	Calnexin OS=Homo sapiens OX=9606 GN=CANX PE=1 SV=2	CANX	1	0.0183096	46.835	2	TYFTDK(1)K	-0.93459	1.09409				1.38778	0.750555	0.859791	1.00187	0.788
P28074	91	K	Proteasome subunit beta type-5 OS=Homo sapiens OX=9606 GN=PSMB5 PE=1 SV=3	PSMB5	1	3.92802e-06	105.94	2	ATAGAYIASQTVK(1)K	-4.4939		0.656829		1.29956	0.737552	0.944045	0.970627	1.34778		0.696		0.964
P28340	998	K	DNA polymerase delta catalytic subunit OS=Homo sapiens OX=9606 GN=POLD1 PE=1 SV=2	POLD1	1	2.25959e-12	153.25	2	TVLTGK(1)VGGLLAFAK	-0.91417	1.47817	1.00434	0.1902	1.48694	1.37055	0.901787	0.746028	0.981633	1.079	1.114	0.255	1.515
P28347	108	K	Transcriptional enhancer factor TEF-1 OS=Homo sapiens OX=9606 GN=TEAD1 PE=1 SV=2	TEAD1	1	0.0166514	75.243	2	DFHSK(1)LK	-0.3817			0.956518	1.43191
P28370	59	K	Probable global transcription activator SNF2L1 OS=Homo sapiens OX=9606 GN=SMARCA1 PE=1 SV=2	SMARCA1	1	0.00367175	65.404	2	EK(1)NVSSFQLK	-1.1497		0.98912
P28370	67	K	Probable global transcription activator SNF2L1 OS=Homo sapiens OX=9606 GN=SMARCA1 PE=1 SV=2	SMARCA1	1	0.0011479	67.881	2	NVSSFQLK(1)LAAK	-0.85116		0.98912
P28702	235	K	Retinoic acid receptor RXR-beta OS=Homo sapiens OX=9606 GN=RXRB PE=1 SV=2	RXRB	1	0.00264216	88.921	2	K(1)DLTYSCR	-0.40835		0.98912			1.09974	1.13334	0.741161	1.02576		0.873
P28715	1071	K	DNA repair protein complementing XP-G cells OS=Homo sapiens OX=9606 GN=ERCC5 PE=1 SV=3	ERCC5	1	4.03285e-15	133.07	2	GITNTLEESSSLK(1)R	0.62117	0.685364	1.96793	0.695653		0.953383	1.29556	1.12665	0.624405	0.719	1.519	0.617
P28838	455	K	Cytosol aminopeptidase OS=Homo sapiens OX=9606 GN=LAP3 PE=1 SV=3	LAP3	1	1.02695e-61	235.6	2	QVVDCQLADVNNIGK(1)YR	-1.3825	0.986044	1.17397	0.733239	1.46608	1.16873	0.714394	0.928234	1.18864	0.844	1.643	0.79	1.233
P29034	41	K	Protein S100-A2 OS=Homo sapiens OX=9606 GN=S100A2 PE=1 SV=3	S100A2	1	1.09164e-06	121.86	2	ELLHK(1)ELPSFVGEK	-2.1325			1.81159		0.084856		1.91514				0.946
P29034	50	K	Protein S100-A2 OS=Homo sapiens OX=9606 GN=S100A2 PE=1 SV=3	S100A2	1	3.59243e-08	92.747	2	ELPSFVGEK(1)VDEEGLK	-1.0194			1.81159		0.084856		1.91514				0.946
P29034	57	K	Protein S100-A2 OS=Homo sapiens OX=9606 GN=S100A2 PE=1 SV=3	S100A2	1	0.00744601	47.349	2	VDEEGLK(1)K	0.85707			1.81159		0.084856		1.91514				0.946
P29034	36	K	Protein S100-A2 OS=Homo sapiens OX=9606 GN=S100A2 PE=1 SV=3	S100A2	1	0.00379126	69.716	2	GEMK(1)ELLHK	1.2184			1.81159		0.084856		1.91514				0.946
P29034	27	K	Protein S100-A2 OS=Homo sapiens OX=9606 GN=S100A2 PE=1 SV=3	S100A2	1	2.46801e-07	163.43	2	YSCQEGDK(1)FK	1.1008	0.363899		3.02065		0.084856		1.91514		4.288		1.577
P29083	330	K	General transcription factor IIE subunit 1 OS=Homo sapiens OX=9606 GN=GTF2E1 PE=1 SV=2	GTF2E1	1	0.00440437	79.809	2	ALLIHEK(1)K	1.1435	1.26822		0.985049	1.26177	0.885522	0.866085	0.924279	1.32411	1.432		1.066	0.953
P29084	74	K	Transcription initiation factor IIE subunit beta OS=Homo sapiens OX=9606 GN=GTF2E2 PE=1 SV=1	GTF2E2	1	1.80487e-05	84.309	2	ALSGSSGYK(1)FGVLAK	-1.1606				0.972763	0.957077	0.834712	0.953087	1.25512				0.775
P29084	271	K	Transcription initiation factor IIE subunit beta OS=Homo sapiens OX=9606 GN=GTF2E2 PE=1 SV=1	GTF2E2	1	7.82435e-05	75.5	3	FK(1)THNEHLAGVLK	-0.31283	0.498664	1.40421	0.746198	1.66602	0.957077	0.834712	0.953087	1.25512	0.521	1.682	0.783	1.327
P29084	252	K	Transcription initiation factor IIE subunit beta OS=Homo sapiens OX=9606 GN=GTF2E2 PE=1 SV=1	GTF2E2	1	0.0189047	75.915	2	K(1)VAPIQR	-1.0637		0.849735		1.10984	0.957077	0.834712	0.953087	1.25512		1.018		0.884
P29353	321	K	SHC-transforming protein 1 OS=Homo sapiens OX=9606 GN=SHC1 PE=1 SV=4	SHC1	1	0.000298444	83.438	2	NPPK(1)LVTPHDR	-2.4441		0.98912			0.353445	1.28721	1.69382	0.665524		0.768
P29373	39	K	Cellular retinoic acid-binding protein 2 OS=Homo sapiens OX=9606 GN=CRABP2 PE=1 SV=2	CRABP2	1	0.00120684	96.946	2	IAVAAASK(1)PAVEIK	-2.5167		0.98912			0.774254	1.88655	0.217645	1.12155		0.524
P29373	31	K	Cellular retinoic acid-binding protein 2 OS=Homo sapiens OX=9606 GN=CRABP2 PE=1 SV=2	CRABP2	1	6.13633e-12	161.23	2	K(1)IAVAAASK	-1.242	0.58307	1.80749		0.622282	0.774254	1.88655	0.217645	1.12155	0.753	0.958		0.555
P29373	102	K	Cellular retinoic acid-binding protein 2 OS=Homo sapiens OX=9606 GN=CRABP2 PE=1 SV=2	CRABP2	1	0.011196	60.589	2	LLK(1)GEGPK	-0.063692		1.16476		0.800025	0.774254	1.88655	0.217645	1.12155		0.617		0.713
P29373	99	K	Cellular retinoic acid-binding protein 2 OS=Homo sapiens OX=9606 GN=CRABP2 PE=1 SV=2	CRABP2	1	0.0225056	48.157	2	MVCEQK(1)LLK	1.3851		0.98912			0.774254	1.88655	0.217645	1.12155		0.524
P29374	672	K	AT-rich interactive domain-containing protein 4A OS=Homo sapiens OX=9606 GN=ARID4A PE=1 SV=3	ARID4A	1	1.80424e-05	75.969	3	GRPPLK(1)STLSSNMPYGLSK	-0.8109				0.972763	0.530792	0.73187		1.73734				0.56
P29374	1136	K	AT-rich interactive domain-containing protein 4A OS=Homo sapiens OX=9606 GN=ARID4A PE=1 SV=3	ARID4A	0.992492	0.0613292	46.033	2	HLNVSK(0.008)PQK(0.992)LAR	-1.3488				0.972763	0.530792	0.73187		1.73734				0.56
P29374	800	K	AT-rich interactive domain-containing protein 4A OS=Homo sapiens OX=9606 GN=ARID4A PE=1 SV=3	ARID4A	1	0.00933585	66.664	2	TK(1)DLSLEIIK	1.4146				0.972763	0.530792	0.73187		1.73734				0.56
P29401	232	K	Transketolase OS=Homo sapiens OX=9606 GN=TKT PE=1 SV=3	TKT	1	4.6704e-17	156.73	2	AFGQAK(1)HQPTAIIAK	-2.1933		0.768305		1.18993	0.96863	0.702003	1.20453	1.12484		1.094		1.058
P29401	260	K	Transketolase OS=Homo sapiens OX=9606 GN=TKT PE=1 SV=3	TKT	1	0.00780506	52.591	2	ESWHGK(1)PLPK	1.2572				0.972763	0.96863	0.702003	1.20453	1.12484				0.865
P29401	319	K	Transketolase OS=Homo sapiens OX=9606 GN=TKT PE=1 SV=3	TKT	1	0.00748213	72.492	2	K(1)AYGQALAK	1.2435	1.22757	0.879543	0.761347	1.5258	0.96863	0.702003	1.20453	1.12484	1.267	1.253	0.632	1.356
P29401	6	K	Transketolase OS=Homo sapiens OX=9606 GN=TKT PE=1 SV=3	TKT	1	1.25962e-06	130.79	2	MESYHK(1)PDQQK	-1.7929	0.944386	1.79531	0.910305	0.796966	0.96863	0.702003	1.20453	1.12484	0.975	2.557	0.756	0.709
P29401	352	K	Transketolase OS=Homo sapiens OX=9606 GN=TKT PE=1 SV=3	TKT	1	0.0161633	61.48	2	NSTFSEIFK(1)K	-1.9214	1.09409				0.96863	0.702003	1.20453	1.12484	1.13
P29590	476	K	Protein PML OS=Homo sapiens OX=9606 GN=PML PE=1 SV=3	PML	1	2.80508e-08	76.563	2	GPSYGEDVSNTTTAQK(1)R	-1.0507	0.564105	1.16727	2.36287		0.713116	0.772202	1.64324	0.871444	0.791	1.512	1.438
P29590	478	K	Protein PML OS=Homo sapiens OX=9606 GN=PML PE=1 SV=3	PML	1	0.000373434	103.8	2	K(1)CSQTQCPR	-1.0019		0.799755	1.27578	1.44671	0.713116	0.772202	1.64324	0.871444		1.036	0.776	1.66
P29590	490	K	Protein PML OS=Homo sapiens OX=9606 GN=PML PE=1 SV=3	PML	0.993143	0.00893859	67.548	2	K(0.007)VIK(0.993)MESEEGK	0.1529				0.972763	0.713116	0.772202	1.64324	0.871444				1.116
P29692	10	K	Elongation factor 1-delta OS=Homo sapiens OX=9606 GN=EEF1D PE=1 SV=5	EEF1D	1	0.000192257	42.941	2	ATNFLAHEK(1)IWFDK	-0.96756				0.972763	1.17825	0.823266	1.00235	0.99614				0.977
P29692	59	K	Elongation factor 1-delta OS=Homo sapiens OX=9606 GN=EEF1D PE=1 SV=5	EEF1D	1	7.8538e-27	143.1	3	ENIQK(1)SLAGSSGPGASSGTSGDHGELVVR	2.1439	1.44378	1.10922	0.862422	1.05341	1.17825	0.823266	1.00235	0.99614	1.225	1.347	0.86	1.057
P29692	17	K	Elongation factor 1-delta OS=Homo sapiens OX=9606 GN=EEF1D PE=1 SV=5	EEF1D	1	0.0225733	65.313	2	FK(1)YDDAER	-2.3403			1.81159		1.17825	0.823266	1.00235	0.99614			1.807
P29692	117	K	Elongation factor 1-delta OS=Homo sapiens OX=9606 GN=EEF1D PE=1 SV=5	EEF1D	1	0.000194165	83.438	2	LNVLEK(1)SSPGHR	1.3925		1.02865		0.933881	1.17825	0.823266	1.00235	0.99614		1.249		0.937
P29762	31	K	Cellular retinoic acid-binding protein 1 OS=Homo sapiens OX=9606 GN=CRABP1 PE=1 SV=2	CRABP1	0.99998	0.0026054	62.705	3	K(1)VAVAAASKPHVEIR	2.0172				0.972763	0.126469			1.87353				0.519
P30041	209	K	Peroxiredoxin-6 OS=Homo sapiens OX=9606 GN=PRDX6 PE=1 SV=3	PRDX6	1	3.13051e-06	127.94	2	GVFTK(1)ELPSGK	0.75619	1.08138	1.5334	0.825582	0.978244	0.908916	0.929001	1.20657	0.955516	1.19	1.651	0.684	1.024
P30041	141	K	Peroxiredoxin-6 OS=Homo sapiens OX=9606 GN=PRDX6 PE=1 SV=3	PRDX6	1	0.0112792	50.834	2	VVFVFGPDK(1)K	-2.7	0.750601		2.38035		0.908916	0.929001	1.20657	0.955516	0.826		1.973
P30046	33	K	D-dopachrome decarboxylase OS=Homo sapiens OX=9606 GN=DDT PE=1 SV=3	DDT	1	9.70929e-10	110.58	2	LCAAAASILGK(1)PADR	-2.8053	1.00726			1.04997	1.32293	0.542944	1.19663	0.937498	0.761			1.12
P30050	86	K	60S ribosomal protein L12 OS=Homo sapiens OX=9606 GN=RPL12 PE=1 SV=1	RPL12	1	0.040474	53.679	2	ALK(1)EPPR	0.28563		0.98912			1.05416	0.778958	1.32377	0.843112		1.27
P30050	40	K	60S ribosomal protein L12 OS=Homo sapiens OX=9606 GN=RPL12 PE=1 SV=1	RPL12	1	0.00190484	43.272	2	IGPLGLSPK(1)K	5.9005		0.98912			1.05416	0.778958	1.32377	0.843112		1.27
P30050	99	K	60S ribosomal protein L12 OS=Homo sapiens OX=9606 GN=RPL12 PE=1 SV=1	RPL12	1	0.000314862	79.235	3	NIK(1)HSGNITFDEIVNIAR	0.17509		0.873171		1.08679	1.05416	0.778958	1.32377	0.843112		1.121		1.289
P30101	130	K	Protein disulfide-isomerase A3 OS=Homo sapiens OX=9606 GN=PDIA3 PE=1 SV=4	PDIA3	1	0.0156533	44.57	2	K(1)QAGPASVPLR	2.7898		0.98912			0.749493	1.26649	1.04134	0.942673		0.781
P30101	129	K	Protein disulfide-isomerase A3 OS=Homo sapiens OX=9606 GN=PDIA3 PE=1 SV=4	PDIA3	1	0.000256226	85.622	2	TADGIVSHLK(1)K	-3.2404	0.868585	1.4784	0.750345	1.26192	0.749493	1.26649	1.04134	0.942673	1.159	1.167	0.721	1.339
P30101	417	K	Protein disulfide-isomerase A3 OS=Homo sapiens OX=9606 GN=PDIA3 PE=1 SV=4	PDIA3	1	0.0642671	53.878	2	YK(1)ELGEK	4.4043			1.81159		0.749493	1.26649	1.04134	0.942673			1.74
P30520	157	K	Adenylosuccinate synthetase isozyme 2 OS=Homo sapiens OX=9606 GN=ADSS2 PE=1 SV=3	ADSS2	1	0.00164965	66.664	2	QEQAGK(1)NLGTTK	-0.075474		0.953578	1.87669		0.97818	0.779761	1.80984	0.432218		1.223	1.037
P50395	210	K	Rab GDP dissociation inhibitor beta OS=Homo sapiens OX=9606 GN=GDI2 PE=1 SV=2	GDI2	1	0.00734914	57.032	2	IK(1)LYSESLAR	-1.5318	1.09409				1.08102	1.11389	0.852622	0.952477	1.012
P31151	50	K	Protein S100-A7 OS=Homo sapiens OX=9606 GN=S100A7 PE=1 SV=4	S100A7	1	0.000257476	88.734	2	K(1)GTNYLADVFEK	-2.7586	1.09409				1.98809		0.011911		0.55
P31350	364	K	Ribonucleoside-diphosphate reductase subunit M2 OS=Homo sapiens OX=9606 GN=RRM2 PE=1 SV=1	RRM2	1	0.0224867	67.903	2	TNFFEK(1)R	-2.5891		0.98912			1.07001	1.03364	0.611878	1.28448		0.957
P31483	89	K	Nucleolysin TIA-1 isoform p40 OS=Homo sapiens OX=9606 GN=TIA1 PE=1 SV=3	TIA1	1	3.95385e-06	119.52	2	K(1)DTSSSTVVSTQR	-3.8515	1.09409				1.82509	0.411286	0.814533	0.949093	0.599
P31689	37	K	DnaJ homolog subfamily A member 1 OS=Homo sapiens OX=9606 GN=DNAJA1 PE=1 SV=2	DNAJA1	1	0.00639214	46.068	2	YHPDK(1)NPNEGEK	-1.0117	1.09409				1.14858	0.745526	1.29453	0.811359	0.953
P31943	200	K	Heterogeneous nuclear ribonucleoprotein H OS=Homo sapiens OX=9606 GN=HNRNPH1 PE=1 SV=4	HNRNPH1	1	0.00184741	127.95	2	K(1)LMAMQR	0.83083	0.621289	0.682514	0.237473	2.53992	1.07709	0.717923	1.05001	1.15498	0.577	0.951	0.226	2.199
P31943	185	K	Heterogeneous nuclear ribonucleoprotein H OS=Homo sapiens OX=9606 GN=HNRNPH1 PE=1 SV=4	HNRNPH1	1	0.000527375	99.305	2	YIEIFK(1)SSR	-1.2544		1.70967	0.49189		1.07709	0.717923	1.05001	1.15498		2.381	0.468
P31944	226	K	Caspase-14 OS=Homo sapiens OX=9606 GN=CASP14 PE=1 SV=2	CASP14	1	2.65689e-06	92.445	2	K(1)TNPEIQSTLR	-6.4623	1.09409				2.99688	0.00184		0.00128	0.365
P31944	223	K	Caspase-14 OS=Homo sapiens OX=9606 GN=CASP14 PE=1 SV=2	CASP14	1	1.89759e-32	240.82	2	MAEAELVQEGK(1)AR	-4.678	1.09409				2.99688	0.00184		0.00128	0.365
P31946	13	K	14-3-3 protein beta/alpha OS=Homo sapiens OX=9606 GN=YWHAB PE=1 SV=3	YWHAB	1	0.00025008	109.88	2	AK(1)LAEQAER	2.0836	1.15466	0.919746	1.57327	1.11511	1.00797	1.06339	0.91885	1.00979	1.146	0.865	1.712	1.104
P63104	49	K	14-3-3 protein zeta/delta OS=Homo sapiens OX=9606 GN=YWHAZ PE=1 SV=1	YWHAZ	1	1.35073e-15	196.44	2	NLLSVAYK(1)NVVGAR	-1.9214	0.746394	1.1007	0.499449	1.87674	1.01913	0.646971	1.08154	1.25236	0.732	1.701	0.462	1.499
P31946	11	K	14-3-3 protein beta/alpha OS=Homo sapiens OX=9606 GN=YWHAB PE=1 SV=3	YWHAB	1	0.02121	51.43	2	SELVQK(1)AK	-4.8176	1.63764		0.911586		1.00797	1.06339	0.91885	1.00979	1.625		0.992
P31946	70	K	14-3-3 protein beta/alpha OS=Homo sapiens OX=9606 GN=YWHAB PE=1 SV=3	YWHAB	1	5.64951e-05	99.855	2	VISSIEQK(1)TER	-1.1002	0.78918	1.23886		0.998248	1.00797	1.06339	0.91885	1.00979	0.783	1.165		0.989
P31947	11	K	14-3-3 protein sigma OS=Homo sapiens OX=9606 GN=SFN PE=1 SV=1	SFN	1	0.00025008	109.88	2	AK(1)LAEQAER	2.0836	1.15466	0.919746	1.57327	1.11511	0.787095	0.321008	2.46833	0.423563	1.467	2.865	0.637	2.633
P31947	9	K	14-3-3 protein sigma OS=Homo sapiens OX=9606 GN=SFN PE=1 SV=1	SFN	1	0.0127826	51.43	2	ASLIQK(1)AK	-0.064075			1.81159		0.787095	0.321008	2.46833	0.423563			0.734
P31947	32	K	14-3-3 protein sigma OS=Homo sapiens OX=9606 GN=SFN PE=1 SV=1	SFN	1	1.1676e-14	168.43	2	GAVEK(1)GEELSCEER	-1.1341	1.30275		1.4661		0.787095	0.321008	2.46833	0.423563	1.655		0.594
P63104	122	K	14-3-3 protein zeta/delta OS=Homo sapiens OX=9606 GN=YWHAZ PE=1 SV=1	YWHAZ	1	0.00659322	70.67	2	MK(1)GDYYR	-1.324	1.61674	0.446389		1.04183	1.01913	0.646971	1.08154	1.25236	1.586	0.69		0.832
P31947	49	K	14-3-3 protein sigma OS=Homo sapiens OX=9606 GN=SFN PE=1 SV=1	SFN	1	3.65264e-12	162.23	2	NLLSVAYK(1)NVVGGQR	-1.0363	1.08115	0.699556		1.26905	0.787095	0.321008	2.46833	0.423563	1.374	2.179		2.996
P31947	140	K	14-3-3 protein sigma OS=Homo sapiens OX=9606 GN=SFN PE=1 SV=1	SFN	1	4.96371e-05	97.277	2	YLAEVATGDDK(1)K	-0.87537		0.765683	2.22082		0.787095	0.321008	2.46833	0.423563		2.385	0.9
P31948	32	K	Stress-induced-phosphoprotein 1 OS=Homo sapiens OX=9606 GN=STIP1 PE=1 SV=1	STIP1	1	2.77943e-07	52.195	4	ALSVGNIDDALQCYSEAIK(1)LDPHNHVLYSNR	1.4571				0.972763	1.0365	1.13853	0.767775	1.0572				0.92
P31948	325	K	Stress-induced-phosphoprotein 1 OS=Homo sapiens OX=9606 GN=STIP1 PE=1 SV=1	STIP1	1	0.000369133	72.846	3	DAIHFYNK(1)SLAEHR	0.03216	0.717868	1.20687		1.09312	1.0365	1.13853	0.767775	1.0572	0.693	1.06		1.034
P31948	246	K	Stress-induced-phosphoprotein 1 OS=Homo sapiens OX=9606 GN=STIP1 PE=1 SV=1	STIP1	1	1.45963e-08	110.88	2	DFDTALK(1)HYDK	0.59029	0.610851	1.41309		0.985454	1.0365	1.13853	0.767775	1.0572	0.589	1.241		0.932
P31948	78	K	Stress-induced-phosphoprotein 1 OS=Homo sapiens OX=9606 GN=STIP1 PE=1 SV=1	STIP1	1	0.00192166	90.263	2	K(1)AAALEFLNR	0.48449	1.0904	0.992462			1.0365	1.13853	0.767775	1.0572	1.052	0.872
P31948	364	K	Stress-induced-phosphoprotein 1 OS=Homo sapiens OX=9606 GN=STIP1 PE=1 SV=1	STIP1	1	4.3753e-05	50.314	2	LAYINPDLALEEK(1)NK	1.061		0.58103		1.3741	1.0365	1.13853	0.767775	1.0572		0.51		1.3
P31948	366	K	Stress-induced-phosphoprotein 1 OS=Homo sapiens OX=9606 GN=STIP1 PE=1 SV=1	STIP1	1	0.000273211	106.93	2	NK(1)GNECFQK	-1.9058	1.09409				1.0365	1.13853	0.767775	1.0572	1.056
P31948	169	K	Stress-induced-phosphoprotein 1 OS=Homo sapiens OX=9606 GN=STIP1 PE=1 SV=1	STIP1	1	2.41963e-05	86.838	3	NKPSDLGTK(1)LQDPR	-0.9468		0.98912			1.0365	1.13853	0.767775	1.0572		0.869
P31948	317	K	Stress-induced-phosphoprotein 1 OS=Homo sapiens OX=9606 GN=STIP1 PE=1 SV=1	STIP1	1	0.00049043	78.816	2	YK(1)DAIHFYNK	1.5524		0.98912			1.0365	1.13853	0.767775	1.0572		0.869
P31949	3	K	Protein S100-A11 OS=Homo sapiens OX=9606 GN=S100A11 PE=1 SV=2	S100A11	1	1.45926e-05	101.82	2	AK(1)ISSPTETER	0.83568	0.594697	1.35026	1.15904	1.41201	0.638009	0.867534	1.25889	1.23557	0.932	1.556	0.921	1.143
P31949	55	K	Protein S100-A11 OS=Homo sapiens OX=9606 GN=S100A11 PE=1 SV=2	S100A11	1	2.14155e-09	199.54	2	NQK(1)DPGVLDR	0.5344	0.744046	1.38005	1.34708	1.14896	0.638009	0.867534	1.25889	1.23557	1.166	1.591	1.07	0.93
P31949	27	K	Protein S100-A11 OS=Homo sapiens OX=9606 GN=S100A11 PE=1 SV=2	S100A11	1	8.50343e-08	154.94	2	YAGK(1)DGYNYTLSK	2.2034	0.623503	1.3559	1.6289	1.12856	0.638009	0.867534	1.25889	1.23557	0.977	1.563	1.294	0.913
P32119	196	K	Peroxiredoxin-2 OS=Homo sapiens OX=9606 GN=PRDX2 PE=1 SV=5	PRDX2	1	0.0229738	69.093	2	EYFSK(1)HN	3.4305	0.93267	1.47387		0.639545	1.55523	0.719644	0.688934	1.03619	0.6	2.048		0.617
P32119	135	K	Peroxiredoxin-2 OS=Homo sapiens OX=9606 GN=PRDX2 PE=1 SV=5	PRDX2	1	0.026574	43.272	2	GLFIIDGK(1)GVLR	3.8355	1.09409				1.55523	0.719644	0.688934	1.03619	0.703
P32969	174	K	60S ribosomal protein L9 OS=Homo sapiens OX=9606 GN=RPL9 PE=1 SV=1	RPL9	1	0.00260795	57.888	2	K(1)FLDGIYVSEK	4.3278	1.39957		1.30578		1.02263	0.818412	1.33004	0.828921	1.369		0.982
P32969	121	K	60S ribosomal protein L9 OS=Homo sapiens OX=9606 GN=RPL9 PE=1 SV=1	RPL9	1	0.0109639	46.447	2	NFLGEK(1)YIR	-0.41533		0.767867		1.19036	1.02263	0.818412	1.33004	0.828921		0.938		1.436
P33121	675	K	Long-chain-fatty-acid--CoA ligase 1 OS=Homo sapiens OX=9606 GN=ACSL1 PE=1 SV=1	ACSL1	1	3.90464e-05	67.927	3	GITLHPELFSIDNGLLTPTMK(1)AK	-0.28329				0.972763	0.985827	0.573445	1.73673	0.703994				1.382
P33176	813	K	Kinesin-1 heavy chain OS=Homo sapiens OX=9606 GN=KIF5B PE=1 SV=1	KIF5B	1	4.25939e-12	112.68	2	K(1)SAEIDSDDTGGSAAQK	-1.3745		0.829655	1.35702	1.37368	0.840167	0.749389	1.20838	1.20206		1.107	1.123	1.143
P33552	4	K	Cyclin-dependent kinases regulatory subunit 2 OS=Homo sapiens OX=9606 GN=CKS2 PE=1 SV=1	CKS2	1	0.000166273	64.064	2	AHK(1)QIYYSDK	-1.1386		0.98912			0.736775	1.71588	0.908504	0.638845		0.576
P33552	30	K	Cyclin-dependent kinases regulatory subunit 2 OS=Homo sapiens OX=9606 GN=CKS2 PE=1 SV=1	CKS2	1	0.0151248	42.835	2	ELSK(1)QVPK	-2.4942		0.98912			0.736775	1.71588	0.908504	0.638845		0.576
P33778	21	K	Histone H2B type 1-B OS=Homo sapiens OX=9606 GN=H2BC3 PE=1 SV=2	H2BC3	1	0.00653773	113.1	2	AITK(1)AQK	-0.26942	1.03768	1.19567	1.52671
Q5QNW6	121	K	Histone H2B type 2-F OS=Homo sapiens OX=9606 GN=H2BC18 PE=1 SV=3	H2BC18	1	0.00269396	74.269	2	AVTK(1)YTSSK	0.25439		0.98912
Q99877	6	K	Histone H2B type 1-N OS=Homo sapiens OX=9606 GN=H2BC15 PE=1 SV=3	H2BC15	1	4.66335e-06	148.9	2	PEPSK(1)SAPAPK	1.8934	1.34345	1.33822	0.920429	0.886257
P33993	471	K	DNA replication licensing factor MCM7 OS=Homo sapiens OX=9606 GN=MCM7 PE=1 SV=4	MCM7	1	7.63355e-09	92.178	3	TAIHEVMEQQTISIAK(1)AGILTTLNAR	0.86298				0.972763	0.913551	0.969333	0.815423	1.30169				0.747
P34897	474	K	Serine hydroxymethyltransferase, mitochondrial OS=Homo sapiens OX=9606 GN=SHMT2 PE=1 SV=3	SHMT2	1	0.00144307	76.85	2	SFLLK(1)DSETSQR	-0.73971		0.98912			0.816208	1.33033	0.885104	0.968359		0.744
P34932	557	K	Heat shock 70 kDa protein 4 OS=Homo sapiens OX=9606 GN=HSPA4 PE=1 SV=4	HSPA4	1	1.6838e-19	165.02	2	AESEEMETSQAGSK(1)DK	2.2674	1.08197	1.43507	1.0149		1.09791	0.807502	1.36292	0.731667	0.985	1.777	0.745
P34932	560	K	Heat shock 70 kDa protein 4 OS=Homo sapiens OX=9606 GN=HSPA4 PE=1 SV=4	HSPA4	1	0.00117405	67.507	2	K(1)MDQPPQAK	2.0314	0.931233	0.674823		1.42666	1.09791	0.807502	1.36292	0.731667	0.848	0.836		1.95
P34932	568	K	Heat shock 70 kDa protein 4 OS=Homo sapiens OX=9606 GN=HSPA4 PE=1 SV=4	HSPA4	1	0.000547769	83.358	2	MDQPPQAK(1)K	-4.5527	1.25601	0.842735			1.09791	0.807502	1.36292	0.731667	1.144	1.044
P34932	789	K	Heat shock 70 kDa protein 4 OS=Homo sapiens OX=9606 GN=HSPA4 PE=1 SV=4	HSPA4	0.999619	0.0255301	43.168	3	PK(1)VEPPKEEQK	-0.84996	1.09409				1.09791	0.807502	1.36292	0.731667	0.997
P34932	53	K	Heat shock 70 kDa protein 4 OS=Homo sapiens OX=9606 GN=HSPA4 PE=1 SV=4	HSPA4	1	0.00128598	59.67	2	SIGAAAK(1)SQVISNAK	-3.4739	1.09409				1.09791	0.807502	1.36292	0.731667	0.997
P34932	477	K	Heat shock 70 kDa protein 4 OS=Homo sapiens OX=9606 GN=HSPA4 PE=1 SV=4	HSPA4	1	0.00122866	82.437	2	VTPQSDGSSSK(1)VK	1.5326		1.11167		0.852238	1.09791	0.807502	1.36292	0.731667		1.377		1.165
P35221	889	K	Catenin alpha-1 OS=Homo sapiens OX=9606 GN=CTNNA1 PE=1 SV=1	CTNNA1	1	0.00179405	73.655	2	K(1)HVNPVQALSEFK	-2.0209		0.98912			0.006345	1.35129	1.6389	1.00347		0.732
P35232	202	K	Prohibitin OS=Homo sapiens OX=9606 GN=PHB PE=1 SV=1	PHB	1	0.00677521	43.272	2	FVVEK(1)AEQQK	0.94674				0.972763	0.916791	0.445525	1.25202	1.38566				0.702
P35241	405	K	Radixin OS=Homo sapiens OX=9606 GN=RDX PE=1 SV=1	RDX	1	0.000351671	77.358	2	SAIAK(1)QAADQMK	-3.7199		0.98912			0.78615	1.13503	0.797197	1.28162		0.871
P35249	18	K	Replication factor C subunit 4 OS=Homo sapiens OX=9606 GN=RFC4 PE=1 SV=2	RFC4	0.99999	0.000800582	70.195	3	GTSISTKPPLTK(1)DR	-2.641	0.633746	1.4053			0.630083	1.69929	0.777218	0.893408	1.006	0.827
P35251	318	K	Replication factor C subunit 1 OS=Homo sapiens OX=9606 GN=RFC1 PE=1 SV=4	RFC1	1	0.0105567	58.916	2	ASSK(1)LAIMK	-2.5811	0.5598	1.44511	1.86111		0.734486	0.973663	1.31431	0.977541	0.762	1.484	1.416
P35251	339	K	Replication factor C subunit 1 OS=Homo sapiens OX=9606 GN=RFC1 PE=1 SV=4	RFC1	1	0.00176944	67.464	2	EIEPVASK(1)R	0.44225		0.98912			0.734486	0.973663	1.31431	0.977541		1.016
P35251	5	K	Replication factor C subunit 1 OS=Homo sapiens OX=9606 GN=RFC1 PE=1 SV=4	RFC1	1	0.00127427	85.716	2	K(1)FFGVIPSGK	3.0585		1.2269	1.37609		0.734486	0.973663	1.31431	0.977541		1.26	1.047
P35251	88	K	Replication factor C subunit 1 OS=Homo sapiens OX=9606 GN=RFC1 PE=1 SV=4	RFC1	0.947567	0.000860613	80.623	3	K(0.052)PPEK(0.948)LPVSSKPGK	0.92642	0.867526	1.47296	1.16571	1.04518	0.734486	0.973663	1.31431	0.977541	1.181	1.513	0.887	1.069
P35268	52	K	60S ribosomal protein L22 OS=Homo sapiens OX=9606 GN=RPL22 PE=1 SV=2	RPL22	1	2.69269e-12	97.949	2	VNGK(1)AGNLGGGVVTIER	-1.4264				0.972763	1.14815	0.796473	1.21813	0.837244				1.162
P35268	107	K	60S ribosomal protein L22 OS=Homo sapiens OX=9606 GN=RPL22 PE=1 SV=2	RPL22	1	0.000305845	90.689	2	VVANSK(1)ESYELR	-0.24885	1.2598	1.40173	1.12313	0.789319	1.14815	0.796473	1.21813	0.837244	1.097	1.76	0.922	0.943
P35269	407	K	General transcription factor IIF subunit 1 OS=Homo sapiens OX=9606 GN=GTF2F1 PE=1 SV=2	GTF2F1	1	0.000138925	129.28	2	AAASK(1)LEQGK	2.2282	0.728684	1.32405	1.6988	1.02882	0.664727	1.02121	1.43082	0.883241	1.096	1.297	1.187	1.165
P35269	242	K	General transcription factor IIF subunit 1 OS=Homo sapiens OX=9606 GN=GTF2F1 PE=1 SV=2	GTF2F1	1	0.00482954	72.355	2	APLAK(1)GGR	0.93179			1.81159		0.664727	1.02121	1.43082	0.883241			1.266
P35269	435	K	General transcription factor IIF subunit 1 OS=Homo sapiens OX=9606 GN=GTF2F1 PE=1 SV=2	GTF2F1	1	1.08684e-17	98.328	2	LDTGPQSLSGK(1)STPQPPSGK	-1.8244		1.32222	1.33557	0.900776	0.664727	1.02121	1.43082	0.883241		1.295	0.933	1.02
P35269	421	K	General transcription factor IIF subunit 1 OS=Homo sapiens OX=9606 GN=GTF2F1 PE=1 SV=2	GTF2F1	1	0.000465135	105.04	2	VSEMPAAK(1)R	2.9791	0.704315	1.17536	0.744633	1.70908	0.664727	1.02121	1.43082	0.883241	1.06	1.151	0.52	1.935
P35568	867	K	Insulin receptor substrate 1 OS=Homo sapiens OX=9606 GN=IRS1 PE=1 SV=1	IRS1	1	3.23692e-05	103.76	2	LSLGDPK(1)ASTLPR	0.41936				0.972763		0.133529		1.86647				0.521
P35568	1086	K	Insulin receptor substrate 1 OS=Homo sapiens OX=9606 GN=IRS1 PE=1 SV=1	IRS1	1	0.0113807	53.679	2	NQSAK(1)VIR	0.35231				0.972763		0.133529		1.86647				0.521
P35568	269	K	Insulin receptor substrate 1 OS=Homo sapiens OX=9606 GN=IRS1 PE=1 SV=1	IRS1	1	1.60635e-34	170.95	2	SK(1)SQSSSNCSNPISVPLR	-1.4003				0.972763		0.133529		1.86647				0.521
P35579	8	K	Myosin-9 OS=Homo sapiens OX=9606 GN=MYH9 PE=1 SV=4	MYH9	1	5.56882e-06	72.846	2	AQQAADK(1)YLYVDK	-2.4705	1.57566	1.28239		0.256179	1.31804	0.736054	1.44792	0.497991	1.195	1.742		0.514
P35579	1918	K	Myosin-9 OS=Homo sapiens OX=9606 GN=MYH9 PE=1 SV=4	MYH9	1	0.00729476	73.637	2	EVSSLK(1)NK	-1.9449	0.952905	1.29217	1.49033		1.31804	0.736054	1.44792	0.497991	0.723	1.756	1.029
P35579	560	K	Myosin-9 OS=Homo sapiens OX=9606 GN=MYH9 PE=1 SV=4	MYH9	0.999975	0.0116483	104.76	2	FQKPK(1)QLK	-0.78967	1.10388	0.980273			1.31804	0.736054	1.44792	0.497991	0.838	1.332
P35579	1724	K	Myosin-9 OS=Homo sapiens OX=9606 GN=MYH9 PE=1 SV=4	MYH9	1	0.00748213	62.88	2	GALALEEK(1)R	-1.4266	1.09409				1.31804	0.736054	1.44792	0.497991	0.83
P35579	1404	K	Myosin-9 OS=Homo sapiens OX=9606 GN=MYH9 PE=1 SV=4	MYH9	1	9.09029e-05	110.88	2	HEEK(1)VAAYDK	0.45952	1.85427	0.645204	1.18278		1.31804	0.736054	1.44792	0.497991	1.407	0.877	0.817
P35579	202	K	Myosin-9 OS=Homo sapiens OX=9606 GN=MYH9 PE=1 SV=4	MYH9	1	0.00788127	99.305	2	K(1)DQGELER	0.56538	1.57091	1.00864		0.52962	1.31804	0.736054	1.44792	0.497991	1.192	1.37		1.064
P35579	1445	K	Myosin-9 OS=Homo sapiens OX=9606 GN=MYH9 PE=1 SV=4	MYH9	1	0.000334539	99.34	2	K(1)FDQLLAEEK	1.7365	1.53904	1.06433	1.07858	0.896799	1.31804	0.736054	1.44792	0.497991	1.168	1.446	0.745	1.801
P35579	910	K	Myosin-9 OS=Homo sapiens OX=9606 GN=MYH9 PE=1 SV=4	MYH9	1	0.00027062	66.953	3	K(1)QELEEICHDLEAR	-0.43906	1.09409				1.31804	0.736054	1.44792	0.497991	0.83
P35579	1249	K	Myosin-9 OS=Homo sapiens OX=9606 GN=MYH9 PE=1 SV=4	MYH9	1	3.31952e-05	74.524	2	K(1)VEAQLQELQVK	-2.5191	1.21135	1.07766		0.781429	1.31804	0.736054	1.44792	0.497991	0.919	1.464		1.569
P35579	1802	K	Myosin-9 OS=Homo sapiens OX=9606 GN=MYH9 PE=1 SV=4	MYH9	1	0.000451866	108.4	2	LQEMEGTVK(1)SK	-1.2722	0.585838	1.34783		1.07188	1.31804	0.736054	1.44792	0.497991	0.444	1.831		2.152
P35579	1525	K	Myosin-9 OS=Homo sapiens OX=9606 GN=MYH9 PE=1 SV=4	MYH9	1	0.0146096	46.447	2	SVHELEK(1)SK	-1.2949	1.22668	0.869255			1.31804	0.736054	1.44792	0.497991	0.931	1.181
P35579	1806	K	Myosin-9 OS=Homo sapiens OX=9606 GN=MYH9 PE=1 SV=4	MYH9	1	0.001855	70.389	2	YK(1)ASITALEAK	-0.71534	1.03208	1.16242	1.59686		1.31804	0.736054	1.44792	0.497991	0.783	1.579	1.103
Q9UEY8	696	K	Gamma-adducin OS=Homo sapiens OX=9606 GN=ADD3 PE=1 SV=1	ADD3	1	0.0368864	63.301	2	TPSFLK(1)K	-1.5091		0.98912			1.20078	0.591781	1.20744			1.671
P35637	365	K	RNA-binding protein FUS OS=Homo sapiens OX=9606 GN=FUS PE=1 SV=1	FUS	1	3.40062e-11	147.72	2	EFSGNPIK(1)VSFATR	-3.185		1.15025	0.983423	1.25899	0.994845	0.845659	1.11405	1.04544		1.36	0.883	1.204
P35637	510	K	RNA-binding protein FUS OS=Homo sapiens OX=9606 GN=FUS PE=1 SV=1	FUS	1	0.00804629	47.561	2	GGFGPGK(1)MDSR	-0.0039582	0.567947	1.19117	2.31273		0.994845	0.845659	1.11405	1.04544	0.571	1.409	2.076
P35637	264	K	RNA-binding protein FUS OS=Homo sapiens OX=9606 GN=FUS PE=1 SV=1	FUS	1	0.000350656	98.009	2	GGFNK(1)FGGPR	3.8148	0.860981	1.28284	1.65963		0.994845	0.845659	1.11405	1.04544	0.865	1.517	1.49
P35637	316	K	RNA-binding protein FUS OS=Homo sapiens OX=9606 GN=FUS PE=1 SV=1	FUS	1	1.6973e-18	176.97	2	K(1)TGQPMINLYTDR	-2.7015	0.732123	1.23559	0.385803	1.81779	0.994845	0.845659	1.11405	1.04544	0.736	1.461	0.346	1.739
P35637	312	K	RNA-binding protein FUS OS=Homo sapiens OX=9606 GN=FUS PE=1 SV=1	FUS	1	0.00161725	84.368	2	QIGIIK(1)TNK	-1.3361	0.842326	1.64463	0.879056	1.05268	0.994845	0.845659	1.11405	1.04544	0.847	1.945	0.789	1.007
P35658	682	K	Nuclear pore complex protein Nup214 OS=Homo sapiens OX=9606 GN=NUP214 PE=1 SV=2	NUP214	1	0.000445139	52.201	2	PGSPQAK(1)SLQPAVAEK	2.2188		0.98912			0.832782	1.39585	0.872446	0.898926		0.709
P35659	195	K	Protein DEK OS=Homo sapiens OX=9606 GN=DEK PE=1 SV=1	DEK	0.999719	0.0620381	48.785	2	PSGKPLPK(1)SK	2.081				0.972763	1.14669	0.958482	0.966993	0.927831				1.048
P35659	57	K	Protein DEK OS=Homo sapiens OX=9606 GN=DEK PE=1 SV=1	DEK	1	0.00113859	108.92	2	SLIVEGK(1)R	-1.8078	1.16923	1.21927	0.460965	1.40485	1.14669	0.958482	0.966993	0.927831	1.02	1.272	0.477	1.514
P35659	278	K	Protein DEK OS=Homo sapiens OX=9606 GN=DEK PE=1 SV=1	DEK	1	0.00597375	91.783	2	SVK(1)SANVK	-0.97637	0.885442	1.15948		0.990733	1.14669	0.958482	0.966993	0.927831	0.772	1.21		1.068
P35998	116	K	26S proteasome regulatory subunit 7 OS=Homo sapiens OX=9606 GN=PSMC2 PE=1 SV=3	PSMC2	1	6.46971e-05	125.5	2	YIINVK(1)QFAK	1.1722	0.438688	0.76483		1.77607	0.999243	0.9732	1.04982	0.977734	0.439	0.786		1.817
P36405	11	K	ADP-ribosylation factor-like protein 3 OS=Homo sapiens OX=9606 GN=ARL3 PE=1 SV=2	ARL3	1	4.4637e-05	120.33	2	LK(1)SAPDQEVR	-0.87123	0.610265	2.51078	0.284859	0.726246	0.643391	2.01986	0.352194	0.984552	0.949	1.243	0.809	0.738
P36578	364	K	60S ribosomal protein L4 OS=Homo sapiens OX=9606 GN=RPL4 PE=1 SV=5	RPL4	1	1.81647e-12	126.48	2	AAAAAAALQAK(1)SDEK	-0.61345	1.32433	1.0472	0.916459	1.19159	1.01973	0.77495	1.32789	0.877434	1.299	1.351	0.69	1.358
P36578	368	K	60S ribosomal protein L4 OS=Homo sapiens OX=9606 GN=RPL4 PE=1 SV=5	RPL4	1	0.00080135	61.48	2	SDEK(1)AAVAGK	1.4938		1.05477		0.9082	1.01973	0.77495	1.32789	0.877434		1.361		1.035
P36578	405	K	60S ribosomal protein L4 OS=Homo sapiens OX=9606 GN=RPL4 PE=1 SV=5	RPL4	0.997902	0.00244034	79.311	2	AAATK(0.998)K(0.002)PAPEK	-4.8415	1.56146	0.517091		1.02145	1.01973	0.77495	1.32789	0.877434	1.531	0.667		1.164
P36578	294	K	60S ribosomal protein L4 OS=Homo sapiens OX=9606 GN=RPL4 PE=1 SV=5	RPL4	1	0.00722296	49.96	2	ILK(1)SPEIQR	2.6005	1.47395		1.18263		1.01973	0.77495	1.32789	0.877434	1.445		0.891
P36578	14	K	60S ribosomal protein L4 OS=Homo sapiens OX=9606 GN=RPL4 PE=1 SV=5	RPL4	1	3.25961e-07	84.999	2	PLISVYSEK(1)GESSGK	-1.1979	1.13135	0.95544			1.01973	0.77495	1.32789	0.877434	1.109	1.233
P36578	353	K	60S ribosomal protein L4 OS=Homo sapiens OX=9606 GN=RPL4 PE=1 SV=5	RPL4	1	0.000178153	61.194	2	VDK(1)AAAAAAALQAK	1.0429	1.4488	0.911443		0.733786	1.01973	0.77495	1.32789	0.877434	1.421	1.176		0.836
P36873	319	K	Serine/threonine-protein phosphatase PP1-gamma catalytic subunit OS=Homo sapiens OX=9606 GN=PPP1CC PE=1 SV=1	PPP1CC	1	0.00725363	70.67	2	GMITK(1)QAK	0.61634	0.269468	1.73463			0.471019	1.73077	1.20464	0.593579	0.572	1.002
P37108	74	K	Signal recognition particle 14 kDa protein OS=Homo sapiens OX=9606 GN=SRP14 PE=1 SV=2	SRP14	1	0.00654982	51.531	2	ISTVVSSK(1)EVNK	0.69694		0.98912			0.999135	1.16154	0.862956	0.976372		0.852
P37108	43	K	Signal recognition particle 14 kDa protein OS=Homo sapiens OX=9606 GN=SRP14 PE=1 SV=2	SRP14	1	7.57921e-34	248.59	2	K(1)GTVEGFEPADNK	-0.88491	1.03673	1.70627	0.608661	0.964403	0.999135	1.16154	0.862956	0.976372	1.038	1.469	0.705	0.988
P37802	17	K	Transgelin-2 OS=Homo sapiens OX=9606 GN=TAGLN2 PE=1 SV=3	TAGLN2	1	0.000292146	141.93	2	EVQQK(1)IEK	2.0442	0.949323	1.87983	1.07516	0.620941	0.910942	1.19227	1.3653	0.531493	1.042	1.577	0.787	1.168
P37802	79	K	Transgelin-2 OS=Homo sapiens OX=9606 GN=TAGLN2 PE=1 SV=3	TAGLN2	1	0.00441157	55.235	2	K(1)IQASTMAFK	-1.9932		1.4797	0.913084		0.910942	1.19227	1.3653	0.531493		1.241	0.669
P37802	171	K	Transgelin-2 OS=Homo sapiens OX=9606 GN=TAGLN2 PE=1 SV=3	TAGLN2	1	1.09449e-07	106.79	3	NFSDNQLQEGK(1)NVIGLQMGTNR	-5.3954		1.52374	0.832416		0.910942	1.19227	1.3653	0.531493		1.278	0.61
P37837	286	K	Transaldolase OS=Homo sapiens OX=9606 GN=TALDO1 PE=1 SV=2	TALDO1	1	7.36391e-06	77.696	2	AAQASDLEK(1)IHLDEK	-5.8261		1.23444		0.731504	1.23999	0.923706	0.784584	1.05172		1.336		0.696
P37837	321	K	Transaldolase OS=Homo sapiens OX=9606 GN=TALDO1 PE=1 SV=2	TALDO1	1	0.000766061	65.404	2	FAADAVK(1)LER	-3.5489		0.98912			1.23999	0.923706	0.784584	1.05172		1.071
P37837	71	K	Transaldolase OS=Homo sapiens OX=9606 GN=TALDO1 PE=1 SV=2	TALDO1	1	0.0120234	51.872	2	K(1)LGGSQEDQIK	-1.4675	1.09409				1.23999	0.923706	0.784584	1.05172	0.882
P37837	219	K	Transaldolase OS=Homo sapiens OX=9606 GN=TALDO1 PE=1 SV=2	TALDO1	1	0.0328532	43.734	2	SVTK(1)IYNYYK	-3.9894		0.98912			1.23999	0.923706	0.784584	1.05172		1.071
P38117	200	K	Electron transfer flavoprotein subunit beta OS=Homo sapiens OX=9606 GN=ETFB PE=1 SV=3	ETFB	1	0.0119824	40.502	2	YATLPNIMK(1)AK	-3.0228				0.972763	0.968231	0.940411	0.643573	1.44778				0.672
P38159	30	K	RNA-binding motif protein, X chromosome OS=Homo sapiens OX=9606 GN=RBMX PE=1 SV=3	RBMX	1	0.000185016	65.404	2	ALEAVFGK(1)YGR	-0.051955	1.09409				1.34316	0.775727	0.851868	1.02924	0.815
P38159	217	K	RNA-binding motif protein, X chromosome OS=Homo sapiens OX=9606 GN=RBMX PE=1 SV=3	RBMX	1	1.09157e-18	178.65	2	DDGYSTK(1)DSYSSR	-0.4523	2.0565	0.574458	0.748699	1.09562	1.34316	0.775727	0.851868	1.02924	1.531	0.741	0.879	1.064
P38159	150	K	RNA-binding motif protein, X chromosome OS=Homo sapiens OX=9606 GN=RBMX PE=1 SV=3	RBMX	1	0.0168023	84.185	2	GPLPVK(1)R	-1.001	1.31247	0.791695			1.34316	0.775727	0.851868	1.02924	0.977	1.021
P38159	163	K	RNA-binding motif protein, X chromosome OS=Homo sapiens OX=9606 GN=RBMX PE=1 SV=3	RBMX	1	0.0021606	80.294	2	SGGPPPK(1)R	-1.5356	2.28266	0.715849		0.184749	1.34316	0.775727	0.851868	1.02924	1.699	0.923		0.179
P38432	160	K	Coilin OS=Homo sapiens OX=9606 GN=COIL PE=1 SV=1	COIL	1	0.000189942	120.33	2	AVTDQTVSK(1)K	-0.84081		0.964783		0.996697	0.448922	1.51637	0.517315	1.51739		0.636		0.657
P38432	405	K	Coilin OS=Homo sapiens OX=9606 GN=COIL PE=1 SV=1	COIL	1	4.2968e-05	102.55	2	EENLFSWK(1)GAK	-0.76813	0.368296	1.46877	0.679906	1.75403	0.448922	1.51637	0.517315	1.51739	0.82	0.969	1.314	1.156
P38432	167	K	Coilin OS=Homo sapiens OX=9606 GN=COIL PE=1 SV=1	COIL	1	5.58255e-14	119.79	2	NK(1)ATCGTVGDDNEEAK	-2.943		0.998097		0.963934	0.448922	1.51637	0.517315	1.51739		0.658		0.635
P38432	209	K	Coilin OS=Homo sapiens OX=9606 GN=COIL PE=1 SV=1	COIL	1	0.000135796	90.142	2	VQAVK(1)DWANQR	-2.1451	0.597295	1.05426	0.464044	2.07399	0.448922	1.51637	0.517315	1.51739	1.331	0.695	0.897	1.367
P38646	288	K	Stress-70 protein, mitochondrial OS=Homo sapiens OX=9606 GN=HSPA9 PE=1 SV=2	HSPA9	1	0.00658943	65.313	2	HIVK(1)EFK	-3.2755		0.92038		1.04037	0.806123	1.00908	1.23846	0.946332		0.912		1.099
P38646	625	K	Stress-70 protein, mitochondrial OS=Homo sapiens OX=9606 GN=HSPA9 PE=1 SV=2	HSPA9	1	0.000669627	70.389	2	K(1)DSETGENIR	1.3106		1.25706	1.32085		0.806123	1.00908	1.23846	0.946332		1.246	1.067
P38646	567	K	Stress-70 protein, mitochondrial OS=Homo sapiens OX=9606 GN=HSPA9 PE=1 SV=2	HSPA9	1	0.001177	99.174	2	NAEK(1)YAEEDRR	0.3905		0.98912			0.806123	1.00908	1.23846	0.946332		0.98
P38646	206	K	Stress-70 protein, mitochondrial OS=Homo sapiens OX=9606 GN=HSPA9 PE=1 SV=2	HSPA9	1	3.46799e-11	119.79	2	QATK(1)DAGQISGLNVLR	-0.57859		0.959661		1.00173	0.806123	1.00908	1.23846	0.946332		0.951		1.059
P38919	152	K	Eukaryotic initiation factor 4A-III OS=Homo sapiens OX=9606 GN=EIF4A3 PE=1 SV=4	EIF4A3	1	4.64976e-12	137.4	2	K(1)LDYGQHVVAGTPGR	-1.2883	1.42806	1.58306	0.170803		1.23108	0.984725	0.747649	1.03655	1.16	1.608	0.228
P38919	19	K	Eukaryotic initiation factor 4A-III OS=Homo sapiens OX=9606 GN=EIF4A3 PE=1 SV=4	EIF4A3	1	0.00293717	67.507	2	LLK(1)EEDMTK	-2.2835	1.92059			0.237915	1.23108	0.984725	0.747649	1.03655	1.56			0.23
P39019	77	K	40S ribosomal protein S19 OS=Homo sapiens OX=9606 GN=RPS19 PE=1 SV=2	RPS19	1	3.20249e-07	103.76	2	GGAGVGSMTK(1)IYGGR	-2.4552	1.04565	1.58373		0.431057	0.974633	0.808553	1.3319	0.884915	1.073	1.959		0.487
P39023	393	K	60S ribosomal protein L3 OS=Homo sapiens OX=9606 GN=RPL3 PE=1 SV=2	RPL3	1	0.0300159	40.203	2	AFMGPLK(1)K	3.0941	1.52673		1.09523		1.03605	0.813183	1.27841	0.872357	1.474		0.857
P39023	132	K	60S ribosomal protein L3 OS=Homo sapiens OX=9606 GN=RPL3 PE=1 SV=2	RPL3	1	0.0350451	42.229	2	AFTK(1)YCK	1.6651	0.963498			1.08887	1.03605	0.813183	1.27841	0.872357	0.93			1.248
P39023	362	K	60S ribosomal protein L3 OS=Homo sapiens OX=9606 GN=RPL3 PE=1 SV=2	RPL3	1	0.0156078	60.892	2	ALEK(1)IDLK	-4.0963	1.57165		1.02085		1.03605	0.813183	1.27841	0.872357	1.517		0.799
P39023	366	K	60S ribosomal protein L3 OS=Homo sapiens OX=9606 GN=RPL3 PE=1 SV=2	RPL3	1	0.00571183	58.889	2	IDLK(1)FIDTTSK	0.13919		0.98912			1.03605	0.813183	1.27841	0.872357		1.216
P39023	66	K	60S ribosomal protein L3 OS=Homo sapiens OX=9606 GN=RPL3 PE=1 SV=2	RPL3	1	1.67246e-05	148.9	2	EVDRPGSK(1)VNK	2.4402	0.746611	1.30326			1.03605	0.813183	1.27841	0.872357	0.721	1.603
P39023	373	K	60S ribosomal protein L3 OS=Homo sapiens OX=9606 GN=RPL3 PE=1 SV=2	RPL3	1	1.11874e-06	124.81	2	FIDTTSK(1)FGHGR	-0.62129	1.51418	1.07454	1.04222	0.928387	1.03605	0.813183	1.27841	0.872357	1.461	1.321	0.815	1.064
P39023	286	K	60S ribosomal protein L3 OS=Homo sapiens OX=9606 GN=RPL3 PE=1 SV=2	RPL3	1	0.000266522	100.84	2	IYK(1)IGQGYLIK	0.60731	1.73957	0.984817	1.08742	0.791959	1.03605	0.813183	1.27841	0.872357	1.679	1.211	0.851	0.908
P39023	250	K	60S ribosomal protein L3 OS=Homo sapiens OX=9606 GN=RPL3 PE=1 SV=2	RPL3	1	3.52457e-06	107.08	2	K(1)VACIGAWHPAR	4.6946	2.04427	0.130108			1.03605	0.813183	1.27841	0.872357	1.973	0.16
P39023	136	K	60S ribosomal protein L3 OS=Homo sapiens OX=9606 GN=RPL3 PE=1 SV=2	RPL3	1	0.00200433	117.3	2	K(1)WQDEDGKK	-1.8866	1.70757	1.03548	0.949511	0.844629	1.03605	0.813183	1.27841	0.872357	1.648	1.273	0.743	0.968
P39023	155	K	60S ribosomal protein L3 OS=Homo sapiens OX=9606 GN=RPL3 PE=1 SV=2	RPL3	1	0.00856919	84.064	2	K(1)YCQVIR	-1.643	1.09409				1.03605	0.813183	1.27841	0.872357	1.056
P39023	300	K	60S ribosomal protein L3 OS=Homo sapiens OX=9606 GN=RPL3 PE=1 SV=2	RPL3	1	3.93028e-12	104.04	2	LIK(1)NNASTDYDLSDK	-0.23291	1.53997	0.981331	0.815302	1.11897	1.03605	0.813183	1.27841	0.872357	1.486	1.207	0.638	1.283
P39023	356	K	60S ribosomal protein L3 OS=Homo sapiens OX=9606 GN=RPL3 PE=1 SV=2	RPL3	1	0.000460097	117.18	2	SLLVQTK(1)R	0.92355	1.37659	1.09011	1.19924	0.951079	1.03605	0.813183	1.27841	0.872357	1.329	1.341	0.938	1.09
P39687	238	K	Acidic leucine-rich nuclear phosphoprotein 32 family member A OS=Homo sapiens OX=9606 GN=ANP32A PE=1 SV=1	ANP32A	1	3.27697e-54	277.76	2	K(1)REPEDEGEDDD	0.44358	0.687562	1.48138	0.93007	1.32343	0.693711	1.0076	0.949394	1.3493	0.991	1.47	0.98	0.981
P39748	361	K	Flap endonuclease 1 OS=Homo sapiens OX=9606 GN=FEN1 PE=1 SV=1	FEN1	1	0.0304813	78.932	2	KEPEPK(1)GSTK	-7.0992		1.10349		0.860282	1.06162	1.32206	0.630192	0.986131		0.835		0.872
P39748	201	K	Flap endonuclease 1 OS=Homo sapiens OX=9606 GN=FEN1 PE=1 SV=1	FEN1	1	0.00100278	72.365	3	K(1)LPIQEFHLSR	2.0684		0.98912			1.06162	1.32206	0.630192	0.986131		0.748
P39748	345	K	Flap endonuclease 1 OS=Homo sapiens OX=9606 GN=FEN1 PE=1 SV=1	FEN1	1	3.51375e-09	123.99	2	LDDFFK(1)VTGSLSSAK	-1.4205	0.782744	1.53119	0.269631	1.54446	1.06162	1.32206	0.630192	0.986131	0.737	1.158	0.428	1.566
P39748	354	K	Flap endonuclease 1 OS=Homo sapiens OX=9606 GN=FEN1 PE=1 SV=1	FEN1	1	0.00396385	50.834	2	VTGSLSSAK(1)R	1.4086	1.47105		1.18742		1.06162	1.32206	0.630192	0.986131	1.386		1.884
P39748	109	K	Flap endonuclease 1 OS=Homo sapiens OX=9606 GN=FEN1 PE=1 SV=1	FEN1	1	1.7027e-08	114.69	3	RAEAEK(1)QLQQAQAAGAEQEVEK	2.9728		0.98912			1.06162	1.32206	0.630192	0.986131		0.748
P39748	375	K	Flap endonuclease 1 OS=Homo sapiens OX=9606 GN=FEN1 PE=1 SV=1	FEN1	1	0.0624739	44.767	2	TGAAGK(1)FK	1.5361		0.98912			1.06162	1.32206	0.630192	0.986131		0.748
P40121	127	K	Macrophage-capping protein OS=Homo sapiens OX=9606 GN=CAPG PE=1 SV=2	CAPG	1	7.81165e-08	70.831	3	YQEGGVESAFHK(1)TSTGAPAAIK	-0.66299	1.20155	0.876468	1.83998		1.43211	0.535208	1.6975	0.335181	0.839	1.638	1.084
P40123	288	K	Adenylyl cyclase-associated protein 2 OS=Homo sapiens OX=9606 GN=CAP2 PE=1 SV=1	CAP2	1	0.00874243	79.809	2	TYK(1)NPSLR	1.2322	0.786652	1.26706			1.25101	1.81433	0.158538	0.776127	0.629	0.698
P40227	5	K	T-complex protein 1 subunit zeta OS=Homo sapiens OX=9606 GN=CCT6A PE=1 SV=3	CCT6A	1	0.00207985	65.156	2	AAVK(1)TLNPK	-1.4257		0.98912			1.35909	0.820083	1.24251	0.578323		1.206
P40227	129	K	T-complex protein 1 subunit zeta OS=Homo sapiens OX=9606 GN=CCT6A PE=1 SV=3	CCT6A	1	0.00145279	62.271	2	EK(1)ALQFLEEVK	-3.4381	1.09409				1.35909	0.820083	1.24251	0.578323	0.805
P40227	381	K	T-complex protein 1 subunit zeta OS=Homo sapiens OX=9606 GN=CCT6A PE=1 SV=3	CCT6A	1	0.0099163	58.889	2	GPNK(1)HTLTQIK	-4.4321	1.09409				1.35909	0.820083	1.24251	0.578323	0.805
P40227	199	K	T-complex protein 1 subunit zeta OS=Homo sapiens OX=9606 GN=CCT6A PE=1 SV=3	CCT6A	1	0.000170591	73.655	2	HK(1)SETDTSLIR	-1.667	0.79426	1.18366		1.04802	1.35909	0.820083	1.24251	0.578323	0.584	1.443		1.812
P40227	251	K	T-complex protein 1 subunit zeta OS=Homo sapiens OX=9606 GN=CCT6A PE=1 SV=3	CCT6A	1	2.55333e-07	87.727	2	TEVNSGFFYK(1)SAEER	-0.73736	1.54914	0.577729			1.35909	0.820083	1.24251	0.578323	1.14	0.704
P40429	134	K	60S ribosomal protein L13a OS=Homo sapiens OX=9606 GN=RPL13A PE=1 SV=2	RPL13A	1	0.0226168	72.355	2	K(1)FAYLGR	-1.5759	1.22913		1.588		1.04604	0.772797	1.29962	0.881538	1.175		1.222
P40429	191	K	60S ribosomal protein L13a OS=Homo sapiens OX=9606 GN=RPL13A PE=1 SV=2	RPL13A	0.98923	0.00606073	54.584	2	K(0.011)IDK(0.989)YTEVLK	0.36887	1.09409				1.04604	0.772797	1.29962	0.881538	1.046
P40429	197	K	60S ribosomal protein L13a OS=Homo sapiens OX=9606 GN=RPL13A PE=1 SV=2	RPL13A	1	1.39003e-05	96.957	2	YTEVLK(1)THGLLV	0.95593	1.09409				1.04604	0.772797	1.29962	0.881538	1.046
P40429	159	K	60S ribosomal protein L13a OS=Homo sapiens OX=9606 GN=RPL13A PE=1 SV=2	RPL13A	1	0.000391853	85.622	2	YQAVTATLEEK(1)R	2.1593	1.09409				1.04604	0.772797	1.29962	0.881538	1.046
P40692	392	K	DNA mismatch repair protein Mlh1 OS=Homo sapiens OX=9606 GN=MLH1 PE=1 SV=1	MLH1	1	0.000257793	64.266	2	EQK(1)LDAFLQPLSK	-1.6401		0.98912			0.861223	1.61633	0.735125	0.787327		0.612
P40692	123	K	DNA mismatch repair protein Mlh1 OS=Homo sapiens OX=9606 GN=MLH1 PE=1 SV=1	MLH1	1	0.000669137	105.81	2	TADGK(1)CAYR	2.4152	0.746461	1.91933	0.831209	0.893449	0.861223	1.61633	0.735125	0.787327	0.867	1.187	1.131	1.135
P40925	214	K	Malate dehydrogenase, cytoplasmic OS=Homo sapiens OX=9606 GN=MDH1 PE=1 SV=4	MDH1	1	4.02041e-05	69.641	2	EVGVYEALK(1)DDSWLK	-3.8611	1.09409				1.44143	0.856266	0.784272	0.91803	0.759
P40925	118	K	Malate dehydrogenase, cytoplasmic OS=Homo sapiens OX=9606 GN=MDH1 PE=1 SV=4	MDH1	1	0.010517	47.334	2	SQGAALDK(1)YAK	-4.7254	1.09409				1.44143	0.856266	0.784272	0.91803	0.759
P40926	78	K	Malate dehydrogenase, mitochondrial OS=Homo sapiens OX=9606 GN=MDH2 PE=1 SV=3	MDH2	1	0.00352561	46.768	2	AAVK(1)GYLGPEQLPDCLK	-1.1029				0.972763	0.581512	1.48594	0.777043	1.1555				0.842
P40926	239	K	Malate dehydrogenase, mitochondrial OS=Homo sapiens OX=9606 GN=MDH2 PE=1 SV=3	MDH2	1	5.20859e-05	105.94	2	IQEAGTEVVK(1)AK	-3.0025	0.303044	1.97389	0.202936	1.57139	0.581512	1.48594	0.777043	1.1555	0.521	1.328	0.261	1.36
P40926	307	K	Malate dehydrogenase, mitochondrial OS=Homo sapiens OX=9606 GN=MDH2 PE=1 SV=3	MDH2	1	2.25674e-10	124.46	2	NLGIGK(1)VSSFEEK	-1.3463		0.991042		0.970872	0.581512	1.48594	0.777043	1.1555		0.667		0.84
P40939	415	K	Trifunctional enzyme subunit alpha, mitochondrial OS=Homo sapiens OX=9606 GN=HADHA PE=1 SV=2	HADHA	1	0.036889	45.489	2	K(1)ALTSFER	1.3746		0.98912			1.12774	0.673787	1.05763	1.14085		1.468
P41091	266	K	Eukaryotic translation initiation factor 2 subunit 3 OS=Homo sapiens OX=9606 GN=EIF2S3 PE=1 SV=3	EIF2S3	1	4.09668e-05	61.042	2	SFDVNK(1)PGCEVDDLK	-0.16929	1.09409				0.954512	1.26015	1.06419	0.721152	1.146
P41162	224	K	ETS translocation variant 3 OS=Homo sapiens OX=9606 GN=ETV3 PE=1 SV=2	ETV3	1	0.000177623	92.428	2	NAIGGGGIGHQK(1)R	-3.1784		1.39716	1.20089	0.899392
P41182	688	K	B-cell lymphoma 6 protein OS=Homo sapiens OX=9606 GN=BCL6 PE=1 SV=1	BCL6	1	0.000645312	55.754	2	HGAITNTK(1)VQYR	-0.75571		0.98912
Q12798	124	K	Centrin-1 OS=Homo sapiens OX=9606 GN=CETN1 PE=1 SV=1	CETN1	1	0.0453374	56.091	2	ISFK(1)NLK	-3.7088				0.972763
P41212	288	K	Transcription factor ETV6 OS=Homo sapiens OX=9606 GN=ETV6 PE=1 SV=1	ETV6	1	0.00293717	81.163	2	HSVDFK(1)QSR	-1.8558	1.09409				1.5441		0.455899		0.709
P41212	403	K	Transcription factor ETV6 OS=Homo sapiens OX=9606 GN=ETV6 PE=1 SV=1	ETV6	1	0.000906968	72.492	2	HYYK(1)LNIIR	-0.78297	1.09409				1.5441		0.455899		0.709
P41223	42	K	Protein BUD31 homolog OS=Homo sapiens OX=9606 GN=BUD31 PE=1 SV=2	BUD31	1	0.000198864	98.009	2	K(1)VESLWPIFR	-3.1967				0.972763	1.19067	0.798453	0.799815	1.21106				0.803
P41223	125	K	Protein BUD31 homolog OS=Homo sapiens OX=9606 GN=BUD31 PE=1 SV=2	BUD31	1	0.0153669	75.243	2	SK(1)LEVGR	0.35378		0.98912			1.19067	0.798453	0.799815	1.21106		1.239
P41229	235	K	Lysine-specific demethylase 5C OS=Homo sapiens OX=9606 GN=KDM5C PE=1 SV=2	KDM5C	1	0.0120463	47.349	2	K(1)LQIYGAGPK	-0.21455		0.98912			0.880474	1.07872	1.09422	0.946588		0.917
P41229	205	K	Lysine-specific demethylase 5C OS=Homo sapiens OX=9606 GN=KDM5C PE=1 SV=2	KDM5C	1	1.18579e-13	160.62	2	QSVQPSK(1)FNSYGR	-1.6249	0.762437	1.28895			0.880474	1.07872	1.09422	0.946588	0.866	1.195
P41236	12	K	Protein phosphatase inhibitor 2 OS=Homo sapiens OX=9606 GN=PPP1R2 PE=1 SV=2	PPP1R2	1	6.91178e-06	128.97	2	AASTASHRPIK(1)GILK	-2.8368	0.439559	2.37972	0.516064	0.882761	0.618685	1.97042	0.498416	0.912484	0.71	1.208	1.035	0.967
P41236	42	K	Protein phosphatase inhibitor 2 OS=Homo sapiens OX=9606 GN=PPP1R2 PE=1 SV=2	PPP1R2	1	0.00612531	49.16	2	GNVDEELSK(1)K	-3.1938		1.41123		0.55763	0.618685	1.97042	0.498416	0.912484		0.716		0.611
P41236	103	K	Protein phosphatase inhibitor 2 OS=Homo sapiens OX=9606 GN=PPP1R2 PE=1 SV=2	PPP1R2	1	0.00161471	63.212	2	K(1)LAAAEGLEPK	-0.75531	0.392143	1.62372			0.618685	1.97042	0.498416	0.912484	0.634	0.824
P41236	113	K	Protein phosphatase inhibitor 2 OS=Homo sapiens OX=9606 GN=PPP1R2 PE=1 SV=2	PPP1R2	1	2.44763e-05	87.942	2	LAAAEGLEPK(1)YR	-1.8379	0.653227	2.23049	0.238363	0.988666	0.618685	1.97042	0.498416	0.912484	1.056	1.132	0.478	1.083
P41236	145	K	Protein phosphatase inhibitor 2 OS=Homo sapiens OX=9606 GN=PPP1R2 PE=1 SV=2	PPP1R2	1	9.04386e-07	154.81	2	K(1)LHYNEGLNIK	-1.5976	0.137669	1.85378			0.618685	1.97042	0.498416	0.912484	0.223	0.941
P41236	155	K	Protein phosphatase inhibitor 2 OS=Homo sapiens OX=9606 GN=PPP1R2 PE=1 SV=2	PPP1R2	1	6.68447e-06	107.08	3	LHYNEGLNIK(1)LAR	-1.7796		1.40866		0.560161	0.618685	1.97042	0.498416	0.912484		0.715		0.614
P41236	18	K	Protein phosphatase inhibitor 2 OS=Homo sapiens OX=9606 GN=PPP1R2 PE=1 SV=2	PPP1R2	1	9.6429e-16	162.52	2	NK(1)TSTTSSMVASAEQPR	-1.1813	0.829257		2.25011		0.618685	1.97042	0.498416	0.912484	1.34		4.515
P41240	43	K	Tyrosine-protein kinase CSK OS=Homo sapiens OX=9606 GN=CSK PE=1 SV=1	CSK	1	2.51433e-12	101.64	2	GDVLTIVAVTK(1)DPNWYK	2.3053		0.98912			0.538651	1.29557	0.813372	1.35241		0.763
P41250	219	K	Glycine--tRNA ligase OS=Homo sapiens OX=9606 GN=GARS1 PE=1 SV=3	GARS1	1	0.00220111	53.517	2	ADHLLK(1)AHLQK	-2.8361	1.09409				1.4681	1.18015	0.787152	0.564591	0.745
P41250	501	K	Glycine--tRNA ligase OS=Homo sapiens OX=9606 GN=GARS1 PE=1 SV=3	GARS1	1	1.77422e-05	100.07	2	TVNVVQFEPSK(1)GAIGK	-0.4208		0.98912			1.4681	1.18015	0.787152	0.564591		0.838
P41252	606	K	Isoleucine--tRNA ligase, cytoplasmic OS=Homo sapiens OX=9606 GN=IARS1 PE=1 SV=2	IARS1	1	0.0163334	47.334	2	K(1)NYPDPVSIIQK	1.145		0.98912			0.836408	1.10597	1.22263	0.834992		0.894
P41743	244	K	Protein kinase C iota type OS=Homo sapiens OX=9606 GN=PRKCI PE=1 SV=2	PRKCI	1	6.31362e-06	69.369	2	ESGK(1)ASSSLGLQDFDLLR	1.018	1.09409				0.765621	1.56703	0.638176	1.02917	1.429
P42166	334	K	Lamina-associated polypeptide 2, isoform alpha OS=Homo sapiens OX=9606 GN=TMPO PE=1 SV=2	TMPO	1	7.27597e-06	110.44	2	EK(1)SGIQPLCPER	0.13973		0.98912			0.505227	1.43793	0.881219	1.17562		0.688
P42166	323	K	Lamina-associated polypeptide 2, isoform alpha OS=Homo sapiens OX=9606 GN=TMPO PE=1 SV=2	TMPO	1	0.000252351	65.173	2	ETTTGYYK(1)DIVENICGR	1.2357		0.98912			0.505227	1.43793	0.881219	1.17562		0.688
P42166	685	K	Lamina-associated polypeptide 2, isoform alpha OS=Homo sapiens OX=9606 GN=TMPO PE=1 SV=2	TMPO	1	9.108e-05	67.548	2	GGTLFGGEVCK(1)VIK	-0.63713		1.44639	0.13419	1.42376	0.505227	1.43793	0.881219	1.17562		1.006	0.152	1.211
P42166	269	K	Lamina-associated polypeptide 2, isoform alpha OS=Homo sapiens OX=9606 GN=TMPO PE=1 SV=2	TMPO	1	4.23091e-06	166.61	2	GQLQK(1)LASER	1.2178	0.250715	2.10898	1.15701		0.505227	1.43793	0.881219	1.17562	0.496	1.467	1.313
P42166	248	K	Lamina-associated polypeptide 2, isoform alpha OS=Homo sapiens OX=9606 GN=TMPO PE=1 SV=2	TMPO	1	0.000146668	114.39	2	VHTSK(1)GDLPR	-0.64473	0.39621	2.01496	1.04896	0.993881	0.505227	1.43793	0.881219	1.17562	0.784	1.401	1.19	0.845
P42166	435	K	Lamina-associated polypeptide 2, isoform alpha OS=Homo sapiens OX=9606 GN=TMPO PE=1 SV=2	TMPO	1	0.00220427	85.716	2	LSEK(1)SVEER	-0.83021		0.98912			0.505227	1.43793	0.881219	1.17562		0.688
P42166	281	K	Lamina-associated polypeptide 2, isoform alpha OS=Homo sapiens OX=9606 GN=TMPO PE=1 SV=2	TMPO	1	0.000323077	64.266	2	NLFISCK(1)SSHDR	-1.6313		1.74908	0.78445	0.77691	0.505227	1.43793	0.881219	1.17562		1.216	0.89	0.661
P42166	356	K	Lamina-associated polypeptide 2, isoform alpha OS=Homo sapiens OX=9606 GN=TMPO PE=1 SV=2	TMPO	1	1.28676e-10	152.23	3	SHISDQSPLSSK(1)R	3.9175	0.390296	2.00864	1.02972	1.01569	0.505227	1.43793	0.881219	1.17562	0.773	1.397	1.169	0.864
P42167	334	K	Lamina-associated polypeptide 2, isoforms beta/gamma OS=Homo sapiens OX=9606 GN=TMPO PE=1 SV=2	TMPO	1	0.000948878	65.933	2	AEVGEK(1)TEER	-2.0619	0.844225	1.21501			0.935897	1.27419	0.758311	1.0316	0.902	0.954
P42167	207	K	Lamina-associated polypeptide 2, isoforms beta/gamma OS=Homo sapiens OX=9606 GN=TMPO PE=1 SV=2	TMPO	1	0.00145133	114.64	2	AK(1)TPVTLK	-2.2515	0.898503	1.16407	0.98188	1.42013	0.935897	1.27419	0.758311	1.0316	0.96	0.914	1.295	1.377
P42167	213	K	Lamina-associated polypeptide 2, isoforms beta/gamma OS=Homo sapiens OX=9606 GN=TMPO PE=1 SV=2	TMPO	1	8.41219e-10	166.86	2	TPVTLK(1)QR	0.98305	0.951372	1.31464	1.05073	1.18807	0.935897	1.27419	0.758311	1.0316	1.017	1.032	1.386	1.152
P42167	389	K	Lamina-associated polypeptide 2, isoforms beta/gamma OS=Homo sapiens OX=9606 GN=TMPO PE=1 SV=2	TMPO	1	0.00101903	69.276	2	MEESFSSK(1)YVPK	0.96405		1.09028		0.873276	0.935897	1.27419	0.758311	1.0316		0.856		0.847
P42167	393	K	Lamina-associated polypeptide 2, isoforms beta/gamma OS=Homo sapiens OX=9606 GN=TMPO PE=1 SV=2	TMPO	1	0.000786629	77.358	2	YVPK(1)YVPLADVK	-0.64143	1.67462		1.3211	0.719991	0.935897	1.27419	0.758311	1.0316	1.789		1.742	0.698
P42167	203	K	Lamina-associated polypeptide 2, isoforms beta/gamma OS=Homo sapiens OX=9606 GN=TMPO PE=1 SV=2	TMPO	1	0.0559457	100.75	2	REPLK(1)GR	-1.8887	0.971563	1.09989			0.935897	1.27419	0.758311	1.0316	1.038	0.863
P42167	303	K	Lamina-associated polypeptide 2, isoforms beta/gamma OS=Homo sapiens OX=9606 GN=TMPO PE=1 SV=2	TMPO	1	7.46234e-13	111.03	3	VTGNFK(1)HASPILPITEFSDIPR	0.9169	1.3685	1.11911	1.22154	0.917782	0.935897	1.27419	0.758311	1.0316	1.462	0.878	1.611	0.89
P42224	193	K	Signal transducer and activator of transcription 1-alpha/beta OS=Homo sapiens OX=9606 GN=STAT1 PE=1 SV=2	STAT1	1	1.35125e-15	207.6	2	SDQK(1)QEQLLLK	-1.3263	1.31443	1.20056	0.614648	1.21163	1.41515	0.734095	0.743801	1.10695	0.929	1.635	0.826	1.095
P42285	358	K	Exosome RNA helicase MTR4 OS=Homo sapiens OX=9606 GN=MTREX PE=1 SV=3	MTREX	1	0.000818842	94.66	2	DAGDLAK(1)GDQK	1.2809	0.85912	1.39021		0.787221	0.769901	1.05987	1.28833	0.8819	1.116	1.312		0.893
P42285	78	K	Exosome RNA helicase MTR4 OS=Homo sapiens OX=9606 GN=MTREX PE=1 SV=3	MTREX	1	5.57382e-09	136.06	2	DVDFEGTDEPIFGK(1)K	-4.193	1.08878			0.977482	0.769901	1.05987	1.28833	0.8819	1.414			1.108
P42285	369	K	Exosome RNA helicase MTR4 OS=Homo sapiens OX=9606 GN=MTREX PE=1 SV=3	MTREX	1	0.00947337	92.445	2	GGTK(1)GPSNVFK	1.2449	0.908272			1.13798	0.769901	1.05987	1.28833	0.8819	1.18			1.29
P42285	35	K	Exosome RNA helicase MTR4 OS=Homo sapiens OX=9606 GN=MTREX PE=1 SV=3	MTREX	1	0.000622052	83.358	2	WK(1)GPPGSADK	2.7036	0.717276	1.41693	1.05291	1.29445	0.769901	1.05987	1.28833	0.8819	0.932	1.337	0.817	1.468
P42338	424	K	Phosphatidylinositol 4,5-bisphosphate 3-kinase catalytic subunit beta isoform OS=Homo sapiens OX=9606 GN=PIK3CB PE=1 SV=1	PIK3CB	1	0.035292	41.824	2	TINPSK(1)YQTIR	-0.07129		0.98912			0.628109	1.61795	0.901672	0.852267		0.611
P42566	793	K	Epidermal growth factor receptor substrate 15 OS=Homo sapiens OX=9606 GN=EPS15 PE=1 SV=2	EPS15	1	0.000238485	77.358	2	SINK(1)LDSPDPFK	1.5373		0.612815		1.34284	1.30754	0.706098	1.00837	0.977987		0.868		1.373
P42574	57	K	Caspase-3 OS=Homo sapiens OX=9606 GN=CASP3 PE=1 SV=2	CASP3	1	0.00737357	48.785	2	NFHK(1)STGMTSR	2.363	1.09409				1.14552	0.524787	1.32969		0.955
P42677	5	K	40S ribosomal protein S27 OS=Homo sapiens OX=9606 GN=RPS27 PE=1 SV=3	RPS27	1	0.00097134	50.314	3	PLAK(1)DLLHPSPEEEK	-0.64735				0.972763	1.06656	0.857781	1.26826	0.807393				1.205
P42684	578	K	Tyrosine-protein kinase ABL2 OS=Homo sapiens OX=9606 GN=ABL2 PE=1 SV=1	ABL2	1	0.00374807	62.969	2	LPILPSK(1)TR	-1.6341		0.98912
P42766	97	K	60S ribosomal protein L35 OS=Homo sapiens OX=9606 GN=RPL35 PE=1 SV=2	RPL35	1	0.00602186	57.032	2	LNK(1)HEENLK	0.52526	0.992932	1.08057			1.1008	0.684623	1.45585	0.758727	0.902	1.578
P42766	43	K	60S ribosomal protein L35 OS=Homo sapiens OX=9606 GN=RPL35 PE=1 SV=2	RPL35	1	0.00112169	68.49	2	VTGGAASK(1)LSK	2.6273	1.25519	0.875619	1.75272		1.1008	0.684623	1.45585	0.758727	1.14	1.279	1.204
P43034	88	K	Platelet-activating factor acetylhydrolase IB subunit beta OS=Homo sapiens OX=9606 GN=PAFAH1B1 PE=1 SV=2	PAFAH1B1	1	3.35723e-10	170.85	2	EEFTSGGPLGQK(1)R	0.82659	0.729195	1.31901			1.14568	1.00822	1.18892	0.657185	0.636	1.308
P43243	491	K	Matrin-3 OS=Homo sapiens OX=9606 GN=MATR3 PE=1 SV=2	MATR3	1	0.0033278	88.181	2	FDQK(1)QELGR	7.0209			1.81159		1.15325	0.904357	0.950404	0.991987			1.906
P43243	836	K	Matrin-3 OS=Homo sapiens OX=9606 GN=MATR3 PE=1 SV=2	MATR3	1	0.0304679	58.426	2	FLNK(1)LAEER	0.33443	1.09409				1.15325	0.904357	0.950404	0.991987	0.949
P43243	146	K	Matrin-3 OS=Homo sapiens OX=9606 GN=MATR3 PE=1 SV=2	MATR3	1	0.0104296	51.454	2	ITPENLPQILLQLK(1)R	0.014026	1.09409				1.15325	0.904357	0.950404	0.991987	0.949
P43243	487	K	Matrin-3 OS=Homo sapiens OX=9606 GN=MATR3 PE=1 SV=2	MATR3	0.999772	0.000313217	90.689	3	KPEGKPDQK(1)FDQK	-1.8492	1.09409				1.15325	0.904357	0.950404	0.991987	0.949
P43243	3	K	Matrin-3 OS=Homo sapiens OX=9606 GN=MATR3 PE=1 SV=2	MATR3	1	2.03984e-11	152.17	2	SK(1)SFQQSSLSR	-3.9297	1.11062	1.2158	1.27816	1.02157	1.15325	0.904357	0.950404	0.991987	0.963	1.344	1.345	1.03
P43246	546	K	DNA mismatch repair protein Msh2 OS=Homo sapiens OX=9606 GN=MSH2 PE=1 SV=1	MSH2	1	0.00602208	45.939	2	NFSTVDIQK(1)NGVK	0.13911	1.09409				1.44394	0.863119	0.723562	0.969378	0.758
P43246	537	K	DNA mismatch repair protein Msh2 OS=Homo sapiens OX=9606 GN=MSH2 PE=1 SV=1	MSH2	1	5.15506e-16	187.85	2	NNK(1)NFSTVDIQK	0.68154	1.20988	1.34983	0.641204	1.14354	1.44394	0.863119	0.723562	0.969378	0.838	1.564	0.886	1.18
P43487	154	K	Ran-specific GTPase-activating protein OS=Homo sapiens OX=9606 GN=RANBP1 PE=1 SV=1	RANBP1	1	0.00638838	78.178	2	TK(1)FEECR	-2.1841	1.09409				1.17576	0.647708	1.1638	1.01273	0.931
P43490	48	K	Nicotinamide phosphoribosyltransferase OS=Homo sapiens OX=9606 GN=NAMPT PE=1 SV=1	NAMPT	1	3.86875e-05	154.28	2	TENSK(1)LR	-1.6196	1.78706		0.765943	0.918119	1.55485	0.460673	0.869809	1.11467	1.149		0.881	0.824
P45880	31	K	Voltage-dependent anion-selective channel protein 2 OS=Homo sapiens OX=9606 GN=VDAC2 PE=1 SV=2	VDAC2	1	3.87353e-05	115.41	2	DIFNK(1)GFGFGLVK	-2.5332		0.623773		1.33207	1.07887	1.02716	1.03488	0.859091		0.607		1.551
P45880	74	K	Voltage-dependent anion-selective channel protein 2 OS=Homo sapiens OX=9606 GN=VDAC2 PE=1 SV=2	VDAC2	1	1.02497e-05	54.27	2	YK(1)WCEYGLTFTEK	-1.4804	1.09409				1.07887	1.02716	1.03488	0.859091	1.014
P45973	91	K	Chromobox protein homolog 5 OS=Homo sapiens OX=9606 GN=CBX5 PE=1 SV=1	CBX5	1	1.36035e-30	248.5	2	K(1)SNFSNSADDIK	0.067361	0.520158	1.21041	0.817641	1.79913	0.708492	0.956647	0.592278	1.74258	0.734	1.265	1.381	1.032
P45973	102	K	Chromobox protein homolog 5 OS=Homo sapiens OX=9606 GN=CBX5 PE=1 SV=1	CBX5	1	4.18034e-18	198.33	2	SNFSNSADDIK(1)SK	1.6679	0.657876	0.99533	0.548316	2.03283	0.708492	0.956647	0.592278	1.74258	0.929	1.04	0.926	1.167
P45973	74	K	Chromobox protein homolog 5 OS=Homo sapiens OX=9606 GN=CBX5 PE=1 SV=1	CBX5	1	0.00218357	95.311	2	MK(1)EGENNKPR	0.4149				0.972763	0.708492	0.956647	0.592278	1.74258				0.558
P45973	32	K	Chromobox protein homolog 5 OS=Homo sapiens OX=9606 GN=CBX5 PE=1 SV=1	CBX5	1	0.000190797	81.335	2	VVK(1)GQVEYLLK	-0.84466	0.60075	0.742468	0.395801	2.4142	0.708492	0.956647	0.592278	1.74258	0.848	0.776	0.668	1.385
P45985	45	K	Dual specificity mitogen-activated protein kinase kinase 4 OS=Homo sapiens OX=9606 GN=MAP2K4 PE=1 SV=1	MAP2K4	1	1.98124e-11	138.26	2	ALK(1)LNFANPPFK	-1.5805	0.677353	1.48157	1.49654	1.02815	0.922975	0.918306	1.32909	0.82963	0.734	1.613	1.126	1.239
P45985	86	K	Dual specificity mitogen-activated protein kinase kinase 4 OS=Homo sapiens OX=9606 GN=MAP2K4 PE=1 SV=1	MAP2K4	1	0.000321877	72.365	2	THSIESSGK(1)LK	0.84824		1.1464		0.818088	0.922975	0.918306	1.32909	0.82963		1.248		0.986
P46013	145	K	Proliferation marker protein Ki-67 OS=Homo sapiens OX=9606 GN=MKI67 PE=1 SV=2	MKI67	1	0.0434851	44.82	2	AYSK(1)ITEGK	-6.0325	1.09409				1.23981	0.193647	1.82364	0.742903	0.882
P46013	2500	K	Proliferation marker protein Ki-67 OS=Homo sapiens OX=9606 GN=MKI67 PE=1 SV=2	MKI67	1	0.001855	65.933	2	EEPLAVSK(1)LTR	-0.023249	1.60212		1.28371	0.804526	1.23981	0.193647	1.82364	0.742903	1.292		0.704	1.083
P46013	2017	K	Proliferation marker protein Ki-67 OS=Homo sapiens OX=9606 GN=MKI67 PE=1 SV=2	MKI67	1	3.20148e-09	119.43	2	EEVLPVGK(1)LTQTSGK	1.5978	0.925849			1.12235	1.23981	0.193647	1.82364	0.742903	0.747			1.511
P46013	379	K	Proliferation marker protein Ki-67 OS=Homo sapiens OX=9606 GN=MKI67 PE=1 SV=2	MKI67	1	1.39085e-06	119.94	2	ESVNLGK(1)SEGFK	-6.9901	0.940264		1.13586	1.47238	1.23981	0.193647	1.82364	0.742903	0.758		0.623	1.982
P46013	910	K	Proliferation marker protein Ki-67 OS=Homo sapiens OX=9606 GN=MKI67 PE=1 SV=2	MKI67	1	0.000356458	83.623	2	GQK(1)ATLLQQR	2.5329	0.771043		2.3465		1.23981	0.193647	1.82364	0.742903	0.622		1.287
P46013	1004	K	Proliferation marker protein Ki-67 OS=Homo sapiens OX=9606 GN=MKI67 PE=1 SV=2	MKI67	1	1.80342e-12	100.6	3	ITK(1)MPCQSLQPEPINTPTHTK	1.2998	0.731562		2.41187		1.23981	0.193647	1.82364	0.742903	0.59		1.323
P46013	1275	K	Proliferation marker protein Ki-67 OS=Homo sapiens OX=9606 GN=MKI67 PE=1 SV=2	MKI67	1	2.6332e-06	103.76	2	K(1)ADVEGELLACR	-3.412			1.81159		1.23981	0.193647	1.82364	0.742903			0.993
P46013	2892	K	Proliferation marker protein Ki-67 OS=Homo sapiens OX=9606 GN=MKI67 PE=1 SV=2	MKI67	1	0.000369017	77.358	2	K(1)LDAEDVIGSR	-2.3145	1.45393		1.21578		1.23981	0.193647	1.82364	0.742903	1.173		0.667
P46013	1165	K	Proliferation marker protein Ki-67 OS=Homo sapiens OX=9606 GN=MKI67 PE=1 SV=2	MKI67	1	0.0129269	56.014	2	K(1)LTPSAGK	-4.1555				0.972763	1.23981	0.193647	1.82364	0.742903				1.309
P46013	263	K	Proliferation marker protein Ki-67 OS=Homo sapiens OX=9606 GN=MKI67 PE=1 SV=2	MKI67	1	4.53292e-08	128.57	2	K(1)SGLQTDYATEK	-0.95065	1.28088		2.0818	0.661597	1.23981	0.193647	1.82364	0.742903	1.033		1.142	0.891
P46013	1938	K	Proliferation marker protein Ki-67 OS=Homo sapiens OX=9606 GN=MKI67 PE=1 SV=2	MKI67	1	0.00118042	71.066	2	LDLLGNLPGSK(1)R	0.51322	1.10006		1.80172		1.23981	0.193647	1.82364	0.742903	0.887		0.988
P46013	1330	K	Proliferation marker protein Ki-67 OS=Homo sapiens OX=9606 GN=MKI67 PE=1 SV=2	MKI67	1	6.75549e-05	101.45	2	LDLTENLTGSK(1)R	-2.1228	0.900543		2.13207		1.23981	0.193647	1.82364	0.742903	0.726		1.169
P46013	1452	K	Proliferation marker protein Ki-67 OS=Homo sapiens OX=9606 GN=MKI67 PE=1 SV=2	MKI67	1	6.51887e-05	103.87	2	LDPAASVTGSK(1)R	0.22672	1.86613	0.156726	2.64032	0.659975	1.23981	0.193647	1.82364	0.742903	1.505	0.809	1.448	0.888
P46013	886	K	Proliferation marker protein Ki-67 OS=Homo sapiens OX=9606 GN=MKI67 PE=1 SV=2	MKI67	1	0.00367175	58.916	2	NIQK(1)LPVESK	-1.8288	1.44023	0.389461	2.80895	0.719211	1.23981	0.193647	1.82364	0.742903	1.162	2.011	1.54	0.968
P46013	364	K	Proliferation marker protein Ki-67 OS=Homo sapiens OX=9606 GN=MKI67 PE=1 SV=2	MKI67	1	0.0386434	40.502	2	NK(1)DLYTTGR	-2.2286	1.09409				1.23981	0.193647	1.82364	0.742903	0.882
P46013	850	K	Proliferation marker protein Ki-67 OS=Homo sapiens OX=9606 GN=MKI67 PE=1 SV=2	MKI67	1	0.000218594	80.623	2	NTYK(1)MTSLETK	0.101			1.81159		1.23981	0.193647	1.82364	0.742903			0.993
P46013	1441	K	Proliferation marker protein Ki-67 OS=Homo sapiens OX=9606 GN=MKI67 PE=1 SV=2	MKI67	1	0.0014003	50.09	2	QK(1)LDPAASVTGSK	2.3235				0.972763	1.23981	0.193647	1.82364	0.742903				1.309
P46013	548	K	Proliferation marker protein Ki-67 OS=Homo sapiens OX=9606 GN=MKI67 PE=1 SV=2	MKI67	1	0.00357572	41.796	3	SLVMHTPPVLK(1)K	6.5309				0.972763	1.23981	0.193647	1.82364	0.742903				1.309
P46013	1491	K	Proliferation marker protein Ki-67 OS=Homo sapiens OX=9606 GN=MKI67 PE=1 SV=2	MKI67	1	0.0190193	49.058	2	TTK(1)IACR	-0.32025			1.81159		1.23981	0.193647	1.82364	0.742903			0.993
P46013	2730	K	Proliferation marker protein Ki-67 OS=Homo sapiens OX=9606 GN=MKI67 PE=1 SV=2	MKI67	1	0.0245938	61.494	2	VQK(1)VQVK	-3.6845	1.4563		1.21185		1.23981	0.193647	1.82364	0.742903	1.175		0.665
P46063	637	K	ATP-dependent DNA helicase Q1 OS=Homo sapiens OX=9606 GN=RECQL PE=1 SV=3	RECQL	1	1.26382e-47	265.34	2	AANMLQQSGSK(1)NTGAK	0.11212	0.741683	1.59535	0.282502	1.51095	0.847524	1.09168	1.45155	0.609249	0.875	1.461	0.195	2.48
P46063	626	K	ATP-dependent DNA helicase Q1 OS=Homo sapiens OX=9606 GN=RECQL PE=1 SV=3	RECQL	1	2.96707e-22	211.84	2	K(1)AANMLQQSGSK	1.2787	0.915841	1.51599	0.537415	1.29728	0.847524	1.09168	1.45155	0.609249	1.081	1.389	0.37	2.129
P46063	618	K	ATP-dependent DNA helicase Q1 OS=Homo sapiens OX=9606 GN=RECQL PE=1 SV=3	RECQL	1	0.00019168	115.41	2	MEEK(1)NSGNFQK	0.5714	0.669416	1.52321	1.53657		0.847524	1.09168	1.45155	0.609249	0.79	1.395	1.059
P46063	625	K	ATP-dependent DNA helicase Q1 OS=Homo sapiens OX=9606 GN=RECQL PE=1 SV=3	RECQL	1	0.001742	101.41	2	NSGNFQK(1)K	-0.91198	0.712395	2.09912	1.42198	0.429696	0.847524	1.09168	1.45155	0.609249	0.841	1.923	0.98	0.705
P46063	198	K	ATP-dependent DNA helicase Q1 OS=Homo sapiens OX=9606 GN=RECQL PE=1 SV=3	RECQL	1	0.0454773	42.835	2	SK(1)MFMSR	-0.581		0.98912			0.847524	1.09168	1.45155	0.609249		0.906
P46087	772	K	Probable 28S rRNA (cytosine(4447)-C(5))-methyltransferase OS=Homo sapiens OX=9606 GN=NOP2 PE=1 SV=2	NOP2	1	0.00174997	51.872	2	AAFQK(1)QNDTPK	-5.9444	1.09409				0.976121	0.366557	1.4637	1.19362	1.121
P46087	79	K	Probable 28S rRNA (cytosine(4447)-C(5))-methyltransferase OS=Homo sapiens OX=9606 GN=NOP2 PE=1 SV=2	NOP2	1	5.44249e-06	62.398	2	LPK(1)GISAGAVQTAGK	-0.78064	1.3638		0.820984	1.26489	0.976121	0.366557	1.4637	1.19362	1.397		0.561	1.06
P46087	685	K	Probable 28S rRNA (cytosine(4447)-C(5))-methyltransferase OS=Homo sapiens OX=9606 GN=NOP2 PE=1 SV=2	NOP2	1	0.0014075	50.131	2	TQASSSFQDSSQPAGK(1)AEGIR	-3.9735				0.972763	0.976121	0.366557	1.4637	1.19362				0.815
P46100	433	K	Transcriptional regulator ATRX OS=Homo sapiens OX=9606 GN=ATRX PE=1 SV=5	ATRX	1	0.000517603	130.31	2	EHK(1)VIDAK	0.63373	1.06733	1.39128	1.11934		1.22363	0.715482	0.772267	1.28862	0.872	1.945	1.449
P46100	438	K	Transcriptional regulator ATRX OS=Homo sapiens OX=9606 GN=ATRX PE=1 SV=5	ATRX	1	0.00349332	72.038	2	VIDAK(1)FETK	-0.45875		1.25062	0.913339	1.19792	1.22363	0.715482	0.772267	1.28862		1.748	1.183	0.93
P46100	445	K	Transcriptional regulator ATRX OS=Homo sapiens OX=9606 GN=ATRX PE=1 SV=5	ATRX	0.999273	0.0200611	56.202	2	K(0.999)GEK(0.001)PCALEK	-1.6338		0.98912			1.22363	0.715482	0.772267	1.28862		1.382
P46100	911	K	Transcriptional regulator ATRX OS=Homo sapiens OX=9606 GN=ATRX PE=1 SV=5	ATRX	1	8.69043e-06	108.2	2	K(1)QQASASTDGVDK	1.7836	0.813667	0.978543		1.23249	1.22363	0.715482	0.772267	1.28862	0.665	1.368		0.956
P46100	956	K	Transcriptional regulator ATRX OS=Homo sapiens OX=9606 GN=ATRX PE=1 SV=5	ATRX	1	1.00672e-06	133.49	2	K(1)VQDGLSDIAEK	0.64147	0.804967	1.15881	0.835785	1.58691	1.22363	0.715482	0.772267	1.28862	0.658	1.62	1.082	1.231
P46100	1099	K	Transcriptional regulator ATRX OS=Homo sapiens OX=9606 GN=ATRX PE=1 SV=5	ATRX	1	0.0280757	51.456	2	LLGK(1)SSR	0.65872	0.980098	1.09218			1.22363	0.715482	0.772267	1.28862	0.801	1.526
P46100	568	K	Transcriptional regulator ATRX OS=Homo sapiens OX=9606 GN=ATRX PE=1 SV=5	ATRX	1	0.00484081	60.589	2	LNISSK(1)DNR	-0.76651	1.10662	1.18132	0.828688	1.30039	1.22363	0.715482	0.772267	1.28862	0.904	1.651	1.073	1.009
P46100	153	K	Transcriptional regulator ATRX OS=Homo sapiens OX=9606 GN=ATRX PE=1 SV=5	ATRX	1	0.0096339	85.813	2	MK(1)TENLK	0.77839	0.638782	1.40074			1.22363	0.715482	0.772267	1.28862	0.522	1.958
P46100	799	K	Transcriptional regulator ATRX OS=Homo sapiens OX=9606 GN=ATRX PE=1 SV=5	ATRX	1	0.00180963	74.849	2	SAK(1)SSIISK	1.3669		0.862509		1.09728	1.22363	0.715482	0.772267	1.28862		1.205		0.852
P46100	805	K	Transcriptional regulator ATRX OS=Homo sapiens OX=9606 GN=ATRX PE=1 SV=5	ATRX	1	0.0233493	63.301	2	SSIISK(1)K	3.5429		0.826708		1.13249	1.22363	0.715482	0.772267	1.28862		1.155		0.879
P46100	623	K	Transcriptional regulator ATRX OS=Homo sapiens OX=9606 GN=ATRX PE=1 SV=5	ATRX	1	0.00232113	51.872	2	SCGLNPK(1)LEK	-4.1376	1.09409				1.22363	0.715482	0.772267	1.28862	0.894
P46100	830	K	Transcriptional regulator ATRX OS=Homo sapiens OX=9606 GN=ATRX PE=1 SV=5	ATRX	1	0.000277176	125.98	2	SMSK(1)IGAAR	1.0307	0.722811	1.51432	1.46444		1.22363	0.715482	0.772267	1.28862	0.591	2.117	1.896
P46100	307	K	Transcriptional regulator ATRX OS=Homo sapiens OX=9606 GN=ATRX PE=1 SV=5	ATRX	1	0.000285329	102.55	2	SNK(1)VYEHTSR	0.071709	1.03632		1.22444	1.33941	1.22363	0.715482	0.772267	1.28862	0.847		1.586	1.039
P46100	768	K	Transcriptional regulator ATRX OS=Homo sapiens OX=9606 GN=ATRX PE=1 SV=5	ATRX	1	0.000221109	101.82	2	TLYDLK(1)TQAGK	-0.88447		1.35017	0.526495	1.30773	1.22363	0.715482	0.772267	1.28862		1.887	0.682	1.015
P46100	660	K	Transcriptional regulator ATRX OS=Homo sapiens OX=9606 GN=ATRX PE=1 SV=5	ATRX	1	0.0190193	56.091	2	VK(1)TTPLR	-0.74422	0.953498	1.21213	0.992919	1.31804	1.22363	0.715482	0.772267	1.28862	0.779	1.694	1.286	1.023
P46100	584	K	Transcriptional regulator ATRX OS=Homo sapiens OX=9606 GN=ATRX PE=1 SV=5	ATRX	1	0.0025365	81.642	2	VTK(1)ELYVK	-1.8634	0.867066			1.17461	1.22363	0.715482	0.772267	1.28862	0.709			0.912
P46109	189	K	Crk-like protein OS=Homo sapiens OX=9606 GN=CRKL PE=1 SV=1	CRKL	1	0.00141843	58.916	2	SSPHGK(1)HGNR	1.7347		1.55311	0.475564	1.13551	0.803971	1.32212	0.871578	1.00233		1.175	0.546	1.133
P46379	1049	K	Large proline-rich protein BAG6 OS=Homo sapiens OX=9606 GN=BAG6 PE=1 SV=2	BAG6	1	6.3273e-08	113.34	3	VKPQPPLSDAYLSGMPAK(1)R	-1.224		1.13917		0.825197	1.28091	1.18358	0.495204	1.04031		0.962		0.793
P46459	105	K	Vesicle-fusing ATPase OS=Homo sapiens OX=9606 GN=NSF PE=1 SV=3	NSF	1	8.15633e-16	174.23	2	K(1)SIDSNPYDTDK	-1.1177	0.474139	0.927312		1.58475	0.774042	1.57945	0.382764	1.26375	0.613	0.587		1.254
P46776	94	K	60S ribosomal protein L27a OS=Homo sapiens OX=9606 GN=RPL27A PE=1 SV=2	RPL27A	1	1.24924e-05	117.45	2	NK(1)TGAAPIIDVVR	-1.2096	1.35727	1.23032	0.679302	1.10956	1.06021	0.792855	1.29207	0.85486	1.28	1.552	0.526	1.298
P46777	27	K	60S ribosomal protein L5 OS=Homo sapiens OX=9606 GN=RPL5 PE=1 SV=3	RPL5	1	0.00772312	48.157	2	EGK(1)TDYYAR	0.34851		0.98912			1.07441	0.822972	1.29139	0.811225		1.202
P46777	5	K	60S ribosomal protein L5 OS=Homo sapiens OX=9606 GN=RPL5 PE=1 SV=3	RPL5	1	0.0509608	42.229	2	GFVK(1)VVK	2.2045	1.09409				1.07441	0.822972	1.29139	0.811225	1.018
P46777	41	K	60S ribosomal protein L5 OS=Homo sapiens OX=9606 GN=RPL5 PE=1 SV=3	RPL5	1	0.00635027	70.67	2	LVIQDK(1)NK	-0.41944	2.1692	0.82848	0.325657		1.07441	0.822972	1.29139	0.811225	2.019	1.007	0.252
P46777	43	K	60S ribosomal protein L5 OS=Homo sapiens OX=9606 GN=RPL5 PE=1 SV=3	RPL5	1	0.0205681	63.301	2	NK(1)YNTPK	2.8324	1.39467	0.717381			1.07441	0.822972	1.29139	0.811225	1.298	0.872
P46777	276	K	60S ribosomal protein L5 OS=Homo sapiens OX=9606 GN=RPL5 PE=1 SV=3	RPL5	1	0.0163663	96.51	2	MSLAQK(1)K	-1.559	1.87728	1.36688	0.172403	0.785102	1.07441	0.822972	1.29139	0.811225	1.747	1.661	0.134	0.968
P46777	270	K	60S ribosomal protein L5 OS=Homo sapiens OX=9606 GN=RPL5 PE=1 SV=3	RPL5	1	0.00132569	106.93	2	WNRPK(1)MSLAQK	0.018717	1.14555	0.909233		1.00557	1.07441	0.822972	1.29139	0.811225	1.066	1.105		1.24
P46778	97	K	60S ribosomal protein L21 OS=Homo sapiens OX=9606 GN=RPL21 PE=1 SV=2	RPL21	1	0.00999775	58.916	2	IEHIK(1)HSK	1.0642		0.98912			1.14157	0.732282	1.32771	0.798435		1.351
P46779	47	K	60S ribosomal protein L28 OS=Homo sapiens OX=9606 GN=RPL28 PE=1 SV=3	RPL28	1	3.26e-05	105.94	2	K(1)TVGVEPAADGK	3.019	1.67903	1.01671	0.643355	1.05286	1.08258	0.720226	1.38231	0.814884	1.551	1.412	0.465	1.292
P46779	33	K	60S ribosomal protein L28 OS=Homo sapiens OX=9606 GN=RPL28 PE=1 SV=3	RPL28	1	4.96035e-07	108.4	2	QTYSTEPNNLK(1)AR	-4.0844	1.09409				1.08258	0.720226	1.38231	0.814884	1.011
P46781	66	K	40S ribosomal protein S9 OS=Homo sapiens OX=9606 GN=RPS9 PE=1 SV=3	RPS9	1	0.0254444	46.033	2	ELLTLDEK(1)DPR	0.25236	1.09409				1.09722	0.748783	1.29605	0.857954	0.997
P46781	139	K	40S ribosomal protein S9 OS=Homo sapiens OX=9606 GN=RPS9 PE=1 SV=3	RPS9	1	0.0002547	92.428	2	K(1)QVVNIPSFIVR	-2.9234	0.537225	0.705428		1.74688	1.09722	0.748783	1.29605	0.857954	0.49	0.942		2.036
P46781	11	K	40S ribosomal protein S9 OS=Homo sapiens OX=9606 GN=RPS9 PE=1 SV=3	RPS9	1	0.0174044	63.301	2	K(1)TYVTPR	-2.4442			2.06459	0.836911	1.09722	0.748783	1.29605	0.857954			1.593	0.975
P46781	93	K	40S ribosomal protein S9 OS=Homo sapiens OX=9606 GN=RPS9 PE=1 SV=3	RPS9	1	0.00170976	47.561	2	MK(1)LDYILGLK	-1.0344	1.56028	0.567657			1.09722	0.748783	1.29605	0.857954	1.422	0.758
P46782	63	K	40S ribosomal protein S5 OS=Homo sapiens OX=9606 GN=RPS5 PE=1 SV=4	RPS5	1	0.000723875	115.86	2	K(1)AQCPIVER	-1.5793	2.22234	0.609575	0.638592		0.935859	0.826193	1.30121	0.936736	2.375	0.738	0.491
P46782	47	K	40S ribosomal protein S5 OS=Homo sapiens OX=9606 GN=RPS5 PE=1 SV=4	RPS5	1	0.0011856	90.263	2	YAK(1)YLPHSAGR	-0.12706	1.45084	0.819708	0.618944	1.4626	0.935859	0.826193	1.30121	0.936736	1.55	0.992	0.476	1.561
P46783	139	K	40S ribosomal protein S10 OS=Homo sapiens OX=9606 GN=RPS10 PE=1 SV=1	RPS10	1	6.1122e-17	180.17	2	K(1)AEAGAGSATEFQFR	2.7544	1.34636	1.33746	0.7559		0.986985	0.834852	1.30231	0.875848	1.364	1.602	0.58
P46783	107	K	40S ribosomal protein S10 OS=Homo sapiens OX=9606 GN=RPS10 PE=1 SV=1	RPS10	1	4.12866e-05	102.55	3	PK(1)GLEGERPAR	0.57863	1.49582	1.26359	0.634444	0.977741	0.986985	0.834852	1.30231	0.875848	1.516	1.514	0.487	1.116
P46937	90	K	Transcriptional coactivator YAP1 OS=Homo sapiens OX=9606 GN=YAP1 PE=1 SV=2	YAP1	1	0.00068136	69.641	2	K(1)LPDSFFKPPEPK	0.34714		1.48086	0.910954		1.11067	1.431	1.16737	0.290961		1.035	0.78
P46937	321	K	Transcriptional coactivator YAP1 OS=Homo sapiens OX=9606 GN=YAP1 PE=1 SV=2	YAP1	1	0.000670484	117.39	2	LK(1)QQELLR	0.17674	1.1642	1.83453	0.873887	0.582515	1.11067	1.431	1.16737	0.290961	1.048	1.282	0.749	2.002
P46937	342	K	Transcriptional coactivator YAP1 OS=Homo sapiens OX=9606 GN=YAP1 PE=1 SV=2	YAP1	1	8.88777e-09	87.727	2	NINPSTANSPK(1)CQELALR	-1.733		0.98912			1.11067	1.431	1.16737	0.290961		0.691
P46940	1027	K	Ras GTPase-activating-like protein IQGAP1 OS=Homo sapiens OX=9606 GN=IQGAP1 PE=1 SV=1	IQGAP1	1	0.00269958	41.824	2	LFK(1)TALQEEIK	-0.41697		0.98912			0.952134	0.721573	1.18879	1.1375		1.371
P46940	1571	K	Ras GTPase-activating-like protein IQGAP1 OS=Homo sapiens OX=9606 GN=IQGAP1 PE=1 SV=1	IQGAP1	1	1.5509e-05	52.662	3	LHEK(1)GVLLEIEDLQVNQFK	-0.88469				0.972763	0.952134	0.721573	1.18879	1.1375				0.855
P46940	1475	K	Ras GTPase-activating-like protein IQGAP1 OS=Homo sapiens OX=9606 GN=IQGAP1 PE=1 SV=1	IQGAP1	1	6.00795e-07	104.39	2	LTELGTVDPK(1)NK	-2.0085	0.614248	0.982387		1.40602	0.952134	0.721573	1.18879	1.1375	0.645	1.361		1.236
P46940	1445	K	Ras GTPase-activating-like protein IQGAP1 OS=Homo sapiens OX=9606 GN=IQGAP1 PE=1 SV=1	IQGAP1	1	3.79292e-06	110.44	2	SVK(1)EDSNLTLQEK	-2.3753	1.08619	0.658915		1.30453	0.952134	0.721573	1.18879	1.1375	1.141	0.913		1.147
P46940	1541	K	Ras GTPase-activating-like protein IQGAP1 OS=Homo sapiens OX=9606 GN=IQGAP1 PE=1 SV=1	IQGAP1	1	0.00647873	50.09	2	TCLDNLASK(1)GK	3.3695	0.506133			1.49552	0.952134	0.721573	1.18879	1.1375	0.532			1.315
P52907	278	K	F-actin-capping protein subunit alpha-1 OS=Homo sapiens OX=9606 GN=CAPZA1 PE=1 SV=3	CAPZA1	1	0.014303	51.43	2	ILSYK(1)IGK	-2.5908		0.930391		1.03052	1.05472	0.827188	1.11338	1.0047		1.125		1.026
P47756	57	K	F-actin-capping protein subunit beta OS=Homo sapiens OX=9606 GN=CAPZB PE=1 SV=4	CAPZB	1	0.000769854	49.097	2	VVGK(1)DYLLCDYNR	-2.3116	1.09409				0.979995	0.834944	1.06593	1.11913	1.116
P47914	73	K	60S ribosomal protein L29 OS=Homo sapiens OX=9606 GN=RPL29 PE=1 SV=2	RPL29	0.999989	0.00264873	78.932	2	AEAIK(1)ALVKPK	0.18854		1.28708	0.833526	1.20492	1.04874	0.740321	1.29646	0.914481		1.739	0.643	1.318
P47914	79	K	60S ribosomal protein L29 OS=Homo sapiens OX=9606 GN=RPL29 PE=1 SV=2	RPL29	0.993821	0.00249184	65.933	3	ALVK(0.001)PK(0.994)EVK(0.005)PK	-2.336	1.40989	1.30565	0.708964		1.04874	0.740321	1.29646	0.914481	1.344	1.764	0.547
P47914	134	K	60S ribosomal protein L29 OS=Homo sapiens OX=9606 GN=RPL29 PE=1 SV=2	RPL29	1	1.12985e-19	164.22	2	DQTK(1)AQAAAPASVPAQAPK	-1.1003	1.27396	1.36318	0.254135	1.28126	1.04874	0.740321	1.29646	0.914481	1.215	1.841	0.196	1.401
P47914	149	K	60S ribosomal protein L29 OS=Homo sapiens OX=9606 GN=RPL29 PE=1 SV=2	RPL29	1	3.89535e-15	169.57	2	AQAAAPASVPAQAPK(1)R	0.36673	1.14781	1.11991	0.993471	1.23568	1.04874	0.740321	1.29646	0.914481	1.094	1.513	0.766	1.351
P47914	103	K	60S ribosomal protein L29 OS=Homo sapiens OX=9606 GN=RPL29 PE=1 SV=2	RPL29	1	0.00145328	65.156	2	LAYIAHPK(1)LGK	0.40881	1.14431	1.10414	0.345514	1.60223	1.04874	0.740321	1.29646	0.914481	1.091	1.491	0.267	1.752
P47914	63	K	60S ribosomal protein L29 OS=Homo sapiens OX=9606 GN=RPL29 PE=1 SV=2	RPL29	1	0.000528059	72.922	2	MQANNAK(1)AMSAR	-2.5193	0.61117	0.336456		2.044	1.04874	0.740321	1.29646	0.914481	0.583	0.454		2.235
P47914	156	K	60S ribosomal protein L29 OS=Homo sapiens OX=9606 GN=RPL29 PE=1 SV=2	RPL29	1	0.0113435	85.622	2	RTQAPTK(1)ASE	0.30267	1.33701	0.907632		0.836921	1.04874	0.740321	1.29646	0.914481	1.275	1.226		0.915
P48382	564	K	DNA-binding protein RFX5 OS=Homo sapiens OX=9606 GN=RFX5 PE=1 SV=1	RFX5	1	0.00773447	48.785	2	IPLVPSK(1)VSVIK	0.90107		1.28959		0.677257	0.524849	1.58937	0.862854	1.02292		0.811		0.662
P48382	158	K	DNA-binding protein RFX5 OS=Homo sapiens OX=9606 GN=RFX5 PE=1 SV=1	RFX5	1	0.0652587	43.168	2	GQSK(1)YCYSGIR	1.4896		0.98912			0.524849	1.58937	0.862854	1.02292		0.622
P48382	463	K	DNA-binding protein RFX5 OS=Homo sapiens OX=9606 GN=RFX5 PE=1 SV=1	RFX5	1	0.00173312	63.212	2	QDIEDTASDAK(1)R	0.062919		0.98912			0.524849	1.58937	0.862854	1.02292		0.622
Q8TBX8	390	K	Phosphatidylinositol 5-phosphate 4-kinase type-2 gamma OS=Homo sapiens OX=9606 GN=PIP4K2C PE=1 SV=3	PIP4K2C	1	0.00784604	62.969	2	AAHAAK(1)TVK	1.1058		1.2574		0.708923	0.913973	1.21023	0.687055	1.18875		1.039		0.596
P48426	378	K	Phosphatidylinositol 5-phosphate 4-kinase type-2 alpha OS=Homo sapiens OX=9606 GN=PIP4K2A PE=1 SV=2	PIP4K2A	1	0.000293322	63.947	3	TVK(1)HGAGAEISTVNPEQYSK	-1.242		0.98912			0.591211	0.602994	1.14708	1.65872		1.64
P48426	15	K	Phosphatidylinositol 5-phosphate 4-kinase type-2 alpha OS=Homo sapiens OX=9606 GN=PIP4K2A PE=1 SV=2	PIP4K2A	1	2.4496e-06	57.042	2	ATPGNLGSSVLASK(1)TK	-3.7965				0.972763	0.591211	0.602994	1.14708	1.65872				0.586
P48426	27	K	Phosphatidylinositol 5-phosphate 4-kinase type-2 alpha OS=Homo sapiens OX=9606 GN=PIP4K2A PE=1 SV=2	PIP4K2A	1	0.0103305	49.058	2	HFVAQK(1)VK	9.6907				0.972763	0.591211	0.602994	1.14708	1.65872				0.586
P48436	173	K	Transcription factor SOX-9 OS=Homo sapiens OX=9606 GN=SOX9 PE=1 SV=1	SOX9	1	0.0346969	43.272	2	DHPDYK(1)YQPR	2.7286	1.09409				1.6943	0.762861	0.542836		0.646
P48436	249	K	Transcription factor SOX-9 OS=Homo sapiens OX=9606 GN=SOX9 PE=1 SV=1	SOX9	1	0.00723437	43.168	2	TDVQPGK(1)ADLK	-0.70434		0.98912			1.6943	0.762861	0.542836			1.297
P48444	241	K	Coatomer subunit delta OS=Homo sapiens OX=9606 GN=ARCN1 PE=1 SV=1	ARCN1	1	0.0410736	43.272	2	EVDNFVDK(1)LK	5.3065	1.09409				0.970785	1.09466	0.876305	1.05825	1.127
P48444	233	K	Coatomer subunit delta OS=Homo sapiens OX=9606 GN=ARCN1 PE=1 SV=1	ARCN1	1	0.00567774	64.906	2	GK(1)EVDNFVDK	0.46546		1.17556	0.584642	1.44824	0.970785	1.09466	0.876305	1.05825		1.074	0.667	1.369
P48444	256	K	Coatomer subunit delta OS=Homo sapiens OX=9606 GN=ARCN1 PE=1 SV=1	ARCN1	1	0.000487639	94.791	2	SEGETIMSSSMGK(1)R	-1.3752				0.972763	0.970785	1.09466	0.876305	1.05825				0.919
P48507	34	K	Glutamate--cysteine ligase regulatory subunit OS=Homo sapiens OX=9606 GN=GCLM PE=1 SV=1	GCLM	1	1.27179e-26	157.54	3	K(1)CPSTHSEELHDCIQK	3.253	2.376	0.605568	1.33951	0.463716	2.2758	0.311377	0.993643	0.419178	1.044	1.945	1.348	1.106
P48556	105	K	26S proteasome non-ATPase regulatory subunit 8 OS=Homo sapiens OX=9606 GN=PSMD8 PE=1 SV=2	PSMD8	1	0.0354384	65.156	2	K(1)SPNLSK	-2.2833	0.929315	1.13809			1.08203	0.958859	1.04734	0.91177	0.859	1.187
P48634	49	K	Protein PRRC2A OS=Homo sapiens OX=9606 GN=PRRC2A PE=1 SV=3	PRRC2A	1	3.16692e-07	108.2	2	HGLQSLGK(1)VAIAR	-2.1337		0.98912			1.45725	1.07132	0.797106	0.674324		0.923
P48634	16	K	Protein PRRC2A OS=Homo sapiens OX=9606 GN=PRRC2A PE=1 SV=3	PRRC2A	1	0.00174126	67.548	2	K(1)YSSLNLFDTYK	2.7748		0.98912			1.45725	1.07132	0.797106	0.674324		0.923
P48634	641	K	Protein PRRC2A OS=Homo sapiens OX=9606 GN=PRRC2A PE=1 SV=3	PRRC2A	1	0.00992728	62.88	2	YQK(1)SLPPR	-0.9341		0.98912			1.45725	1.07132	0.797106	0.674324		0.923
P48643	170	K	T-complex protein 1 subunit epsilon OS=Homo sapiens OX=9606 GN=CCT5 PE=1 SV=1	CCT5	1	1.04715e-05	54.556	2	DTEPLIQTAK(1)TTLGSK	-7.6257		0.82979		1.12946	1.16347	0.885308	1.23716	0.714064		0.937		1.582
P48729	8	K	Casein kinase I isoform alpha OS=Homo sapiens OX=9606 GN=CSNK1A1 PE=1 SV=2	CSNK1A1	1	1.10776e-07	93.162	2	ASSSGSK(1)AEFIVGGK	-1.781	0.814141	0.881829	0.994665	1.76585	0.827712	0.77224	1.27412	1.12593	0.984	1.142	0.781	1.568
P48735	272	K	Isocitrate dehydrogenase [NADP], mitochondrial OS=Homo sapiens OX=9606 GN=IDH2 PE=1 SV=2	IDH2	1	2.90974e-05	69.276	2	DIFQEIFDK(1)HYK	-1.4317		0.98912			0.595994	1.48555	0.060054	1.8584		0.666
P48735	180	K	Isocitrate dehydrogenase [NADP], mitochondrial OS=Homo sapiens OX=9606 GN=IDH2 PE=1 SV=2	IDH2	1	0.000282257	73.502	3	HAHGDQYK(1)ATDFVADR	0.47807		0.945763		1.0154	0.595994	1.48555	0.060054	1.8584		0.637		0.546
P48735	413	K	Isocitrate dehydrogenase [NADP], mitochondrial OS=Homo sapiens OX=9606 GN=IDH2 PE=1 SV=2	IDH2	1	4.22964e-07	72.075	3	VCVETVESGAMTK(1)DLAGCIHGLSNVK	-0.3457				0.972763	0.595994	1.48555	0.060054	1.8584				0.523
P49005	267	K	DNA polymerase delta subunit 2 OS=Homo sapiens OX=9606 GN=POLD2 PE=1 SV=1	POLD2	1	5.75637e-06	115.04	2	K(1)TQAASVEAVK	-0.5539	0.666881	2.04146	0.591586		1.23956	1.10756	0.743761	0.909121	0.538	1.843	0.795
P49023	199	K	Paxillin OS=Homo sapiens OX=9606 GN=PXN PE=1 SV=3	PXN	0.916675	0.0153667	55.235	2	AGPLTK(0.917)EK(0.083)PK	1.5219		0.98912			0.388908	0.812624	1.90204	0.896423		1.217
P49207	36	K	60S ribosomal protein L34 OS=Homo sapiens OX=9606 GN=RPL34 PE=1 SV=3	RPL34	1	0.0115857	49.325	2	IVYLYTK(1)K	-1.5117	1.84885		1.6584	0.383967	0.952137	0.632804	1.58241	0.832649	1.942		1.048	0.461
P49207	19	K	60S ribosomal protein L34 OS=Homo sapiens OX=9606 GN=RPL34 PE=1 SV=3	RPL34	1	0.000151249	111.61	2	LSYNTASNK(1)TR	-0.39156	1.55099		1.36277	0.807532	0.952137	0.632804	1.58241	0.832649	1.629		0.861	0.97
P49321	417	K	Nuclear autoantigenic sperm protein OS=Homo sapiens OX=9606 GN=NASP PE=1 SV=2	NASP	1	0.000321877	72.365	2	AK(1)LVPSQEETK	-0.2097		0.98912			1.07682	0.935865	0.923772	1.06354		1.057
P49327	1142	K	Fatty acid synthase OS=Homo sapiens OX=9606 GN=FASN PE=1 SV=3	FASN	1	1.64394e-05	111.75	3	AALQEELQLCK(1)GLVQALQTK	-2.7066				0.972763	0.778546	1.00012	0.901751	1.31958				0.737
P49327	1151	K	Fatty acid synthase OS=Homo sapiens OX=9606 GN=FASN PE=1 SV=3	FASN	1	4.34723e-14	169.57	2	GLVQALQTK(1)VTQQGLK	-2.537				0.972763	0.778546	1.00012	0.901751	1.31958				0.737
P49327	1582	K	Fatty acid synthase OS=Homo sapiens OX=9606 GN=FASN PE=1 SV=3	FASN	1	1.21885e-12	105.08	2	DIMLATGK(1)LSPDAIPGK	3.2117				0.972763	0.778546	1.00012	0.901751	1.31958				0.737
P49327	235	K	Fatty acid synthase OS=Homo sapiens OX=9606 GN=FASN PE=1 SV=3	FASN	1	0.00875149	44.598	2	SEGVVAVLLTK(1)K	-1.7294		0.98912			0.778546	1.00012	0.901751	1.31958		0.989
P49327	1704	K	Fatty acid synthase OS=Homo sapiens OX=9606 GN=FASN PE=1 SV=3	FASN	1	9.12698e-05	99.855	2	VFTTVGSAEK(1)R	-3.2174	0.40192	1.04993		1.52837	0.778546	1.00012	0.901751	1.31958	0.516	1.05		1.158
P49327	2391	K	Fatty acid synthase OS=Homo sapiens OX=9606 GN=FASN PE=1 SV=3	FASN	1	0.00127738	84.309	2	VLEALLPLK(1)GLEER	-3.6581				0.972763	0.778546	1.00012	0.901751	1.31958				0.737
P49327	1866	K	Fatty acid synthase OS=Homo sapiens OX=9606 GN=FASN PE=1 SV=3	FASN	1	1.38194e-05	73.891	2	VVVQVLAEEPEAVLK(1)GAK	-2.7283		0.68157		1.27523	0.778546	1.00012	0.901751	1.31958		0.681		0.966
P49327	41	K	Fatty acid synthase OS=Homo sapiens OX=9606 GN=FASN PE=1 SV=3	FASN	1	0.00354384	51.864	2	WK(1)AGLYGLPR	3.9015				0.972763	0.778546	1.00012	0.901751	1.31958				0.737
P49327	1847	K	Fatty acid synthase OS=Homo sapiens OX=9606 GN=FASN PE=1 SV=3	FASN	1	0.00920357	51.43	2	YMAQGK(1)HIGK	0.10529				0.972763	0.778546	1.00012	0.901751	1.31958				0.737
P49368	381	K	T-complex protein 1 subunit gamma OS=Homo sapiens OX=9606 GN=CCT3 PE=1 SV=4	CCT3	1	0.00116049	73.655	2	GASK(1)EILSEVER	1.4286	0.767429	1.28444			1.14065	0.914759	1.32675	0.61784	0.673	1.404
P49368	527	K	T-complex protein 1 subunit gamma OS=Homo sapiens OX=9606 GN=CCT3 PE=1 SV=4	CCT3	1	0.00612531	54.436	2	IDDIVSGHK(1)K	0.12103	0.717435	1.32964			1.14065	0.914759	1.32675	0.61784	0.629	1.454
P49368	21	K	T-complex protein 1 subunit gamma OS=Homo sapiens OX=9606 GN=CCT3 PE=1 SV=4	CCT3	1	0.000543386	72.042	2	K(1)VQSGNINAAK	2.1874		0.98912			1.14065	0.914759	1.32675	0.61784		1.081
P49368	15	K	T-complex protein 1 subunit gamma OS=Homo sapiens OX=9606 GN=CCT3 PE=1 SV=4	CCT3	1	0.000709735	65.933	2	PVLVLSQNTK(1)R	-0.30341		1.28463	1.27037		1.14065	0.914759	1.32675	0.61784		1.404	0.958
P49411	88	K	Elongation factor Tu, mitochondrial OS=Homo sapiens OX=9606 GN=TUFM PE=1 SV=2	TUFM	1	0.00171379	79.059	2	ILAEGGGAK(1)FK	-0.56814		0.870404		1.08951	0.615219	1.22246	0.789306	1.37302		0.712		0.794
P49411	91	K	Elongation factor Tu, mitochondrial OS=Homo sapiens OX=9606 GN=TUFM PE=1 SV=2	TUFM	1	0.00056554	61.194	2	K(1)YEEIDNAPEER	-3.2448		0.98912			0.615219	1.22246	0.789306	1.37302		0.809
P49585	266	K	Choline-phosphate cytidylyltransferase A OS=Homo sapiens OX=9606 GN=PCYT1A PE=1 SV=2	PCYT1A	1	0.00220844	62.969	2	EFVQK(1)VEEK	3.4042		0.98912			0.226844	2.14916	0.67031	0.953682		0.46
P49585	238	K	Choline-phosphate cytidylyltransferase A OS=Homo sapiens OX=9606 GN=PCYT1A PE=1 SV=2	PCYT1A	1	5.26007e-06	129.28	2	ELNVSFINEK(1)K	1.1284		2.12352	0.414656	0.607231	0.226844	2.14916	0.67031	0.953682		0.988	0.619	0.637
P49585	239	K	Choline-phosphate cytidylyltransferase A OS=Homo sapiens OX=9606 GN=PCYT1A PE=1 SV=2	PCYT1A	1	0.0298822	69.905	2	K(1)YHLQER	3.3815		0.98912			0.226844	2.14916	0.67031	0.953682		0.46
P49585	228	K	Choline-phosphate cytidylyltransferase A OS=Homo sapiens OX=9606 GN=PCYT1A PE=1 SV=2	PCYT1A	1	1.03677e-57	273.07	2	GYTAK(1)ELNVSFINEK	-2.8881		0.98912			0.226844	2.14916	0.67031	0.953682		0.46
P49585	355	K	Choline-phosphate cytidylyltransferase A OS=Homo sapiens OX=9606 GN=PCYT1A PE=1 SV=2	PCYT1A	1	3.44239e-55	228.13	2	HK(1)AAAYDISEDEED	0.7196		1.97181	0.531464	0.693706	0.226844	2.14916	0.67031	0.953682		0.917	0.793	0.727
P49585	16	K	Choline-phosphate cytidylyltransferase A OS=Homo sapiens OX=9606 GN=PCYT1A PE=1 SV=2	PCYT1A	1	2.61592e-13	146.75	3	RK(1)EAPGPNGATEEDGVPSK	1.968		1.71831		0.255633	0.226844	2.14916	0.67031	0.953682		0.8		0.268
P49585	8	K	Choline-phosphate cytidylyltransferase A OS=Homo sapiens OX=9606 GN=PCYT1A PE=1 SV=2	PCYT1A	1	1.03351e-11	187.85	2	MDAQCSAK(1)VNAR	-2.5772		2.26889	0.493997	0.421664	0.226844	2.14916	0.67031	0.953682		1.056	0.737	0.442
P49585	261	K	Choline-phosphate cytidylyltransferase A OS=Homo sapiens OX=9606 GN=PCYT1A PE=1 SV=2	PCYT1A	1	0.00681844	90.308	2	SK(1)EFVQK	2.2471		0.98912			0.226844	2.14916	0.67031	0.953682		0.46
P49585	254	K	Choline-phosphate cytidylyltransferase A OS=Homo sapiens OX=9606 GN=PCYT1A PE=1 SV=2	PCYT1A	1	0.00680637	82.716	2	VK(1)DVEEK	2.5372		1.58882		0.382975	0.226844	2.14916	0.67031	0.953682		0.739		0.402
P49585	341	K	Choline-phosphate cytidylyltransferase A OS=Homo sapiens OX=9606 GN=PCYT1A PE=1 SV=2	PCYT1A	1	8.94227e-06	65.12	2	WPFSGK(1)TSPPCSPANLSR	-1.9		0.98912			0.226844	2.14916	0.67031	0.953682		0.46
P49711	202	K	Transcriptional repressor CTCF OS=Homo sapiens OX=9606 GN=CTCF PE=1 SV=1	CTCF	1	0.000492568	102.55	2	DPDYQPPAK(1)K	0.95089	0.677378	1.26631	0.783299	1.62282	0.651042	0.784727	0.739022	1.82521	1.04	1.614	1.06	0.889
P49711	264	K	Transcriptional repressor CTCF OS=Homo sapiens OX=9606 GN=CTCF PE=1 SV=1	CTCF	1	2.89775e-06	94.507	2	K(1)TFQCELCSYTCPR	-0.77957		0.375548		1.57619	0.651042	0.784727	0.739022	1.82521		0.479		0.864
P49720	17	K	Proteasome subunit beta type-3 OS=Homo sapiens OX=9606 GN=PSMB3 PE=1 SV=2	PSMB3	1	0.00344629	57.888	2	GK(1)NCVAIAADR	-7.8941	1.09409				1.05328	0.980968	0.99073	0.975026	1.039
P49720	77	K	Proteasome subunit beta type-3 OS=Homo sapiens OX=9606 GN=PSMB3 PE=1 SV=2	PSMB3	1	0.000948878	59.645	2	LNLYELK(1)EGR	-0.098462		0.98912			1.05328	0.980968	0.99073	0.975026		1.008
P49750	1092	K	YLP motif-containing protein 1 OS=Homo sapiens OX=9606 GN=YLPM1 PE=1 SV=4	YLPM1	1	0.0146726	46.068	2	EK(1)VPGGLQGSQDR	-4.2594		0.98912			0.735714	1.03164	0.711783	1.52086		0.959
P49750	1475	K	YLP motif-containing protein 1 OS=Homo sapiens OX=9606 GN=YLPM1 PE=1 SV=4	YLPM1	1	0.0260269	54.056	2	EQLQK(1)MK	2.0985		0.98912			0.735714	1.03164	0.711783	1.52086		0.959
P49750	310	K	YLP motif-containing protein 1 OS=Homo sapiens OX=9606 GN=YLPM1 PE=1 SV=4	YLPM1	1	0.00796279	56.378	2	TK(1)VHLPGHK	0.57858		0.98912			0.735714	1.03164	0.711783	1.52086		0.959
Q86TX2	420	K	Acyl-coenzyme A thioesterase 1 OS=Homo sapiens OX=9606 GN=ACOT1 PE=1 SV=1	ACOT1	1	0.00235745	65.933	2	HLGGHEGTIPSK(1)V	0.11348		0.98912			1.39064	1.93771	0.221129	0.450525		0.51
Q86TX2	286	K	Acyl-coenzyme A thioesterase 1 OS=Homo sapiens OX=9606 GN=ACOT1 PE=1 SV=1	ACOT1	1	5.01843e-12	116.28	2	VTK(1)DGYADIVDVLNSPLEGPDQK	-2.1361		0.98912			1.39064	1.93771	0.221129	0.450525		0.51
P49756	734	K	RNA-binding protein 25 OS=Homo sapiens OX=9606 GN=RBM25 PE=1 SV=3	RBM25	1	0.0147165	45.489	2	GTVNTEEK(1)R	3.3809		0.98912			0.861459	1.05394	0.917399	1.1672		0.938
P49756	739	K	RNA-binding protein 25 OS=Homo sapiens OX=9606 GN=RBM25 PE=1 SV=3	RBM25	1	0.00233301	81.163	2	HIK(1)SLIEK	-2.4012	0.722597	1.55066		0.75081	0.861459	1.05394	0.917399	1.1672	0.839	1.471		0.643
P49756	69	K	RNA-binding protein 25 OS=Homo sapiens OX=9606 GN=RBM25 PE=1 SV=3	RBM25	1	0.0183658	69.905	2	K(1)DHPGLK	-2.7774		0.98912			0.861459	1.05394	0.917399	1.1672		0.938
P49756	688	K	RNA-binding protein 25 OS=Homo sapiens OX=9606 GN=RBM25 PE=1 SV=3	RBM25	1	3.91794e-05	88.181	2	K(1)LPVDSVFNK	-3.1331	0.895915	1.40931	1.13324	1.09997	0.861459	1.05394	0.917399	1.1672	1.04	1.337	1.235	0.942
P49756	711	K	RNA-binding protein 25 OS=Homo sapiens OX=9606 GN=RBM25 PE=1 SV=3	RBM25	1	1.03592e-06	103.23	2	K(1)LVPLDYGEDDK	-3.5905	0.691063	1.12269	0.836546	1.72331	0.861459	1.05394	0.917399	1.1672	0.802	1.065	0.912	1.476
P49756	685	K	RNA-binding protein 25 OS=Homo sapiens OX=9606 GN=RBM25 PE=1 SV=3	RBM25	1	5.99586e-07	137.39	2	LGASNSPGQPNSVK(1)R	1.4199		0.98912			0.861459	1.05394	0.917399	1.1672		0.938
P49773	7	K	Histidine triad nucleotide-binding protein 1 OS=Homo sapiens OX=9606 GN=HINT1 PE=1 SV=2	HINT1	1	2.37379e-08	162.49	2	ADEIAK(1)AQVAR	-1.6785	1.43662	1.32456	1.19962	0.666943	1.32622	0.771798	1.29806	0.603927	1.083	1.716	0.924	1.104
P49773	30	K	Histidine triad nucleotide-binding protein 1 OS=Homo sapiens OX=9606 GN=HINT1 PE=1 SV=2	HINT1	1	0.00174411	57.003	2	EIPAK(1)IIFEDDR	-0.5426	1.22143			0.859542	1.32622	0.771798	1.29806	0.603927	0.921			1.423
P49773	21	K	Histidine triad nucleotide-binding protein 1 OS=Homo sapiens OX=9606 GN=HINT1 PE=1 SV=2	HINT1	1	2.79652e-06	101.82	2	PGGDTIFGK(1)IIR	-0.58359	1.42612	1.27627	0.606811	1.04208	1.32622	0.771798	1.29806	0.603927	1.075	1.654	0.467	1.726
P49790	15	K	Nuclear pore complex protein Nup153 OS=Homo sapiens OX=9606 GN=NUP153 PE=1 SV=2	NUP153	1	0.00023533	57.293	2	ASGAGGVGGGGGGK(1)IR	-2.7976	1.41729	0.696932			1.39622	1.00327	0.897589	0.702928	1.015	0.695
P49790	403	K	Nuclear pore complex protein Nup153 OS=Homo sapiens OX=9606 GN=NUP153 PE=1 SV=2	NUP153	1	0.00571183	48.785	2	IDNK(1)CSTGYEK	1.4526	0.852126	1.20787			1.39622	1.00327	0.897589	0.702928	0.61	1.204
P49792	1596	K	E3 SUMO-protein ligase RanBP2 OS=Homo sapiens OX=9606 GN=RANBP2 PE=1 SV=2	RANBP2	1	0.0135711	40.861	2	APK(1)SGFEGMFTK	2.2809	1.09409				1.20029	0.857597	1.16523	0.776884	0.912
P49792	1851	K	E3 SUMO-protein ligase RanBP2 OS=Homo sapiens OX=9606 GN=RANBP2 PE=1 SV=2	RANBP2	1	0.000108067	92.428	2	ASK(1)FGNTEQGFK	-1.9166	1.24915	1.26535	1.17564	0.904717	1.20029	0.857597	1.16523	0.776884	1.041	1.475	1.009	1.165
P49792	997	K	E3 SUMO-protein ligase RanBP2 OS=Homo sapiens OX=9606 GN=RANBP2 PE=1 SV=2	RANBP2	1	0.00510059	74.849	2	SAESK(1)TIEFGK	-1.8869	0.897496	1.16685			1.20029	0.857597	1.16523	0.776884	0.748	1.361
P49792	1446	K	E3 SUMO-protein ligase RanBP2 OS=Homo sapiens OX=9606 GN=RANBP2 PE=1 SV=2	RANBP2	1	4.40401e-24	166.65	2	SANK(1)SGSSFVHQASFK	-2.1691		0.98912			1.20029	0.857597	1.16523	0.776884		1.153
P49792	1848	K	E3 SUMO-protein ligase RanBP2 OS=Homo sapiens OX=9606 GN=RANBP2 PE=1 SV=2	RANBP2	1	0.00782201	69.716	2	SNFSEK(1)ASK	-1.7644	1.09409				1.20029	0.857597	1.16523	0.776884	0.912
P49792	1533	K	E3 SUMO-protein ligase RanBP2 OS=Homo sapiens OX=9606 GN=RANBP2 PE=1 SV=2	RANBP2	1	0.00392031	47.334	2	TLK(1)SGFEDMFAK	1.6471	1.09409				1.20029	0.857597	1.16523	0.776884	0.912
P49915	389	K	GMP synthase [glutamine-hydrolyzing] OS=Homo sapiens OX=9606 GN=GMPS PE=1 SV=1	GMPS	1	0.000337054	50.314	3	AELIK(1)THHNDTELIR	1.7225	1.09409				1.03939	1.38662	0.792666	0.781324	1.053
P49916	201	K	DNA ligase 3 OS=Homo sapiens OX=9606 GN=LIG3 PE=1 SV=2	LIG3	1	1.89637e-17	148.57	2	AVVQAK(1)LTTTGQVTSPVK	-2.766		1.50818		0.462286	0.853837	1.81769	0.627629	0.700848		0.83		0.66
P49916	922	K	DNA ligase 3 OS=Homo sapiens OX=9606 GN=LIG3 PE=1 SV=2	LIG3	1	0.000369017	77.358	2	K(1)AADETLCQTK	-0.43612	0.690998	1.35354			0.853837	1.81769	0.627629	0.700848	0.809	0.745
P49916	883	K	DNA ligase 3 OS=Homo sapiens OX=9606 GN=LIG3 PE=1 SV=2	LIG3	0.999919	0.012411	88.24	2	KAEGK(1)LSNSNSK	-2.16	0.558142	1.47365			0.853837	1.81769	0.627629	0.700848	0.654	0.811
P49916	195	K	DNA ligase 3 OS=Homo sapiens OX=9606 GN=LIG3 PE=1 SV=2	LIG3	1	0.0349521	54.056	2	K(1)AVVQAK	-3.2755		0.98912			0.853837	1.81769	0.627629	0.700848		0.544
P49916	225	K	DNA ligase 3 OS=Homo sapiens OX=9606 GN=LIG3 PE=1 SV=2	LIG3	1	0.0236898	53.878	2	K(1)FSGFSAK	2.4704		0.98912			0.853837	1.81769	0.627629	0.700848		0.544
P49916	911	K	DNA ligase 3 OS=Homo sapiens OX=9606 GN=LIG3 PE=1 SV=2	LIG3	1	0.0285573	42.075	2	LATK(1)SSPVK	-1.0958		0.98912			0.853837	1.81769	0.627629	0.700848		0.544
P49916	581	K	DNA ligase 3 OS=Homo sapiens OX=9606 GN=LIG3 PE=1 SV=2	LIG3	1	0.000449286	77.157	3	TGKPLPFGTLGVHK(1)K	1.6234	0.354893	2.06589		0.571022	0.853837	1.81769	0.627629	0.700848	0.416	1.137		0.815
P49916	907	K	DNA ligase 3 OS=Homo sapiens OX=9606 GN=LIG3 PE=1 SV=2	LIG3	1	0.0455771	46.447	2	VGEK(1)LATK	-0.049007	0.588004	1.44665			0.853837	1.81769	0.627629	0.700848	0.689	0.796
P49959	625	K	Double-strand break repair protein MRE11 OS=Homo sapiens OX=9606 GN=MRE11 PE=1 SV=3	MRE11	1	0.000108611	103.69	2	NMSIIDAFK(1)STR	-0.058016	0.301633	1.2319		1.43858	0.771271	1.59834	0.892719	0.737673	0.391	0.771		1.95
P49959	609	K	Double-strand break repair protein MRE11 OS=Homo sapiens OX=9606 GN=MRE11 PE=1 SV=3	MRE11	1	0.00594382	61.48	2	NSK(1)TAVSASR	1.8082	0.48032	1.77983	1.37968		0.771271	1.59834	0.892719	0.737673	0.623	1.114	1.545
P49959	510	K	Double-strand break repair protein MRE11 OS=Homo sapiens OX=9606 GN=MRE11 PE=1 SV=3	MRE11	1	3.41005e-05	88.24	2	QK(1)NTNEEDDEVR	1.3328	0.880165	1.18252			0.771271	1.59834	0.892719	0.737673	1.141	0.74
P49959	673	K	Double-strand break repair protein MRE11 OS=Homo sapiens OX=9606 GN=MRE11 PE=1 SV=3	MRE11	1	2.53844e-26	211.15	2	WSSTSSSK(1)IMSQSQVSK	-1.8629	0.378295	2.06354	1.02899		0.771271	1.59834	0.892719	0.737673	0.49	1.291	1.153
P50226	106	K	Sulfotransferase 1A2 OS=Homo sapiens OX=9606 GN=SULT1A2 PE=1 SV=2	SULT1A2	1	0.000512932	62.711	3	LLK(1)THLPLALLPQTLLDQK	0.74756				0.972763
P50238	22	K	Cysteine-rich protein 1 OS=Homo sapiens OX=9606 GN=CRIP1 PE=1 SV=3	CRIP1	1	0.00790278	55.235	2	VTSLGK(1)DWHR	-1.8533		0.98912
P50395	288	K	Rab GDP dissociation inhibitor beta OS=Homo sapiens OX=9606 GN=GDI2 PE=1 SV=2	GDI2	1	0.0093916	57.003	2	QLICDPSYVK(1)DR	-2.4583	1.09409				1.08102	1.11389	0.852622	0.952477	1.012
P50395	360	K	Rab GDP dissociation inhibitor beta OS=Homo sapiens OX=9606 GN=GDI2 PE=1 SV=2	GDI2	1	4.24997e-06	114.93	2	YIAIVSTTVETK(1)EPEK	-0.3168				0.972763	1.08102	1.11389	0.852622	0.952477				1.021
P50402	79	K	Emerin OS=Homo sapiens OX=9606 GN=EMD PE=1 SV=1	EMD	1	0.000184702	125.17	2	K(1)EDALLYQSK	-1.8508	1.98888	0.728304	0.819014	0.966687	1.61639	0.526185	0.787071	1.07035	1.23	1.384	1.041	0.903
P50479	241	K	PDZ and LIM domain protein 4 OS=Homo sapiens OX=9606 GN=PDLIM4 PE=1 SV=2	PDLIM4	0.997877	1.60158e-17	155.75	3	NLK(0.002)PTASK(0.998)LGAPLSGLQGLPECTR	-0.54794			1.81159		0.015983		1.98402				0.913
P50502	153	K	Hsc70-interacting protein OS=Homo sapiens OX=9606 GN=ST13 PE=1 SV=2	ST13	1	0.0063702	84.064	2	LAILYAK(1)R	-2.8261	1.078	1.00367			1.13993	1.23592	1.03383	0.590315	0.946	0.812
P50548	394	K	ETS domain-containing transcription factor ERF OS=Homo sapiens OX=9606 GN=ERF PE=1 SV=2	ERF	1	0.00112131	95.138	2	AAGEK(1)AVAGADK	0.52733	0.675686	1.7026	1.19764		0.509374		1.49063		1.327		0.803
P50552	286	K	Vasodilator-stimulated phosphoprotein OS=Homo sapiens OX=9606 GN=VASP PE=1 SV=3	VASP	1	4.1144e-05	66.509	2	TPK(1)DESANQEEPEAR	-8.1779	1.09409				1.12732	0.621317	1.38915	0.862207	0.971
P50552	240	K	Vasodilator-stimulated phosphoprotein OS=Homo sapiens OX=9606 GN=VASP PE=1 SV=3	VASP	1	3.44955e-12	142.08	2	VSK(1)QEEASGGPTAPK	-0.3084	1.92014	0.996141	0.817979	0.76495	1.12732	0.621317	1.38915	0.862207	1.703	1.603	0.589	0.887
P50570	535	K	Dynamin-2 OS=Homo sapiens OX=9606 GN=DNM2 PE=1 SV=2	DNM2	1	1.90954e-08	88.734	2	GWLTINNISLMK(1)GGSK	0.15357				0.972763	1.41012	0.571893	0.674587	1.3434				0.724
P50613	328	K	Cyclin-dependent kinase 7 OS=Homo sapiens OX=9606 GN=CDK7 PE=1 SV=1	CDK7	1	0.000133449	124.81	2	EQSNPALAIK(1)R	0.35682	0.725433	1.36459	1.346	1.18129	0.881939	0.860598	1.3319	0.925557	0.823	1.586	1.011	1.276
P50851	1160	K	Lipopolysaccharide-responsive and beige-like anchor protein OS=Homo sapiens OX=9606 GN=LRBA PE=1 SV=4	LRBA	1	0.00962348	50.834	2	LIFQEGK(1)PVTEK	-8.3019	0.876783	1.39364	1.43053		0.87574	1.3491	0.932926	0.842229	1.001	1.033	1.533
P50914	85	K	60S ribosomal protein L14 OS=Homo sapiens OX=9606 GN=RPL14 PE=1 SV=4	RPL14	1	0.00145279	62.271	2	ADINTK(1)WAATR	-1.4185			1.81159		1.28666	0.493045	1.5607	0.65959			1.161
P50914	103	K	60S ribosomal protein L14 OS=Homo sapiens OX=9606 GN=RPL14 PE=1 SV=4	RPL14	1	0.00355228	58.426	2	AK(1)MTDFDR	1.9701	0.85814		2.20228		1.28666	0.493045	1.5607	0.65959	0.667		1.411
P50914	204	K	60S ribosomal protein L14 OS=Homo sapiens OX=9606 GN=RPL14 PE=1 SV=4	RPL14	1	0.000151196	121.67	2	APAQK(1)APAPK	1.1791	1.76163	0.663011	1.30357		1.28666	0.493045	1.5607	0.65959	1.369	1.345	0.835
P50914	177	K	60S ribosomal protein L14 OS=Homo sapiens OX=9606 GN=RPL14 PE=1 SV=4	RPL14	1	5.23076e-10	185.47	2	APAQK(1)VPAQK	-4.4102	1.61941	0.953359	0.979571	0.987633	1.28666	0.493045	1.5607	0.65959	1.259	1.934	0.628	1.497
P50914	182	K	60S ribosomal protein L14 OS=Homo sapiens OX=9606 GN=RPL14 PE=1 SV=4	RPL14	1	0.0071338	60.892	2	VPAQK(1)ATGQK	0.35163	1.09409				1.28666	0.493045	1.5607	0.65959	0.85
P50914	187	K	60S ribosomal protein L14 OS=Homo sapiens OX=9606 GN=RPL14 PE=1 SV=4	RPL14	1	2.10363e-06	154.81	2	ATGQK(1)AAPAPK	-1.6146	1.94728	0.621038	1.62172	0.67814	1.28666	0.493045	1.5607	0.65959	1.513	1.26	1.039	1.028
P50914	132	K	60S ribosomal protein L14 OS=Homo sapiens OX=9606 GN=RPL14 PE=1 SV=4	RPL14	0.999257	0.00755733	82.716	2	K(0.001)LQK(0.999)AALLK	-2.4027	1.1084	0.797348	1.43082	1.3531	1.28666	0.493045	1.5607	0.65959	0.861	1.617	0.917	2.051
P50990	7	K	T-complex protein 1 subunit theta OS=Homo sapiens OX=9606 GN=CCT8 PE=1 SV=4	CCT8	1	5.339e-13	142.71	2	ALHVPK(1)APGFAQMLK	-1.2336	0.205613	0.684523		2.06227	1.17903	0.912081	1.19248	0.71641	0.174	0.751		2.879
P50990	16	K	T-complex protein 1 subunit theta OS=Homo sapiens OX=9606 GN=CCT8 PE=1 SV=4	CCT8	1	0.000235178	92.445	2	APGFAQMLK(1)EGAK	0.39595		0.98912			1.17903	0.912081	1.19248	0.71641		1.084
P50990	20	K	T-complex protein 1 subunit theta OS=Homo sapiens OX=9606 GN=CCT8 PE=1 SV=4	CCT8	1	4.48001e-06	86.838	3	EGAK(1)HFSGLEEAVYR	0.74173				0.972763	1.17903	0.912081	1.19248	0.71641				1.358
P50990	400	K	T-complex protein 1 subunit theta OS=Homo sapiens OX=9606 GN=CCT8 PE=1 SV=4	CCT8	1	3.7972e-05	65.173	2	AVDDGVNTFK(1)VLTR	0.3734	0.857059	1.20341			1.17903	0.912081	1.19248	0.71641	0.727	1.319
P50990	326	K	T-complex protein 1 subunit theta OS=Homo sapiens OX=9606 GN=CCT8 PE=1 SV=4	CCT8	1	1.55325e-06	110.52	2	LCK(1)TVGATALPR	-1.1097	0.733909	1.15047		1.13432	1.17903	0.912081	1.19248	0.71641	0.622	1.261		1.583
P50990	318	K	T-complex protein 1 subunit theta OS=Homo sapiens OX=9606 GN=CCT8 PE=1 SV=4	CCT8	1	0.0204202	60.589	2	LNSK(1)WDLR	-3.968		0.98912			1.17903	0.912081	1.19248	0.71641		1.084
P50991	288	K	T-complex protein 1 subunit delta OS=Homo sapiens OX=9606 GN=CCT4 PE=1 SV=4	CCT4	1	0.000292866	67.464	2	AYILNLVK(1)QIK	-2.2575				0.972763	1.11473	0.885771	1.18793	0.811566				1.199
P50991	21	K	T-complex protein 1 subunit delta OS=Homo sapiens OX=9606 GN=CCT4 PE=1 SV=4	CCT4	1	0.00210931	77.072	2	GK(1)GAYQDR	1.8694		0.693886		1.26311	1.11473	0.885771	1.18793	0.811566		0.783		1.556
P50991	292	K	T-complex protein 1 subunit delta OS=Homo sapiens OX=9606 GN=CCT4 PE=1 SV=4	CCT4	1	0.000166029	100.84	2	K(1)TGCNVLLIQK	-0.80062	1.25124	0.847046			1.11473	0.885771	1.18793	0.811566	1.122	0.956
P51003	650	K	Poly(A) polymerase alpha OS=Homo sapiens OX=9606 GN=PAPOLA PE=1 SV=4	PAPOLA	1	0.00644306	51.864	2	IPTPIVGVK(1)R	-0.32173			1.81159		0.60639	0.826859	1.27233	1.29442			1.424
P51003	641	K	Poly(A) polymerase alpha OS=Homo sapiens OX=9606 GN=PAPOLA PE=1 SV=4	PAPOLA	1	3.51592e-05	76.23	2	SSGNAATSGNAATK(1)IPTPIVGVK	-1.5923			1.28959	1.25306	0.60639	0.826859	1.27233	1.29442			1.014	0.968
P51114	325	K	Fragile X mental retardation syndrome-related protein 1 OS=Homo sapiens OX=9606 GN=FXR1 PE=1 SV=3	FXR1	1	0.00142546	61.48	2	IEGDNENK(1)LPR	1.9375		0.98912			0.387692	2.24327	0.929501	0.439537		0.441
P51149	38	K	Ras-related protein Rab-7a OS=Homo sapiens OX=9606 GN=RAB7A PE=1 SV=1	RAB7A	1	7.01553e-05	98.167	2	FSNQYK(1)ATIGADFLTK	-0.8651				0.972763	0.942951	1.17064	0.752642	1.13376				0.858
P51153	3	K	Ras-related protein Rab-13 OS=Homo sapiens OX=9606 GN=RAB13 PE=1 SV=1	RAB13	1	0.0110266	42.075	2	AK(1)AYDHLFK	-0.55784	0.47767			1.52083	0.633432	1.64022	0.753898	0.972454	0.754			1.564
P51532	1131	K	Transcription activator BRG1 OS=Homo sapiens OX=9606 GN=SMARCA4 PE=1 SV=2	SMARCA4	1	0.00367175	65.404	2	LDGTTK(1)AEDR	-0.32	1.32366	0.781576			1.24687	0.717793	0.857318	1.17802	1.062	1.089
P51532	94	K	Transcription activator BRG1 OS=Homo sapiens OX=9606 GN=SMARCA4 PE=1 SV=2	SMARCA4	1	0.000140482	101.41	2	YNQMK(1)GMGMR	3.7508				0.972763	1.24687	0.717793	0.857318	1.17802				0.826
P51572	167	K	B-cell receptor-associated protein 31 OS=Homo sapiens OX=9606 GN=BCAP31 PE=1 SV=3	BCAP31	1	0.000179607	69.201	2	GAAVDGGK(1)LDVGNAEVK	-3.8776				0.972763	1.49152	0.359593	0.494775	1.65412				0.588
P51572	192	K	B-cell receptor-associated protein 31 OS=Homo sapiens OX=9606 GN=BCAP31 PE=1 SV=3	BCAP31	1	0.00339916	85.716	2	LK(1)DELASTK	-0.16767				0.972763	1.49152	0.359593	0.494775	1.65412				0.588
P51572	95	K	B-cell receptor-associated protein 31 OS=Homo sapiens OX=9606 GN=BCAP31 PE=1 SV=3	BCAP31	1	2.59978e-05	57.042	3	VNLQNNPGAMEHFHMK(1)LFR	-1.2272				0.972763	1.49152	0.359593	0.494775	1.65412				0.588
P51608	210	K	Methyl-CpG-binding protein 2 OS=Homo sapiens OX=9606 GN=MECP2 PE=1 SV=1	MECP2	1	8.69533e-11	170.69	2	AATSEGVQVK(1)R	0.89385	1.73204	0.734105	0.322937	1.45571	1.94124	0.334547	0.363599	1.36061	0.892	2.194	0.888	1.07
P51608	249	K	Methyl-CpG-binding protein 2 OS=Homo sapiens OX=9606 GN=MECP2 PE=1 SV=1	MECP2	1	1.51298e-50	214.78	2	AEGGGATTSTQVMVIK(1)R	-4.9625	0.401372			1.58866	1.94124	0.334547	0.363599	1.36061	0.207			1.168
P51608	435	K	Methyl-CpG-binding protein 2 OS=Homo sapiens OX=9606 GN=MECP2 PE=1 SV=1	MECP2	1	3.05302e-16	98.895	2	EPAK(1)TQPAVATAATAAEK	-4.6053	1.39031	0.457461		1.23226	1.94124	0.334547	0.363599	1.36061	0.716	1.367		0.906
P51608	449	K	Methyl-CpG-binding protein 2 OS=Homo sapiens OX=9606 GN=MECP2 PE=1 SV=1	MECP2	1	7.67238e-11	141.88	2	TQPAVATAATAAEK(1)YK	-1.8156	1.42343	0.408614		1.25086	1.94124	0.334547	0.363599	1.36061	0.733	1.221		0.919
P51608	331	K	Methyl-CpG-binding protein 2 OS=Homo sapiens OX=9606 GN=MECP2 PE=1 SV=1	MECP2	1	7.73994e-10	129.04	2	EVVKPLLVSTLGEK(1)SGK	-0.31011	0.976073			1.07769	1.94124	0.334547	0.363599	1.36061	0.503			0.792
P51608	200	K	Methyl-CpG-binding protein 2 OS=Homo sapiens OX=9606 GN=MECP2 PE=1 SV=1	MECP2	1	4.7017e-05	108.24	2	PK(1)AATSEGVQVK	-0.27214	1.22096	0.55393		1.28796	1.94124	0.334547	0.363599	1.36061	0.629	1.656		0.947
P51608	256	K	Methyl-CpG-binding protein 2 OS=Homo sapiens OX=9606 GN=MECP2 PE=1 SV=1	MECP2	1	0.00593419	71.066	2	K(1)AEADPQAIPK	-2.7748	1.31702	0.590723		1.16636	1.94124	0.334547	0.363599	1.36061	0.678	1.766		0.857
P51608	266	K	Methyl-CpG-binding protein 2 OS=Homo sapiens OX=9606 GN=MECP2 PE=1 SV=1	MECP2	1	0.000731254	72.922	2	KAEADPQAIPK(1)K	3.1554	0.971881			1.08142	1.94124	0.334547	0.363599	1.36061	0.501			0.795
P51608	459	K	Methyl-CpG-binding protein 2 OS=Homo sapiens OX=9606 GN=MECP2 PE=1 SV=1	MECP2	1	0.00537844	56.202	2	K(1)DIVSSSMPR	-2.1725	1.09409				1.94124	0.334547	0.363599	1.36061	0.564
P51608	271	K	Methyl-CpG-binding protein 2 OS=Homo sapiens OX=9606 GN=MECP2 PE=1 SV=1	MECP2	1	0.000982804	54.309	2	K(1)PGSVVAAAAAEAK	0.30365	1.09409				1.94124	0.334547	0.363599	1.36061	0.564
P51608	284	K	Methyl-CpG-binding protein 2 OS=Homo sapiens OX=9606 GN=MECP2 PE=1 SV=1	MECP2	1	0.000419521	81.908	2	KPGSVVAAAAAEAK(1)K	-3.2491	1.0757			0.989112	1.94124	0.334547	0.363599	1.36061	0.554			0.727
P51608	223	K	Methyl-CpG-binding protein 2 OS=Homo sapiens OX=9606 GN=MECP2 PE=1 SV=1	MECP2	1	0.000147774	70.195	2	LLVK(1)MPFQTSPGGK	1.0102	0.829303			1.20819	1.94124	0.334547	0.363599	1.36061	0.427			0.888
P51608	22	K	Methyl-CpG-binding protein 2 OS=Homo sapiens OX=9606 GN=MECP2 PE=1 SV=1	MECP2	0.9775	0.000316387	56.938	2	SEDQDLQGLK(0.978)DK(0.022)PLK	-0.14388	0.99622			1.05978	1.94124	0.334547	0.363599	1.36061	0.513			0.779
P51608	304	K	Methyl-CpG-binding protein 2 OS=Homo sapiens OX=9606 GN=MECP2 PE=1 SV=1	MECP2	1	0.000110183	94.804	2	SVQETVLPIK(1)K	-3.4637	1.29439	0.29678		1.47557	1.94124	0.334547	0.363599	1.36061	0.667	0.887		1.084
P51610	836	K	Host cell factor 1 OS=Homo sapiens OX=9606 GN=HCFC1 PE=1 SV=2	HCFC1	1	1.51644e-19	147.94	3	IATGHGQQGVTQVVLK(1)GAPGQPGTILR	1.8564	1.20901	0.901061	0.576757	1.62025	1.16867	0.778236	0.839104	1.21399	1.035	1.158	0.687	1.335
P51610	820	K	Host cell factor 1 OS=Homo sapiens OX=9606 GN=HCFC1 PE=1 SV=2	HCFC1	1	2.93714e-05	81.373	3	IITAVPK(1)IATGHGQQGVTQVVLK	1.1698	0.641097			1.37552	1.16867	0.778236	0.839104	1.21399	0.549			1.133
P51610	345	K	Host cell factor 1 OS=Homo sapiens OX=9606 GN=HCFC1 PE=1 SV=2	HCFC1	1	0.000196643	102.46	2	K(1)AWNNQVCCK	-3.2099		0.425651		1.52691	1.16867	0.778236	0.839104	1.21399		0.547		1.258
P51610	713	K	Host cell factor 1 OS=Homo sapiens OX=9606 GN=HCFC1 PE=1 SV=2	HCFC1	1	0.000122425	57.22	3	PVQTSAVTGQASTGPVTQIIQTK(1)GPLPAGTILK	3.0076				0.972763	1.16867	0.778236	0.839104	1.21399				0.801
P51610	2024	K	Host cell factor 1 OS=Homo sapiens OX=9606 GN=HCFC1 PE=1 SV=2	HCFC1	1	0.00183837	54.27	3	RPMSSPEMK(1)SAPK	1.045				0.972763	1.16867	0.778236	0.839104	1.21399				0.801
P51610	813	K	Host cell factor 1 OS=Homo sapiens OX=9606 GN=HCFC1 PE=1 SV=2	HCFC1	1	6.92638e-35	215.61	2	VMTSGTGAPAK(1)IITAVPK	-0.0024378	0.893505	0.733592	0.191444	2.27237	1.16867	0.778236	0.839104	1.21399	0.765	0.943	0.228	1.872
P51610	2005	K	Host cell factor 1 OS=Homo sapiens OX=9606 GN=HCFC1 PE=1 SV=2	HCFC1	1	9.30191e-16	117.99	2	WLQETSK(1)DSSGTK	1.0376	0.93645	0.647665		1.44873	1.16867	0.778236	0.839104	1.21399	0.801	0.832		1.193
P51858	105	K	Hepatoma-derived growth factor OS=Homo sapiens OX=9606 GN=HDGF PE=1 SV=1	HDGF	1	0.000185796	120.33	2	ASGYQSSQK(1)K	3.5858	0.846081	1.24031		0.946233	0.607861	1.11999	1.25528	1.01687	1.392	1.107		0.931
P51858	106	K	Hepatoma-derived growth factor OS=Homo sapiens OX=9606 GN=HDGF PE=1 SV=1	HDGF	1	9.78514e-35	171.03	3	K(1)SCVEEPEPEPEAAEGDGDKK	-0.64107	0.705811	1.74695	1.02131	0.997037	0.607861	1.11999	1.25528	1.01687	1.161	1.56	0.814	0.98
P51858	197	K	Hepatoma-derived growth factor OS=Homo sapiens OX=9606 GN=HDGF PE=1 SV=1	HDGF	1	2.03848e-14	78.925	3	EAATLEVERPLPMEVEK(1)NSTPSEPGSGR	2.4639		0.707484		1.24974	0.607861	1.11999	1.25528	1.01687		0.632		1.229
P51858	11	K	Hepatoma-derived growth factor OS=Homo sapiens OX=9606 GN=HDGF PE=1 SV=1	HDGF	1	3.7381e-06	88.734	2	EYK(1)CGDLVFAK	-1.5556		1.72208	0.469163		0.607861	1.11999	1.25528	1.01687		1.538	0.374
P51858	39	K	Hepatoma-derived growth factor OS=Homo sapiens OX=9606 GN=HDGF PE=1 SV=1	HDGF	1	1.02196e-22	215.93	2	IDEMPEAAVK(1)STANK	-0.32449	0.370965	1.50698	0.456122	1.83425	0.607861	1.11999	1.25528	1.01687	0.61	1.346	0.363	1.804
P51858	80	K	Hepatoma-derived growth factor OS=Homo sapiens OX=9606 GN=HDGF PE=1 SV=1	HDGF	1	8.53695e-09	105.78	2	K(1)GFSEGLWEIENNPTVK	-2.8448				0.972763	0.607861	1.11999	1.25528	1.01687				0.957
P51858	151	K	Hepatoma-derived growth factor OS=Homo sapiens OX=9606 GN=HDGF PE=1 SV=1	HDGF	1	0.0166514	65.313	2	NEK(1)GALK	-0.42169	0.7612	1.61947	1.20829		0.607861	1.11999	1.25528	1.01687	1.252	1.446	0.963
P51948	176	K	CDK-activating kinase assembly factor MAT1 OS=Homo sapiens OX=9606 GN=MNAT1 PE=1 SV=1	MNAT1	1	1.39191e-14	174.92	2	EEQLQQILK(1)R	-2.2447	0.707689	1.47852	1.55506		0.820179	0.951833	1.21594	1.01205	0.863	1.553	1.279
P51965	35	K	Ubiquitin-conjugating enzyme E2 E1 OS=Homo sapiens OX=9606 GN=UBE2E1 PE=1 SV=1	UBE2E1	1	0.0385848	48.157	2	ESK(1)VSMSK	1.1163		1.61293	0.669066
P51965	43	K	Ubiquitin-conjugating enzyme E2 E1 OS=Homo sapiens OX=9606 GN=UBE2E1 PE=1 SV=1	UBE2E1	1	4.0002e-05	144.47	2	NSK(1)LLSTSAK	0.4222	0.490821	1.69003	1.45025	1.01384
P51991	118	K	Heterogeneous nuclear ribonucleoprotein A3 OS=Homo sapiens OX=9606 GN=HNRNPA3 PE=1 SV=2	HNRNPA3	1	0.00734	55.754	2	EDSVK(1)PGAHLTVK	2.9736				0.972763	1.07056	0.82233	0.830294	1.27681				0.762
P51991	126	K	Heterogeneous nuclear ribonucleoprotein A3 OS=Homo sapiens OX=9606 GN=HNRNPA3 PE=1 SV=2	HNRNPA3	0.999982	0.0514251	54.199	2	EDSVKPGAHLTVK(1)K	3.1582		0.98912			1.07056	0.82233	0.830294	1.27681		1.203
P52209	253	K	6-phosphogluconate dehydrogenase, decarboxylating OS=Homo sapiens OX=9606 GN=PGD PE=1 SV=3	PGD	1	0.00840969	67.889	2	HLLPK(1)IR	-0.8889		0.98912			1.27288	0.716018	0.827312	1.18379		1.381
P52209	38	K	6-phosphogluconate dehydrogenase, decarboxylating OS=Homo sapiens OX=9606 GN=PGD PE=1 SV=3	PGD	1	2.27269e-06	84.999	2	TVSK(1)VDDFLANEAK	-0.43548	0.554807	1.56293		0.887926	1.27288	0.716018	0.827312	1.18379	0.436	2.183		0.75
P52209	59	K	6-phosphogluconate dehydrogenase, decarboxylating OS=Homo sapiens OX=9606 GN=PGD PE=1 SV=3	PGD	1	0.0134385	44.82	2	VVGAQSLK(1)EMVSK	-4.0877				0.972763	1.27288	0.716018	0.827312	1.18379				0.822
P52272	134	K	Heterogeneous nuclear ribonucleoprotein M OS=Homo sapiens OX=9606 GN=HNRNPM PE=1 SV=3	HNRNPM	1	0.0115259	55.754	2	AAEVLNK(1)HSLSGR	-3.6944	1.09409				1.25218	0.832483	0.95542	0.959917	0.874
P52272	69	K	Heterogeneous nuclear ribonucleoprotein M OS=Homo sapiens OX=9606 GN=HNRNPM PE=1 SV=3	HNRNPM	1	0.0565086	46.447	2	FEPYANPTK(1)R	5.2185		0.98912			1.25218	0.832483	0.95542	0.959917		1.188
P52272	698	K	Heterogeneous nuclear ribonucleoprotein M OS=Homo sapiens OX=9606 GN=HNRNPM PE=1 SV=3	HNRNPM	1	4.02041e-05	77.157	2	GCGVVK(1)FESPEVAER	1.2798	1.09409				1.25218	0.832483	0.95542	0.959917	0.874
P52272	48	K	Heterogeneous nuclear ribonucleoprotein M OS=Homo sapiens OX=9606 GN=HNRNPM PE=1 SV=3	HNRNPM	1	0.0023381	68.49	3	GEGERPAQNEK(1)R	3.6784	1.19489	0.665054		1.20185	1.25218	0.832483	0.95542	0.959917	0.954	0.799		1.252
P52272	388	K	Heterogeneous nuclear ribonucleoprotein M OS=Homo sapiens OX=9606 GN=HNRNPM PE=1 SV=3	HNRNPM	1	2.20807e-17	129.82	3	RGEIIAK(1)QGGGGGGGSVPGIER	-0.43115	1.54221	1.10829	0.980685	0.903304	1.25218	0.832483	0.95542	0.959917	1.232	1.331	1.026	0.941
P52272	381	K	Heterogeneous nuclear ribonucleoprotein M OS=Homo sapiens OX=9606 GN=HNRNPM PE=1 SV=3	HNRNPM	1	5.77028e-05	112.8	2	INEILSNALK(1)R	-0.76296	1.24908	1.20774	1.23433	0.92993	1.25218	0.832483	0.95542	0.959917	0.998	1.451	1.292	0.969
P52272	651	K	Heterogeneous nuclear ribonucleoprotein M OS=Homo sapiens OX=9606 GN=HNRNPM PE=1 SV=3	HNRNPM	1	0.00092149	113.1	2	K(1)ACQIFVR	-2.1543	2.03164	1.04964	0.423542	0.825003	1.25218	0.832483	0.95542	0.959917	1.622	1.261	0.443	0.859
P52294	46	K	Importin subunit alpha-5 OS=Homo sapiens OX=9606 GN=KPNA1 PE=1 SV=3	KPNA1	1	0.0107261	80.294	2	EEQLFK(1)R	2.0185		1.28833	1.26358		0.971072	0.957361	1.05138	1.02019		1.346	1.202
P52294	17	K	Importin subunit alpha-5 OS=Homo sapiens OX=9606 GN=KPNA1 PE=1 SV=3	KPNA1	1	0.000619517	90.263	2	NK(1)SLNPDEMR	0.91355	0.37124	0.922317		1.68115	0.971072	0.957361	1.05138	1.02019	0.382	0.963		1.648
P52298	151	K	Nuclear cap-binding protein subunit 2 OS=Homo sapiens OX=9606 GN=NCBP2 PE=1 SV=1	NCBP2	1	0.00158663	82.716	2	GGYGK(1)LAQNQ	2.9271		0.997549	1.79616		0.939048	0.887508		1.17344		1.124
P52298	78	K	Nuclear cap-binding protein subunit 2 OS=Homo sapiens OX=9606 GN=NCBP2 PE=1 SV=1	NCBP2	1	6.60327e-12	132.93	2	K(1)TACGFCFVEYYSR	-1.1164	0.892351	0.894294	1.4082	1.462	0.939048	0.887508		1.17344	0.95	1.008		1.246
P52564	14	K	Dual specificity mitogen-activated protein kinase kinase 6 OS=Homo sapiens OX=9606 GN=MAP2K6 PE=1 SV=1	MAP2K6	1	0.0212979	46.835	2	NPGLK(1)IPK	3.6778		0.98912
P52566	50	K	Rho GDP-dissociation inhibitor 2 OS=Homo sapiens OX=9606 GN=ARHGDIB PE=1 SV=3	ARHGDIB	1	0.00121535	58.338	2	K(1)TLLGDGPVVTDPK	-3.2632	1.09409				1.89432	0.172622	0.933062		0.578
P52566	30	K	Rho GDP-dissociation inhibitor 2 OS=Homo sapiens OX=9606 GN=ARHGDIB PE=1 SV=3	ARHGDIB	0.99994	0.00303571	53.028	2	LNYKPPPQK(1)SLK	-3.6822	1.09409				1.89432	0.172622	0.933062		0.578
P52594	175	K	Arf-GAP domain and FG repeat-containing protein 1 OS=Homo sapiens OX=9606 GN=AGFG1 PE=1 SV=2	AGFG1	1	1.53875e-08	105.94	3	SLLGDSAPTLHLNK(1)GTPSQSPVVGR	1.9404	1.32982			0.763176	1.2592	0.710249	1.15893	0.871618	1.056			0.876
P52594	313	K	Arf-GAP domain and FG repeat-containing protein 1 OS=Homo sapiens OX=9606 GN=AGFG1 PE=1 SV=2	AGFG1	1	1.55235e-08	57.053	3	SSSADFGTFNTSQSHQTASAVSK(1)VSTNK	0.52027		0.98912			1.2592	0.710249	1.15893	0.871618		1.393
P52594	318	K	Arf-GAP domain and FG repeat-containing protein 1 OS=Homo sapiens OX=9606 GN=AGFG1 PE=1 SV=2	AGFG1	1	6.50361e-14	208.03	2	VSTNK(1)AGLQTADK	1.7695	1.34526	1.04812	1.25531	0.990126	1.2592	0.710249	1.15893	0.871618	1.068	1.476	1.083	1.136
P52597	224	K	Heterogeneous nuclear ribonucleoprotein F OS=Homo sapiens OX=9606 GN=HNRNPF PE=1 SV=3	HNRNPF	1	4.2597e-11	183.13	2	YIGIVK(1)QAGLER	1.1041	0.742901	1.84885	1.28703	0.721163	1.06861	1.17573	0.915194	0.840465	0.695	1.573	1.406	0.858
P52597	200	K	Heterogeneous nuclear ribonucleoprotein F OS=Homo sapiens OX=9606 GN=HNRNPF PE=1 SV=3	HNRNPF	1	3.38697e-12	121.71	2	SYSDPPLK(1)FMSVQR	0.65912	0.966178	2.07409	1.03537	0.436266	1.06861	1.17573	0.915194	0.840465	0.904	1.764	1.131	0.519
[truncated: 3,581 more rows]
