# Supplementary material for: H4K79 and H4K91 histone lactylation, newly identified lactylation sites enriched in breast cancer
Source: J Exp Clin Cancer Res. 2025 Aug 23;44:252. doi: 10.1186/s13046-025-03512-6 (PMC12374308; doi:10.1186/s13046-025-03512-6)
Supplement: Supplementary file 18 — Supplementary Material 18: Table S5. Functional enrichment analysis of differentially expressed lactylated proteins. [file 13046_2025_3512_MOESM18_ESM.xlsx]

## Sheet: GO-all
GO Terms Level 1	GO Terms Description	GO Terms Level	GO Terms ID	Mapping	Background	All Mapping	All Background	Fold Enrichment	Fisher's exact test p value	-log10(p value)	Related proteins
Cellular Component	ribosomal subunit	3	GO:0044391	20	62	160	1833	3.7	7.71547e-08	7.11	Q02543 P62753 P61513 P25398 P62241 P46776 P62979 P61247 P62750 P26373 P50914 P83731 P62851 P62266 P47914 P46783 P36578 P60866 P06748 P46782
	ribosome	5	GO:0005840	22	75	160	1833	3.36	1.12919e-07	6.95	Q02543 P62753 P61513 P25398 P62241 P46776 P62979 P61247 P62750 P26373 P50914 P83731 P62851 Q8NE71 P62266 P47914 P46783 P13639 P36578 P60866 P06748 P46782
	cytosolic ribosome	6	GO:0022626	19	59	160	1833	3.69	1.73865e-07	6.76	Q02543 P62753 P61513 P25398 P62241 P46776 P62979 P61247 P62750 P26373 P50914 P83731 P62851 P62266 P47914 P46783 P36578 P60866 P46782
	small ribosomal subunit	4	GO:0015935	11	31	160	1833	4.07	2.90116e-05	4.54	P62266 P60866 P62979 P06748 P62753 P61247 P46783 P25398 P62241 P46782 P62851
	ribonucleoprotein complex	2	GO:1990904	47	308	160	1833	1.75	3.30942e-05	4.48	Q13838 Q00839 Q02543 P62753 O43719 P61513 P04406 P35637 P25398 P62241 Q9GZL7 P31943 P46776 P62979 P61247 P62750 Q15428 O60832 P05455 P26373 P50914 P83731 P46777 Q9BZZ5 P62851 Q8NE71 Q12789 P62266 O94906 P11142 O00148 P19338 P47914 P46783 P11387 P52272 P18124 P13639 P36578 Q04637 Q92499 Q6PJT7 P60866 O00571 Q96PK6 P06748 P46782
	large ribosomal subunit	4	GO:0015934	11	33	160	1833	3.82	5.67693e-05	4.25	P46776 P06748 Q02543 P61513 P47914 P62750 P26373 P50914 P25398 P83731 P36578
	cytosolic small ribosomal subunit	5	GO:0022627	10	28	160	1833	4.09	6.41346e-05	4.19	P62266 P60866 P62979 P62753 P61247 P46783 P25398 P62241 P46782 P62851
	extracellular space	2	GO:0005615	13	46	160	1833	3.24	8.37605e-05	4.08	P00558 P14174 P51858 P11142 P04075 P30101 P22061 P31947 P09429 Q09666 P54577 P07355 Q9H2P0
Molecular Function	structural constituent of ribosome	2	GO:0003735	21	63	153	1588	3.46	9.82961e-08	7.01	Q02543 P62753 P61513 P25398 P62241 P46776 P61247 P62750 P26373 P50914 P83731 P46777 P62851 P62266 P47914 P46783 P18124 P36578 P60866 P46782 P39023
	structural molecule activity	1	GO:0005198	27	120	153	1588	2.34	1.26176e-05	4.9	Q02543 P62753 P61513 P25398 Q09666 P62241 P27816 P46776 Q15149 P61247 P62750 P26373 P50914 P83731 P02545 P46777 P62851 P62266 P47914 P46783 P18124 P36578 Q04637 P60866 P55884 P46782 P39023
	rRNA binding	5	GO:0019843	9	26	153	1588	3.59	0.000421644	3.38	P06748 P61513 P19338 P62750 P46777 P13639 Q9Y3A5 P46782 P36578
	carbohydrate derivative binding	2	GO:0097367	22	111	153	1588	2.06	0.000634793	3.2	Q00839 Q15126 P35579 Q9NTI5 P00558 P08237 O43670 Q01813 Q8NE71 P11142 P07900 P68104 P47914 P11387 Q9BZE4 P09429 Q04637 Q9NTK5 P51858 P62826 P06748 P84077
	purine ribonucleoside triphosphate binding	4	GO:0035639	18	93	153	1588	2.01	0.00300478	2.52	Q04637 P00558 Q9NTK5 Q00839 P11142 P07900 P06748 P62826 Q15126 P68104 P08237 P35579 P11387 Q9BZE4 Q9NTI5 P84077 Q01813 Q8NE71
	ATP binding	5	GO:0005524	14	68	153	1588	2.14	0.00485931	2.31	Q04637 P00558 Q9NTK5 Q00839 P11142 P07900 P06748 Q15126 P08237 P35579 P11387 Q9NTI5 Q01813 Q8NE71
	purine nucleotide binding	4	GO:0017076	19	105	153	1588	1.88	0.00531341	2.27	Q00839 Q15126 P35579 Q92598 Q9NTI5 P00558 P08237 Q01813 Q8NE71 P11142 P07900 P68104 P11387 Q9BZE4 Q04637 Q9NTK5 P62826 P06748 P84077
	purine ribonucleotide binding	4	GO:0032555	18	98	153	1588	1.91	0.00681421	2.17	Q04637 P00558 Q9NTK5 Q00839 P11142 P07900 P06748 P62826 Q15126 P68104 P08237 P35579 P11387 Q9BZE4 Q9NTI5 P84077 Q01813 Q8NE71
Biological Process	SRP-dependent cotranslational protein targeting to membrane	7	GO:0006614	19	59	161	1777	3.55	3.14199e-07	6.5	Q02543 P62753 P61513 P25398 P62241 P62979 P61247 P62750 P26373 P50914 P83731 P46777 P62851 P62266 P47914 P46783 P18124 P46782 P39023
	cotranslational protein targeting to membrane	6	GO:0006613	19	60	161	1777	3.5	4.24106e-07	6.37	Q02543 P62753 P61513 P25398 P62241 P62979 P61247 P62750 P26373 P50914 P83731 P46777 P62851 P62266 P47914 P46783 P18124 P46782 P39023
	protein targeting to ER	6	GO:0045047	19	61	161	1777	3.44	5.68131e-07	6.25	Q02543 P62753 P61513 P25398 P62241 P62979 P61247 P62750 P26373 P50914 P83731 P46777 P62851 P62266 P47914 P46783 P18124 P46782 P39023
	protein localization to endoplasmic reticulum	6	GO:0070972	19	66	161	1777	3.18	2.20886e-06	5.66	Q02543 P62753 P61513 P25398 P62241 P62979 P61247 P62750 P26373 P50914 P83731 P46777 P62851 P62266 P47914 P46783 P18124 P46782 P39023
	mRNA metabolic process	6	GO:0016071	47	284	161	1777	1.83	8.09461e-06	5.09	Q96I25 Q13838 Q00839 Q02543 P62753 Q9Y2W1 O43719 P61513 P35637 P23246 P25398 P62241 P35269 P31943 Q96PZ0 P62979 Q6P6C2 P61247 Q15233 P62750 Q15428 O60832 P05455 P26373 P50914 P83731 P46777 Q86XP3 O14744 P62851 Q15020 P62266 O94906 P11142 O00148 P47914 P46783 P52272 P18124 Q13247 Q04637 Q92499 Q13595 Q96T37 Q9UHX1 P46782 P39023
	glycolytic process through fructose-6-phosphate	6	GO:0061615	7	11	161	1777	7.02	1.06861e-05	4.97	P00558 P04075 P08237 P04406 P06733 P18669 Q01813
	glucose catabolic process to pyruvate	7	GO:0061718	7	11	161	1777	7.02	1.06861e-05	4.97	P00558 P04075 P08237 P04406 P06733 P18669 Q01813
	glycolytic process through glucose-6-phosphate	7	GO:0061620	7	11	161	1777	7.02	1.06861e-05	4.97	P00558 P04075 P08237 P04406 P06733 P18669 Q01813
	nuclear-transcribed mRNA catabolic process	7	GO:0000956	22	96	161	1777	2.53	2.09128e-05	4.68	Q02543 P62753 Q9Y2W1 P61513 P25398 P62241 P62979 P61247 P62750 P26373 P05455 P50914 P83731 P46777 P62851 P62266 P47914 P46783 P18124 Q04637 P46782 P39023
	glucose catabolic process	6	GO:0006007	7	12	161	1777	6.44	2.37007e-05	4.63	P00558 P04075 P08237 P04406 P06733 P18669 Q01813
	posttranscriptional regulation of gene expression	6	GO:0010608	25	119	161	1777	2.32	3.56238e-05	4.45	Q13838 Q00839 Q9Y2W1 P04406 P04792 Q96PZ0 P62979 P61247 O60832 P46777 Q8NE71 P62266 P11142 P19338 P13639 Q04637 Q92499 Q6PJT7 P63104 P62826 P06748 O15371 Q8NC51 P55884 Q13428
	ADP metabolic process	7	GO:0046031	7	13	161	1777	5.94	4.74588e-05	4.32	P00558 P04075 P08237 P04406 P06733 P18669 Q01813
	pyruvate biosynthetic process	7	GO:0042866	7	13	161	1777	5.94	4.74588e-05	4.32	P00558 P04075 P08237 P04406 P06733 P18669 Q01813
	mRNA catabolic process	6	GO:0006402	22	101	161	1777	2.4	4.90498e-05	4.31	Q02543 P62753 Q9Y2W1 P61513 P25398 P62241 P62979 P61247 P62750 P26373 P05455 P50914 P83731 P46777 P62851 P62266 P47914 P46783 P18124 Q04637 P46782 P39023

## Sheet: GO-related proteins
GO Terms Level 1	GO Terms ID	GO Terms Level	GO Terms Description	Fold Enrichment	Fisher's exact test p value	Protein accession	Position	Amino acid	Protein description	Gene name	Localization probability	PEP	Score	Charge	Modified sequence	Mass error [ppm]
Biological Process	GO:0009987	1	cellular process	1.06	0.0130428	P62979	48	K	Ubiquitin-40S ribosomal protein S27a OS=Homo sapiens OX=9606 GN=RPS27A PE=1 SV=2	RPS27A	1	1.65e-06	127.93	2	LIFAGK(1)QLEDGR	-2.8314
Biological Process	GO:0043484	6	regulation of RNA splicing	1.77	0.0909224	Q9Y2W1	455	K	Thyroid hormone receptor-associated protein 3 OS=Homo sapiens OX=9606 GN=THRAP3 PE=1 SV=2	THRAP3	1	4.84e-06	162.59	2	FMSK(1)VIGANK	1.6564
Biological Process	GO:0043484	6	regulation of RNA splicing	1.77	0.0909224	Q9Y2W1	876	K	Thyroid hormone receptor-associated protein 3 OS=Homo sapiens OX=9606 GN=THRAP3 PE=1 SV=2	THRAP3	1	1.34e-24	192.14	3	NREEEWDPEYTPK(1)SK	1.7016
Biological Process	GO:0043484	6	regulation of RNA splicing	1.77	0.0909224	P06748	273	K	Nucleophosmin OS=Homo sapiens OX=9606 GN=NPM1 PE=1 SV=2	NPM1	1	9.4063e-05	142.36	2	FINYVK(1)NCFR	-0.37822
Biological Process	GO:0043484	6	regulation of RNA splicing	1.77	0.0909224	P06748	257	K	Nucleophosmin OS=Homo sapiens OX=9606 GN=NPM1 PE=1 SV=2	NPM1	1	7.49e-25	183.08	2	MQASIEK(1)GGSLPK	1.7786
Biological Process	GO:0043484	6	regulation of RNA splicing	1.77	0.0909224	P06748	250	K	Nucleophosmin OS=Homo sapiens OX=9606 GN=NPM1 PE=1 SV=2	NPM1	1	5.05e-06	150.53	2	AK(1)MQASIEK	-0.23541
Biological Process	GO:0043484	6	regulation of RNA splicing	1.77	0.0909224	Q96T37	762	K	RNA-binding protein 15 OS=Homo sapiens OX=9606 GN=RBM15 PE=1 SV=2	RBM15	1	9.13e-25	165.72	2	SDGSAPSTSTASSK(1)LK	-2.6026
Biological Process	GO:0043484	6	regulation of RNA splicing	1.77	0.0909224	P11142	187	K	Heat shock cognate 71 kDa protein OS=Homo sapiens OX=9606 GN=HSPA8 PE=1 SV=1	HSPA8	1	2.67e-15	125.14	2	IINEPTAAAIAYGLDK(1)K	-0.0025093
Biological Process	GO:0043484	6	regulation of RNA splicing	1.77	0.0909224	Q00839	21	K	Heterogeneous nuclear ribonucleoprotein U OS=Homo sapiens OX=9606 GN=HNRNPU PE=1 SV=6	HNRNPU	1	0.000283268	143.39	2	VSELKEELK(1)K	-0.063077
Biological Process	GO:0043484	6	regulation of RNA splicing	1.77	0.0909224	Q00839	352	K	Heterogeneous nuclear ribonucleoprotein U OS=Homo sapiens OX=9606 GN=HNRNPU PE=1 SV=6	HNRNPU	1	3.5e-08	128.57	3	HLYTK(1)DIDIHEVR	-2.0167
Biological Process	GO:0043484	6	regulation of RNA splicing	1.77	0.0909224	Q13595	198	K	Transformer-2 protein homolog alpha OS=Homo sapiens OX=9606 GN=TRA2A PE=1 SV=1	TRA2A	1	0.00387209	82.716	2	VDYSITK(1)R	-1.0473
Biological Process	GO:1903532	5	positive regulation of secretion by cell	1.88	0.0905213	P84077	73	K	ADP-ribosylation factor 1 OS=Homo sapiens OX=9606 GN=ARF1 PE=1 SV=2	ARF1	1	2.81e-24	166.65	2	NISFTVWDVGGQDK(1)IR	-0.97676
Biological Process	GO:1903532	5	positive regulation of secretion by cell	1.88	0.0905213	P09429	157	K	High mobility group protein B1 OS=Homo sapiens OX=9606 GN=HMGB1 PE=1 SV=3	HMGB1	1	0.000173885	126.82	2	YEK(1)DIAAYR	0.40001
Biological Process	GO:1903532	5	positive regulation of secretion by cell	1.88	0.0905213	P09429	12	K	High mobility group protein B1 OS=Homo sapiens OX=9606 GN=HMGB1 PE=1 SV=3	HMGB1	1	1.79e-33	219.16	2	GK(1)MSSYAFFVQTCR	-1.3153
Biological Process	GO:1903532	5	positive regulation of secretion by cell	1.88	0.0905213	P04406	194	K	Glyceraldehyde-3-phosphate dehydrogenase OS=Homo sapiens OX=9606 GN=GAPDH PE=1 SV=3	GAPDH	1	4.9e-07	154.81	2	TVDGPSGK(1)LWR	-0.38226
Biological Process	GO:1903532	5	positive regulation of secretion by cell	1.88	0.0905213	P04406	215	K	Glyceraldehyde-3-phosphate dehydrogenase OS=Homo sapiens OX=9606 GN=GAPDH PE=1 SV=3	GAPDH	1	1.41e-24	178.03	2	GALQNIIPASTGAAK(1)AVGK	-0.43727
Biological Process	GO:1903532	5	positive regulation of secretion by cell	1.88	0.0905213	P19338	577	K	Nucleolin OS=Homo sapiens OX=9606 GN=NCL PE=1 SV=3	NCL	1	7e-34	207.06	2	TLFVK(1)GLSEDTTEETLK	0.061672
Biological Process	GO:1903532	5	positive regulation of secretion by cell	1.88	0.0905213	P19338	467	K	Nucleolin OS=Homo sapiens OX=9606 GN=NCL PE=1 SV=3	NCL	1	3.08e-75	258.79	2	SISLYYTGEK(1)GQNQDYR	-3.5887
Biological Process	GO:1903532	5	positive regulation of secretion by cell	1.88	0.0905213	P19338	71	K	Nucleolin OS=Homo sapiens OX=9606 GN=NCL PE=1 SV=3	NCL	1	0.000379087	114.64	2	K(1)VAVATPAK	0.14727
Biological Process	GO:1903532	5	positive regulation of secretion by cell	1.88	0.0905213	P19338	477	K	Nucleolin OS=Homo sapiens OX=9606 GN=NCL PE=1 SV=3	NCL	1	2.16e-22	208.03	2	GGK(1)NSTWSGESK	1.2241
Biological Process	GO:1903532	5	positive regulation of secretion by cell	1.88	0.0905213	P19338	132	K	Nucleolin OS=Homo sapiens OX=9606 GN=NCL PE=1 SV=3	NCL	1	0.00144007	126.82	2	GAAIPAK(1)GAK	0.94164
Biological Process	GO:1903532	5	positive regulation of secretion by cell	1.88	0.0905213	P19338	223	K	Nucleolin OS=Homo sapiens OX=9606 GN=NCL PE=1 SV=3	NCL	1	0.0024617	101.41	2	AAK(1)VVPVK	-3.2018
Biological Process	GO:0043484	6	regulation of RNA splicing	1.77	0.0909224	Q09666	3363	K	Neuroblast differentiation-associated protein AHNAK OS=Homo sapiens OX=9606 GN=AHNAK PE=1 SV=2	AHNAK	1	1.73e-38	226.06	2	FNFSGSK(1)VQTPEVDVK	-0.82865
Biological Process	GO:0043484	6	regulation of RNA splicing	1.77	0.0909224	Q09666	1184	K	Neuroblast differentiation-associated protein AHNAK OS=Homo sapiens OX=9606 GN=AHNAK PE=1 SV=2	AHNAK	1	0.000511114	85.716	2	FK(1)MPEMHFK	3.6529
Biological Process	GO:0043484	6	regulation of RNA splicing	1.77	0.0909224	Q09666	807	K	Neuroblast differentiation-associated protein AHNAK OS=Homo sapiens OX=9606 GN=AHNAK PE=1 SV=2	AHNAK	1	4.7e-06	158.61	2	FK(1)MPEMNIK	-2.6172
Biological Process	GO:0043484	6	regulation of RNA splicing	1.77	0.0909224	Q09666	5716	K	Neuroblast differentiation-associated protein AHNAK OS=Homo sapiens OX=9606 GN=AHNAK PE=1 SV=2	AHNAK	1	0.00104994	117.3	2	MPK(1)FNFSK	3.8209
Biological Process	GO:0051641	2	cellular localization	1.24	0.0928867	Q00839	21	K	Heterogeneous nuclear ribonucleoprotein U OS=Homo sapiens OX=9606 GN=HNRNPU PE=1 SV=6	HNRNPU	1	0.000283268	143.39	2	VSELKEELK(1)K	-0.063077
Biological Process	GO:0051641	2	cellular localization	1.24	0.0928867	Q00839	352	K	Heterogeneous nuclear ribonucleoprotein U OS=Homo sapiens OX=9606 GN=HNRNPU PE=1 SV=6	HNRNPU	1	3.5e-08	128.57	3	HLYTK(1)DIDIHEVR	-2.0167
Biological Process	GO:0051641	2	cellular localization	1.24	0.0928867	Q13838	334	K	Spliceosome RNA helicase DDX39B OS=Homo sapiens OX=9606 GN=DDX39B PE=1 SV=1	DDX39B	1	0.000280225	96.311	2	YQQFK(1)DFQR	-2.8381
Biological Process	GO:0031647	3	regulation of protein stability	1.77	0.0909224	O95785	1322	K	Protein Wiz OS=Homo sapiens OX=9606 GN=WIZ PE=1 SV=2	WIZ	1	0.00137409	70.389	2	PGK(1)PGAGPAQVPR	1.3619
Biological Process	GO:0031647	3	regulation of protein stability	1.77	0.0909224	P46777	276	K	60S ribosomal protein L5 OS=Homo sapiens OX=9606 GN=RPL5 PE=1 SV=3	RPL5	1	0.0163663	96.51	2	MSLAQK(1)K	-1.559
Biological Process	GO:0031647	3	regulation of protein stability	1.77	0.0909224	Q9BZE4	29	K	Nucleolar GTP-binding protein 1 OS=Homo sapiens OX=9606 GN=GTPBP4 PE=1 SV=3	GTPBP4	1	0.00917067	72.038	2	K(1)TPTVIHK	-0.14992
Biological Process	GO:0031647	3	regulation of protein stability	1.77	0.0909224	O43670	100	K	BUB3-interacting and GLEBS motif-containing protein ZNF207 OS=Homo sapiens OX=9606 GN=ZNF207 PE=1 SV=1	ZNF207	1	1.33e-15	211.84	2	LLEQK(1)TQESQK	0.67284
Biological Process	GO:0031647	3	regulation of protein stability	1.77	0.0909224	P04406	194	K	Glyceraldehyde-3-phosphate dehydrogenase OS=Homo sapiens OX=9606 GN=GAPDH PE=1 SV=3	GAPDH	1	4.9e-07	154.81	2	TVDGPSGK(1)LWR	-0.38226
Biological Process	GO:0031647	3	regulation of protein stability	1.77	0.0909224	P04406	215	K	Glyceraldehyde-3-phosphate dehydrogenase OS=Homo sapiens OX=9606 GN=GAPDH PE=1 SV=3	GAPDH	1	1.41e-24	178.03	2	GALQNIIPASTGAAK(1)AVGK	-0.43727
Biological Process	GO:0031647	3	regulation of protein stability	1.77	0.0909224	P06748	273	K	Nucleophosmin OS=Homo sapiens OX=9606 GN=NPM1 PE=1 SV=2	NPM1	1	9.4063e-05	142.36	2	FINYVK(1)NCFR	-0.37822
Biological Process	GO:1903532	5	positive regulation of secretion by cell	1.88	0.0905213	P35579	1445	K	Myosin-9 OS=Homo sapiens OX=9606 GN=MYH9 PE=1 SV=4	MYH9	1	0.000334539	99.34	2	K(1)FDQLLAEEK	1.7365
Biological Process	GO:0031647	3	regulation of protein stability	1.77	0.0909224	P06748	257	K	Nucleophosmin OS=Homo sapiens OX=9606 GN=NPM1 PE=1 SV=2	NPM1	1	7.49e-25	183.08	2	MQASIEK(1)GGSLPK	1.7786
Biological Process	GO:0031647	3	regulation of protein stability	1.77	0.0909224	P07900	69	K	Heat shock protein HSP 90-alpha OS=Homo sapiens OX=9606 GN=HSP90AA1 PE=1 SV=5	HSP90AA1	1	3.56e-11	115.04	2	YESLTDPSK(1)LDSGK	1.4646
Biological Process	GO:0031647	3	regulation of protein stability	1.77	0.0909224	P07900	615	K	Heat shock protein HSP 90-alpha OS=Homo sapiens OX=9606 GN=HSP90AA1 PE=1 SV=5	HSP90AA1	1	0.00114129	131.3	2	IMK(1)AQALR	-2.0603
Biological Process	GO:0031647	3	regulation of protein stability	1.77	0.0909224	P07900	283	K	Heat shock protein HSP 90-alpha OS=Homo sapiens OX=9606 GN=HSP90AA1 PE=1 SV=5	HSP90AA1	1	1.51e-30	241.63	2	EK(1)YIDQEELNK	-0.79727
Biological Process	GO:0031647	3	regulation of protein stability	1.77	0.0909224	P11142	187	K	Heat shock cognate 71 kDa protein OS=Homo sapiens OX=9606 GN=HSPA8 PE=1 SV=1	HSPA8	1	2.67e-15	125.14	2	IINEPTAAAIAYGLDK(1)K	-0.0025093
Biological Process	GO:0031647	3	regulation of protein stability	1.77	0.0909224	P51610	813	K	Host cell factor 1 OS=Homo sapiens OX=9606 GN=HCFC1 PE=1 SV=2	HCFC1	1	6.93e-35	215.61	2	VMTSGTGAPAK(1)IITAVPK	-0.0024378
Biological Process	GO:0031647	3	regulation of protein stability	1.77	0.0909224	P51610	836	K	Host cell factor 1 OS=Homo sapiens OX=9606 GN=HCFC1 PE=1 SV=2	HCFC1	1	1.52e-19	147.94	3	IATGHGQQGVTQVVLK(1)GAPGQPGTILR	1.8564
Biological Process	GO:0043484	6	regulation of RNA splicing	1.77	0.0909224	P31943	200	K	Heterogeneous nuclear ribonucleoprotein H OS=Homo sapiens OX=9606 GN=HNRNPH1 PE=1 SV=4	HNRNPH1	1	0.00184741	127.95	2	K(1)LMAMQR	0.83083
Biological Process	GO:0043484	6	regulation of RNA splicing	1.77	0.0909224	Q13247	101	K	Serine/arginine-rich splicing factor 6 OS=Homo sapiens OX=9606 GN=SRSF6 PE=1 SV=2	SRSF6	1	0.00360304	78.178	2	DK(1)YGPPVR	-0.55325
Biological Process	GO:0043484	6	regulation of RNA splicing	1.77	0.0909224	Q09666	2773	K	Neuroblast differentiation-associated protein AHNAK OS=Homo sapiens OX=9606 GN=AHNAK PE=1 SV=2	AHNAK	1	2.76e-05	107.08	2	MPK(1)ISMPGFK	-1.6627
Biological Process	GO:0043484	6	regulation of RNA splicing	1.77	0.0909224	Q09666	884	K	Neuroblast differentiation-associated protein AHNAK OS=Homo sapiens OX=9606 GN=AHNAK PE=1 SV=2	AHNAK	1	1.52e-05	132.39	2	MPK(1)FSMPGFK	-1.9867
Biological Process	GO:0031647	3	regulation of protein stability	1.77	0.0909224	P06748	250	K	Nucleophosmin OS=Homo sapiens OX=9606 GN=NPM1 PE=1 SV=2	NPM1	1	5.05e-06	150.53	2	AK(1)MQASIEK	-0.23541
Biological Process	GO:0051641	2	cellular localization	1.24	0.0928867	Q02543	136	K	60S ribosomal protein L18a OS=Homo sapiens OX=9606 GN=RPL18A PE=1 SV=2	RPL18A	1	0.000153112	126.82	2	VEEIAASK(1)CR	-0.0024469
Biological Process	GO:1903532	5	positive regulation of secretion by cell	1.88	0.0905213	P62937	28	K	Peptidyl-prolyl cis-trans isomerase A OS=Homo sapiens OX=9606 GN=PPIA PE=1 SV=2	PPIA	1	2.86e-07	138.23	2	VSFELFADK(1)VPK	0.84126
Biological Process	GO:1903532	5	positive regulation of secretion by cell	1.88	0.0905213	P62937	82	K	Peptidyl-prolyl cis-trans isomerase A OS=Homo sapiens OX=9606 GN=PPIA PE=1 SV=2	PPIA	1	1.07e-12	146.58	2	SIYGEK(1)FEDENFILK	-0.59203
Biological Process	GO:0003012	3	muscle system process	2.04	0.0904497	P13639	439	K	Elongation factor 2 OS=Homo sapiens OX=9606 GN=EEF2 PE=1 SV=4	EEF2	1	0.000558717	81.335	2	K(1)EDLYLKPIQR	-1.2539
Biological Process	GO:0003012	3	muscle system process	2.04	0.0904497	Q13177	62	K	Serine/threonine-protein kinase PAK 2 OS=Homo sapiens OX=9606 GN=PAK2 PE=1 SV=3	PAK2	1	1.23e-13	150.21	2	IISIFSGTEK(1)GSK	0.317
Biological Process	GO:0003012	3	muscle system process	2.04	0.0904497	P06748	273	K	Nucleophosmin OS=Homo sapiens OX=9606 GN=NPM1 PE=1 SV=2	NPM1	1	9.4063e-05	142.36	2	FINYVK(1)NCFR	-0.37822
Biological Process	GO:0003012	3	muscle system process	2.04	0.0904497	P06748	257	K	Nucleophosmin OS=Homo sapiens OX=9606 GN=NPM1 PE=1 SV=2	NPM1	1	7.49e-25	183.08	2	MQASIEK(1)GGSLPK	1.7786
Biological Process	GO:0003012	3	muscle system process	2.04	0.0904497	P06748	250	K	Nucleophosmin OS=Homo sapiens OX=9606 GN=NPM1 PE=1 SV=2	NPM1	1	5.05e-06	150.53	2	AK(1)MQASIEK	-0.23541
Biological Process	GO:0003012	3	muscle system process	2.04	0.0904497	P04075	13	K	Fructose-bisphosphate aldolase A OS=Homo sapiens OX=9606 GN=ALDOA PE=1 SV=2	ALDOA	1	5.44e-25	236.42	2	PYQYPALTPEQK(1)K	0.76845
Biological Process	GO:0003012	3	muscle system process	2.04	0.0904497	P04075	322	K	Fructose-bisphosphate aldolase A OS=Homo sapiens OX=9606 GN=ALDOA PE=1 SV=2	ALDOA	1	1.93e-05	121.71	2	ENLK(1)AAQEEYVK	1.1493
Biological Process	GO:0003012	3	muscle system process	2.04	0.0904497	P07900	69	K	Heat shock protein HSP 90-alpha OS=Homo sapiens OX=9606 GN=HSP90AA1 PE=1 SV=5	HSP90AA1	1	3.56e-11	115.04	2	YESLTDPSK(1)LDSGK	1.4646
Biological Process	GO:0003012	3	muscle system process	2.04	0.0904497	P07900	615	K	Heat shock protein HSP 90-alpha OS=Homo sapiens OX=9606 GN=HSP90AA1 PE=1 SV=5	HSP90AA1	1	0.00114129	131.3	2	IMK(1)AQALR	-2.0603
Biological Process	GO:0003012	3	muscle system process	2.04	0.0904497	P07900	283	K	Heat shock protein HSP 90-alpha OS=Homo sapiens OX=9606 GN=HSP90AA1 PE=1 SV=5	HSP90AA1	1	1.51e-30	241.63	2	EK(1)YIDQEELNK	-0.79727
Biological Process	GO:0031669	4	cellular response to nutrient levels	2.04	0.0904497	P62851	66	K	40S ribosomal protein S25 OS=Homo sapiens OX=9606 GN=RPS25 PE=1 SV=1	RPS25	1	2.96e-09	101.43	2	EVPNYK(1)LITPAVVSER	-3.0284
Biological Process	GO:0031669	4	cellular response to nutrient levels	2.04	0.0904497	P62851	43	K	40S ribosomal protein S25 OS=Homo sapiens OX=9606 GN=RPS25 PE=1 SV=1	RPS25	1	9.33e-08	138.71	2	DK(1)LNNLVLFDK	-0.23041
Biological Process	GO:0031669	4	cellular response to nutrient levels	2.04	0.0904497	P30101	129	K	Protein disulfide-isomerase A3 OS=Homo sapiens OX=9606 GN=PDIA3 PE=1 SV=4	PDIA3	1	0.000256226	85.622	2	TADGIVSHLK(1)K	-3.2404
Biological Process	GO:0031669	4	cellular response to nutrient levels	2.04	0.0904497	P11142	187	K	Heat shock cognate 71 kDa protein OS=Homo sapiens OX=9606 GN=HSPA8 PE=1 SV=1	HSPA8	1	2.67e-15	125.14	2	IINEPTAAAIAYGLDK(1)K	-0.0025093
Biological Process	GO:0031669	4	cellular response to nutrient levels	2.04	0.0904497	Q9P2J5	970	K	Leucine--tRNA ligase, cytoplasmic OS=Homo sapiens OX=9606 GN=LARS1 PE=1 SV=2	LARS1	1	1.35e-34	195.98	2	LPDNK(1)VIASELGSMPELK	-1.3079
Biological Process	GO:0031669	4	cellular response to nutrient levels	2.04	0.0904497	Q04637	524	K	Eukaryotic translation initiation factor 4 gamma 1 OS=Homo sapiens OX=9606 GN=EIF4G1 PE=1 SV=4	EIF4G1	1	9.06e-07	128.57	2	K(1)EAVGDLLDAFK	-1.2162
Biological Process	GO:1901215	6	negative regulation of neuron death	2.04	0.0904497	Q9H2P0	1042	K	Activity-dependent neuroprotector homeobox protein OS=Homo sapiens OX=9606 GN=ADNP PE=1 SV=1	ADNP	1	1.26e-14	165.09	2	VEGFWSK(1)DQSQWK	-1.0157
Biological Process	GO:1901215	6	negative regulation of neuron death	2.04	0.0904497	Q92598	471	K	Heat shock protein 105 kDa OS=Homo sapiens OX=9606 GN=HSPH1 PE=1 SV=1	HSPH1	1	1.12e-14	156.14	2	FVVQNVSAQK(1)DGEK	1.2272
Biological Process	GO:1901215	6	negative regulation of neuron death	2.04	0.0904497	Q15233	243	K	Non-POU domain-containing octamer-binding protein OS=Homo sapiens OX=9606 GN=NONO PE=1 SV=4	NONO	1	9.36e-15	159.46	2	LVIK(1)NQQFHK	0.26508
Biological Process	GO:1901215	6	negative regulation of neuron death	2.04	0.0904497	P06748	273	K	Nucleophosmin OS=Homo sapiens OX=9606 GN=NPM1 PE=1 SV=2	NPM1	1	9.4063e-05	142.36	2	FINYVK(1)NCFR	-0.37822
Biological Process	GO:1901215	6	negative regulation of neuron death	2.04	0.0904497	P06748	257	K	Nucleophosmin OS=Homo sapiens OX=9606 GN=NPM1 PE=1 SV=2	NPM1	1	7.49e-25	183.08	2	MQASIEK(1)GGSLPK	1.7786
Biological Process	GO:0050678	5	regulation of epithelial cell proliferation	2.04	0.0904497	Q92766	640	K	Ras-responsive element-binding protein 1 OS=Homo sapiens OX=9606 GN=RREB1 PE=1 SV=3	RREB1	1	0.0132484	72.355	2	K(1)VLYPCR	1.9968
Biological Process	GO:0050678	5	regulation of epithelial cell proliferation	2.04	0.0904497	P06748	250	K	Nucleophosmin OS=Homo sapiens OX=9606 GN=NPM1 PE=1 SV=2	NPM1	1	5.05e-06	150.53	2	AK(1)MQASIEK	-0.23541
Biological Process	GO:0050678	5	regulation of epithelial cell proliferation	2.04	0.0904497	P06748	257	K	Nucleophosmin OS=Homo sapiens OX=9606 GN=NPM1 PE=1 SV=2	NPM1	1	7.49e-25	183.08	2	MQASIEK(1)GGSLPK	1.7786
Biological Process	GO:0050678	5	regulation of epithelial cell proliferation	2.04	0.0904497	P06748	273	K	Nucleophosmin OS=Homo sapiens OX=9606 GN=NPM1 PE=1 SV=2	NPM1	1	9.4063e-05	142.36	2	FINYVK(1)NCFR	-0.37822
Biological Process	GO:1903532	5	positive regulation of secretion by cell	1.88	0.0905213	P62937	49	K	Peptidyl-prolyl cis-trans isomerase A OS=Homo sapiens OX=9606 GN=PPIA PE=1 SV=2	PPIA	1	0.000382284	92.732	2	GFGYK(1)GSCFHR	-1.5134
Biological Process	GO:1903532	5	positive regulation of secretion by cell	1.88	0.0905213	P14174	78	K	Macrophage migration inhibitory factor OS=Homo sapiens OX=9606 GN=MIF PE=1 SV=4	MIF	1	1.6e-08	142.51	2	SYSK(1)LLCGLLAER	0.30585
Biological Process	GO:0048024	7	regulation of mRNA splicing, via spliceosome	1.88	0.0905213	Q13247	101	K	Serine/arginine-rich splicing factor 6 OS=Homo sapiens OX=9606 GN=SRSF6 PE=1 SV=2	SRSF6	1	0.00360304	78.178	2	DK(1)YGPPVR	-0.55325
Biological Process	GO:0048024	7	regulation of mRNA splicing, via spliceosome	1.88	0.0905213	Q9Y2W1	455	K	Thyroid hormone receptor-associated protein 3 OS=Homo sapiens OX=9606 GN=THRAP3 PE=1 SV=2	THRAP3	1	4.84e-06	162.59	2	FMSK(1)VIGANK	1.6564
Biological Process	GO:0048024	7	regulation of mRNA splicing, via spliceosome	1.88	0.0905213	Q9Y2W1	876	K	Thyroid hormone receptor-associated protein 3 OS=Homo sapiens OX=9606 GN=THRAP3 PE=1 SV=2	THRAP3	1	1.34e-24	192.14	3	NREEEWDPEYTPK(1)SK	1.7016
Biological Process	GO:0048024	7	regulation of mRNA splicing, via spliceosome	1.88	0.0905213	P06748	273	K	Nucleophosmin OS=Homo sapiens OX=9606 GN=NPM1 PE=1 SV=2	NPM1	1	9.4063e-05	142.36	2	FINYVK(1)NCFR	-0.37822
Biological Process	GO:0048024	7	regulation of mRNA splicing, via spliceosome	1.88	0.0905213	P06748	257	K	Nucleophosmin OS=Homo sapiens OX=9606 GN=NPM1 PE=1 SV=2	NPM1	1	7.49e-25	183.08	2	MQASIEK(1)GGSLPK	1.7786
Biological Process	GO:0048024	7	regulation of mRNA splicing, via spliceosome	1.88	0.0905213	P06748	250	K	Nucleophosmin OS=Homo sapiens OX=9606 GN=NPM1 PE=1 SV=2	NPM1	1	5.05e-06	150.53	2	AK(1)MQASIEK	-0.23541
Biological Process	GO:0048024	7	regulation of mRNA splicing, via spliceosome	1.88	0.0905213	Q96T37	762	K	RNA-binding protein 15 OS=Homo sapiens OX=9606 GN=RBM15 PE=1 SV=2	RBM15	1	9.13e-25	165.72	2	SDGSAPSTSTASSK(1)LK	-2.6026
Biological Process	GO:0048024	7	regulation of mRNA splicing, via spliceosome	1.88	0.0905213	P11142	187	K	Heat shock cognate 71 kDa protein OS=Homo sapiens OX=9606 GN=HSPA8 PE=1 SV=1	HSPA8	1	2.67e-15	125.14	2	IINEPTAAAIAYGLDK(1)K	-0.0025093
Biological Process	GO:1903532	5	positive regulation of secretion by cell	1.88	0.0905213	P62937	125	K	Peptidyl-prolyl cis-trans isomerase A OS=Homo sapiens OX=9606 GN=PPIA PE=1 SV=2	PPIA	1	4.61e-07	117.45	2	TEWLDGK(1)HVVFGK	-2.4749
Biological Process	GO:0048024	7	regulation of mRNA splicing, via spliceosome	1.88	0.0905213	Q00839	21	K	Heterogeneous nuclear ribonucleoprotein U OS=Homo sapiens OX=9606 GN=HNRNPU PE=1 SV=6	HNRNPU	1	0.000283268	143.39	2	VSELKEELK(1)K	-0.063077
Biological Process	GO:0048024	7	regulation of mRNA splicing, via spliceosome	1.88	0.0905213	Q13595	198	K	Transformer-2 protein homolog alpha OS=Homo sapiens OX=9606 GN=TRA2A PE=1 SV=1	TRA2A	1	0.00387209	82.716	2	VDYSITK(1)R	-1.0473
Biological Process	GO:0030307	5	positive regulation of cell growth	2.04	0.0904497	P36578	364	K	60S ribosomal protein L4 OS=Homo sapiens OX=9606 GN=RPL4 PE=1 SV=5	RPL4	1	1.82e-12	126.48	2	AAAAAAALQAK(1)SDEK	-0.61345
Biological Process	GO:0030307	5	positive regulation of cell growth	2.04	0.0904497	Q9H2P0	1042	K	Activity-dependent neuroprotector homeobox protein OS=Homo sapiens OX=9606 GN=ADNP PE=1 SV=1	ADNP	1	1.26e-14	165.09	2	VEGFWSK(1)DQSQWK	-1.0157
Biological Process	GO:0030307	5	positive regulation of cell growth	2.04	0.0904497	P31947	11	K	14-3-3 protein sigma OS=Homo sapiens OX=9606 GN=SFN PE=1 SV=1	SFN	1	0.00025008	109.88	2	AK(1)LAEQAER	2.0836
Biological Process	GO:0030307	5	positive regulation of cell growth	2.04	0.0904497	Q13838	334	K	Spliceosome RNA helicase DDX39B OS=Homo sapiens OX=9606 GN=DDX39B PE=1 SV=1	DDX39B	1	0.000280225	96.311	2	YQQFK(1)DFQR	-2.8381
Biological Process	GO:0030307	5	positive regulation of cell growth	2.04	0.0904497	Q04637	524	K	Eukaryotic translation initiation factor 4 gamma 1 OS=Homo sapiens OX=9606 GN=EIF4G1 PE=1 SV=4	EIF4G1	1	9.06e-07	128.57	2	K(1)EAVGDLLDAFK	-1.2162
Biological Process	GO:0050678	5	regulation of epithelial cell proliferation	2.04	0.0904497	Q13247	101	K	Serine/arginine-rich splicing factor 6 OS=Homo sapiens OX=9606 GN=SRSF6 PE=1 SV=2	SRSF6	1	0.00360304	78.178	2	DK(1)YGPPVR	-0.55325
Biological Process	GO:0050678	5	regulation of epithelial cell proliferation	2.04	0.0904497	P09429	157	K	High mobility group protein B1 OS=Homo sapiens OX=9606 GN=HMGB1 PE=1 SV=3	HMGB1	1	0.000173885	126.82	2	YEK(1)DIAAYR	0.40001
Biological Process	GO:0050678	5	regulation of epithelial cell proliferation	2.04	0.0904497	P09429	12	K	High mobility group protein B1 OS=Homo sapiens OX=9606 GN=HMGB1 PE=1 SV=3	HMGB1	1	1.79e-33	219.16	2	GK(1)MSSYAFFVQTCR	-1.3153
Biological Process	GO:0050678	5	regulation of epithelial cell proliferation	2.04	0.0904497	P31947	11	K	14-3-3 protein sigma OS=Homo sapiens OX=9606 GN=SFN PE=1 SV=1	SFN	1	0.00025008	109.88	2	AK(1)LAEQAER	2.0836
Biological Process	GO:0048024	7	regulation of mRNA splicing, via spliceosome	1.88	0.0905213	Q00839	352	K	Heterogeneous nuclear ribonucleoprotein U OS=Homo sapiens OX=9606 GN=HNRNPU PE=1 SV=6	HNRNPU	1	3.5e-08	128.57	3	HLYTK(1)DIDIHEVR	-2.0167
Biological Process	GO:0051641	2	cellular localization	1.24	0.0928867	P62753	79	K	40S ribosomal protein S6 OS=Homo sapiens OX=9606 GN=RPS6 PE=1 SV=1	RPS6	1	1.34e-10	135.63	3	LLLSK(1)GHSCYRPR	-1.4993
Biological Process	GO:0051641	2	cellular localization	1.24	0.0928867	P63208	155	K	S-phase kinase-associated protein 1 OS=Homo sapiens OX=9606 GN=SKP1 PE=1 SV=2	SKP1	1	5.14e-10	178.94	2	K(1)ENQWCEEK	0.037623
Biological Process	GO:0051641	2	cellular localization	1.24	0.0928867	P61513	28	K	60S ribosomal protein L37a OS=Homo sapiens OX=9606 GN=RPL37A PE=1 SV=2	RPL37A	1	0.000597202	107.08	2	K(1)IEISQHAK	4.0648
Biological Process	GO:0045321	2	leukocyte activation	1.5	0.09455	P62937	125	K	Peptidyl-prolyl cis-trans isomerase A OS=Homo sapiens OX=9606 GN=PPIA PE=1 SV=2	PPIA	1	4.61e-07	117.45	2	TEWLDGK(1)HVVFGK	-2.4749
Biological Process	GO:0045321	2	leukocyte activation	1.5	0.09455	P62937	82	K	Peptidyl-prolyl cis-trans isomerase A OS=Homo sapiens OX=9606 GN=PPIA PE=1 SV=2	PPIA	1	1.07e-12	146.58	2	SIYGEK(1)FEDENFILK	-0.59203
Biological Process	GO:0045321	2	leukocyte activation	1.5	0.09455	P62937	49	K	Peptidyl-prolyl cis-trans isomerase A OS=Homo sapiens OX=9606 GN=PPIA PE=1 SV=2	PPIA	1	0.000382284	92.732	2	GFGYK(1)GSCFHR	-1.5134
Biological Process	GO:0045321	2	leukocyte activation	1.5	0.09455	P04075	13	K	Fructose-bisphosphate aldolase A OS=Homo sapiens OX=9606 GN=ALDOA PE=1 SV=2	ALDOA	1	5.44e-25	236.42	2	PYQYPALTPEQK(1)K	0.76845
Biological Process	GO:0045321	2	leukocyte activation	1.5	0.09455	P04075	322	K	Fructose-bisphosphate aldolase A OS=Homo sapiens OX=9606 GN=ALDOA PE=1 SV=2	ALDOA	1	1.93e-05	121.71	2	ENLK(1)AAQEEYVK	1.1493
Biological Process	GO:0045321	2	leukocyte activation	1.5	0.09455	P07900	69	K	Heat shock protein HSP 90-alpha OS=Homo sapiens OX=9606 GN=HSP90AA1 PE=1 SV=5	HSP90AA1	1	3.56e-11	115.04	2	YESLTDPSK(1)LDSGK	1.4646
Biological Process	GO:0045321	2	leukocyte activation	1.5	0.09455	P07900	615	K	Heat shock protein HSP 90-alpha OS=Homo sapiens OX=9606 GN=HSP90AA1 PE=1 SV=5	HSP90AA1	1	0.00114129	131.3	2	IMK(1)AQALR	-2.0603
Biological Process	GO:0045321	2	leukocyte activation	1.5	0.09455	P07900	283	K	Heat shock protein HSP 90-alpha OS=Homo sapiens OX=9606 GN=HSP90AA1 PE=1 SV=5	HSP90AA1	1	1.51e-30	241.63	2	EK(1)YIDQEELNK	-0.79727
Biological Process	GO:0045321	2	leukocyte activation	1.5	0.09455	P11142	187	K	Heat shock cognate 71 kDa protein OS=Homo sapiens OX=9606 GN=HSPA8 PE=1 SV=1	HSPA8	1	2.67e-15	125.14	2	IINEPTAAAIAYGLDK(1)K	-0.0025093
Biological Process	GO:0045321	2	leukocyte activation	1.5	0.09455	P14174	78	K	Macrophage migration inhibitory factor OS=Homo sapiens OX=9606 GN=MIF PE=1 SV=4	MIF	1	1.6e-08	142.51	2	SYSK(1)LLCGLLAER	0.30585
Biological Process	GO:0045321	2	leukocyte activation	1.5	0.09455	P12956	553	K	X-ray repair cross-complementing protein 6 OS=Homo sapiens OX=9606 GN=XRCC6 PE=1 SV=2	XRCC6	1	4.55e-27	278.37	3	KHDNEGSGSK(1)RPK	1.6796
Biological Process	GO:0045321	2	leukocyte activation	1.5	0.09455	O75376	1511	K	Nuclear receptor corepressor 1 OS=Homo sapiens OX=9606 GN=NCOR1 PE=1 SV=2	NCOR1	1	1.97e-18	154.09	2	TSDVTISSNK(1)STNHER	-1.5761
Biological Process	GO:0045321	2	leukocyte activation	1.5	0.09455	O75376	1152	K	Nuclear receptor corepressor 1 OS=Homo sapiens OX=9606 GN=NCOR1 PE=1 SV=2	NCOR1	1	3.14e-19	150.85	2	GTPTSK(1)ISVESIPSLR	-1.0718
Biological Process	GO:0051641	2	cellular localization	1.24	0.0928867	Q14247	171	K	Src substrate cortactin OS=Homo sapiens OX=9606 GN=CTTN PE=1 SV=2	CTTN	1	9.97e-19	198.33	2	VDK(1)SAVGFDYQGK	1.4697
Biological Process	GO:0051641	2	cellular localization	1.24	0.0928867	Q14247	346	K	Src substrate cortactin OS=Homo sapiens OX=9606 GN=CTTN PE=1 SV=2	CTTN	1	8.19e-17	179.98	2	TVPVEAVTSK(1)TSNIR	0.61224
Biological Process	GO:0051641	2	cellular localization	1.24	0.0928867	Q14247	144	K	Src substrate cortactin OS=Homo sapiens OX=9606 GN=CTTN PE=1 SV=2	CTTN	1	2.48e-31	220.06	2	VDQSAVGFEYQGK(1)TEK	-5.9627
Biological Process	GO:0051641	2	cellular localization	1.24	0.0928867	Q14247	181	K	Src substrate cortactin OS=Homo sapiens OX=9606 GN=CTTN PE=1 SV=2	CTTN	1	1.28e-24	195.4	2	SAVGFDYQGK(1)TEK	-1.2625
Biological Process	GO:0051641	2	cellular localization	1.24	0.0928867	Q14247	107	K	Src substrate cortactin OS=Homo sapiens OX=9606 GN=CTTN PE=1 SV=2	CTTN	1	3.77e-11	135.5	2	SAVGHEYQSK(1)LSK	1.1051
Biological Process	GO:0051641	2	cellular localization	1.24	0.0928867	Q14247	152	K	Src substrate cortactin OS=Homo sapiens OX=9606 GN=CTTN PE=1 SV=2	CTTN	1	6.22e-20	191.95	2	HASQK(1)DYSSGFGGK	-2.0177
Biological Process	GO:0051641	2	cellular localization	1.24	0.0928867	Q14247	309	K	Src substrate cortactin OS=Homo sapiens OX=9606 GN=CTTN PE=1 SV=2	CTTN	1	0.000139589	137.88	2	GFGGK(1)YGVQK	1.3296
Biological Process	GO:0051641	2	cellular localization	1.24	0.0928867	Q14247	208	K	Src substrate cortactin OS=Homo sapiens OX=9606 GN=CTTN PE=1 SV=2	CTTN	1	1.34e-32	183.08	2	VDK(1)SAVGFEYQGK	-1.7889
Biological Process	GO:0045321	2	leukocyte activation	1.5	0.09455	P62937	28	K	Peptidyl-prolyl cis-trans isomerase A OS=Homo sapiens OX=9606 GN=PPIA PE=1 SV=2	PPIA	1	2.86e-07	138.23	2	VSFELFADK(1)VPK	0.84126
Biological Process	GO:0045321	2	leukocyte activation	1.5	0.09455	P62753	79	K	40S ribosomal protein S6 OS=Homo sapiens OX=9606 GN=RPS6 PE=1 SV=1	RPS6	1	1.34e-10	135.63	3	LLLSK(1)GHSCYRPR	-1.4993
Biological Process	GO:0045321	2	leukocyte activation	1.5	0.09455	P68104	172	K	Elongation factor 1-alpha 1 OS=Homo sapiens OX=9606 GN=EEF1A1 PE=1 SV=1	EEF1A1	1	2.79e-07	95.138	2	YEEIVK(1)EVSTYIK	0.39692
Biological Process	GO:0045321	2	leukocyte activation	1.5	0.09455	P35579	1445	K	Myosin-9 OS=Homo sapiens OX=9606 GN=MYH9 PE=1 SV=4	MYH9	1	0.000334539	99.34	2	K(1)FDQLLAEEK	1.7365
Biological Process	GO:0071495	3	cellular response to endogenous stimulus	1.45	0.0947088	P19338	477	K	Nucleolin OS=Homo sapiens OX=9606 GN=NCL PE=1 SV=3	NCL	1	2.16e-22	208.03	2	GGK(1)NSTWSGESK	1.2241
Biological Process	GO:0071495	3	cellular response to endogenous stimulus	1.45	0.0947088	P19338	132	K	Nucleolin OS=Homo sapiens OX=9606 GN=NCL PE=1 SV=3	NCL	1	0.00144007	126.82	2	GAAIPAK(1)GAK	0.94164
Biological Process	GO:0071495	3	cellular response to endogenous stimulus	1.45	0.0947088	P19338	223	K	Nucleolin OS=Homo sapiens OX=9606 GN=NCL PE=1 SV=3	NCL	1	0.0024617	101.41	2	AAK(1)VVPVK	-3.2018
Biological Process	GO:0071495	3	cellular response to endogenous stimulus	1.45	0.0947088	P68104	172	K	Elongation factor 1-alpha 1 OS=Homo sapiens OX=9606 GN=EEF1A1 PE=1 SV=1	EEF1A1	1	2.79e-07	95.138	2	YEEIVK(1)EVSTYIK	0.39692
Biological Process	GO:0071495	3	cellular response to endogenous stimulus	1.45	0.0947088	Q9P2J5	970	K	Leucine--tRNA ligase, cytoplasmic OS=Homo sapiens OX=9606 GN=LARS1 PE=1 SV=2	LARS1	1	1.35e-34	195.98	2	LPDNK(1)VIASELGSMPELK	-1.3079
Biological Process	GO:0071495	3	cellular response to endogenous stimulus	1.45	0.0947088	P09874	105	K	Poly [ADP-ribose] polymerase 1 OS=Homo sapiens OX=9606 GN=PARP1 PE=1 SV=4	PARP1	1	1.25e-07	167.76	2	GQDGIGSK(1)AEK	0.28202
Biological Process	GO:0071495	3	cellular response to endogenous stimulus	1.45	0.0947088	P62979	48	K	Ubiquitin-40S ribosomal protein S27a OS=Homo sapiens OX=9606 GN=RPS27A PE=1 SV=2	RPS27A	1	1.65e-06	127.93	2	LIFAGK(1)QLEDGR	-2.8314
Biological Process	GO:0071495	3	cellular response to endogenous stimulus	1.45	0.0947088	P31943	200	K	Heterogeneous nuclear ribonucleoprotein H OS=Homo sapiens OX=9606 GN=HNRNPH1 PE=1 SV=4	HNRNPH1	1	0.00184741	127.95	2	K(1)LMAMQR	0.83083
Biological Process	GO:0071495	3	cellular response to endogenous stimulus	1.45	0.0947088	P35269	421	K	General transcription factor IIF subunit 1 OS=Homo sapiens OX=9606 GN=GTF2F1 PE=1 SV=2	GTF2F1	1	0.000465135	105.04	2	VSEMPAAK(1)R	2.9791
Biological Process	GO:0071495	3	cellular response to endogenous stimulus	1.45	0.0947088	Q13177	62	K	Serine/threonine-protein kinase PAK 2 OS=Homo sapiens OX=9606 GN=PAK2 PE=1 SV=3	PAK2	1	1.23e-13	150.21	2	IISIFSGTEK(1)GSK	0.317
Biological Process	GO:0051641	2	cellular localization	1.24	0.0928867	Q14247	161	K	Src substrate cortactin OS=Homo sapiens OX=9606 GN=CTTN PE=1 SV=2	CTTN	1	3.84e-38	208.23	2	DYSSGFGGK(1)YGVQADR	-0.76441
Biological Process	GO:0071495	3	cellular response to endogenous stimulus	1.45	0.0947088	P35579	1445	K	Myosin-9 OS=Homo sapiens OX=9606 GN=MYH9 PE=1 SV=4	MYH9	1	0.000334539	99.34	2	K(1)FDQLLAEEK	1.7365
Biological Process	GO:0071495	3	cellular response to endogenous stimulus	1.45	0.0947088	Q9Y2W1	876	K	Thyroid hormone receptor-associated protein 3 OS=Homo sapiens OX=9606 GN=THRAP3 PE=1 SV=2	THRAP3	1	1.34e-24	192.14	3	NREEEWDPEYTPK(1)SK	1.7016
Biological Process	GO:0071495	3	cellular response to endogenous stimulus	1.45	0.0947088	Q00839	21	K	Heterogeneous nuclear ribonucleoprotein U OS=Homo sapiens OX=9606 GN=HNRNPU PE=1 SV=6	HNRNPU	1	0.000283268	143.39	2	VSELKEELK(1)K	-0.063077
Biological Process	GO:0071495	3	cellular response to endogenous stimulus	1.45	0.0947088	Q00839	352	K	Heterogeneous nuclear ribonucleoprotein U OS=Homo sapiens OX=9606 GN=HNRNPU PE=1 SV=6	HNRNPU	1	3.5e-08	128.57	3	HLYTK(1)DIDIHEVR	-2.0167
Biological Process	GO:0045321	2	leukocyte activation	1.5	0.09455	P13639	439	K	Elongation factor 2 OS=Homo sapiens OX=9606 GN=EEF2 PE=1 SV=4	EEF2	1	0.000558717	81.335	2	K(1)EDLYLKPIQR	-1.2539
Biological Process	GO:0045321	2	leukocyte activation	1.5	0.09455	Q01518	317	K	Adenylyl cyclase-associated protein 1 OS=Homo sapiens OX=9606 GN=CAP1 PE=1 SV=5	CAP1	1	0.00156289	71.896	2	K(1)EPAVLELEGK	0.032033
Biological Process	GO:0045321	2	leukocyte activation	1.5	0.09455	P09429	157	K	High mobility group protein B1 OS=Homo sapiens OX=9606 GN=HMGB1 PE=1 SV=3	HMGB1	1	0.000173885	126.82	2	YEK(1)DIAAYR	0.40001
Biological Process	GO:0045321	2	leukocyte activation	1.5	0.09455	P09429	12	K	High mobility group protein B1 OS=Homo sapiens OX=9606 GN=HMGB1 PE=1 SV=3	HMGB1	1	1.79e-33	219.16	2	GK(1)MSSYAFFVQTCR	-1.3153
Biological Process	GO:0045321	2	leukocyte activation	1.5	0.09455	Q99439	8	K	Calponin-2 OS=Homo sapiens OX=9606 GN=CNN2 PE=1 SV=4	CNN2	1	5.46e-17	139.7	2	SSTQFNK(1)GPSYGLSAEVK	3.9071
Biological Process	GO:0045321	2	leukocyte activation	1.5	0.09455	P18669	100	K	Phosphoglycerate mutase 1 OS=Homo sapiens OX=9606 GN=PGAM1 PE=1 SV=2	PGAM1	1	5.07e-38	238.93	2	HYGGLTGLNK(1)AETAAK	-1.6459
Biological Process	GO:0045321	2	leukocyte activation	1.5	0.09455	O60610	1224	K	Protein diaphanous homolog 1 OS=Homo sapiens OX=9606 GN=DIAPH1 PE=1 SV=2	DIAPH1	1	7.25e-14	104.49	2	K(1)AGCAVTSLLASELTK	-1.3328
Biological Process	GO:0071495	3	cellular response to endogenous stimulus	1.45	0.0947088	Q9Y2W1	455	K	Thyroid hormone receptor-associated protein 3 OS=Homo sapiens OX=9606 GN=THRAP3 PE=1 SV=2	THRAP3	1	4.84e-06	162.59	2	FMSK(1)VIGANK	1.6564
Biological Process	GO:0051641	2	cellular localization	1.24	0.0928867	Q14247	198	K	Src substrate cortactin OS=Homo sapiens OX=9606 GN=CTTN PE=1 SV=2	CTTN	1	5.1e-08	134.2	2	GFGGK(1)YGIDK	-1.7464
Biological Process	GO:0051641	2	cellular localization	1.24	0.0928867	Q14247	272	K	Src substrate cortactin OS=Homo sapiens OX=9606 GN=CTTN PE=1 SV=2	CTTN	1	1.05e-24	216.04	2	TGFGGK(1)FGVQSER	-0.30508
Biological Process	GO:0051641	2	cellular localization	1.24	0.0928867	Q14247	87	K	Src substrate cortactin OS=Homo sapiens OX=9606 GN=CTTN PE=1 SV=2	CTTN	1	5.41e-10	118.26	2	ASHGYGGK(1)FGVEQDR	2.3621
Biological Process	GO:0051641	2	cellular localization	1.24	0.0928867	P05783	187	K	Keratin, type I cytoskeletal 18 OS=Homo sapiens OX=9606 GN=KRT18 PE=1 SV=2	KRT18	1	0.000200531	126.29	2	K(1)VIDDTNITR	2.0975
Biological Process	GO:0051641	2	cellular localization	1.24	0.0928867	P05783	417	K	Keratin, type I cytoskeletal 18 OS=Homo sapiens OX=9606 GN=KRT18 PE=1 SV=2	KRT18	1	2.32e-43	285.28	3	RIVDGK(1)VVSETNDTK	2.4161
Biological Process	GO:0051641	2	cellular localization	1.24	0.0928867	P62851	66	K	40S ribosomal protein S25 OS=Homo sapiens OX=9606 GN=RPS25 PE=1 SV=1	RPS25	1	2.96e-09	101.43	2	EVPNYK(1)LITPAVVSER	-3.0284
Biological Process	GO:0051641	2	cellular localization	1.24	0.0928867	P62851	43	K	40S ribosomal protein S25 OS=Homo sapiens OX=9606 GN=RPS25 PE=1 SV=1	RPS25	1	9.33e-08	138.71	2	DK(1)LNNLVLFDK	-0.23041
Biological Process	GO:0051641	2	cellular localization	1.24	0.0928867	P46777	276	K	60S ribosomal protein L5 OS=Homo sapiens OX=9606 GN=RPL5 PE=1 SV=3	RPL5	1	0.0163663	96.51	2	MSLAQK(1)K	-1.559
Biological Process	GO:0051641	2	cellular localization	1.24	0.0928867	P02545	417	K	Prelamin-A/C OS=Homo sapiens OX=9606 GN=LMNA PE=1 SV=1	LMNA	1	4.21e-26	201.65	2	ASSHSSQTQGGGSVTK(1)K	1.0827
Biological Process	GO:0051641	2	cellular localization	1.24	0.0928867	P83731	135	K	60S ribosomal protein L24 OS=Homo sapiens OX=9606 GN=RPL24 PE=1 SV=1	RPL24	1	0.00327969	69.905	2	APTK(1)AAPK	-0.69788
Biological Process	GO:0051641	2	cellular localization	1.24	0.0928867	P50914	177	K	60S ribosomal protein L14 OS=Homo sapiens OX=9606 GN=RPL14 PE=1 SV=4	RPL14	1	5.23e-10	185.47	2	APAQK(1)VPAQK	-4.4102
Biological Process	GO:0051641	2	cellular localization	1.24	0.0928867	P05455	328	K	Lupus La protein OS=Homo sapiens OX=9606 GN=SSB PE=1 SV=2	SSB	1	1.52e-42	257.01	2	IIEDQQESLNK(1)WK	-1.2482
Biological Process	GO:0051641	2	cellular localization	1.24	0.0928867	P26373	123	K	60S ribosomal protein L13 OS=Homo sapiens OX=9606 GN=RPL13 PE=1 SV=4	RPL13	1	0.00251938	85.813	2	SK(1)LILFPR	-0.65079
Biological Process	GO:0051641	2	cellular localization	1.24	0.0928867	P05783	317	K	Keratin, type I cytoskeletal 18 OS=Homo sapiens OX=9606 GN=KRT18 PE=1 SV=2	KRT18	1	4.49e-06	116.13	2	NLK(1)ASLENSLR	-4.9828
Biological Process	GO:0051641	2	cellular localization	1.24	0.0928867	P62750	7	K	60S ribosomal protein L23a OS=Homo sapiens OX=9606 GN=RPL23A PE=1 SV=1	RPL23A	1	0.00174282	118.06	2	K(1)EAPAPPK	-1.7243
Biological Process	GO:0051641	2	cellular localization	1.24	0.0928867	Q6P6C2	147	K	RNA demethylase ALKBH5 OS=Homo sapiens OX=9606 GN=ALKBH5 PE=1 SV=2	ALKBH5	1	4.46e-14	172.51	2	YFFGEGYTYGAQLQK(1)R	-2.8764
Biological Process	GO:0051641	2	cellular localization	1.24	0.0928867	P62979	48	K	Ubiquitin-40S ribosomal protein S27a OS=Homo sapiens OX=9606 GN=RPS27A PE=1 SV=2	RPS27A	1	1.65e-06	127.93	2	LIFAGK(1)QLEDGR	-2.8314
Biological Process	GO:0051641	2	cellular localization	1.24	0.0928867	P04792	198	K	Heat shock protein beta-1 OS=Homo sapiens OX=9606 GN=HSPB1 PE=1 SV=2	HSPB1	1	8.51e-35	230.5	2	AQLGGPEAAK(1)SDETAAK	-1.8469
Biological Process	GO:0051641	2	cellular localization	1.24	0.0928867	P27816	933	K	Microtubule-associated protein 4 OS=Homo sapiens OX=9606 GN=MAP4 PE=1 SV=3	MAP4	1	5.1402e-05	90.689	2	LATNTSAPDLK(1)NVR	-1.5547
Biological Process	GO:0051641	2	cellular localization	1.24	0.0928867	P27816	634	K	Microtubule-associated protein 4 OS=Homo sapiens OX=9606 GN=MAP4 PE=1 SV=3	MAP4	1	2.86e-06	100.69	2	K(1)CSLPAEEDSVLEK	-3.5385
Biological Process	GO:0051641	2	cellular localization	1.24	0.0928867	P07355	49	K	Annexin A2 OS=Homo sapiens OX=9606 GN=ANXA2 PE=1 SV=2	ANXA2	1	1.44e-47	252.02	2	TK(1)GVDEVTIVNILTNR	0.50183
Biological Process	GO:0051641	2	cellular localization	1.24	0.0928867	Q99961	20	K	Endophilin-A2 OS=Homo sapiens OX=9606 GN=SH3GL1 PE=1 SV=1	SH3GL1	1	1.48e-11	141.88	2	ASQLVSEK(1)VGGAEGTK	-2.2032
Biological Process	GO:0051641	2	cellular localization	1.24	0.0928867	P62241	37	K	40S ribosomal protein S8 OS=Homo sapiens OX=9606 GN=RPS8 PE=1 SV=2	RPS8	1	0.000139921	138.26	2	PAANTK(1)IGPR	0.47555
Biological Process	GO:0051641	2	cellular localization	1.24	0.0928867	P25398	102	K	40S ribosomal protein S12 OS=Homo sapiens OX=9606 GN=RPS12 PE=1 SV=3	RPS12	1	0.000151618	75.474	2	K(1)VVGCSCVVVK	-0.48376
Biological Process	GO:0051641	2	cellular localization	1.24	0.0928867	P35579	1445	K	Myosin-9 OS=Homo sapiens OX=9606 GN=MYH9 PE=1 SV=4	MYH9	1	0.000334539	99.34	2	K(1)FDQLLAEEK	1.7365
Biological Process	GO:0051641	2	cellular localization	1.24	0.0928867	P61247	249	K	40S ribosomal protein S3a OS=Homo sapiens OX=9606 GN=RPS3A PE=1 SV=2	RPS3A	1	0.000878995	71.066	2	ATGDETGAK(1)VER	1.3141
Biological Process	GO:1901215	6	negative regulation of neuron death	2.04	0.0904497	P06748	250	K	Nucleophosmin OS=Homo sapiens OX=9606 GN=NPM1 PE=1 SV=2	NPM1	1	5.05e-06	150.53	2	AK(1)MQASIEK	-0.23541
Biological Process	GO:0051641	2	cellular localization	1.24	0.0928867	P62266	37	K	40S ribosomal protein S23 OS=Homo sapiens OX=9606 GN=RPS23 PE=1 SV=3	RPS23	1	4.76e-08	111.38	3	AHLGTALK(1)ANPFGGASHAK	0.60383
Biological Process	GO:0051641	2	cellular localization	1.24	0.0928867	P11142	187	K	Heat shock cognate 71 kDa protein OS=Homo sapiens OX=9606 GN=HSPA8 PE=1 SV=1	HSPA8	1	2.67e-15	125.14	2	IINEPTAAAIAYGLDK(1)K	-0.0025093
Biological Process	GO:0051641	2	cellular localization	1.24	0.0928867	P39023	300	K	60S ribosomal protein L3 OS=Homo sapiens OX=9606 GN=RPL3 PE=1 SV=2	RPL3	1	3.93e-12	104.04	2	LIK(1)NNASTDYDLSDK	-0.23291
Biological Process	GO:0051641	2	cellular localization	1.24	0.0928867	P46782	47	K	40S ribosomal protein S5 OS=Homo sapiens OX=9606 GN=RPS5 PE=1 SV=4	RPS5	1	0.0011856	90.263	2	YAK(1)YLPHSAGR	-0.12706
Biological Process	GO:0051641	2	cellular localization	1.24	0.0928867	P84077	73	K	ADP-ribosylation factor 1 OS=Homo sapiens OX=9606 GN=ARF1 PE=1 SV=2	ARF1	1	2.81e-24	166.65	2	NISFTVWDVGGQDK(1)IR	-0.97676
Biological Process	GO:0051641	2	cellular localization	1.24	0.0928867	O60610	1224	K	Protein diaphanous homolog 1 OS=Homo sapiens OX=9606 GN=DIAPH1 PE=1 SV=2	DIAPH1	1	7.25e-14	104.49	2	K(1)AGCAVTSLLASELTK	-1.3328
Biological Process	GO:0051641	2	cellular localization	1.24	0.0928867	P06748	273	K	Nucleophosmin OS=Homo sapiens OX=9606 GN=NPM1 PE=1 SV=2	NPM1	1	9.4063e-05	142.36	2	FINYVK(1)NCFR	-0.37822
Biological Process	GO:0051641	2	cellular localization	1.24	0.0928867	P06748	257	K	Nucleophosmin OS=Homo sapiens OX=9606 GN=NPM1 PE=1 SV=2	NPM1	1	7.49e-25	183.08	2	MQASIEK(1)GGSLPK	1.7786
Biological Process	GO:0051641	2	cellular localization	1.24	0.0928867	P06748	250	K	Nucleophosmin OS=Homo sapiens OX=9606 GN=NPM1 PE=1 SV=2	NPM1	1	5.05e-06	150.53	2	AK(1)MQASIEK	-0.23541
Biological Process	GO:0051641	2	cellular localization	1.24	0.0928867	P62826	71	K	GTP-binding nuclear protein Ran OS=Homo sapiens OX=9606 GN=RAN PE=1 SV=3	RAN	1	8.64e-59	301.74	2	FNVWDTAGQEK(1)FGGLR	-0.53054
Biological Process	GO:0051641	2	cellular localization	1.24	0.0928867	P51858	39	K	Hepatoma-derived growth factor OS=Homo sapiens OX=9606 GN=HDGF PE=1 SV=1	HDGF	1	1.02e-22	215.93	2	IDEMPEAAVK(1)STANK	-0.32449
Biological Process	GO:0051641	2	cellular localization	1.24	0.0928867	P63104	49	K	14-3-3 protein zeta/delta OS=Homo sapiens OX=9606 GN=YWHAZ PE=1 SV=1	YWHAZ	1	1.35e-15	196.44	2	NLLSVAYK(1)NVVGAR	-1.9214
Biological Process	GO:0051641	2	cellular localization	1.24	0.0928867	P62266	135	K	40S ribosomal protein S23 OS=Homo sapiens OX=9606 GN=RPS23 PE=1 SV=3	RPS23	1	1.72e-05	90.306	2	VANVSLLALYK(1)GK	-0.5658
Biological Process	GO:0051641	2	cellular localization	1.24	0.0928867	Q92499	82	K	ATP-dependent RNA helicase DDX1 OS=Homo sapiens OX=9606 GN=DDX1 PE=1 SV=2	DDX1	1	4.33e-05	108.4	2	TTIK(1)TGASVLNK	0.1521
Biological Process	GO:0051641	2	cellular localization	1.24	0.0928867	P46783	107	K	40S ribosomal protein S10 OS=Homo sapiens OX=9606 GN=RPS10 PE=1 SV=1	RPS10	1	4.13e-05	102.55	3	PK(1)GLEGERPAR	0.57863
Biological Process	GO:0051641	2	cellular localization	1.24	0.0928867	Q9Y6D9	61	K	Mitotic spindle assembly checkpoint protein MAD1 OS=Homo sapiens OX=9606 GN=MAD1L1 PE=1 SV=2	MAD1L1	1	0.000154498	83.775	2	SK(1)SHLIQVER	0.34056
Biological Process	GO:0051641	2	cellular localization	1.24	0.0928867	P47914	103	K	60S ribosomal protein L29 OS=Homo sapiens OX=9606 GN=RPL29 PE=1 SV=2	RPL29	1	0.00145328	65.156	2	LAYIAHPK(1)LGK	0.40881
Biological Process	GO:0051641	2	cellular localization	1.24	0.0928867	P47914	134	K	60S ribosomal protein L29 OS=Homo sapiens OX=9606 GN=RPL29 PE=1 SV=2	RPL29	1	1.13e-19	164.22	2	DQTK(1)AQAAAPASVPAQAPK	-1.1003
Biological Process	GO:0051641	2	cellular localization	1.24	0.0928867	O75367	134	K	Core histone macro-H2A.1 OS=Homo sapiens OX=9606 GN=MACROH2A1 PE=1 SV=4	MACROH2A1	1	1.99e-05	111.61	2	LEAIITPPPAK(1)K	0.10317
Biological Process	GO:0051641	2	cellular localization	1.24	0.0928867	O00148	35	K	ATP-dependent RNA helicase DDX39A OS=Homo sapiens OX=9606 GN=DDX39A PE=1 SV=2	DDX39A	1	2.94e-12	141.88	2	DIK(1)GSYVSIHSSGFR	-1.8488
Biological Process	GO:0051641	2	cellular localization	1.24	0.0928867	Q9P2J5	970	K	Leucine--tRNA ligase, cytoplasmic OS=Homo sapiens OX=9606 GN=LARS1 PE=1 SV=2	LARS1	1	1.35e-34	195.98	2	LPDNK(1)VIASELGSMPELK	-1.3079
Biological Process	GO:0051641	2	cellular localization	1.24	0.0928867	P07900	69	K	Heat shock protein HSP 90-alpha OS=Homo sapiens OX=9606 GN=HSP90AA1 PE=1 SV=5	HSP90AA1	1	3.56e-11	115.04	2	YESLTDPSK(1)LDSGK	1.4646
Biological Process	GO:0051641	2	cellular localization	1.24	0.0928867	P07900	615	K	Heat shock protein HSP 90-alpha OS=Homo sapiens OX=9606 GN=HSP90AA1 PE=1 SV=5	HSP90AA1	1	0.00114129	131.3	2	IMK(1)AQALR	-2.0603
Biological Process	GO:0051641	2	cellular localization	1.24	0.0928867	P07900	283	K	Heat shock protein HSP 90-alpha OS=Homo sapiens OX=9606 GN=HSP90AA1 PE=1 SV=5	HSP90AA1	1	1.51e-30	241.63	2	EK(1)YIDQEELNK	-0.79727
Biological Process	GO:0051641	2	cellular localization	1.24	0.0928867	P18124	9	K	60S ribosomal protein L7 OS=Homo sapiens OX=9606 GN=RPL7 PE=1 SV=1	RPL7	1	1.79e-11	171.09	2	K(1)EVPAVPETLK	-4.0737
Biological Process	GO:1901215	6	negative regulation of neuron death	2.04	0.0904497	Q04637	524	K	Eukaryotic translation initiation factor 4 gamma 1 OS=Homo sapiens OX=9606 GN=EIF4G1 PE=1 SV=4	EIF4G1	1	9.06e-07	128.57	2	K(1)EAVGDLLDAFK	-1.2162
Biological Process	GO:0012501	3	programmed cell death	1.58	0.0888558	Q86YP4	585	K	Transcriptional repressor p66-alpha OS=Homo sapiens OX=9606 GN=GATAD2A PE=1 SV=1	GATAD2A	1	6.03e-05	101.52	3	K(1)TPLSTGGTLAFVSPSLAVHK	3.8598
Biological Process	GO:0012501	3	programmed cell death	1.58	0.0888558	Q86YP4	499	K	Transcriptional repressor p66-alpha OS=Homo sapiens OX=9606 GN=GATAD2A PE=1 SV=1	GATAD2A	1	2.81e-05	110.44	2	AEPTAAPHPVLK(1)QVIK	-6.8751
Biological Process	GO:0048523	4	negative regulation of cellular process	1.17	0.0877961	P25685	159	K	DnaJ homolog subfamily B member 1 OS=Homo sapiens OX=9606 GN=DNAJB1 PE=1 SV=4	DNAJB1	1	0.0021786	85.821	2	K(1)QDPPVTHDLR	-6.4366
Biological Process	GO:0048523	4	negative regulation of cellular process	1.17	0.0877961	Q13177	62	K	Serine/threonine-protein kinase PAK 2 OS=Homo sapiens OX=9606 GN=PAK2 PE=1 SV=3	PAK2	1	1.23e-13	150.21	2	IISIFSGTEK(1)GSK	0.317
Biological Process	GO:0048523	4	negative regulation of cellular process	1.17	0.0877961	Q13185	10	K	Chromobox protein homolog 3 OS=Homo sapiens OX=9606 GN=CBX3 PE=1 SV=4	CBX3	1	0.00554463	85.813	2	TTLQK(1)MGK	0.1771
Biological Process	GO:0048523	4	negative regulation of cellular process	1.17	0.0877961	P22061	4	K	Protein-L-isoaspartate(D-aspartate) O-methyltransferase OS=Homo sapiens OX=9606 GN=PCMT1 PE=1 SV=4	PCMT1	1	2.21e-13	145.08	3	AWK(1)SGGASHSELIHNLR	-2.2969
Biological Process	GO:0048523	4	negative regulation of cellular process	1.17	0.0877961	P06733	89	K	Alpha-enolase OS=Homo sapiens OX=9606 GN=ENO1 PE=1 SV=2	ENO1	1	1.82e-05	113.46	2	LNVTEQEK(1)IDK	-1.929
Biological Process	GO:0048523	4	negative regulation of cellular process	1.17	0.0877961	P23246	211	K	Splicing factor, proline- and glutamine-rich OS=Homo sapiens OX=9606 GN=SFPQ PE=1 SV=2	SFPQ	1	0.00733632	67.464	2	GGK(1)MPGGPK	2.2228
Biological Process	GO:0048523	4	negative regulation of cellular process	1.17	0.0877961	P23246	703	K	Splicing factor, proline- and glutamine-rich OS=Homo sapiens OX=9606 GN=SFPQ PE=1 SV=2	SFPQ	1	2e-14	207.67	2	GREEYEGPNK(1)K	1.6302
Biological Process	GO:0048523	4	negative regulation of cellular process	1.17	0.0877961	P35579	1445	K	Myosin-9 OS=Homo sapiens OX=9606 GN=MYH9 PE=1 SV=4	MYH9	1	0.000334539	99.34	2	K(1)FDQLLAEEK	1.7365
Biological Process	GO:0048523	4	negative regulation of cellular process	1.17	0.0877961	P04406	194	K	Glyceraldehyde-3-phosphate dehydrogenase OS=Homo sapiens OX=9606 GN=GAPDH PE=1 SV=3	GAPDH	1	4.9e-07	154.81	2	TVDGPSGK(1)LWR	-0.38226
Biological Process	GO:0048523	4	negative regulation of cellular process	1.17	0.0877961	P04406	215	K	Glyceraldehyde-3-phosphate dehydrogenase OS=Homo sapiens OX=9606 GN=GAPDH PE=1 SV=3	GAPDH	1	1.41e-24	178.03	2	GALQNIIPASTGAAK(1)AVGK	-0.43727
Biological Process	GO:0048523	4	negative regulation of cellular process	1.17	0.0877961	Q9Y2W1	455	K	Thyroid hormone receptor-associated protein 3 OS=Homo sapiens OX=9606 GN=THRAP3 PE=1 SV=2	THRAP3	1	4.84e-06	162.59	2	FMSK(1)VIGANK	1.6564
Biological Process	GO:0048523	4	negative regulation of cellular process	1.17	0.0877961	Q9Y2W1	876	K	Thyroid hormone receptor-associated protein 3 OS=Homo sapiens OX=9606 GN=THRAP3 PE=1 SV=2	THRAP3	1	1.34e-24	192.14	3	NREEEWDPEYTPK(1)SK	1.7016
Biological Process	GO:0048523	4	negative regulation of cellular process	1.17	0.0877961	P62753	79	K	40S ribosomal protein S6 OS=Homo sapiens OX=9606 GN=RPS6 PE=1 SV=1	RPS6	1	1.34e-10	135.63	3	LLLSK(1)GHSCYRPR	-1.4993
Biological Process	GO:0048523	4	negative regulation of cellular process	1.17	0.0877961	Q13416	224	K	Origin recognition complex subunit 2 OS=Homo sapiens OX=9606 GN=ORC2 PE=1 SV=2	ORC2	1	0.00012232	82.437	2	VVSAPVGK(1)ETPSK	1.7334
Biological Process	GO:0048523	4	negative regulation of cellular process	1.17	0.0877961	P41236	113	K	Protein phosphatase inhibitor 2 OS=Homo sapiens OX=9606 GN=PPP1R2 PE=1 SV=2	PPP1R2	1	2.45e-05	87.942	2	LAAAEGLEPK(1)YR	-1.8379
Biological Process	GO:0048523	4	negative regulation of cellular process	1.17	0.0877961	Q9H2P0	1042	K	Activity-dependent neuroprotector homeobox protein OS=Homo sapiens OX=9606 GN=ADNP PE=1 SV=1	ADNP	1	1.26e-14	165.09	2	VEGFWSK(1)DQSQWK	-1.0157
Biological Process	GO:0048523	4	negative regulation of cellular process	1.17	0.0877961	Q00839	21	K	Heterogeneous nuclear ribonucleoprotein U OS=Homo sapiens OX=9606 GN=HNRNPU PE=1 SV=6	HNRNPU	1	0.000283268	143.39	2	VSELKEELK(1)K	-0.063077
Biological Process	GO:0048523	4	negative regulation of cellular process	1.17	0.0877961	Q00839	352	K	Heterogeneous nuclear ribonucleoprotein U OS=Homo sapiens OX=9606 GN=HNRNPU PE=1 SV=6	HNRNPU	1	3.5e-08	128.57	3	HLYTK(1)DIDIHEVR	-2.0167
Biological Process	GO:0048523	4	negative regulation of cellular process	1.17	0.0877961	Q13838	334	K	Spliceosome RNA helicase DDX39B OS=Homo sapiens OX=9606 GN=DDX39B PE=1 SV=1	DDX39B	1	0.000280225	96.311	2	YQQFK(1)DFQR	-2.8381
Biological Process	GO:0048523	4	negative regulation of cellular process	1.17	0.0877961	O75376	1511	K	Nuclear receptor corepressor 1 OS=Homo sapiens OX=9606 GN=NCOR1 PE=1 SV=2	NCOR1	1	1.97e-18	154.09	2	TSDVTISSNK(1)STNHER	-1.5761
Biological Process	GO:0048523	4	negative regulation of cellular process	1.17	0.0877961	O75376	1152	K	Nuclear receptor corepressor 1 OS=Homo sapiens OX=9606 GN=NCOR1 PE=1 SV=2	NCOR1	1	3.14e-19	150.85	2	GTPTSK(1)ISVESIPSLR	-1.0718
Biological Process	GO:0048523	4	negative regulation of cellular process	1.17	0.0877961	Q92598	471	K	Heat shock protein 105 kDa OS=Homo sapiens OX=9606 GN=HSPH1 PE=1 SV=1	HSPH1	1	1.12e-14	156.14	2	FVVQNVSAQK(1)DGEK	1.2272
Biological Process	GO:0048523	4	negative regulation of cellular process	1.17	0.0877961	Q99439	8	K	Calponin-2 OS=Homo sapiens OX=9606 GN=CNN2 PE=1 SV=4	CNN2	1	5.46e-17	139.7	2	SSTQFNK(1)GPSYGLSAEVK	3.9071
Biological Process	GO:0048523	4	negative regulation of cellular process	1.17	0.0877961	Q9NTI5	1318	K	Sister chromatid cohesion protein PDS5 homolog B OS=Homo sapiens OX=9606 GN=PDS5B PE=1 SV=1	PDS5B	1	9.6e-10	104.86	2	K(1)SGPPAPEEEEEEER	-2.0909
Biological Process	GO:0048523	4	negative regulation of cellular process	1.17	0.0877961	P07355	49	K	Annexin A2 OS=Homo sapiens OX=9606 GN=ANXA2 PE=1 SV=2	ANXA2	1	1.44e-47	252.02	2	TK(1)GVDEVTIVNILTNR	0.50183
Biological Process	GO:0048523	4	negative regulation of cellular process	1.17	0.0877961	P46777	276	K	60S ribosomal protein L5 OS=Homo sapiens OX=9606 GN=RPL5 PE=1 SV=3	RPL5	1	0.0163663	96.51	2	MSLAQK(1)K	-1.559
Biological Process	GO:0048523	4	negative regulation of cellular process	1.17	0.0877961	P02545	417	K	Prelamin-A/C OS=Homo sapiens OX=9606 GN=LMNA PE=1 SV=1	LMNA	1	4.21e-26	201.65	2	ASSHSSQTQGGGSVTK(1)K	1.0827
Biological Process	GO:0048523	4	negative regulation of cellular process	1.17	0.0877961	P83731	135	K	60S ribosomal protein L24 OS=Homo sapiens OX=9606 GN=RPL24 PE=1 SV=1	RPL24	1	0.00327969	69.905	2	APTK(1)AAPK	-0.69788
Biological Process	GO:0048523	4	negative regulation of cellular process	1.17	0.0877961	P31947	11	K	14-3-3 protein sigma OS=Homo sapiens OX=9606 GN=SFN PE=1 SV=1	SFN	1	0.00025008	109.88	2	AK(1)LAEQAER	2.0836
Biological Process	GO:0048523	4	negative regulation of cellular process	1.17	0.0877961	O60832	443	K	H/ACA ribonucleoprotein complex subunit DKC1 OS=Homo sapiens OX=9606 GN=DKC1 PE=1 SV=3	DKC1	1	7.58e-05	84.999	2	APQVVAEAAK(1)TAK	2.3129
Biological Process	GO:0048523	4	negative regulation of cellular process	1.17	0.0877961	O60832	11	K	H/ACA ribonucleoprotein complex subunit DKC1 OS=Homo sapiens OX=9606 GN=DKC1 PE=1 SV=3	DKC1	1	0.00012707	81.163	2	ADAEVIILPK(1)K	-1.5769
Biological Process	GO:0048523	4	negative regulation of cellular process	1.17	0.0877961	O43670	100	K	BUB3-interacting and GLEBS motif-containing protein ZNF207 OS=Homo sapiens OX=9606 GN=ZNF207 PE=1 SV=1	ZNF207	1	1.33e-15	211.84	2	LLEQK(1)TQESQK	0.67284
Biological Process	GO:0048523	4	negative regulation of cellular process	1.17	0.0877961	Q9Y618	1578	K	Nuclear receptor corepressor 2 OS=Homo sapiens OX=9606 GN=NCOR2 PE=1 SV=3	NCOR2	1	2.6e-36	218.58	2	LQEGSLSSSK(1)ASQDR	-1.6294
Biological Process	GO:0048523	4	negative regulation of cellular process	1.17	0.0877961	Q9Y618	1509	K	Nuclear receptor corepressor 2 OS=Homo sapiens OX=9606 GN=NCOR2 PE=1 SV=3	NCOR2	1	0.00015297	97.277	2	ACYEESLK(1)SR	0.67156
Biological Process	GO:0048523	4	negative regulation of cellular process	1.17	0.0877961	Q9Y570	30	K	Protein phosphatase methylesterase 1 OS=Homo sapiens OX=9606 GN=PPME1 PE=1 SV=3	PPME1	1	3.85e-31	198.04	3	LPSRPPLPGSGGSQSGAK(1)MR	0.293
Biological Process	GO:0045682	4	regulation of epidermis development	2.76	0.087353	Q13247	101	K	Serine/arginine-rich splicing factor 6 OS=Homo sapiens OX=9606 GN=SRSF6 PE=1 SV=2	SRSF6	1	0.00360304	78.178	2	DK(1)YGPPVR	-0.55325
Biological Process	GO:0048523	4	negative regulation of cellular process	1.17	0.0877961	Q15233	243	K	Non-POU domain-containing octamer-binding protein OS=Homo sapiens OX=9606 GN=NONO PE=1 SV=4	NONO	1	9.36e-15	159.46	2	LVIK(1)NQQFHK	0.26508
Biological Process	GO:0048523	4	negative regulation of cellular process	1.17	0.0877961	Q9ULU4	508	K	Protein kinase C-binding protein 1 OS=Homo sapiens OX=9606 GN=ZMYND8 PE=1 SV=2	ZMYND8	1	4.88e-16	120.75	2	TDK(1)TSTTGSILNLNLDR	-4.8047
Biological Process	GO:0048523	4	negative regulation of cellular process	1.17	0.0877961	Q92766	640	K	Ras-responsive element-binding protein 1 OS=Homo sapiens OX=9606 GN=RREB1 PE=1 SV=3	RREB1	1	0.0132484	72.355	2	K(1)VLYPCR	1.9968
Biological Process	GO:0048523	4	negative regulation of cellular process	1.17	0.0877961	P62979	48	K	Ubiquitin-40S ribosomal protein S27a OS=Homo sapiens OX=9606 GN=RPS27A PE=1 SV=2	RPS27A	1	1.65e-06	127.93	2	LIFAGK(1)QLEDGR	-2.8314
Biological Process	GO:0048523	4	negative regulation of cellular process	1.17	0.0877961	Q96PZ0	34	K	Pseudouridylate synthase 7 homolog OS=Homo sapiens OX=9606 GN=PUS7 PE=1 SV=2	PUS7	1	0.000254234	76.572	2	QK(1)LSECSLTK	-1.4292
Biological Process	GO:0048523	4	negative regulation of cellular process	1.17	0.0877961	P04792	198	K	Heat shock protein beta-1 OS=Homo sapiens OX=9606 GN=HSPB1 PE=1 SV=2	HSPB1	1	8.51e-35	230.5	2	AQLGGPEAAK(1)SDETAAK	-1.8469
Biological Process	GO:0048523	4	negative regulation of cellular process	1.17	0.0877961	P12956	553	K	X-ray repair cross-complementing protein 6 OS=Homo sapiens OX=9606 GN=XRCC6 PE=1 SV=2	XRCC6	1	4.55e-27	278.37	3	KHDNEGSGSK(1)RPK	1.6796
Biological Process	GO:0048523	4	negative regulation of cellular process	1.17	0.0877961	P51610	813	K	Host cell factor 1 OS=Homo sapiens OX=9606 GN=HCFC1 PE=1 SV=2	HCFC1	1	6.93e-35	215.61	2	VMTSGTGAPAK(1)IITAVPK	-0.0024378
Biological Process	GO:0048523	4	negative regulation of cellular process	1.17	0.0877961	P51610	836	K	Host cell factor 1 OS=Homo sapiens OX=9606 GN=HCFC1 PE=1 SV=2	HCFC1	1	1.52e-19	147.94	3	IATGHGQQGVTQVVLK(1)GAPGQPGTILR	1.8564
Biological Process	GO:0048523	4	negative regulation of cellular process	1.17	0.0877961	P27816	933	K	Microtubule-associated protein 4 OS=Homo sapiens OX=9606 GN=MAP4 PE=1 SV=3	MAP4	1	5.1402e-05	90.689	2	LATNTSAPDLK(1)NVR	-1.5547
Biological Process	GO:0048523	4	negative regulation of cellular process	1.17	0.0877961	P27816	634	K	Microtubule-associated protein 4 OS=Homo sapiens OX=9606 GN=MAP4 PE=1 SV=3	MAP4	1	2.86e-06	100.69	2	K(1)CSLPAEEDSVLEK	-3.5385
Biological Process	GO:0048523	4	negative regulation of cellular process	1.17	0.0877961	P61247	249	K	40S ribosomal protein S3a OS=Homo sapiens OX=9606 GN=RPS3A PE=1 SV=2	RPS3A	1	0.000878995	71.066	2	ATGDETGAK(1)VER	1.3141
Biological Process	GO:0045682	4	regulation of epidermis development	2.76	0.087353	O75367	134	K	Core histone macro-H2A.1 OS=Homo sapiens OX=9606 GN=MACROH2A1 PE=1 SV=4	MACROH2A1	1	1.99e-05	111.61	2	LEAIITPPPAK(1)K	0.10317
Biological Process	GO:0045682	4	regulation of epidermis development	2.76	0.087353	P31947	11	K	14-3-3 protein sigma OS=Homo sapiens OX=9606 GN=SFN PE=1 SV=1	SFN	1	0.00025008	109.88	2	AK(1)LAEQAER	2.0836
Biological Process	GO:0050807	5	regulation of synapse organization	2.76	0.087353	Q9H2P0	1042	K	Activity-dependent neuroprotector homeobox protein OS=Homo sapiens OX=9606 GN=ADNP PE=1 SV=1	ADNP	1	1.26e-14	165.09	2	VEGFWSK(1)DQSQWK	-1.0157
Biological Process	GO:0010631	5	epithelial cell migration	2.76	0.087353	Q9NQW6	148	K	Anillin OS=Homo sapiens OX=9606 GN=ANLN PE=1 SV=2	ANLN	1	0.00243136	98.009	2	MQK(1)LAEQR	-1.8488
Biological Process	GO:1905952	4	regulation of lipid localization	2.76	0.087353	P07355	49	K	Annexin A2 OS=Homo sapiens OX=9606 GN=ANXA2 PE=1 SV=2	ANXA2	1	1.44e-47	252.02	2	TK(1)GVDEVTIVNILTNR	0.50183
Biological Process	GO:1905952	4	regulation of lipid localization	2.76	0.087353	P14174	78	K	Macrophage migration inhibitory factor OS=Homo sapiens OX=9606 GN=MIF PE=1 SV=4	MIF	1	1.6e-08	142.51	2	SYSK(1)LLCGLLAER	0.30585
Biological Process	GO:1905952	4	regulation of lipid localization	2.76	0.087353	O75376	1511	K	Nuclear receptor corepressor 1 OS=Homo sapiens OX=9606 GN=NCOR1 PE=1 SV=2	NCOR1	1	1.97e-18	154.09	2	TSDVTISSNK(1)STNHER	-1.5761
Biological Process	GO:1905952	4	regulation of lipid localization	2.76	0.087353	O75376	1152	K	Nuclear receptor corepressor 1 OS=Homo sapiens OX=9606 GN=NCOR1 PE=1 SV=2	NCOR1	1	3.14e-19	150.85	2	GTPTSK(1)ISVESIPSLR	-1.0718
Biological Process	GO:0099003	5	vesicle-mediated transport in synapse	2.76	0.087353	P11142	187	K	Heat shock cognate 71 kDa protein OS=Homo sapiens OX=9606 GN=HSPA8 PE=1 SV=1	HSPA8	1	2.67e-15	125.14	2	IINEPTAAAIAYGLDK(1)K	-0.0025093
Biological Process	GO:0099003	5	vesicle-mediated transport in synapse	2.76	0.087353	P84077	73	K	ADP-ribosylation factor 1 OS=Homo sapiens OX=9606 GN=ARF1 PE=1 SV=2	ARF1	1	2.81e-24	166.65	2	NISFTVWDVGGQDK(1)IR	-0.97676
Biological Process	GO:0099003	5	vesicle-mediated transport in synapse	2.76	0.087353	Q99961	20	K	Endophilin-A2 OS=Homo sapiens OX=9606 GN=SH3GL1 PE=1 SV=1	SH3GL1	1	1.48e-11	141.88	2	ASQLVSEK(1)VGGAEGTK	-2.2032
Biological Process	GO:0010720	6	positive regulation of cell development	1.71	0.0864335	P36578	364	K	60S ribosomal protein L4 OS=Homo sapiens OX=9606 GN=RPL4 PE=1 SV=5	RPL4	1	1.82e-12	126.48	2	AAAAAAALQAK(1)SDEK	-0.61345
Biological Process	GO:0010720	6	positive regulation of cell development	1.71	0.0864335	Q9H2P0	1042	K	Activity-dependent neuroprotector homeobox protein OS=Homo sapiens OX=9606 GN=ADNP PE=1 SV=1	ADNP	1	1.26e-14	165.09	2	VEGFWSK(1)DQSQWK	-1.0157
Biological Process	GO:0010631	5	epithelial cell migration	2.76	0.087353	P09429	12	K	High mobility group protein B1 OS=Homo sapiens OX=9606 GN=HMGB1 PE=1 SV=3	HMGB1	1	1.79e-33	219.16	2	GK(1)MSSYAFFVQTCR	-1.3153
Biological Process	GO:0010720	6	positive regulation of cell development	1.71	0.0864335	O14744	240	K	Protein arginine N-methyltransferase 5 OS=Homo sapiens OX=9606 GN=PRMT5 PE=1 SV=4	PRMT5	1	2.25e-08	154.66	2	AAILPTSIFLTNK(1)K	-5.4535
Biological Process	GO:0010720	6	positive regulation of cell development	1.71	0.0864335	Q15428	76	K	Splicing factor 3A subunit 2 OS=Homo sapiens OX=9606 GN=SF3A2 PE=1 SV=2	SF3A2	1	2.19e-31	184.37	3	LCLTLHNNEGSYLAHTQGK(1)K	1.6456
Biological Process	GO:0010720	6	positive regulation of cell development	1.71	0.0864335	Q92766	640	K	Ras-responsive element-binding protein 1 OS=Homo sapiens OX=9606 GN=RREB1 PE=1 SV=3	RREB1	1	0.0132484	72.355	2	K(1)VLYPCR	1.9968
Biological Process	GO:0010720	6	positive regulation of cell development	1.71	0.0864335	P04792	198	K	Heat shock protein beta-1 OS=Homo sapiens OX=9606 GN=HSPB1 PE=1 SV=2	HSPB1	1	8.51e-35	230.5	2	AQLGGPEAAK(1)SDETAAK	-1.8469
Biological Process	GO:0010720	6	positive regulation of cell development	1.71	0.0864335	P12956	553	K	X-ray repair cross-complementing protein 6 OS=Homo sapiens OX=9606 GN=XRCC6 PE=1 SV=2	XRCC6	1	4.55e-27	278.37	3	KHDNEGSGSK(1)RPK	1.6796
Biological Process	GO:0010720	6	positive regulation of cell development	1.71	0.0864335	P14174	78	K	Macrophage migration inhibitory factor OS=Homo sapiens OX=9606 GN=MIF PE=1 SV=4	MIF	1	1.6e-08	142.51	2	SYSK(1)LLCGLLAER	0.30585
Biological Process	GO:0010720	6	positive regulation of cell development	1.71	0.0864335	Q13838	334	K	Spliceosome RNA helicase DDX39B OS=Homo sapiens OX=9606 GN=DDX39B PE=1 SV=1	DDX39B	1	0.000280225	96.311	2	YQQFK(1)DFQR	-2.8381
Biological Process	GO:0010720	6	positive regulation of cell development	1.71	0.0864335	Q04637	524	K	Eukaryotic translation initiation factor 4 gamma 1 OS=Homo sapiens OX=9606 GN=EIF4G1 PE=1 SV=4	EIF4G1	1	9.06e-07	128.57	2	K(1)EAVGDLLDAFK	-1.2162
Biological Process	GO:0010563	6	negative regulation of phosphorus metabolic process	1.59	0.086381	Q13177	62	K	Serine/threonine-protein kinase PAK 2 OS=Homo sapiens OX=9606 GN=PAK2 PE=1 SV=3	PAK2	1	1.23e-13	150.21	2	IISIFSGTEK(1)GSK	0.317
Biological Process	GO:0010563	6	negative regulation of phosphorus metabolic process	1.59	0.086381	P31947	11	K	14-3-3 protein sigma OS=Homo sapiens OX=9606 GN=SFN PE=1 SV=1	SFN	1	0.00025008	109.88	2	AK(1)LAEQAER	2.0836
Biological Process	GO:0010563	6	negative regulation of phosphorus metabolic process	1.59	0.086381	Q92598	471	K	Heat shock protein 105 kDa OS=Homo sapiens OX=9606 GN=HSPH1 PE=1 SV=1	HSPH1	1	1.12e-14	156.14	2	FVVQNVSAQK(1)DGEK	1.2272
Biological Process	GO:0010720	6	positive regulation of cell development	1.71	0.0864335	P84077	73	K	ADP-ribosylation factor 1 OS=Homo sapiens OX=9606 GN=ARF1 PE=1 SV=2	ARF1	1	2.81e-24	166.65	2	NISFTVWDVGGQDK(1)IR	-0.97676
Biological Process	GO:0048523	4	negative regulation of cellular process	1.17	0.0877961	O14744	240	K	Protein arginine N-methyltransferase 5 OS=Homo sapiens OX=9606 GN=PRMT5 PE=1 SV=4	PRMT5	1	2.25e-08	154.66	2	AAILPTSIFLTNK(1)K	-5.4535
Biological Process	GO:0010631	5	epithelial cell migration	2.76	0.087353	P09429	157	K	High mobility group protein B1 OS=Homo sapiens OX=9606 GN=HMGB1 PE=1 SV=3	HMGB1	1	0.000173885	126.82	2	YEK(1)DIAAYR	0.40001
Biological Process	GO:0060964	8	regulation of gene silencing by miRNA	2.76	0.087353	Q04637	524	K	Eukaryotic translation initiation factor 4 gamma 1 OS=Homo sapiens OX=9606 GN=EIF4G1 PE=1 SV=4	EIF4G1	1	9.06e-07	128.57	2	K(1)EAVGDLLDAFK	-1.2162
Biological Process	GO:0050807	5	regulation of synapse organization	2.76	0.087353	P23528	92	K	Cofilin-1 OS=Homo sapiens OX=9606 GN=CFL1 PE=1 SV=3	CFL1	1	3.07e-08	145.95	2	YALYDATYETK(1)ESK	2.8321
Biological Process	GO:0050807	5	regulation of synapse organization	2.76	0.087353	P23528	22	K	Cofilin-1 OS=Homo sapiens OX=9606 GN=CFL1 PE=1 SV=3	CFL1	1	2.27e-09	142.56	2	K(1)SSTPEEVK	1.3492
Biological Process	GO:0050807	5	regulation of synapse organization	2.76	0.087353	Q04637	524	K	Eukaryotic translation initiation factor 4 gamma 1 OS=Homo sapiens OX=9606 GN=EIF4G1 PE=1 SV=4	EIF4G1	1	9.06e-07	128.57	2	K(1)EAVGDLLDAFK	-1.2162
Biological Process	GO:0035308	8	negative regulation of protein dephosphorylation	2.76	0.087353	P41236	113	K	Protein phosphatase inhibitor 2 OS=Homo sapiens OX=9606 GN=PPP1R2 PE=1 SV=2	PPP1R2	1	2.45e-05	87.942	2	LAAAEGLEPK(1)YR	-1.8379
Biological Process	GO:0035308	8	negative regulation of protein dephosphorylation	2.76	0.087353	Q9Y570	30	K	Protein phosphatase methylesterase 1 OS=Homo sapiens OX=9606 GN=PPME1 PE=1 SV=3	PPME1	1	3.85e-31	198.04	3	LPSRPPLPGSGGSQSGAK(1)MR	0.293
Biological Process	GO:0035308	8	negative regulation of protein dephosphorylation	2.76	0.087353	P62937	28	K	Peptidyl-prolyl cis-trans isomerase A OS=Homo sapiens OX=9606 GN=PPIA PE=1 SV=2	PPIA	1	2.86e-07	138.23	2	VSFELFADK(1)VPK	0.84126
Biological Process	GO:0035308	8	negative regulation of protein dephosphorylation	2.76	0.087353	P62937	125	K	Peptidyl-prolyl cis-trans isomerase A OS=Homo sapiens OX=9606 GN=PPIA PE=1 SV=2	PPIA	1	4.61e-07	117.45	2	TEWLDGK(1)HVVFGK	-2.4749
Biological Process	GO:0035308	8	negative regulation of protein dephosphorylation	2.76	0.087353	P62937	82	K	Peptidyl-prolyl cis-trans isomerase A OS=Homo sapiens OX=9606 GN=PPIA PE=1 SV=2	PPIA	1	1.07e-12	146.58	2	SIYGEK(1)FEDENFILK	-0.59203
Biological Process	GO:0035308	8	negative regulation of protein dephosphorylation	2.76	0.087353	P62937	49	K	Peptidyl-prolyl cis-trans isomerase A OS=Homo sapiens OX=9606 GN=PPIA PE=1 SV=2	PPIA	1	0.000382284	92.732	2	GFGYK(1)GSCFHR	-1.5134
Biological Process	GO:0050803	3	regulation of synapse structure or activity	2.76	0.087353	Q9H2P0	1042	K	Activity-dependent neuroprotector homeobox protein OS=Homo sapiens OX=9606 GN=ADNP PE=1 SV=1	ADNP	1	1.26e-14	165.09	2	VEGFWSK(1)DQSQWK	-1.0157
Biological Process	GO:0010631	5	epithelial cell migration	2.76	0.087353	P35579	1445	K	Myosin-9 OS=Homo sapiens OX=9606 GN=MYH9 PE=1 SV=4	MYH9	1	0.000334539	99.34	2	K(1)FDQLLAEEK	1.7365
Biological Process	GO:0050803	3	regulation of synapse structure or activity	2.76	0.087353	P23528	92	K	Cofilin-1 OS=Homo sapiens OX=9606 GN=CFL1 PE=1 SV=3	CFL1	1	3.07e-08	145.95	2	YALYDATYETK(1)ESK	2.8321
Biological Process	GO:0050803	3	regulation of synapse structure or activity	2.76	0.087353	Q04637	524	K	Eukaryotic translation initiation factor 4 gamma 1 OS=Homo sapiens OX=9606 GN=EIF4G1 PE=1 SV=4	EIF4G1	1	9.06e-07	128.57	2	K(1)EAVGDLLDAFK	-1.2162
Biological Process	GO:0051384	6	response to glucocorticoid	2.76	0.087353	P09429	157	K	High mobility group protein B1 OS=Homo sapiens OX=9606 GN=HMGB1 PE=1 SV=3	HMGB1	1	0.000173885	126.82	2	YEK(1)DIAAYR	0.40001
Biological Process	GO:0051384	6	response to glucocorticoid	2.76	0.087353	P09429	12	K	High mobility group protein B1 OS=Homo sapiens OX=9606 GN=HMGB1 PE=1 SV=3	HMGB1	1	1.79e-33	219.16	2	GK(1)MSSYAFFVQTCR	-1.3153
Biological Process	GO:0051384	6	response to glucocorticoid	2.76	0.087353	Q00839	21	K	Heterogeneous nuclear ribonucleoprotein U OS=Homo sapiens OX=9606 GN=HNRNPU PE=1 SV=6	HNRNPU	1	0.000283268	143.39	2	VSELKEELK(1)K	-0.063077
Biological Process	GO:0051384	6	response to glucocorticoid	2.76	0.087353	Q00839	352	K	Heterogeneous nuclear ribonucleoprotein U OS=Homo sapiens OX=9606 GN=HNRNPU PE=1 SV=6	HNRNPU	1	3.5e-08	128.57	3	HLYTK(1)DIDIHEVR	-2.0167
Biological Process	GO:0051384	6	response to glucocorticoid	2.76	0.087353	P14174	78	K	Macrophage migration inhibitory factor OS=Homo sapiens OX=9606 GN=MIF PE=1 SV=4	MIF	1	1.6e-08	142.51	2	SYSK(1)LLCGLLAER	0.30585
Biological Process	GO:0060964	8	regulation of gene silencing by miRNA	2.76	0.087353	Q9Y618	1578	K	Nuclear receptor corepressor 2 OS=Homo sapiens OX=9606 GN=NCOR2 PE=1 SV=3	NCOR2	1	2.6e-36	218.58	2	LQEGSLSSSK(1)ASQDR	-1.6294
Biological Process	GO:0060964	8	regulation of gene silencing by miRNA	2.76	0.087353	Q9Y618	1509	K	Nuclear receptor corepressor 2 OS=Homo sapiens OX=9606 GN=NCOR2 PE=1 SV=3	NCOR2	1	0.00015297	97.277	2	ACYEESLK(1)SR	0.67156
Biological Process	GO:0060964	8	regulation of gene silencing by miRNA	2.76	0.087353	O75376	1511	K	Nuclear receptor corepressor 1 OS=Homo sapiens OX=9606 GN=NCOR1 PE=1 SV=2	NCOR1	1	1.97e-18	154.09	2	TSDVTISSNK(1)STNHER	-1.5761
Biological Process	GO:0060964	8	regulation of gene silencing by miRNA	2.76	0.087353	O75376	1152	K	Nuclear receptor corepressor 1 OS=Homo sapiens OX=9606 GN=NCOR1 PE=1 SV=2	NCOR1	1	3.14e-19	150.85	2	GTPTSK(1)ISVESIPSLR	-1.0718
Biological Process	GO:0050803	3	regulation of synapse structure or activity	2.76	0.087353	P23528	22	K	Cofilin-1 OS=Homo sapiens OX=9606 GN=CFL1 PE=1 SV=3	CFL1	1	2.27e-09	142.56	2	K(1)SSTPEEVK	1.3492
Biological Process	GO:0071495	3	cellular response to endogenous stimulus	1.45	0.0947088	P19338	71	K	Nucleolin OS=Homo sapiens OX=9606 GN=NCL PE=1 SV=3	NCL	1	0.000379087	114.64	2	K(1)VAVATPAK	0.14727
Biological Process	GO:0048523	4	negative regulation of cellular process	1.17	0.0877961	Q9BZZ5	398	K	Apoptosis inhibitor 5 OS=Homo sapiens OX=9606 GN=API5 PE=1 SV=3	API5	1	4.11e-08	150.21	2	LALQGK(1)TGEALK	-1.6036
Biological Process	GO:0048523	4	negative regulation of cellular process	1.17	0.0877961	P05783	187	K	Keratin, type I cytoskeletal 18 OS=Homo sapiens OX=9606 GN=KRT18 PE=1 SV=2	KRT18	1	0.000200531	126.29	2	K(1)VIDDTNITR	2.0975
Biological Process	GO:0040008	3	regulation of growth	1.69	0.0884599	Q14247	208	K	Src substrate cortactin OS=Homo sapiens OX=9606 GN=CTTN PE=1 SV=2	CTTN	1	1.34e-32	183.08	2	VDK(1)SAVGFEYQGK	-1.7889
Biological Process	GO:0040008	3	regulation of growth	1.69	0.0884599	Q14247	161	K	Src substrate cortactin OS=Homo sapiens OX=9606 GN=CTTN PE=1 SV=2	CTTN	1	3.84e-38	208.23	2	DYSSGFGGK(1)YGVQADR	-0.76441
Biological Process	GO:0040008	3	regulation of growth	1.69	0.0884599	Q14247	198	K	Src substrate cortactin OS=Homo sapiens OX=9606 GN=CTTN PE=1 SV=2	CTTN	1	5.1e-08	134.2	2	GFGGK(1)YGIDK	-1.7464
Biological Process	GO:0040008	3	regulation of growth	1.69	0.0884599	Q14247	272	K	Src substrate cortactin OS=Homo sapiens OX=9606 GN=CTTN PE=1 SV=2	CTTN	1	1.05e-24	216.04	2	TGFGGK(1)FGVQSER	-0.30508
Biological Process	GO:0040008	3	regulation of growth	1.69	0.0884599	Q14247	87	K	Src substrate cortactin OS=Homo sapiens OX=9606 GN=CTTN PE=1 SV=2	CTTN	1	5.41e-10	118.26	2	ASHGYGGK(1)FGVEQDR	2.3621
Biological Process	GO:0040008	3	regulation of growth	1.69	0.0884599	Q9H2P0	1042	K	Activity-dependent neuroprotector homeobox protein OS=Homo sapiens OX=9606 GN=ADNP PE=1 SV=1	ADNP	1	1.26e-14	165.09	2	VEGFWSK(1)DQSQWK	-1.0157
Biological Process	GO:0040008	3	regulation of growth	1.69	0.0884599	P29401	319	K	Transketolase OS=Homo sapiens OX=9606 GN=TKT PE=1 SV=3	TKT	1	0.00748213	72.492	2	K(1)AYGQALAK	1.2435
Biological Process	GO:0040008	3	regulation of growth	1.69	0.0884599	P31947	11	K	14-3-3 protein sigma OS=Homo sapiens OX=9606 GN=SFN PE=1 SV=1	SFN	1	0.00025008	109.88	2	AK(1)LAEQAER	2.0836
Biological Process	GO:0040008	3	regulation of growth	1.69	0.0884599	P06733	89	K	Alpha-enolase OS=Homo sapiens OX=9606 GN=ENO1 PE=1 SV=2	ENO1	1	1.82e-05	113.46	2	LNVTEQEK(1)IDK	-1.929
Biological Process	GO:0040008	3	regulation of growth	1.69	0.0884599	P06748	273	K	Nucleophosmin OS=Homo sapiens OX=9606 GN=NPM1 PE=1 SV=2	NPM1	1	9.4063e-05	142.36	2	FINYVK(1)NCFR	-0.37822
Biological Process	GO:0040008	3	regulation of growth	1.69	0.0884599	P06748	257	K	Nucleophosmin OS=Homo sapiens OX=9606 GN=NPM1 PE=1 SV=2	NPM1	1	7.49e-25	183.08	2	MQASIEK(1)GGSLPK	1.7786
Biological Process	GO:0040008	3	regulation of growth	1.69	0.0884599	P06748	250	K	Nucleophosmin OS=Homo sapiens OX=9606 GN=NPM1 PE=1 SV=2	NPM1	1	5.05e-06	150.53	2	AK(1)MQASIEK	-0.23541
Biological Process	GO:0040008	3	regulation of growth	1.69	0.0884599	P09874	105	K	Poly [ADP-ribose] polymerase 1 OS=Homo sapiens OX=9606 GN=PARP1 PE=1 SV=4	PARP1	1	1.25e-07	167.76	2	GQDGIGSK(1)AEK	0.28202
Biological Process	GO:0040008	3	regulation of growth	1.69	0.0884599	Q13838	334	K	Spliceosome RNA helicase DDX39B OS=Homo sapiens OX=9606 GN=DDX39B PE=1 SV=1	DDX39B	1	0.000280225	96.311	2	YQQFK(1)DFQR	-2.8381
Biological Process	GO:0040008	3	regulation of growth	1.69	0.0884599	O75376	1511	K	Nuclear receptor corepressor 1 OS=Homo sapiens OX=9606 GN=NCOR1 PE=1 SV=2	NCOR1	1	1.97e-18	154.09	2	TSDVTISSNK(1)STNHER	-1.5761
Biological Process	GO:0040008	3	regulation of growth	1.69	0.0884599	O75376	1152	K	Nuclear receptor corepressor 1 OS=Homo sapiens OX=9606 GN=NCOR1 PE=1 SV=2	NCOR1	1	3.14e-19	150.85	2	GTPTSK(1)ISVESIPSLR	-1.0718
Biological Process	GO:0040008	3	regulation of growth	1.69	0.0884599	Q04637	524	K	Eukaryotic translation initiation factor 4 gamma 1 OS=Homo sapiens OX=9606 GN=EIF4G1 PE=1 SV=4	EIF4G1	1	9.06e-07	128.57	2	K(1)EAVGDLLDAFK	-1.2162
Biological Process	GO:0048523	4	negative regulation of cellular process	1.17	0.0877961	Q14247	171	K	Src substrate cortactin OS=Homo sapiens OX=9606 GN=CTTN PE=1 SV=2	CTTN	1	9.97e-19	198.33	2	VDK(1)SAVGFDYQGK	1.4697
Biological Process	GO:0048523	4	negative regulation of cellular process	1.17	0.0877961	Q14247	346	K	Src substrate cortactin OS=Homo sapiens OX=9606 GN=CTTN PE=1 SV=2	CTTN	1	8.19e-17	179.98	2	TVPVEAVTSK(1)TSNIR	0.61224
Biological Process	GO:0048523	4	negative regulation of cellular process	1.17	0.0877961	Q14247	144	K	Src substrate cortactin OS=Homo sapiens OX=9606 GN=CTTN PE=1 SV=2	CTTN	1	2.48e-31	220.06	2	VDQSAVGFEYQGK(1)TEK	-5.9627
Biological Process	GO:0048523	4	negative regulation of cellular process	1.17	0.0877961	Q14247	181	K	Src substrate cortactin OS=Homo sapiens OX=9606 GN=CTTN PE=1 SV=2	CTTN	1	1.28e-24	195.4	2	SAVGFDYQGK(1)TEK	-1.2625
Biological Process	GO:0040008	3	regulation of growth	1.69	0.0884599	Q14247	309	K	Src substrate cortactin OS=Homo sapiens OX=9606 GN=CTTN PE=1 SV=2	CTTN	1	0.000139589	137.88	2	GFGGK(1)YGVQK	1.3296
Biological Process	GO:0040008	3	regulation of growth	1.69	0.0884599	Q14247	152	K	Src substrate cortactin OS=Homo sapiens OX=9606 GN=CTTN PE=1 SV=2	CTTN	1	6.22e-20	191.95	2	HASQK(1)DYSSGFGGK	-2.0177
Biological Process	GO:0040008	3	regulation of growth	1.69	0.0884599	Q14247	107	K	Src substrate cortactin OS=Homo sapiens OX=9606 GN=CTTN PE=1 SV=2	CTTN	1	3.77e-11	135.5	2	SAVGHEYQSK(1)LSK	1.1051
Biological Process	GO:0040008	3	regulation of growth	1.69	0.0884599	Q14247	181	K	Src substrate cortactin OS=Homo sapiens OX=9606 GN=CTTN PE=1 SV=2	CTTN	1	1.28e-24	195.4	2	SAVGFDYQGK(1)TEK	-1.2625
Biological Process	GO:0012501	3	programmed cell death	1.58	0.0888558	P54577	356	K	Tyrosine--tRNA ligase, cytoplasmic OS=Homo sapiens OX=9606 GN=YARS1 PE=1 SV=4	YARS1	1	3.45e-10	115.05	2	GPAK(1)NSEPEEVIPSR	1.5455
Biological Process	GO:0012501	3	programmed cell death	1.58	0.0888558	Q13616	74	K	Cullin-1 OS=Homo sapiens OX=9606 GN=CUL1 PE=1 SV=2	CUL1	1	6.94e-06	94.63	2	K(1)GQTPGGAQFVGLELYK	-2.7611
Biological Process	GO:0012501	3	programmed cell death	1.58	0.0888558	P09429	157	K	High mobility group protein B1 OS=Homo sapiens OX=9606 GN=HMGB1 PE=1 SV=3	HMGB1	1	0.000173885	126.82	2	YEK(1)DIAAYR	0.40001
Biological Process	GO:0012501	3	programmed cell death	1.58	0.0888558	P09429	12	K	High mobility group protein B1 OS=Homo sapiens OX=9606 GN=HMGB1 PE=1 SV=3	HMGB1	1	1.79e-33	219.16	2	GK(1)MSSYAFFVQTCR	-1.3153
Biological Process	GO:0012501	3	programmed cell death	1.58	0.0888558	P31947	11	K	14-3-3 protein sigma OS=Homo sapiens OX=9606 GN=SFN PE=1 SV=1	SFN	1	0.00025008	109.88	2	AK(1)LAEQAER	2.0836
Biological Process	GO:0012501	3	programmed cell death	1.58	0.0888558	P11387	150	K	DNA topoisomerase 1 OS=Homo sapiens OX=9606 GN=TOP1 PE=1 SV=2	TOP1	0.99981	2.83e-29	195.58	2	DEDDADYKPK(1)K	2.5256
Biological Process	GO:0012501	3	programmed cell death	1.58	0.0888558	Q9NYF8	842	K	Bcl-2-associated transcription factor 1 OS=Homo sapiens OX=9606 GN=BCLAF1 PE=1 SV=2	BCLAF1	1	1.34e-24	192.14	2	EEEWDPEYTPK(1)SK	-2.3397
Biological Process	GO:0012501	3	programmed cell death	1.58	0.0888558	P04406	194	K	Glyceraldehyde-3-phosphate dehydrogenase OS=Homo sapiens OX=9606 GN=GAPDH PE=1 SV=3	GAPDH	1	4.9e-07	154.81	2	TVDGPSGK(1)LWR	-0.38226
Biological Process	GO:0012501	3	programmed cell death	1.58	0.0888558	P04406	215	K	Glyceraldehyde-3-phosphate dehydrogenase OS=Homo sapiens OX=9606 GN=GAPDH PE=1 SV=3	GAPDH	1	1.41e-24	178.03	2	GALQNIIPASTGAAK(1)AVGK	-0.43727
Biological Process	GO:0012501	3	programmed cell death	1.58	0.0888558	P62753	79	K	40S ribosomal protein S6 OS=Homo sapiens OX=9606 GN=RPS6 PE=1 SV=1	RPS6	1	1.34e-10	135.63	3	LLLSK(1)GHSCYRPR	-1.4993
Biological Process	GO:0048523	4	negative regulation of cellular process	1.17	0.0877961	Q14247	107	K	Src substrate cortactin OS=Homo sapiens OX=9606 GN=CTTN PE=1 SV=2	CTTN	1	3.77e-11	135.5	2	SAVGHEYQSK(1)LSK	1.1051
Biological Process	GO:0012501	3	programmed cell death	1.58	0.0888558	P07900	69	K	Heat shock protein HSP 90-alpha OS=Homo sapiens OX=9606 GN=HSP90AA1 PE=1 SV=5	HSP90AA1	1	3.56e-11	115.04	2	YESLTDPSK(1)LDSGK	1.4646
Biological Process	GO:0012501	3	programmed cell death	1.58	0.0888558	P07900	283	K	Heat shock protein HSP 90-alpha OS=Homo sapiens OX=9606 GN=HSP90AA1 PE=1 SV=5	HSP90AA1	1	1.51e-30	241.63	2	EK(1)YIDQEELNK	-0.79727
Biological Process	GO:0012501	3	programmed cell death	1.58	0.0888558	P49773	21	K	Histidine triad nucleotide-binding protein 1 OS=Homo sapiens OX=9606 GN=HINT1 PE=1 SV=2	HINT1	1	2.8e-06	101.82	2	PGGDTIFGK(1)IIR	-0.58359
Biological Process	GO:0012501	3	programmed cell death	1.58	0.0888558	P05783	317	K	Keratin, type I cytoskeletal 18 OS=Homo sapiens OX=9606 GN=KRT18 PE=1 SV=2	KRT18	1	4.49e-06	116.13	2	NLK(1)ASLENSLR	-4.9828
Biological Process	GO:0012501	3	programmed cell death	1.58	0.0888558	P05783	187	K	Keratin, type I cytoskeletal 18 OS=Homo sapiens OX=9606 GN=KRT18 PE=1 SV=2	KRT18	1	0.000200531	126.29	2	K(1)VIDDTNITR	2.0975
Biological Process	GO:0012501	3	programmed cell death	1.58	0.0888558	P05783	417	K	Keratin, type I cytoskeletal 18 OS=Homo sapiens OX=9606 GN=KRT18 PE=1 SV=2	KRT18	1	2.32e-43	285.28	3	RIVDGK(1)VVSETNDTK	2.4161
Biological Process	GO:0012501	3	programmed cell death	1.58	0.0888558	P09874	105	K	Poly [ADP-ribose] polymerase 1 OS=Homo sapiens OX=9606 GN=PARP1 PE=1 SV=4	PARP1	1	1.25e-07	167.76	2	GQDGIGSK(1)AEK	0.28202
Biological Process	GO:0040008	3	regulation of growth	1.69	0.0884599	P36578	364	K	60S ribosomal protein L4 OS=Homo sapiens OX=9606 GN=RPL4 PE=1 SV=5	RPL4	1	1.82e-12	126.48	2	AAAAAAALQAK(1)SDEK	-0.61345
Biological Process	GO:0040008	3	regulation of growth	1.69	0.0884599	Q14247	171	K	Src substrate cortactin OS=Homo sapiens OX=9606 GN=CTTN PE=1 SV=2	CTTN	1	9.97e-19	198.33	2	VDK(1)SAVGFDYQGK	1.4697
Biological Process	GO:0040008	3	regulation of growth	1.69	0.0884599	Q14247	346	K	Src substrate cortactin OS=Homo sapiens OX=9606 GN=CTTN PE=1 SV=2	CTTN	1	8.19e-17	179.98	2	TVPVEAVTSK(1)TSNIR	0.61224
Biological Process	GO:0040008	3	regulation of growth	1.69	0.0884599	Q14247	144	K	Src substrate cortactin OS=Homo sapiens OX=9606 GN=CTTN PE=1 SV=2	CTTN	1	2.48e-31	220.06	2	VDQSAVGFEYQGK(1)TEK	-5.9627
Biological Process	GO:0012501	3	programmed cell death	1.58	0.0888558	P07900	615	K	Heat shock protein HSP 90-alpha OS=Homo sapiens OX=9606 GN=HSP90AA1 PE=1 SV=5	HSP90AA1	1	0.00114129	131.3	2	IMK(1)AQALR	-2.0603
Biological Process	GO:0048523	4	negative regulation of cellular process	1.17	0.0877961	Q14247	152	K	Src substrate cortactin OS=Homo sapiens OX=9606 GN=CTTN PE=1 SV=2	CTTN	1	6.22e-20	191.95	2	HASQK(1)DYSSGFGGK	-2.0177
Biological Process	GO:0048523	4	negative regulation of cellular process	1.17	0.0877961	Q14247	309	K	Src substrate cortactin OS=Homo sapiens OX=9606 GN=CTTN PE=1 SV=2	CTTN	1	0.000139589	137.88	2	GFGGK(1)YGVQK	1.3296
Biological Process	GO:0048523	4	negative regulation of cellular process	1.17	0.0877961	Q14247	208	K	Src substrate cortactin OS=Homo sapiens OX=9606 GN=CTTN PE=1 SV=2	CTTN	1	1.34e-32	183.08	2	VDK(1)SAVGFEYQGK	-1.7889
Biological Process	GO:0048523	4	negative regulation of cellular process	1.17	0.0877961	Q13247	101	K	Serine/arginine-rich splicing factor 6 OS=Homo sapiens OX=9606 GN=SRSF6 PE=1 SV=2	SRSF6	1	0.00360304	78.178	2	DK(1)YGPPVR	-0.55325
Biological Process	GO:0048523	4	negative regulation of cellular process	1.17	0.0877961	P09429	157	K	High mobility group protein B1 OS=Homo sapiens OX=9606 GN=HMGB1 PE=1 SV=3	HMGB1	1	0.000173885	126.82	2	YEK(1)DIAAYR	0.40001
Biological Process	GO:0048523	4	negative regulation of cellular process	1.17	0.0877961	P09429	12	K	High mobility group protein B1 OS=Homo sapiens OX=9606 GN=HMGB1 PE=1 SV=3	HMGB1	1	1.79e-33	219.16	2	GK(1)MSSYAFFVQTCR	-1.3153
Biological Process	GO:0048523	4	negative regulation of cellular process	1.17	0.0877961	Q9BZE4	29	K	Nucleolar GTP-binding protein 1 OS=Homo sapiens OX=9606 GN=GTPBP4 PE=1 SV=3	GTPBP4	1	0.00917067	72.038	2	K(1)TPTVIHK	-0.14992
Biological Process	GO:0048523	4	negative regulation of cellular process	1.17	0.0877961	Q9Y6D9	61	K	Mitotic spindle assembly checkpoint protein MAD1 OS=Homo sapiens OX=9606 GN=MAD1L1 PE=1 SV=2	MAD1L1	1	0.000154498	83.775	2	SK(1)SHLIQVER	0.34056
Biological Process	GO:0048523	4	negative regulation of cellular process	1.17	0.0877961	P19338	577	K	Nucleolin OS=Homo sapiens OX=9606 GN=NCL PE=1 SV=3	NCL	1	7e-34	207.06	2	TLFVK(1)GLSEDTTEETLK	0.061672
Biological Process	GO:0048523	4	negative regulation of cellular process	1.17	0.0877961	P19338	467	K	Nucleolin OS=Homo sapiens OX=9606 GN=NCL PE=1 SV=3	NCL	1	3.08e-75	258.79	2	SISLYYTGEK(1)GQNQDYR	-3.5887
Biological Process	GO:0048523	4	negative regulation of cellular process	1.17	0.0877961	P19338	71	K	Nucleolin OS=Homo sapiens OX=9606 GN=NCL PE=1 SV=3	NCL	1	0.000379087	114.64	2	K(1)VAVATPAK	0.14727
Biological Process	GO:0048523	4	negative regulation of cellular process	1.17	0.0877961	P19338	477	K	Nucleolin OS=Homo sapiens OX=9606 GN=NCL PE=1 SV=3	NCL	1	2.16e-22	208.03	2	GGK(1)NSTWSGESK	1.2241
Biological Process	GO:0048523	4	negative regulation of cellular process	1.17	0.0877961	P19338	132	K	Nucleolin OS=Homo sapiens OX=9606 GN=NCL PE=1 SV=3	NCL	1	0.00144007	126.82	2	GAAIPAK(1)GAK	0.94164
Biological Process	GO:0048523	4	negative regulation of cellular process	1.17	0.0877961	Q13616	74	K	Cullin-1 OS=Homo sapiens OX=9606 GN=CUL1 PE=1 SV=2	CUL1	1	6.94e-06	94.63	2	K(1)GQTPGGAQFVGLELYK	-2.7611
Biological Process	GO:0048523	4	negative regulation of cellular process	1.17	0.0877961	P19338	223	K	Nucleolin OS=Homo sapiens OX=9606 GN=NCL PE=1 SV=3	NCL	1	0.0024617	101.41	2	AAK(1)VVPVK	-3.2018
Biological Process	GO:0048523	4	negative regulation of cellular process	1.17	0.0877961	P62937	28	K	Peptidyl-prolyl cis-trans isomerase A OS=Homo sapiens OX=9606 GN=PPIA PE=1 SV=2	PPIA	1	2.86e-07	138.23	2	VSFELFADK(1)VPK	0.84126
Biological Process	GO:0048523	4	negative regulation of cellular process	1.17	0.0877961	P62937	125	K	Peptidyl-prolyl cis-trans isomerase A OS=Homo sapiens OX=9606 GN=PPIA PE=1 SV=2	PPIA	1	4.61e-07	117.45	2	TEWLDGK(1)HVVFGK	-2.4749
Biological Process	GO:0048523	4	negative regulation of cellular process	1.17	0.0877961	P62937	82	K	Peptidyl-prolyl cis-trans isomerase A OS=Homo sapiens OX=9606 GN=PPIA PE=1 SV=2	PPIA	1	1.07e-12	146.58	2	SIYGEK(1)FEDENFILK	-0.59203
Biological Process	GO:0048523	4	negative regulation of cellular process	1.17	0.0877961	P62937	49	K	Peptidyl-prolyl cis-trans isomerase A OS=Homo sapiens OX=9606 GN=PPIA PE=1 SV=2	PPIA	1	0.000382284	92.732	2	GFGYK(1)GSCFHR	-1.5134
Biological Process	GO:0048523	4	negative regulation of cellular process	1.17	0.0877961	Q9P2J5	970	K	Leucine--tRNA ligase, cytoplasmic OS=Homo sapiens OX=9606 GN=LARS1 PE=1 SV=2	LARS1	1	1.35e-34	195.98	2	LPDNK(1)VIASELGSMPELK	-1.3079
Biological Process	GO:0048523	4	negative regulation of cellular process	1.17	0.0877961	P11142	187	K	Heat shock cognate 71 kDa protein OS=Homo sapiens OX=9606 GN=HSPA8 PE=1 SV=1	HSPA8	1	2.67e-15	125.14	2	IINEPTAAAIAYGLDK(1)K	-0.0025093
Biological Process	GO:0048523	4	negative regulation of cellular process	1.17	0.0877961	Q8NDX5	256	K	Polyhomeotic-like protein 3 OS=Homo sapiens OX=9606 GN=PHC3 PE=1 SV=1	PHC3	1	0.000165119	116.13	2	TTVTSSK(1)ISQR	-0.28809
Biological Process	GO:0048523	4	negative regulation of cellular process	1.17	0.0877961	P14174	78	K	Macrophage migration inhibitory factor OS=Homo sapiens OX=9606 GN=MIF PE=1 SV=4	MIF	1	1.6e-08	142.51	2	SYSK(1)LLCGLLAER	0.30585
Biological Process	GO:0048523	4	negative regulation of cellular process	1.17	0.0877961	P09874	105	K	Poly [ADP-ribose] polymerase 1 OS=Homo sapiens OX=9606 GN=PARP1 PE=1 SV=4	PARP1	1	1.25e-07	167.76	2	GQDGIGSK(1)AEK	0.28202
Biological Process	GO:0048523	4	negative regulation of cellular process	1.17	0.0877961	P05783	317	K	Keratin, type I cytoskeletal 18 OS=Homo sapiens OX=9606 GN=KRT18 PE=1 SV=2	KRT18	1	4.49e-06	116.13	2	NLK(1)ASLENSLR	-4.9828
Biological Process	GO:0048523	4	negative regulation of cellular process	1.17	0.0877961	O75367	134	K	Core histone macro-H2A.1 OS=Homo sapiens OX=9606 GN=MACROH2A1 PE=1 SV=4	MACROH2A1	1	1.99e-05	111.61	2	LEAIITPPPAK(1)K	0.10317
Biological Process	GO:0048523	4	negative regulation of cellular process	1.17	0.0877961	P05783	417	K	Keratin, type I cytoskeletal 18 OS=Homo sapiens OX=9606 GN=KRT18 PE=1 SV=2	KRT18	1	2.32e-43	285.28	3	RIVDGK(1)VVSETNDTK	2.4161
Biological Process	GO:0048523	4	negative regulation of cellular process	1.17	0.0877961	Q9Y232	172	K	Chromodomain Y-like protein OS=Homo sapiens OX=9606 GN=CDYL PE=1 SV=2	CDYL	1	7.25e-16	181.87	2	NSQLFAASQK(1)FR	-0.24781
Biological Process	GO:0048523	4	negative regulation of cellular process	1.17	0.0877961	Q04637	524	K	Eukaryotic translation initiation factor 4 gamma 1 OS=Homo sapiens OX=9606 GN=EIF4G1 PE=1 SV=4	EIF4G1	1	9.06e-07	128.57	2	K(1)EAVGDLLDAFK	-1.2162
Biological Process	GO:0048523	4	negative regulation of cellular process	1.17	0.0877961	Q14247	161	K	Src substrate cortactin OS=Homo sapiens OX=9606 GN=CTTN PE=1 SV=2	CTTN	1	3.84e-38	208.23	2	DYSSGFGGK(1)YGVQADR	-0.76441
Biological Process	GO:0048523	4	negative regulation of cellular process	1.17	0.0877961	Q14247	198	K	Src substrate cortactin OS=Homo sapiens OX=9606 GN=CTTN PE=1 SV=2	CTTN	1	5.1e-08	134.2	2	GFGGK(1)YGIDK	-1.7464
Biological Process	GO:0048523	4	negative regulation of cellular process	1.17	0.0877961	Q14247	272	K	Src substrate cortactin OS=Homo sapiens OX=9606 GN=CTTN PE=1 SV=2	CTTN	1	1.05e-24	216.04	2	TGFGGK(1)FGVQSER	-0.30508
Biological Process	GO:0048523	4	negative regulation of cellular process	1.17	0.0877961	Q14247	87	K	Src substrate cortactin OS=Homo sapiens OX=9606 GN=CTTN PE=1 SV=2	CTTN	1	5.41e-10	118.26	2	ASHGYGGK(1)FGVEQDR	2.3621
Biological Process	GO:0048523	4	negative regulation of cellular process	1.17	0.0877961	Q86YP4	585	K	Transcriptional repressor p66-alpha OS=Homo sapiens OX=9606 GN=GATAD2A PE=1 SV=1	GATAD2A	1	6.03e-05	101.52	3	K(1)TPLSTGGTLAFVSPSLAVHK	3.8598
Biological Process	GO:0048523	4	negative regulation of cellular process	1.17	0.0877961	Q86YP4	499	K	Transcriptional repressor p66-alpha OS=Homo sapiens OX=9606 GN=GATAD2A PE=1 SV=1	GATAD2A	1	2.81e-05	110.44	2	AEPTAAPHPVLK(1)QVIK	-6.8751
Biological Process	GO:0048523	4	negative regulation of cellular process	1.17	0.0877961	P84077	73	K	ADP-ribosylation factor 1 OS=Homo sapiens OX=9606 GN=ARF1 PE=1 SV=2	ARF1	1	2.81e-24	166.65	2	NISFTVWDVGGQDK(1)IR	-0.97676
Biological Process	GO:0048523	4	negative regulation of cellular process	1.17	0.0877961	Q9NYF8	842	K	Bcl-2-associated transcription factor 1 OS=Homo sapiens OX=9606 GN=BCLAF1 PE=1 SV=2	BCLAF1	1	1.34e-24	192.14	2	EEEWDPEYTPK(1)SK	-2.3397
Biological Process	GO:0048523	4	negative regulation of cellular process	1.17	0.0877961	Q14839	1206	K	Chromodomain-helicase-DNA-binding protein 4 OS=Homo sapiens OX=9606 GN=CHD4 PE=1 SV=2	CHD4	1	2.41e-16	162.21	2	PGLGSK(1)TGSMSK	1.0046
Biological Process	GO:0048523	4	negative regulation of cellular process	1.17	0.0877961	Q9NY61	58	K	Protein AATF OS=Homo sapiens OX=9606 GN=AATF PE=1 SV=1	AATF	1	2.34e-09	117.21	2	K(1)LASASLLDTDKR	1.1972
Biological Process	GO:0048523	4	negative regulation of cellular process	1.17	0.0877961	Q9Y232	147	K	Chromodomain Y-like protein OS=Homo sapiens OX=9606 GN=CDYL PE=1 SV=2	CDYL	1	4.89e-11	156.14	2	STNSNFSK(1)TSPK	1.545
Biological Process	GO:0048523	4	negative regulation of cellular process	1.17	0.0877961	P27348	9	K	14-3-3 protein theta OS=Homo sapiens OX=9606 GN=YWHAQ PE=1 SV=1	YWHAQ	1	0.00820547	66.087	2	TELIQK(1)AK	-2.4283
Biological Process	GO:0048523	4	negative regulation of cellular process	1.17	0.0877961	P06748	273	K	Nucleophosmin OS=Homo sapiens OX=9606 GN=NPM1 PE=1 SV=2	NPM1	1	9.4063e-05	142.36	2	FINYVK(1)NCFR	-0.37822
Biological Process	GO:0048523	4	negative regulation of cellular process	1.17	0.0877961	P06748	257	K	Nucleophosmin OS=Homo sapiens OX=9606 GN=NPM1 PE=1 SV=2	NPM1	1	7.49e-25	183.08	2	MQASIEK(1)GGSLPK	1.7786
Biological Process	GO:0048523	4	negative regulation of cellular process	1.17	0.0877961	P06748	250	K	Nucleophosmin OS=Homo sapiens OX=9606 GN=NPM1 PE=1 SV=2	NPM1	1	5.05e-06	150.53	2	AK(1)MQASIEK	-0.23541
Biological Process	GO:0048523	4	negative regulation of cellular process	1.17	0.0877961	Q29RF7	1315	K	Sister chromatid cohesion protein PDS5 homolog A OS=Homo sapiens OX=9606 GN=PDS5A PE=1 SV=1	PDS5A	1	6.11e-31	195.98	2	AAVGQESPGGLEAGNAK(1)APK	0.31
Biological Process	GO:0048523	4	negative regulation of cellular process	1.17	0.0877961	Q96PK6	600	K	RNA-binding protein 14 OS=Homo sapiens OX=9606 GN=RBM14 PE=1 SV=2	RBM14	1	0.00859816	80.294	2	AVAMSK(1)R	0.39544
Biological Process	GO:0048523	4	negative regulation of cellular process	1.17	0.0877961	P23528	92	K	Cofilin-1 OS=Homo sapiens OX=9606 GN=CFL1 PE=1 SV=3	CFL1	1	3.07e-08	145.95	2	YALYDATYETK(1)ESK	2.8321
Biological Process	GO:0048523	4	negative regulation of cellular process	1.17	0.0877961	P23528	22	K	Cofilin-1 OS=Homo sapiens OX=9606 GN=CFL1 PE=1 SV=3	CFL1	1	2.27e-09	142.56	2	K(1)SSTPEEVK	1.3492
Biological Process	GO:0048523	4	negative regulation of cellular process	1.17	0.0877961	P51858	39	K	Hepatoma-derived growth factor OS=Homo sapiens OX=9606 GN=HDGF PE=1 SV=1	HDGF	1	1.02e-22	215.93	2	IDEMPEAAVK(1)STANK	-0.32449
Biological Process	GO:0048523	4	negative regulation of cellular process	1.17	0.0877961	P63104	49	K	14-3-3 protein zeta/delta OS=Homo sapiens OX=9606 GN=YWHAZ PE=1 SV=1	YWHAZ	1	1.35e-15	196.44	2	NLLSVAYK(1)NVVGAR	-1.9214
Biological Process	GO:0048523	4	negative regulation of cellular process	1.17	0.0877961	Q6PJT7	307	K	Zinc finger CCCH domain-containing protein 14 OS=Homo sapiens OX=9606 GN=ZC3H14 PE=1 SV=1	ZC3H14	1	4.75e-14	124.62	3	K(1)FNHDGEEEEEDDDYGSR	3.7766
Biological Process	GO:0048523	4	negative regulation of cellular process	1.17	0.0877961	Q96T37	762	K	RNA-binding protein 15 OS=Homo sapiens OX=9606 GN=RBM15 PE=1 SV=2	RBM15	1	9.13e-25	165.72	2	SDGSAPSTSTASSK(1)LK	-2.6026
Biological Process	GO:0071495	3	cellular response to endogenous stimulus	1.45	0.0947088	P19338	467	K	Nucleolin OS=Homo sapiens OX=9606 GN=NCL PE=1 SV=3	NCL	1	3.08e-75	258.79	2	SISLYYTGEK(1)GQNQDYR	-3.5887
Biological Process	GO:0071495	3	cellular response to endogenous stimulus	1.45	0.0947088	P19338	577	K	Nucleolin OS=Homo sapiens OX=9606 GN=NCL PE=1 SV=3	NCL	1	7e-34	207.06	2	TLFVK(1)GLSEDTTEETLK	0.061672
Biological Process	GO:0071495	3	cellular response to endogenous stimulus	1.45	0.0947088	P52272	651	K	Heterogeneous nuclear ribonucleoprotein M OS=Homo sapiens OX=9606 GN=HNRNPM PE=1 SV=3	HNRNPM	1	0.00092149	113.1	2	K(1)ACQIFVR	-2.1543
Biological Process	GO:0006807	2	nitrogen compound metabolic process	1.09	0.101725	P63208	155	K	S-phase kinase-associated protein 1 OS=Homo sapiens OX=9606 GN=SKP1 PE=1 SV=2	SKP1	1	5.14e-10	178.94	2	K(1)ENQWCEEK	0.037623
Biological Process	GO:0006807	2	nitrogen compound metabolic process	1.09	0.101725	P62753	79	K	40S ribosomal protein S6 OS=Homo sapiens OX=9606 GN=RPS6 PE=1 SV=1	RPS6	1	1.34e-10	135.63	3	LLLSK(1)GHSCYRPR	-1.4993
Biological Process	GO:0070925	5	organelle assembly	1.46	0.101453	P39023	300	K	60S ribosomal protein L3 OS=Homo sapiens OX=9606 GN=RPL3 PE=1 SV=2	RPL3	1	3.93e-12	104.04	2	LIK(1)NNASTDYDLSDK	-0.23291
Biological Process	GO:0070925	5	organelle assembly	1.46	0.101453	P46782	47	K	40S ribosomal protein S5 OS=Homo sapiens OX=9606 GN=RPS5 PE=1 SV=4	RPS5	1	0.0011856	90.263	2	YAK(1)YLPHSAGR	-0.12706
Biological Process	GO:0070925	5	organelle assembly	1.46	0.101453	Q9Y3A5	98	K	Ribosome maturation protein SBDS OS=Homo sapiens OX=9606 GN=SBDS PE=1 SV=4	SBDS	1	3.87e-06	127.94	2	GEVQVSDK(1)ER	1.2228
Biological Process	GO:0070925	5	organelle assembly	1.46	0.101453	P46777	276	K	60S ribosomal protein L5 OS=Homo sapiens OX=9606 GN=RPL5 PE=1 SV=3	RPL5	1	0.0163663	96.51	2	MSLAQK(1)K	-1.559
Biological Process	GO:0070925	5	organelle assembly	1.46	0.101453	P83731	135	K	60S ribosomal protein L24 OS=Homo sapiens OX=9606 GN=RPL24 PE=1 SV=1	RPL24	1	0.00327969	69.905	2	APTK(1)AAPK	-0.69788
Biological Process	GO:0070925	5	organelle assembly	1.46	0.101453	P46783	107	K	40S ribosomal protein S10 OS=Homo sapiens OX=9606 GN=RPS10 PE=1 SV=1	RPS10	1	4.13e-05	102.55	3	PK(1)GLEGERPAR	0.57863
Biological Process	GO:0070925	5	organelle assembly	1.46	0.101453	O43670	100	K	BUB3-interacting and GLEBS motif-containing protein ZNF207 OS=Homo sapiens OX=9606 GN=ZNF207 PE=1 SV=1	ZNF207	1	1.33e-15	211.84	2	LLEQK(1)TQESQK	0.67284
Biological Process	GO:0070925	5	organelle assembly	1.46	0.101453	P62750	7	K	60S ribosomal protein L23a OS=Homo sapiens OX=9606 GN=RPL23A PE=1 SV=1	RPL23A	1	0.00174282	118.06	2	K(1)EAPAPPK	-1.7243
Biological Process	GO:0070925	5	organelle assembly	1.46	0.101453	P62753	79	K	40S ribosomal protein S6 OS=Homo sapiens OX=9606 GN=RPS6 PE=1 SV=1	RPS6	1	1.34e-10	135.63	3	LLLSK(1)GHSCYRPR	-1.4993
Biological Process	GO:0070925	5	organelle assembly	1.46	0.101453	Q9NQW6	148	K	Anillin OS=Homo sapiens OX=9606 GN=ANLN PE=1 SV=2	ANLN	1	0.00243136	98.009	2	MQK(1)LAEQR	-1.8488
Biological Process	GO:0070925	5	organelle assembly	1.46	0.101453	P06748	273	K	Nucleophosmin OS=Homo sapiens OX=9606 GN=NPM1 PE=1 SV=2	NPM1	1	9.4063e-05	142.36	2	FINYVK(1)NCFR	-0.37822
Biological Process	GO:0070925	5	organelle assembly	1.46	0.101453	P06748	257	K	Nucleophosmin OS=Homo sapiens OX=9606 GN=NPM1 PE=1 SV=2	NPM1	1	7.49e-25	183.08	2	MQASIEK(1)GGSLPK	1.7786
Biological Process	GO:0070925	5	organelle assembly	1.46	0.101453	P06748	250	K	Nucleophosmin OS=Homo sapiens OX=9606 GN=NPM1 PE=1 SV=2	NPM1	1	5.05e-06	150.53	2	AK(1)MQASIEK	-0.23541
Biological Process	GO:0070925	5	organelle assembly	1.46	0.101453	P07900	69	K	Heat shock protein HSP 90-alpha OS=Homo sapiens OX=9606 GN=HSP90AA1 PE=1 SV=5	HSP90AA1	1	3.56e-11	115.04	2	YESLTDPSK(1)LDSGK	1.4646
Biological Process	GO:0070925	5	organelle assembly	1.46	0.101453	P07900	615	K	Heat shock protein HSP 90-alpha OS=Homo sapiens OX=9606 GN=HSP90AA1 PE=1 SV=5	HSP90AA1	1	0.00114129	131.3	2	IMK(1)AQALR	-2.0603
Biological Process	GO:0070925	5	organelle assembly	1.46	0.101453	P07900	283	K	Heat shock protein HSP 90-alpha OS=Homo sapiens OX=9606 GN=HSP90AA1 PE=1 SV=5	HSP90AA1	1	1.51e-30	241.63	2	EK(1)YIDQEELNK	-0.79727
Biological Process	GO:0070925	5	organelle assembly	1.46	0.101453	P62851	66	K	40S ribosomal protein S25 OS=Homo sapiens OX=9606 GN=RPS25 PE=1 SV=1	RPS25	1	2.96e-09	101.43	2	EVPNYK(1)LITPAVVSER	-3.0284
Biological Process	GO:0070925	5	organelle assembly	1.46	0.101453	P62851	43	K	40S ribosomal protein S25 OS=Homo sapiens OX=9606 GN=RPS25 PE=1 SV=1	RPS25	1	9.33e-08	138.71	2	DK(1)LNNLVLFDK	-0.23041
Biological Process	GO:0070925	5	organelle assembly	1.46	0.101453	Q96PK6	600	K	RNA-binding protein 14 OS=Homo sapiens OX=9606 GN=RBM14 PE=1 SV=2	RBM14	1	0.00859816	80.294	2	AVAMSK(1)R	0.39544
Biological Process	GO:0006807	2	nitrogen compound metabolic process	1.09	0.101725	O43719	221	K	HIV Tat-specific factor 1 OS=Homo sapiens OX=9606 GN=HTATSF1 PE=1 SV=1	HTATSF1	1	0.000224567	81.335	2	FQLK(1)GEYDASK	-0.98606
Biological Process	GO:0006807	2	nitrogen compound metabolic process	1.09	0.101725	P61513	28	K	60S ribosomal protein L37a OS=Homo sapiens OX=9606 GN=RPL37A PE=1 SV=2	RPL37A	1	0.000597202	107.08	2	K(1)IEISQHAK	4.0648
Biological Process	GO:0006807	2	nitrogen compound metabolic process	1.09	0.101725	Q9Y2W1	876	K	Thyroid hormone receptor-associated protein 3 OS=Homo sapiens OX=9606 GN=THRAP3 PE=1 SV=2	THRAP3	1	1.34e-24	192.14	3	NREEEWDPEYTPK(1)SK	1.7016
Biological Process	GO:0006807	2	nitrogen compound metabolic process	1.09	0.101725	Q9Y2W1	455	K	Thyroid hormone receptor-associated protein 3 OS=Homo sapiens OX=9606 GN=THRAP3 PE=1 SV=2	THRAP3	1	4.84e-06	162.59	2	FMSK(1)VIGANK	1.6564
Biological Process	GO:0006807	2	nitrogen compound metabolic process	1.09	0.101725	P06748	273	K	Nucleophosmin OS=Homo sapiens OX=9606 GN=NPM1 PE=1 SV=2	NPM1	1	9.4063e-05	142.36	2	FINYVK(1)NCFR	-0.37822
Biological Process	GO:0006807	2	nitrogen compound metabolic process	1.09	0.101725	P06748	257	K	Nucleophosmin OS=Homo sapiens OX=9606 GN=NPM1 PE=1 SV=2	NPM1	1	7.49e-25	183.08	2	MQASIEK(1)GGSLPK	1.7786
Biological Process	GO:0006807	2	nitrogen compound metabolic process	1.09	0.101725	P06748	250	K	Nucleophosmin OS=Homo sapiens OX=9606 GN=NPM1 PE=1 SV=2	NPM1	1	5.05e-06	150.53	2	AK(1)MQASIEK	-0.23541
Biological Process	GO:0006807	2	nitrogen compound metabolic process	1.09	0.101725	Q9NTK5	394	K	Obg-like ATPase 1 OS=Homo sapiens OX=9606 GN=OLA1 PE=1 SV=2	OLA1	1	0.000329911	150.24	2	FNTPQQPK(1)K	0.42597
Biological Process	GO:0006807	2	nitrogen compound metabolic process	1.09	0.101725	Q92499	82	K	ATP-dependent RNA helicase DDX1 OS=Homo sapiens OX=9606 GN=DDX1 PE=1 SV=2	DDX1	1	4.33e-05	108.4	2	TTIK(1)TGASVLNK	0.1521
Biological Process	GO:0006807	2	nitrogen compound metabolic process	1.09	0.101725	P54577	356	K	Tyrosine--tRNA ligase, cytoplasmic OS=Homo sapiens OX=9606 GN=YARS1 PE=1 SV=4	YARS1	1	3.45e-10	115.05	2	GPAK(1)NSEPEEVIPSR	1.5455
Biological Process	GO:0006807	2	nitrogen compound metabolic process	1.09	0.101725	Q9Y3A5	98	K	Ribosome maturation protein SBDS OS=Homo sapiens OX=9606 GN=SBDS PE=1 SV=4	SBDS	1	3.87e-06	127.94	2	GEVQVSDK(1)ER	1.2228
Biological Process	GO:0006807	2	nitrogen compound metabolic process	1.09	0.101725	P09429	157	K	High mobility group protein B1 OS=Homo sapiens OX=9606 GN=HMGB1 PE=1 SV=3	HMGB1	1	0.000173885	126.82	2	YEK(1)DIAAYR	0.40001
Biological Process	GO:0006807	2	nitrogen compound metabolic process	1.09	0.101725	P09429	12	K	High mobility group protein B1 OS=Homo sapiens OX=9606 GN=HMGB1 PE=1 SV=3	HMGB1	1	1.79e-33	219.16	2	GK(1)MSSYAFFVQTCR	-1.3153
Biological Process	GO:0006807	2	nitrogen compound metabolic process	1.09	0.101725	P09874	105	K	Poly [ADP-ribose] polymerase 1 OS=Homo sapiens OX=9606 GN=PARP1 PE=1 SV=4	PARP1	1	1.25e-07	167.76	2	GQDGIGSK(1)AEK	0.28202
Biological Process	GO:0070925	5	organelle assembly	1.46	0.101453	P62266	135	K	40S ribosomal protein S23 OS=Homo sapiens OX=9606 GN=RPS23 PE=1 SV=3	RPS23	1	1.72e-05	90.306	2	VANVSLLALYK(1)GK	-0.5658
Biological Process	GO:0006807	2	nitrogen compound metabolic process	1.09	0.101725	O14818	52	K	Proteasome subunit alpha type-7 OS=Homo sapiens OX=9606 GN=PSMA7 PE=1 SV=1	PSMA7	1	0.000206097	138.26	2	SVAK(1)LQDER	-1.9406
Biological Process	GO:0006807	2	nitrogen compound metabolic process	1.09	0.101725	P62851	66	K	40S ribosomal protein S25 OS=Homo sapiens OX=9606 GN=RPS25 PE=1 SV=1	RPS25	1	2.96e-09	101.43	2	EVPNYK(1)LITPAVVSER	-3.0284
Biological Process	GO:0006807	2	nitrogen compound metabolic process	1.09	0.101725	P62851	43	K	40S ribosomal protein S25 OS=Homo sapiens OX=9606 GN=RPS25 PE=1 SV=1	RPS25	1	9.33e-08	138.71	2	DK(1)LNNLVLFDK	-0.23041
Biological Process	GO:0006807	2	nitrogen compound metabolic process	1.09	0.101725	P83731	135	K	60S ribosomal protein L24 OS=Homo sapiens OX=9606 GN=RPL24 PE=1 SV=1	RPL24	1	0.00327969	69.905	2	APTK(1)AAPK	-0.69788
Biological Process	GO:0006807	2	nitrogen compound metabolic process	1.09	0.101725	P29401	319	K	Transketolase OS=Homo sapiens OX=9606 GN=TKT PE=1 SV=3	TKT	1	0.00748213	72.492	2	K(1)AYGQALAK	1.2435
Biological Process	GO:0006807	2	nitrogen compound metabolic process	1.09	0.101725	P26373	123	K	60S ribosomal protein L13 OS=Homo sapiens OX=9606 GN=RPL13 PE=1 SV=4	RPL13	1	0.00251938	85.813	2	SK(1)LILFPR	-0.65079
Biological Process	GO:0006807	2	nitrogen compound metabolic process	1.09	0.101725	Q15428	76	K	Splicing factor 3A subunit 2 OS=Homo sapiens OX=9606 GN=SF3A2 PE=1 SV=2	SF3A2	1	2.19e-31	184.37	3	LCLTLHNNEGSYLAHTQGK(1)K	1.6456
Biological Process	GO:0006807	2	nitrogen compound metabolic process	1.09	0.101725	Q15233	243	K	Non-POU domain-containing octamer-binding protein OS=Homo sapiens OX=9606 GN=NONO PE=1 SV=4	NONO	1	9.36e-15	159.46	2	LVIK(1)NQQFHK	0.26508
Biological Process	GO:0006807	2	nitrogen compound metabolic process	1.09	0.101725	P62979	48	K	Ubiquitin-40S ribosomal protein S27a OS=Homo sapiens OX=9606 GN=RPS27A PE=1 SV=2	RPS27A	1	1.65e-06	127.93	2	LIFAGK(1)QLEDGR	-2.8314
Biological Process	GO:0006807	2	nitrogen compound metabolic process	1.09	0.101725	Q9UBE0	195	K	SUMO-activating enzyme subunit 1 OS=Homo sapiens OX=9606 GN=SAE1 PE=1 SV=1	SAE1	1	5e-10	165.09	2	VSQGVEDGPDTK(1)R	-0.35381
Biological Process	GO:0006807	2	nitrogen compound metabolic process	1.09	0.101725	Q9NTI5	1318	K	Sister chromatid cohesion protein PDS5 homolog B OS=Homo sapiens OX=9606 GN=PDS5B PE=1 SV=1	PDS5B	1	9.6e-10	104.86	2	K(1)SGPPAPEEEEEEER	-2.0909
Biological Process	GO:0006807	2	nitrogen compound metabolic process	1.09	0.101725	Q15020	958	K	Squamous cell carcinoma antigen recognized by T-cells 3 OS=Homo sapiens OX=9606 GN=SART3 PE=1 SV=1	SART3	1	5.25e-07	136.94	2	MSNADFAK(1)LFLR	2.397
Biological Process	GO:0070925	5	organelle assembly	1.46	0.101453	P62266	37	K	40S ribosomal protein S23 OS=Homo sapiens OX=9606 GN=RPS23 PE=1 SV=3	RPS23	1	4.76e-08	111.38	3	AHLGTALK(1)ANPFGGASHAK	0.60383
Biological Process	GO:0070925	5	organelle assembly	1.46	0.101453	O75376	1511	K	Nuclear receptor corepressor 1 OS=Homo sapiens OX=9606 GN=NCOR1 PE=1 SV=2	NCOR1	1	1.97e-18	154.09	2	TSDVTISSNK(1)STNHER	-1.5761
Biological Process	GO:0070925	5	organelle assembly	1.46	0.101453	O75376	1152	K	Nuclear receptor corepressor 1 OS=Homo sapiens OX=9606 GN=NCOR1 PE=1 SV=2	NCOR1	1	3.14e-19	150.85	2	GTPTSK(1)ISVESIPSLR	-1.0718
Biological Process	GO:0001667	4	ameboidal-type cell migration	2.21	0.100078	Q9NQW6	148	K	Anillin OS=Homo sapiens OX=9606 GN=ANLN PE=1 SV=2	ANLN	1	0.00243136	98.009	2	MQK(1)LAEQR	-1.8488
Biological Process	GO:0022603	4	regulation of anatomical structure morphogenesis	1.53	0.0983358	P36578	364	K	60S ribosomal protein L4 OS=Homo sapiens OX=9606 GN=RPL4 PE=1 SV=5	RPL4	1	1.82e-12	126.48	2	AAAAAAALQAK(1)SDEK	-0.61345
Biological Process	GO:0022603	4	regulation of anatomical structure morphogenesis	1.53	0.0983358	P78347	219	K	General transcription factor II-I OS=Homo sapiens OX=9606 GN=GTF2I PE=1 SV=2	GTF2I	1	2.69e-12	136.06	2	SILSPGGSCGPIK(1)VK	0.93453
Biological Process	GO:0022603	4	regulation of anatomical structure morphogenesis	1.53	0.0983358	Q9H2P0	1042	K	Activity-dependent neuroprotector homeobox protein OS=Homo sapiens OX=9606 GN=ADNP PE=1 SV=1	ADNP	1	1.26e-14	165.09	2	VEGFWSK(1)DQSQWK	-1.0157
Biological Process	GO:0022603	4	regulation of anatomical structure morphogenesis	1.53	0.0983358	Q13247	101	K	Serine/arginine-rich splicing factor 6 OS=Homo sapiens OX=9606 GN=SRSF6 PE=1 SV=2	SRSF6	1	0.00360304	78.178	2	DK(1)YGPPVR	-0.55325
Biological Process	GO:0022603	4	regulation of anatomical structure morphogenesis	1.53	0.0983358	P09429	157	K	High mobility group protein B1 OS=Homo sapiens OX=9606 GN=HMGB1 PE=1 SV=3	HMGB1	1	0.000173885	126.82	2	YEK(1)DIAAYR	0.40001
Biological Process	GO:0022603	4	regulation of anatomical structure morphogenesis	1.53	0.0983358	P09429	12	K	High mobility group protein B1 OS=Homo sapiens OX=9606 GN=HMGB1 PE=1 SV=3	HMGB1	1	1.79e-33	219.16	2	GK(1)MSSYAFFVQTCR	-1.3153
Biological Process	GO:0022603	4	regulation of anatomical structure morphogenesis	1.53	0.0983358	O60610	1224	K	Protein diaphanous homolog 1 OS=Homo sapiens OX=9606 GN=DIAPH1 PE=1 SV=2	DIAPH1	1	7.25e-14	104.49	2	K(1)AGCAVTSLLASELTK	-1.3328
Biological Process	GO:0022603	4	regulation of anatomical structure morphogenesis	1.53	0.0983358	P35579	1445	K	Myosin-9 OS=Homo sapiens OX=9606 GN=MYH9 PE=1 SV=4	MYH9	1	0.000334539	99.34	2	K(1)FDQLLAEEK	1.7365
Biological Process	GO:0022603	4	regulation of anatomical structure morphogenesis	1.53	0.0983358	P04075	13	K	Fructose-bisphosphate aldolase A OS=Homo sapiens OX=9606 GN=ALDOA PE=1 SV=2	ALDOA	1	5.44e-25	236.42	2	PYQYPALTPEQK(1)K	0.76845
Biological Process	GO:0001667	4	ameboidal-type cell migration	2.21	0.100078	Q01518	317	K	Adenylyl cyclase-associated protein 1 OS=Homo sapiens OX=9606 GN=CAP1 PE=1 SV=5	CAP1	1	0.00156289	71.896	2	K(1)EPAVLELEGK	0.032033
Biological Process	GO:0022603	4	regulation of anatomical structure morphogenesis	1.53	0.0983358	P04075	322	K	Fructose-bisphosphate aldolase A OS=Homo sapiens OX=9606 GN=ALDOA PE=1 SV=2	ALDOA	1	1.93e-05	121.71	2	ENLK(1)AAQEEYVK	1.1493
Biological Process	GO:0022603	4	regulation of anatomical structure morphogenesis	1.53	0.0983358	P23528	92	K	Cofilin-1 OS=Homo sapiens OX=9606 GN=CFL1 PE=1 SV=3	CFL1	1	3.07e-08	145.95	2	YALYDATYETK(1)ESK	2.8321
Biological Process	GO:0022603	4	regulation of anatomical structure morphogenesis	1.53	0.0983358	P23528	22	K	Cofilin-1 OS=Homo sapiens OX=9606 GN=CFL1 PE=1 SV=3	CFL1	1	2.27e-09	142.56	2	K(1)SSTPEEVK	1.3492
Biological Process	GO:0022603	4	regulation of anatomical structure morphogenesis	1.53	0.0983358	P04792	198	K	Heat shock protein beta-1 OS=Homo sapiens OX=9606 GN=HSPB1 PE=1 SV=2	HSPB1	1	8.51e-35	230.5	2	AQLGGPEAAK(1)SDETAAK	-1.8469
Biological Process	GO:0022603	4	regulation of anatomical structure morphogenesis	1.53	0.0983358	Q14247	171	K	Src substrate cortactin OS=Homo sapiens OX=9606 GN=CTTN PE=1 SV=2	CTTN	1	9.97e-19	198.33	2	VDK(1)SAVGFDYQGK	1.4697
Biological Process	GO:0022603	4	regulation of anatomical structure morphogenesis	1.53	0.0983358	Q14247	346	K	Src substrate cortactin OS=Homo sapiens OX=9606 GN=CTTN PE=1 SV=2	CTTN	1	8.19e-17	179.98	2	TVPVEAVTSK(1)TSNIR	0.61224
Biological Process	GO:0022603	4	regulation of anatomical structure morphogenesis	1.53	0.0983358	Q14247	144	K	Src substrate cortactin OS=Homo sapiens OX=9606 GN=CTTN PE=1 SV=2	CTTN	1	2.48e-31	220.06	2	VDQSAVGFEYQGK(1)TEK	-5.9627
Biological Process	GO:0022603	4	regulation of anatomical structure morphogenesis	1.53	0.0983358	Q14247	181	K	Src substrate cortactin OS=Homo sapiens OX=9606 GN=CTTN PE=1 SV=2	CTTN	1	1.28e-24	195.4	2	SAVGFDYQGK(1)TEK	-1.2625
Biological Process	GO:0022603	4	regulation of anatomical structure morphogenesis	1.53	0.0983358	Q14247	107	K	Src substrate cortactin OS=Homo sapiens OX=9606 GN=CTTN PE=1 SV=2	CTTN	1	3.77e-11	135.5	2	SAVGHEYQSK(1)LSK	1.1051
Biological Process	GO:0022603	4	regulation of anatomical structure morphogenesis	1.53	0.0983358	Q14247	152	K	Src substrate cortactin OS=Homo sapiens OX=9606 GN=CTTN PE=1 SV=2	CTTN	1	6.22e-20	191.95	2	HASQK(1)DYSSGFGGK	-2.0177
Biological Process	GO:0022603	4	regulation of anatomical structure morphogenesis	1.53	0.0983358	Q14247	309	K	Src substrate cortactin OS=Homo sapiens OX=9606 GN=CTTN PE=1 SV=2	CTTN	1	0.000139589	137.88	2	GFGGK(1)YGVQK	1.3296
Biological Process	GO:0022603	4	regulation of anatomical structure morphogenesis	1.53	0.0983358	Q92766	640	K	Ras-responsive element-binding protein 1 OS=Homo sapiens OX=9606 GN=RREB1 PE=1 SV=3	RREB1	1	0.0132484	72.355	2	K(1)VLYPCR	1.9968
Biological Process	GO:0006807	2	nitrogen compound metabolic process	1.09	0.101725	Q6P1R4	370	K	tRNA-dihydrouridine(16/17) synthase [NAD(P)(+)]-like OS=Homo sapiens OX=9606 GN=DUS1L PE=1 SV=1	DUS1L	1	1.15e-14	154.09	2	ALEEEEGGTEVLSK(1)NK	-1.6355
Biological Process	GO:0001667	4	ameboidal-type cell migration	2.21	0.100078	P09429	12	K	High mobility group protein B1 OS=Homo sapiens OX=9606 GN=HMGB1 PE=1 SV=3	HMGB1	1	1.79e-33	219.16	2	GK(1)MSSYAFFVQTCR	-1.3153
Biological Process	GO:0001667	4	ameboidal-type cell migration	2.21	0.100078	P35579	1445	K	Myosin-9 OS=Homo sapiens OX=9606 GN=MYH9 PE=1 SV=4	MYH9	1	0.000334539	99.34	2	K(1)FDQLLAEEK	1.7365
Biological Process	GO:0042110	4	T cell activation	2.21	0.100078	P35579	1445	K	Myosin-9 OS=Homo sapiens OX=9606 GN=MYH9 PE=1 SV=4	MYH9	1	0.000334539	99.34	2	K(1)FDQLLAEEK	1.7365
Biological Process	GO:0042110	4	T cell activation	2.21	0.100078	P09429	157	K	High mobility group protein B1 OS=Homo sapiens OX=9606 GN=HMGB1 PE=1 SV=3	HMGB1	1	0.000173885	126.82	2	YEK(1)DIAAYR	0.40001
Biological Process	GO:0042110	4	T cell activation	2.21	0.100078	P09429	12	K	High mobility group protein B1 OS=Homo sapiens OX=9606 GN=HMGB1 PE=1 SV=3	HMGB1	1	1.79e-33	219.16	2	GK(1)MSSYAFFVQTCR	-1.3153
Biological Process	GO:0042110	4	T cell activation	2.21	0.100078	P62753	79	K	40S ribosomal protein S6 OS=Homo sapiens OX=9606 GN=RPS6 PE=1 SV=1	RPS6	1	1.34e-10	135.63	3	LLLSK(1)GHSCYRPR	-1.4993
Biological Process	GO:0042110	4	T cell activation	2.21	0.100078	O75376	1511	K	Nuclear receptor corepressor 1 OS=Homo sapiens OX=9606 GN=NCOR1 PE=1 SV=2	NCOR1	1	1.97e-18	154.09	2	TSDVTISSNK(1)STNHER	-1.5761
Biological Process	GO:0042110	4	T cell activation	2.21	0.100078	O75376	1152	K	Nuclear receptor corepressor 1 OS=Homo sapiens OX=9606 GN=NCOR1 PE=1 SV=2	NCOR1	1	3.14e-19	150.85	2	GTPTSK(1)ISVESIPSLR	-1.0718
Biological Process	GO:0002819	5	regulation of adaptive immune response	2.21	0.100078	P11142	187	K	Heat shock cognate 71 kDa protein OS=Homo sapiens OX=9606 GN=HSPA8 PE=1 SV=1	HSPA8	1	2.67e-15	125.14	2	IINEPTAAAIAYGLDK(1)K	-0.0025093
Biological Process	GO:0002819	5	regulation of adaptive immune response	2.21	0.100078	P09429	157	K	High mobility group protein B1 OS=Homo sapiens OX=9606 GN=HMGB1 PE=1 SV=3	HMGB1	1	0.000173885	126.82	2	YEK(1)DIAAYR	0.40001
Biological Process	GO:0002819	5	regulation of adaptive immune response	2.21	0.100078	P09429	12	K	High mobility group protein B1 OS=Homo sapiens OX=9606 GN=HMGB1 PE=1 SV=3	HMGB1	1	1.79e-33	219.16	2	GK(1)MSSYAFFVQTCR	-1.3153
Biological Process	GO:0002819	5	regulation of adaptive immune response	2.21	0.100078	P14174	78	K	Macrophage migration inhibitory factor OS=Homo sapiens OX=9606 GN=MIF PE=1 SV=4	MIF	1	1.6e-08	142.51	2	SYSK(1)LLCGLLAER	0.30585
Biological Process	GO:0001667	4	ameboidal-type cell migration	2.21	0.100078	P09429	157	K	High mobility group protein B1 OS=Homo sapiens OX=9606 GN=HMGB1 PE=1 SV=3	HMGB1	1	0.000173885	126.82	2	YEK(1)DIAAYR	0.40001
Biological Process	GO:0002819	5	regulation of adaptive immune response	2.21	0.100078	Q9NUQ9	317	K	CYFIP-related Rac1 interactor B OS=Homo sapiens OX=9606 GN=CYRIB PE=1 SV=1	CYRIB	1	0.000244245	84.999	2	HLNDETTSK(1)QIK	3.5644
Biological Process	GO:0050730	8	regulation of peptidyl-tyrosine phosphorylation	2.21	0.100078	Q9H2P0	1042	K	Activity-dependent neuroprotector homeobox protein OS=Homo sapiens OX=9606 GN=ADNP PE=1 SV=1	ADNP	1	1.26e-14	165.09	2	VEGFWSK(1)DQSQWK	-1.0157
Biological Process	GO:0050730	8	regulation of peptidyl-tyrosine phosphorylation	2.21	0.100078	Q13177	62	K	Serine/threonine-protein kinase PAK 2 OS=Homo sapiens OX=9606 GN=PAK2 PE=1 SV=3	PAK2	1	1.23e-13	150.21	2	IISIFSGTEK(1)GSK	0.317
Biological Process	GO:0050730	8	regulation of peptidyl-tyrosine phosphorylation	2.21	0.100078	P14174	78	K	Macrophage migration inhibitory factor OS=Homo sapiens OX=9606 GN=MIF PE=1 SV=4	MIF	1	1.6e-08	142.51	2	SYSK(1)LLCGLLAER	0.30585
Biological Process	GO:0060359	4	response to ammonium ion	2.21	0.100078	P07900	69	K	Heat shock protein HSP 90-alpha OS=Homo sapiens OX=9606 GN=HSP90AA1 PE=1 SV=5	HSP90AA1	1	3.56e-11	115.04	2	YESLTDPSK(1)LDSGK	1.4646
Biological Process	GO:0060359	4	response to ammonium ion	2.21	0.100078	P07900	615	K	Heat shock protein HSP 90-alpha OS=Homo sapiens OX=9606 GN=HSP90AA1 PE=1 SV=5	HSP90AA1	1	0.00114129	131.3	2	IMK(1)AQALR	-2.0603
Biological Process	GO:0060359	4	response to ammonium ion	2.21	0.100078	P07900	283	K	Heat shock protein HSP 90-alpha OS=Homo sapiens OX=9606 GN=HSP90AA1 PE=1 SV=5	HSP90AA1	1	1.51e-30	241.63	2	EK(1)YIDQEELNK	-0.79727
Biological Process	GO:0060359	4	response to ammonium ion	2.21	0.100078	P04406	194	K	Glyceraldehyde-3-phosphate dehydrogenase OS=Homo sapiens OX=9606 GN=GAPDH PE=1 SV=3	GAPDH	1	4.9e-07	154.81	2	TVDGPSGK(1)LWR	-0.38226
Biological Process	GO:0060359	4	response to ammonium ion	2.21	0.100078	P04406	215	K	Glyceraldehyde-3-phosphate dehydrogenase OS=Homo sapiens OX=9606 GN=GAPDH PE=1 SV=3	GAPDH	1	1.41e-24	178.03	2	GALQNIIPASTGAAK(1)AVGK	-0.43727
Biological Process	GO:0060359	4	response to ammonium ion	2.21	0.100078	P09874	105	K	Poly [ADP-ribose] polymerase 1 OS=Homo sapiens OX=9606 GN=PARP1 PE=1 SV=4	PARP1	1	1.25e-07	167.76	2	GQDGIGSK(1)AEK	0.28202
Biological Process	GO:0060359	4	response to ammonium ion	2.21	0.100078	O60610	1224	K	Protein diaphanous homolog 1 OS=Homo sapiens OX=9606 GN=DIAPH1 PE=1 SV=2	DIAPH1	1	7.25e-14	104.49	2	K(1)AGCAVTSLLASELTK	-1.3328
Biological Process	GO:0050730	8	regulation of peptidyl-tyrosine phosphorylation	2.21	0.100078	Q92598	471	K	Heat shock protein 105 kDa OS=Homo sapiens OX=9606 GN=HSPH1 PE=1 SV=1	HSPH1	1	1.12e-14	156.14	2	FVVQNVSAQK(1)DGEK	1.2272
Biological Process	GO:0022603	4	regulation of anatomical structure morphogenesis	1.53	0.0983358	Q14247	208	K	Src substrate cortactin OS=Homo sapiens OX=9606 GN=CTTN PE=1 SV=2	CTTN	1	1.34e-32	183.08	2	VDK(1)SAVGFEYQGK	-1.7889
Biological Process	GO:0006807	2	nitrogen compound metabolic process	1.09	0.101725	O15371	53	K	Eukaryotic translation initiation factor 3 subunit D OS=Homo sapiens OX=9606 GN=EIF3D PE=1 SV=1	EIF3D	1	3.92e-10	154.66	2	VADWTGATYQDK(1)R	-0.35731
Biological Process	GO:0006807	2	nitrogen compound metabolic process	1.09	0.101725	P46063	626	K	ATP-dependent DNA helicase Q1 OS=Homo sapiens OX=9606 GN=RECQL PE=1 SV=3	RECQL	1	2.97e-22	211.84	2	K(1)AANMLQQSGSK	1.2787
Biological Process	GO:0006807	2	nitrogen compound metabolic process	1.09	0.101725	P62750	7	K	60S ribosomal protein L23a OS=Homo sapiens OX=9606 GN=RPL23A PE=1 SV=1	RPL23A	1	0.00174282	118.06	2	K(1)EAPAPPK	-1.7243
Biological Process	GO:0006807	2	nitrogen compound metabolic process	1.09	0.101725	P08237	678	K	ATP-dependent 6-phosphofructokinase, muscle type OS=Homo sapiens OX=9606 GN=PFKM PE=1 SV=2	PFKM	1	0.000272742	114.64	2	NFATK(1)MGAK	0.19748
Biological Process	GO:0006807	2	nitrogen compound metabolic process	1.09	0.101725	Q96PZ0	34	K	Pseudouridylate synthase 7 homolog OS=Homo sapiens OX=9606 GN=PUS7 PE=1 SV=2	PUS7	1	0.000254234	76.572	2	QK(1)LSECSLTK	-1.4292
Biological Process	GO:0006807	2	nitrogen compound metabolic process	1.09	0.101725	P07355	49	K	Annexin A2 OS=Homo sapiens OX=9606 GN=ANXA2 PE=1 SV=2	ANXA2	1	1.44e-47	252.02	2	TK(1)GVDEVTIVNILTNR	0.50183
Biological Process	GO:0006807	2	nitrogen compound metabolic process	1.09	0.101725	P35269	421	K	General transcription factor IIF subunit 1 OS=Homo sapiens OX=9606 GN=GTF2F1 PE=1 SV=2	GTF2F1	1	0.000465135	105.04	2	VSEMPAAK(1)R	2.9791
Biological Process	GO:0006807	2	nitrogen compound metabolic process	1.09	0.101725	Q9GZL7	239	K	Ribosome biogenesis protein WDR12 OS=Homo sapiens OX=9606 GN=WDR12 PE=1 SV=2	WDR12	1	0.000397179	99.34	2	QK(1)TEQLGLTR	-2.2583
Biological Process	GO:0006807	2	nitrogen compound metabolic process	1.09	0.101725	P35579	1445	K	Myosin-9 OS=Homo sapiens OX=9606 GN=MYH9 PE=1 SV=4	MYH9	1	0.000334539	99.34	2	K(1)FDQLLAEEK	1.7365
Biological Process	GO:0006807	2	nitrogen compound metabolic process	1.09	0.101725	P04406	194	K	Glyceraldehyde-3-phosphate dehydrogenase OS=Homo sapiens OX=9606 GN=GAPDH PE=1 SV=3	GAPDH	1	4.9e-07	154.81	2	TVDGPSGK(1)LWR	-0.38226
Biological Process	GO:0006807	2	nitrogen compound metabolic process	1.09	0.101725	P04406	215	K	Glyceraldehyde-3-phosphate dehydrogenase OS=Homo sapiens OX=9606 GN=GAPDH PE=1 SV=3	GAPDH	1	1.41e-24	178.03	2	GALQNIIPASTGAAK(1)AVGK	-0.43727
Biological Process	GO:0006807	2	nitrogen compound metabolic process	1.09	0.101725	Q15126	69	K	Phosphomevalonate kinase OS=Homo sapiens OX=9606 GN=PMVK PE=1 SV=3	PMVK	1	3.41e-08	164.31	2	LLDTSTYK(1)EAFR	2.3345
Biological Process	GO:0006807	2	nitrogen compound metabolic process	1.09	0.101725	P40926	239	K	Malate dehydrogenase, mitochondrial OS=Homo sapiens OX=9606 GN=MDH2 PE=1 SV=3	MDH2	1	5.21e-05	105.94	2	IQEAGTEVVK(1)AK	-3.0025
Biological Process	GO:0006807	2	nitrogen compound metabolic process	1.09	0.101725	Q13838	334	K	Spliceosome RNA helicase DDX39B OS=Homo sapiens OX=9606 GN=DDX39B PE=1 SV=1	DDX39B	1	0.000280225	96.311	2	YQQFK(1)DFQR	-2.8381
Biological Process	GO:0006807	2	nitrogen compound metabolic process	1.09	0.101725	O75376	1511	K	Nuclear receptor corepressor 1 OS=Homo sapiens OX=9606 GN=NCOR1 PE=1 SV=2	NCOR1	1	1.97e-18	154.09	2	TSDVTISSNK(1)STNHER	-1.5761
Biological Process	GO:0006807	2	nitrogen compound metabolic process	1.09	0.101725	O75376	1152	K	Nuclear receptor corepressor 1 OS=Homo sapiens OX=9606 GN=NCOR1 PE=1 SV=2	NCOR1	1	3.14e-19	150.85	2	GTPTSK(1)ISVESIPSLR	-1.0718
Biological Process	GO:0006807	2	nitrogen compound metabolic process	1.09	0.101725	Q96I25	245	K	Splicing factor 45 OS=Homo sapiens OX=9606 GN=RBM17 PE=1 SV=1	RBM17	1	0.00115857	109.11	2	IMQK(1)YGFR	-1.8062
Biological Process	GO:0006807	2	nitrogen compound metabolic process	1.09	0.101725	Q9NVR2	239	K	Integrator complex subunit 10 OS=Homo sapiens OX=9606 GN=INTS10 PE=1 SV=2	INTS10	1	0.000409814	73.891	2	SSQK(1)YIIEGLTEK	-0.32607
Biological Process	GO:0006807	2	nitrogen compound metabolic process	1.09	0.101725	P78347	219	K	General transcription factor II-I OS=Homo sapiens OX=9606 GN=GTF2I PE=1 SV=2	GTF2I	1	2.69e-12	136.06	2	SILSPGGSCGPIK(1)VK	0.93453
Biological Process	GO:0006807	2	nitrogen compound metabolic process	1.09	0.101725	Q86YP4	585	K	Transcriptional repressor p66-alpha OS=Homo sapiens OX=9606 GN=GATAD2A PE=1 SV=1	GATAD2A	1	6.03e-05	101.52	3	K(1)TPLSTGGTLAFVSPSLAVHK	3.8598
Biological Process	GO:0006807	2	nitrogen compound metabolic process	1.09	0.101725	Q86YP4	499	K	Transcriptional repressor p66-alpha OS=Homo sapiens OX=9606 GN=GATAD2A PE=1 SV=1	GATAD2A	1	2.81e-05	110.44	2	AEPTAAPHPVLK(1)QVIK	-6.8751
Biological Process	GO:0006807	2	nitrogen compound metabolic process	1.09	0.101725	P39023	300	K	60S ribosomal protein L3 OS=Homo sapiens OX=9606 GN=RPL3 PE=1 SV=2	RPL3	1	3.93e-12	104.04	2	LIK(1)NNASTDYDLSDK	-0.23291
Biological Process	GO:0006807	2	nitrogen compound metabolic process	1.09	0.101725	P46782	47	K	40S ribosomal protein S5 OS=Homo sapiens OX=9606 GN=RPS5 PE=1 SV=4	RPS5	1	0.0011856	90.263	2	YAK(1)YLPHSAGR	-0.12706
Biological Process	GO:0006807	2	nitrogen compound metabolic process	1.09	0.101725	P05455	328	K	Lupus La protein OS=Homo sapiens OX=9606 GN=SSB PE=1 SV=2	SSB	1	1.52e-42	257.01	2	IIEDQQESLNK(1)WK	-1.2482
Biological Process	GO:0006807	2	nitrogen compound metabolic process	1.09	0.101725	Q86XP3	195	K	ATP-dependent RNA helicase DDX42 OS=Homo sapiens OX=9606 GN=DDX42 PE=1 SV=1	DDX42	1	4.23e-08	96.183	3	K(1)IIDPLPPIDHSEIDYPPFEK	1.0754
Biological Process	GO:0006807	2	nitrogen compound metabolic process	1.09	0.101725	P46777	276	K	60S ribosomal protein L5 OS=Homo sapiens OX=9606 GN=RPL5 PE=1 SV=3	RPL5	1	0.0163663	96.51	2	MSLAQK(1)K	-1.559
Biological Process	GO:0006807	2	nitrogen compound metabolic process	1.09	0.101725	Q01813	688	K	ATP-dependent 6-phosphofructokinase, platelet type OS=Homo sapiens OX=9606 GN=PFKP PE=1 SV=2	PFKP	1	1.13e-06	192.6	2	NFGTK(1)ISAR	-1.6865
Biological Process	GO:0006807	2	nitrogen compound metabolic process	1.09	0.101725	P35659	57	K	Protein DEK OS=Homo sapiens OX=9606 GN=DEK PE=1 SV=1	DEK	1	0.00113859	108.92	2	SLIVEGK(1)R	-1.8078
Biological Process	GO:0006807	2	nitrogen compound metabolic process	1.09	0.101725	P30101	129	K	Protein disulfide-isomerase A3 OS=Homo sapiens OX=9606 GN=PDIA3 PE=1 SV=4	PDIA3	1	0.000256226	85.622	2	TADGIVSHLK(1)K	-3.2404
Biological Process	GO:0006807	2	nitrogen compound metabolic process	1.09	0.101725	Q29RF7	1315	K	Sister chromatid cohesion protein PDS5 homolog A OS=Homo sapiens OX=9606 GN=PDS5A PE=1 SV=1	PDS5A	1	6.11e-31	195.98	2	AAVGQESPGGLEAGNAK(1)APK	0.31
Biological Process	GO:0006807	2	nitrogen compound metabolic process	1.09	0.101725	Q96PK6	600	K	RNA-binding protein 14 OS=Homo sapiens OX=9606 GN=RBM14 PE=1 SV=2	RBM14	1	0.00859816	80.294	2	AVAMSK(1)R	0.39544
Biological Process	GO:0006807	2	nitrogen compound metabolic process	1.09	0.101725	P60866	8	K	40S ribosomal protein S20 OS=Homo sapiens OX=9606 GN=RPS20 PE=1 SV=1	RPS20	1	1.51e-22	175.68	2	DTGK(1)TPVEPEVAIHR	-1.0846
Biological Process	GO:0006807	2	nitrogen compound metabolic process	1.09	0.101725	Q04637	524	K	Eukaryotic translation initiation factor 4 gamma 1 OS=Homo sapiens OX=9606 GN=EIF4G1 PE=1 SV=4	EIF4G1	1	9.06e-07	128.57	2	K(1)EAVGDLLDAFK	-1.2162
Biological Process	GO:0006807	2	nitrogen compound metabolic process	1.09	0.101725	Q13616	74	K	Cullin-1 OS=Homo sapiens OX=9606 GN=CUL1 PE=1 SV=2	CUL1	1	6.94e-06	94.63	2	K(1)GQTPGGAQFVGLELYK	-2.7611
Biological Process	GO:0006807	2	nitrogen compound metabolic process	1.09	0.101725	Q13247	101	K	Serine/arginine-rich splicing factor 6 OS=Homo sapiens OX=9606 GN=SRSF6 PE=1 SV=2	SRSF6	1	0.00360304	78.178	2	DK(1)YGPPVR	-0.55325
Biological Process	GO:0006807	2	nitrogen compound metabolic process	1.09	0.101725	P18124	9	K	60S ribosomal protein L7 OS=Homo sapiens OX=9606 GN=RPL7 PE=1 SV=1	RPL7	1	1.79e-11	171.09	2	K(1)EVPAVPETLK	-4.0737
Biological Process	GO:0006807	2	nitrogen compound metabolic process	1.09	0.101725	Q9BZE4	29	K	Nucleolar GTP-binding protein 1 OS=Homo sapiens OX=9606 GN=GTPBP4 PE=1 SV=3	GTPBP4	1	0.00917067	72.038	2	K(1)TPTVIHK	-0.14992
Biological Process	GO:0006807	2	nitrogen compound metabolic process	1.09	0.101725	P52272	651	K	Heterogeneous nuclear ribonucleoprotein M OS=Homo sapiens OX=9606 GN=HNRNPM PE=1 SV=3	HNRNPM	1	0.00092149	113.1	2	K(1)ACQIFVR	-2.1543
Biological Process	GO:0006807	2	nitrogen compound metabolic process	1.09	0.101725	P18669	100	K	Phosphoglycerate mutase 1 OS=Homo sapiens OX=9606 GN=PGAM1 PE=1 SV=2	PGAM1	1	5.07e-38	238.93	2	HYGGLTGLNK(1)AETAAK	-1.6459
Biological Process	GO:0006807	2	nitrogen compound metabolic process	1.09	0.101725	O00148	35	K	ATP-dependent RNA helicase DDX39A OS=Homo sapiens OX=9606 GN=DDX39A PE=1 SV=2	DDX39A	1	2.94e-12	141.88	2	DIK(1)GSYVSIHSSGFR	-1.8488
Biological Process	GO:0006807	2	nitrogen compound metabolic process	1.09	0.101725	P68104	172	K	Elongation factor 1-alpha 1 OS=Homo sapiens OX=9606 GN=EEF1A1 PE=1 SV=1	EEF1A1	1	2.79e-07	95.138	2	YEEIVK(1)EVSTYIK	0.39692
Biological Process	GO:0006807	2	nitrogen compound metabolic process	1.09	0.101725	P04075	13	K	Fructose-bisphosphate aldolase A OS=Homo sapiens OX=9606 GN=ALDOA PE=1 SV=2	ALDOA	1	5.44e-25	236.42	2	PYQYPALTPEQK(1)K	0.76845
Biological Process	GO:0006807	2	nitrogen compound metabolic process	1.09	0.101725	P04075	322	K	Fructose-bisphosphate aldolase A OS=Homo sapiens OX=9606 GN=ALDOA PE=1 SV=2	ALDOA	1	1.93e-05	121.71	2	ENLK(1)AAQEEYVK	1.1493
Biological Process	GO:0006807	2	nitrogen compound metabolic process	1.09	0.101725	P07900	69	K	Heat shock protein HSP 90-alpha OS=Homo sapiens OX=9606 GN=HSP90AA1 PE=1 SV=5	HSP90AA1	1	3.56e-11	115.04	2	YESLTDPSK(1)LDSGK	1.4646
Biological Process	GO:0006807	2	nitrogen compound metabolic process	1.09	0.101725	P07900	615	K	Heat shock protein HSP 90-alpha OS=Homo sapiens OX=9606 GN=HSP90AA1 PE=1 SV=5	HSP90AA1	1	0.00114129	131.3	2	IMK(1)AQALR	-2.0603
Biological Process	GO:0006807	2	nitrogen compound metabolic process	1.09	0.101725	P07900	283	K	Heat shock protein HSP 90-alpha OS=Homo sapiens OX=9606 GN=HSP90AA1 PE=1 SV=5	HSP90AA1	1	1.51e-30	241.63	2	EK(1)YIDQEELNK	-0.79727
Biological Process	GO:0006807	2	nitrogen compound metabolic process	1.09	0.101725	P39748	345	K	Flap endonuclease 1 OS=Homo sapiens OX=9606 GN=FEN1 PE=1 SV=1	FEN1	1	3.51e-09	123.99	2	LDDFFK(1)VTGSLSSAK	-1.4205
Biological Process	GO:0006807	2	nitrogen compound metabolic process	1.09	0.101725	P49773	21	K	Histidine triad nucleotide-binding protein 1 OS=Homo sapiens OX=9606 GN=HINT1 PE=1 SV=2	HINT1	1	2.8e-06	101.82	2	PGGDTIFGK(1)IIR	-0.58359
Biological Process	GO:0006807	2	nitrogen compound metabolic process	1.09	0.101725	Q12789	521	K	General transcription factor 3C polypeptide 1 OS=Homo sapiens OX=9606 GN=GTF3C1 PE=1 SV=4	GTF3C1	1	1.06e-05	102.55	2	GGWK(1)VVNLHPLK	-1.4037
Biological Process	GO:0006807	2	nitrogen compound metabolic process	1.09	0.101725	P46783	107	K	40S ribosomal protein S10 OS=Homo sapiens OX=9606 GN=RPS10 PE=1 SV=1	RPS10	1	4.13e-05	102.55	3	PK(1)GLEGERPAR	0.57863
Biological Process	GO:0006807	2	nitrogen compound metabolic process	1.09	0.101725	P47914	103	K	60S ribosomal protein L29 OS=Homo sapiens OX=9606 GN=RPL29 PE=1 SV=2	RPL29	1	0.00145328	65.156	2	LAYIAHPK(1)LGK	0.40881
Biological Process	GO:0006807	2	nitrogen compound metabolic process	1.09	0.101725	P47914	134	K	60S ribosomal protein L29 OS=Homo sapiens OX=9606 GN=RPL29 PE=1 SV=2	RPL29	1	1.13e-19	164.22	2	DQTK(1)AQAAAPASVPAQAPK	-1.1003
Biological Process	GO:0006807	2	nitrogen compound metabolic process	1.09	0.101725	P11142	187	K	Heat shock cognate 71 kDa protein OS=Homo sapiens OX=9606 GN=HSPA8 PE=1 SV=1	HSPA8	1	2.67e-15	125.14	2	IINEPTAAAIAYGLDK(1)K	-0.0025093
Biological Process	GO:0006807	2	nitrogen compound metabolic process	1.09	0.101725	P62937	125	K	Peptidyl-prolyl cis-trans isomerase A OS=Homo sapiens OX=9606 GN=PPIA PE=1 SV=2	PPIA	1	4.61e-07	117.45	2	TEWLDGK(1)HVVFGK	-2.4749
Biological Process	GO:0006807	2	nitrogen compound metabolic process	1.09	0.101725	P62937	82	K	Peptidyl-prolyl cis-trans isomerase A OS=Homo sapiens OX=9606 GN=PPIA PE=1 SV=2	PPIA	1	1.07e-12	146.58	2	SIYGEK(1)FEDENFILK	-0.59203
Biological Process	GO:0006807	2	nitrogen compound metabolic process	1.09	0.101725	P62937	49	K	Peptidyl-prolyl cis-trans isomerase A OS=Homo sapiens OX=9606 GN=PPIA PE=1 SV=2	PPIA	1	0.000382284	92.732	2	GFGYK(1)GSCFHR	-1.5134
Biological Process	GO:0006807	2	nitrogen compound metabolic process	1.09	0.101725	Q9P2J5	970	K	Leucine--tRNA ligase, cytoplasmic OS=Homo sapiens OX=9606 GN=LARS1 PE=1 SV=2	LARS1	1	1.35e-34	195.98	2	LPDNK(1)VIASELGSMPELK	-1.3079
Biological Process	GO:0006807	2	nitrogen compound metabolic process	1.09	0.101725	O14744	240	K	Protein arginine N-methyltransferase 5 OS=Homo sapiens OX=9606 GN=PRMT5 PE=1 SV=4	PRMT5	1	2.25e-08	154.66	2	AAILPTSIFLTNK(1)K	-5.4535
Biological Process	GO:0006807	2	nitrogen compound metabolic process	1.09	0.101725	P50914	177	K	60S ribosomal protein L14 OS=Homo sapiens OX=9606 GN=RPL14 PE=1 SV=4	RPL14	1	5.23e-10	185.47	2	APAQK(1)VPAQK	-4.4102
Biological Process	GO:0006807	2	nitrogen compound metabolic process	1.09	0.101725	O60832	443	K	H/ACA ribonucleoprotein complex subunit DKC1 OS=Homo sapiens OX=9606 GN=DKC1 PE=1 SV=3	DKC1	1	7.58e-05	84.999	2	APQVVAEAAK(1)TAK	2.3129
Biological Process	GO:0006807	2	nitrogen compound metabolic process	1.09	0.101725	O60832	11	K	H/ACA ribonucleoprotein complex subunit DKC1 OS=Homo sapiens OX=9606 GN=DKC1 PE=1 SV=3	DKC1	1	0.00012707	81.163	2	ADAEVIILPK(1)K	-1.5769
Biological Process	GO:0006807	2	nitrogen compound metabolic process	1.09	0.101725	Q9Y570	30	K	Protein phosphatase methylesterase 1 OS=Homo sapiens OX=9606 GN=PPME1 PE=1 SV=3	PPME1	1	3.85e-31	198.04	3	LPSRPPLPGSGGSQSGAK(1)MR	0.293
Biological Process	GO:0006807	2	nitrogen compound metabolic process	1.09	0.101725	P61247	249	K	40S ribosomal protein S3a OS=Homo sapiens OX=9606 GN=RPS3A PE=1 SV=2	RPS3A	1	0.000878995	71.066	2	ATGDETGAK(1)VER	1.3141
Biological Process	GO:0006807	2	nitrogen compound metabolic process	1.09	0.101725	P62937	28	K	Peptidyl-prolyl cis-trans isomerase A OS=Homo sapiens OX=9606 GN=PPIA PE=1 SV=2	PPIA	1	2.86e-07	138.23	2	VSFELFADK(1)VPK	0.84126
Biological Process	GO:0006807	2	nitrogen compound metabolic process	1.09	0.101725	P20290	57	K	Transcription factor BTF3 OS=Homo sapiens OX=9606 GN=BTF3 PE=1 SV=1	BTF3	1	0.00034636	97.033	2	LAK(1)LQAQVR	-2.5604
Biological Process	GO:0006807	2	nitrogen compound metabolic process	1.09	0.101725	P12956	553	K	X-ray repair cross-complementing protein 6 OS=Homo sapiens OX=9606 GN=XRCC6 PE=1 SV=2	XRCC6	1	4.55e-27	278.37	3	KHDNEGSGSK(1)RPK	1.6796
Biological Process	GO:0006807	2	nitrogen compound metabolic process	1.09	0.101725	P46776	94	K	60S ribosomal protein L27a OS=Homo sapiens OX=9606 GN=RPL27A PE=1 SV=2	RPL27A	1	1.25e-05	117.45	2	NK(1)TGAAPIIDVVR	-1.2096
Biological Process	GO:0006807	2	nitrogen compound metabolic process	1.09	0.101725	P00558	131	K	Phosphoglycerate kinase 1 OS=Homo sapiens OX=9606 GN=PGK1 PE=1 SV=3	PGK1	1	3.71e-05	112.8	2	FHVEEEGK(1)GK	0.5502
Biological Process	GO:0006807	2	nitrogen compound metabolic process	1.09	0.101725	Q13177	62	K	Serine/threonine-protein kinase PAK 2 OS=Homo sapiens OX=9606 GN=PAK2 PE=1 SV=3	PAK2	1	1.23e-13	150.21	2	IISIFSGTEK(1)GSK	0.317
Biological Process	GO:0006807	2	nitrogen compound metabolic process	1.09	0.101725	P25398	102	K	40S ribosomal protein S12 OS=Homo sapiens OX=9606 GN=RPS12 PE=1 SV=3	RPS12	1	0.000151618	75.474	2	K(1)VVGCSCVVVK	-0.48376
Biological Process	GO:0006807	2	nitrogen compound metabolic process	1.09	0.101725	P23246	211	K	Splicing factor, proline- and glutamine-rich OS=Homo sapiens OX=9606 GN=SFPQ PE=1 SV=2	SFPQ	1	0.00733632	67.464	2	GGK(1)MPGGPK	2.2228
Biological Process	GO:0006807	2	nitrogen compound metabolic process	1.09	0.101725	P23246	703	K	Splicing factor, proline- and glutamine-rich OS=Homo sapiens OX=9606 GN=SFPQ PE=1 SV=2	SFPQ	1	2e-14	207.67	2	GREEYEGPNK(1)K	1.6302
Biological Process	GO:0006807	2	nitrogen compound metabolic process	1.09	0.101725	P35637	316	K	RNA-binding protein FUS OS=Homo sapiens OX=9606 GN=FUS PE=1 SV=1	FUS	1	1.7e-18	176.97	2	K(1)TGQPMINLYTDR	-2.7015
Biological Process	GO:0006807	2	nitrogen compound metabolic process	1.09	0.101725	Q13416	224	K	Origin recognition complex subunit 2 OS=Homo sapiens OX=9606 GN=ORC2 PE=1 SV=2	ORC2	1	0.00012232	82.437	2	VVSAPVGK(1)ETPSK	1.7334
Biological Process	GO:0006807	2	nitrogen compound metabolic process	1.09	0.101725	Q02543	136	K	60S ribosomal protein L18a OS=Homo sapiens OX=9606 GN=RPL18A PE=1 SV=2	RPL18A	1	0.000153112	126.82	2	VEEIAASK(1)CR	-0.0024469
Biological Process	GO:0006807	2	nitrogen compound metabolic process	1.09	0.101725	Q6P6C2	147	K	RNA demethylase ALKBH5 OS=Homo sapiens OX=9606 GN=ALKBH5 PE=1 SV=2	ALKBH5	1	4.46e-14	172.51	2	YFFGEGYTYGAQLQK(1)R	-2.8764
Biological Process	GO:0006807	2	nitrogen compound metabolic process	1.09	0.101725	P46063	637	K	ATP-dependent DNA helicase Q1 OS=Homo sapiens OX=9606 GN=RECQL PE=1 SV=3	RECQL	1	1.26e-47	265.34	2	AANMLQQSGSK(1)NTGAK	0.11212
Biological Process	GO:0006807	2	nitrogen compound metabolic process	1.09	0.101725	P11387	150	K	DNA topoisomerase 1 OS=Homo sapiens OX=9606 GN=TOP1 PE=1 SV=2	TOP1	0.99981	2.83e-29	195.58	2	DEDDADYKPK(1)K	2.5256
Biological Process	GO:0006807	2	nitrogen compound metabolic process	1.09	0.101725	P36578	364	K	60S ribosomal protein L4 OS=Homo sapiens OX=9606 GN=RPL4 PE=1 SV=5	RPL4	1	1.82e-12	126.48	2	AAAAAAALQAK(1)SDEK	-0.61345
Biological Process	GO:0006807	2	nitrogen compound metabolic process	1.09	0.101725	O94906	178	K	Pre-mRNA-processing factor 6 OS=Homo sapiens OX=9606 GN=PRPF6 PE=1 SV=1	PRPF6	1	8.12e-09	140.57	2	YEK(1)LTPVPDSFFAK	-0.38419
Biological Process	GO:0006807	2	nitrogen compound metabolic process	1.09	0.101725	P62266	135	K	40S ribosomal protein S23 OS=Homo sapiens OX=9606 GN=RPS23 PE=1 SV=3	RPS23	1	1.72e-05	90.306	2	VANVSLLALYK(1)GK	-0.5658
Biological Process	GO:0006807	2	nitrogen compound metabolic process	1.09	0.101725	P62266	37	K	40S ribosomal protein S23 OS=Homo sapiens OX=9606 GN=RPS23 PE=1 SV=3	RPS23	1	4.76e-08	111.38	3	AHLGTALK(1)ANPFGGASHAK	0.60383
Biological Process	GO:0006807	2	nitrogen compound metabolic process	1.09	0.101725	Q8NE71	39	K	ATP-binding cassette sub-family F member 1 OS=Homo sapiens OX=9606 GN=ABCF1 PE=1 SV=2	ABCF1	1	1.16e-08	119.43	2	K(1)TFFEELAVEDK	1.5967
Biological Process	GO:0006807	2	nitrogen compound metabolic process	1.09	0.101725	Q92766	640	K	Ras-responsive element-binding protein 1 OS=Homo sapiens OX=9606 GN=RREB1 PE=1 SV=3	RREB1	1	0.0132484	72.355	2	K(1)VLYPCR	1.9968
Biological Process	GO:0006807	2	nitrogen compound metabolic process	1.09	0.101725	Q9ULU4	508	K	Protein kinase C-binding protein 1 OS=Homo sapiens OX=9606 GN=ZMYND8 PE=1 SV=2	ZMYND8	1	4.88e-16	120.75	2	TDK(1)TSTTGSILNLNLDR	-4.8047
Biological Process	GO:0006807	2	nitrogen compound metabolic process	1.09	0.101725	P51610	813	K	Host cell factor 1 OS=Homo sapiens OX=9606 GN=HCFC1 PE=1 SV=2	HCFC1	1	6.93e-35	215.61	2	VMTSGTGAPAK(1)IITAVPK	-0.0024378
Biological Process	GO:0006807	2	nitrogen compound metabolic process	1.09	0.101725	P51610	836	K	Host cell factor 1 OS=Homo sapiens OX=9606 GN=HCFC1 PE=1 SV=2	HCFC1	1	1.52e-19	147.94	3	IATGHGQQGVTQVVLK(1)GAPGQPGTILR	1.8564
Biological Process	GO:0006807	2	nitrogen compound metabolic process	1.09	0.101725	P31943	200	K	Heterogeneous nuclear ribonucleoprotein H OS=Homo sapiens OX=9606 GN=HNRNPH1 PE=1 SV=4	HNRNPH1	1	0.00184741	127.95	2	K(1)LMAMQR	0.83083
Biological Process	GO:0006807	2	nitrogen compound metabolic process	1.09	0.101725	P62241	37	K	40S ribosomal protein S8 OS=Homo sapiens OX=9606 GN=RPS8 PE=1 SV=2	RPS8	1	0.000139921	138.26	2	PAANTK(1)IGPR	0.47555
Biological Process	GO:0006807	2	nitrogen compound metabolic process	1.09	0.101725	P13639	439	K	Elongation factor 2 OS=Homo sapiens OX=9606 GN=EEF2 PE=1 SV=4	EEF2	1	0.000558717	81.335	2	K(1)EDLYLKPIQR	-1.2539
Biological Process	GO:0006807	2	nitrogen compound metabolic process	1.09	0.101725	P22061	4	K	Protein-L-isoaspartate(D-aspartate) O-methyltransferase OS=Homo sapiens OX=9606 GN=PCMT1 PE=1 SV=4	PCMT1	1	2.21e-13	145.08	3	AWK(1)SGGASHSELIHNLR	-2.2969
Biological Process	GO:0006807	2	nitrogen compound metabolic process	1.09	0.101725	Q00839	21	K	Heterogeneous nuclear ribonucleoprotein U OS=Homo sapiens OX=9606 GN=HNRNPU PE=1 SV=6	HNRNPU	1	0.000283268	143.39	2	VSELKEELK(1)K	-0.063077
Biological Process	GO:0006807	2	nitrogen compound metabolic process	1.09	0.101725	Q00839	352	K	Heterogeneous nuclear ribonucleoprotein U OS=Homo sapiens OX=9606 GN=HNRNPU PE=1 SV=6	HNRNPU	1	3.5e-08	128.57	3	HLYTK(1)DIDIHEVR	-2.0167
Biological Process	GO:0006807	2	nitrogen compound metabolic process	1.09	0.101725	P55884	257	K	Eukaryotic translation initiation factor 3 subunit B OS=Homo sapiens OX=9606 GN=EIF3B PE=1 SV=3	EIF3B	1	0.002256	96.311	2	LDK(1)QHTFR	1.6734
Biological Process	GO:0006807	2	nitrogen compound metabolic process	1.09	0.101725	Q14839	1206	K	Chromodomain-helicase-DNA-binding protein 4 OS=Homo sapiens OX=9606 GN=CHD4 PE=1 SV=2	CHD4	1	2.41e-16	162.21	2	PGLGSK(1)TGSMSK	1.0046
Biological Process	GO:0006807	2	nitrogen compound metabolic process	1.09	0.101725	Q9UHX1	454	K	Poly(U)-binding-splicing factor PUF60 OS=Homo sapiens OX=9606 GN=PUF60 PE=1 SV=1	PUF60	1	1.59e-06	134.85	2	HMVMQK(1)LLR	-0.60231
Biological Process	GO:0006807	2	nitrogen compound metabolic process	1.09	0.101725	P28340	998	K	DNA polymerase delta catalytic subunit OS=Homo sapiens OX=9606 GN=POLD1 PE=1 SV=2	POLD1	1	2.26e-12	153.25	2	TVLTGK(1)VGGLLAFAK	-0.91417
Biological Process	GO:0006807	2	nitrogen compound metabolic process	1.09	0.101725	Q96T37	762	K	RNA-binding protein 15 OS=Homo sapiens OX=9606 GN=RBM15 PE=1 SV=2	RBM15	1	9.13e-25	165.72	2	SDGSAPSTSTASSK(1)LK	-2.6026
Biological Process	GO:0006807	2	nitrogen compound metabolic process	1.09	0.101725	P62826	71	K	GTP-binding nuclear protein Ran OS=Homo sapiens OX=9606 GN=RAN PE=1 SV=3	RAN	1	8.64e-59	301.74	2	FNVWDTAGQEK(1)FGGLR	-0.53054
Biological Process	GO:0006807	2	nitrogen compound metabolic process	1.09	0.101725	O00571	55	K	ATP-dependent RNA helicase DDX3X OS=Homo sapiens OX=9606 GN=DDX3X PE=1 SV=3	DDX3X	1	4.99e-09	144.51	2	GFYDK(1)DSSGWSSSK	2.591
Biological Process	GO:0006807	2	nitrogen compound metabolic process	1.09	0.101725	Q13595	198	K	Transformer-2 protein homolog alpha OS=Homo sapiens OX=9606 GN=TRA2A PE=1 SV=1	TRA2A	1	0.00387209	82.716	2	VDYSITK(1)R	-1.0473
Biological Process	GO:0006807	2	nitrogen compound metabolic process	1.09	0.101725	P06733	89	K	Alpha-enolase OS=Homo sapiens OX=9606 GN=ENO1 PE=1 SV=2	ENO1	1	1.82e-05	113.46	2	LNVTEQEK(1)IDK	-1.929
Biological Process	GO:0010563	6	negative regulation of phosphorus metabolic process	1.59	0.086381	Q9Y570	30	K	Protein phosphatase methylesterase 1 OS=Homo sapiens OX=9606 GN=PPME1 PE=1 SV=3	PPME1	1	3.85e-31	198.04	3	LPSRPPLPGSGGSQSGAK(1)MR	0.293
Biological Process	GO:0022603	4	regulation of anatomical structure morphogenesis	1.53	0.0983358	Q14247	161	K	Src substrate cortactin OS=Homo sapiens OX=9606 GN=CTTN PE=1 SV=2	CTTN	1	3.84e-38	208.23	2	DYSSGFGGK(1)YGVQADR	-0.76441
Biological Process	GO:0022603	4	regulation of anatomical structure morphogenesis	1.53	0.0983358	Q14247	272	K	Src substrate cortactin OS=Homo sapiens OX=9606 GN=CTTN PE=1 SV=2	CTTN	1	1.05e-24	216.04	2	TGFGGK(1)FGVQSER	-0.30508
Biological Process	GO:0075713	3	establishment of integrated proviral latency	3.68	0.0959834	P12956	553	K	X-ray repair cross-complementing protein 6 OS=Homo sapiens OX=9606 GN=XRCC6 PE=1 SV=2	XRCC6	1	4.55e-27	278.37	3	KHDNEGSGSK(1)RPK	1.6796
Biological Process	GO:0075713	3	establishment of integrated proviral latency	3.68	0.0959834	P62937	28	K	Peptidyl-prolyl cis-trans isomerase A OS=Homo sapiens OX=9606 GN=PPIA PE=1 SV=2	PPIA	1	2.86e-07	138.23	2	VSFELFADK(1)VPK	0.84126
Biological Process	GO:0075713	3	establishment of integrated proviral latency	3.68	0.0959834	P62937	125	K	Peptidyl-prolyl cis-trans isomerase A OS=Homo sapiens OX=9606 GN=PPIA PE=1 SV=2	PPIA	1	4.61e-07	117.45	2	TEWLDGK(1)HVVFGK	-2.4749
Biological Process	GO:0075713	3	establishment of integrated proviral latency	3.68	0.0959834	P62937	82	K	Peptidyl-prolyl cis-trans isomerase A OS=Homo sapiens OX=9606 GN=PPIA PE=1 SV=2	PPIA	1	1.07e-12	146.58	2	SIYGEK(1)FEDENFILK	-0.59203
Biological Process	GO:0075713	3	establishment of integrated proviral latency	3.68	0.0959834	P62937	49	K	Peptidyl-prolyl cis-trans isomerase A OS=Homo sapiens OX=9606 GN=PPIA PE=1 SV=2	PPIA	1	0.000382284	92.732	2	GFGYK(1)GSCFHR	-1.5134
Biological Process	GO:0046794	2	transport of virus	3.68	0.0959834	P62826	71	K	GTP-binding nuclear protein Ran OS=Homo sapiens OX=9606 GN=RAN PE=1 SV=3	RAN	1	8.64e-59	301.74	2	FNVWDTAGQEK(1)FGGLR	-0.53054
Biological Process	GO:0046794	2	transport of virus	3.68	0.0959834	P62979	48	K	Ubiquitin-40S ribosomal protein S27a OS=Homo sapiens OX=9606 GN=RPS27A PE=1 SV=2	RPS27A	1	1.65e-06	127.93	2	LIFAGK(1)QLEDGR	-2.8314
Biological Process	GO:0045773	6	positive regulation of axon extension	3.68	0.0959834	P36578	364	K	60S ribosomal protein L4 OS=Homo sapiens OX=9606 GN=RPL4 PE=1 SV=5	RPL4	1	1.82e-12	126.48	2	AAAAAAALQAK(1)SDEK	-0.61345
Biological Process	GO:0045773	6	positive regulation of axon extension	3.68	0.0959834	Q9H2P0	1042	K	Activity-dependent neuroprotector homeobox protein OS=Homo sapiens OX=9606 GN=ADNP PE=1 SV=1	ADNP	1	1.26e-14	165.09	2	VEGFWSK(1)DQSQWK	-1.0157
Biological Process	GO:0045981	6	positive regulation of nucleotide metabolic process	3.68	0.0959834	P14174	78	K	Macrophage migration inhibitory factor OS=Homo sapiens OX=9606 GN=MIF PE=1 SV=4	MIF	1	1.6e-08	142.51	2	SYSK(1)LLCGLLAER	0.30585
Biological Process	GO:0045981	6	positive regulation of nucleotide metabolic process	3.68	0.0959834	P06733	89	K	Alpha-enolase OS=Homo sapiens OX=9606 GN=ENO1 PE=1 SV=2	ENO1	1	1.82e-05	113.46	2	LNVTEQEK(1)IDK	-1.929
Biological Process	GO:0007179	6	transforming growth factor beta receptor signaling pathway	3.68	0.0959834	P62979	48	K	Ubiquitin-40S ribosomal protein S27a OS=Homo sapiens OX=9606 GN=RPS27A PE=1 SV=2	RPS27A	1	1.65e-06	127.93	2	LIFAGK(1)QLEDGR	-2.8314
Biological Process	GO:0007179	6	transforming growth factor beta receptor signaling pathway	3.68	0.0959834	P09874	105	K	Poly [ADP-ribose] polymerase 1 OS=Homo sapiens OX=9606 GN=PARP1 PE=1 SV=4	PARP1	1	1.25e-07	167.76	2	GQDGIGSK(1)AEK	0.28202
Biological Process	GO:1902884	5	positive regulation of response to oxidative stress	3.68	0.0959834	O75367	134	K	Core histone macro-H2A.1 OS=Homo sapiens OX=9606 GN=MACROH2A1 PE=1 SV=4	MACROH2A1	1	1.99e-05	111.61	2	LEAIITPPPAK(1)K	0.10317
Biological Process	GO:1902884	5	positive regulation of response to oxidative stress	3.68	0.0959834	P23246	211	K	Splicing factor, proline- and glutamine-rich OS=Homo sapiens OX=9606 GN=SFPQ PE=1 SV=2	SFPQ	1	0.00733632	67.464	2	GGK(1)MPGGPK	2.2228
Biological Process	GO:1902884	5	positive regulation of response to oxidative stress	3.68	0.0959834	P23246	703	K	Splicing factor, proline- and glutamine-rich OS=Homo sapiens OX=9606 GN=SFPQ PE=1 SV=2	SFPQ	1	2e-14	207.67	2	GREEYEGPNK(1)K	1.6302
Biological Process	GO:0033750	3	ribosome localization	3.68	0.0959834	P62826	71	K	GTP-binding nuclear protein Ran OS=Homo sapiens OX=9606 GN=RAN PE=1 SV=3	RAN	1	8.64e-59	301.74	2	FNVWDTAGQEK(1)FGGLR	-0.53054
Biological Process	GO:0033750	3	ribosome localization	3.68	0.0959834	P06748	273	K	Nucleophosmin OS=Homo sapiens OX=9606 GN=NPM1 PE=1 SV=2	NPM1	1	9.4063e-05	142.36	2	FINYVK(1)NCFR	-0.37822
Biological Process	GO:0033750	3	ribosome localization	3.68	0.0959834	P06748	257	K	Nucleophosmin OS=Homo sapiens OX=9606 GN=NPM1 PE=1 SV=2	NPM1	1	7.49e-25	183.08	2	MQASIEK(1)GGSLPK	1.7786
Biological Process	GO:0033750	3	ribosome localization	3.68	0.0959834	P06748	250	K	Nucleophosmin OS=Homo sapiens OX=9606 GN=NPM1 PE=1 SV=2	NPM1	1	5.05e-06	150.53	2	AK(1)MQASIEK	-0.23541
Biological Process	GO:0031424	2	keratinization	3.68	0.0959834	P31947	11	K	14-3-3 protein sigma OS=Homo sapiens OX=9606 GN=SFN PE=1 SV=1	SFN	1	0.00025008	109.88	2	AK(1)LAEQAER	2.0836
Biological Process	GO:0048488	5	synaptic vesicle endocytosis	3.68	0.0959834	Q99961	20	K	Endophilin-A2 OS=Homo sapiens OX=9606 GN=SH3GL1 PE=1 SV=1	SH3GL1	1	1.48e-11	141.88	2	ASQLVSEK(1)VGGAEGTK	-2.2032
Biological Process	GO:0048488	5	synaptic vesicle endocytosis	3.68	0.0959834	P11142	187	K	Heat shock cognate 71 kDa protein OS=Homo sapiens OX=9606 GN=HSPA8 PE=1 SV=1	HSPA8	1	2.67e-15	125.14	2	IINEPTAAAIAYGLDK(1)K	-0.0025093
Biological Process	GO:0006265	5	DNA topological change	3.68	0.0959834	P11387	150	K	DNA topoisomerase 1 OS=Homo sapiens OX=9606 GN=TOP1 PE=1 SV=2	TOP1	0.99981	2.83e-29	195.58	2	DEDDADYKPK(1)K	2.5256
Biological Process	GO:0006265	5	DNA topological change	3.68	0.0959834	P09429	12	K	High mobility group protein B1 OS=Homo sapiens OX=9606 GN=HMGB1 PE=1 SV=3	HMGB1	1	1.79e-33	219.16	2	GK(1)MSSYAFFVQTCR	-1.3153
Biological Process	GO:0035372	8	protein localization to microtubule	3.68	0.0959834	Q00839	352	K	Heterogeneous nuclear ribonucleoprotein U OS=Homo sapiens OX=9606 GN=HNRNPU PE=1 SV=6	HNRNPU	1	3.5e-08	128.57	3	HLYTK(1)DIDIHEVR	-2.0167
Biological Process	GO:0035372	8	protein localization to microtubule	3.68	0.0959834	O60610	1224	K	Protein diaphanous homolog 1 OS=Homo sapiens OX=9606 GN=DIAPH1 PE=1 SV=2	DIAPH1	1	7.25e-14	104.49	2	K(1)AGCAVTSLLASELTK	-1.3328
Biological Process	GO:0036465	4	synaptic vesicle recycling	3.68	0.0959834	P11142	187	K	Heat shock cognate 71 kDa protein OS=Homo sapiens OX=9606 GN=HSPA8 PE=1 SV=1	HSPA8	1	2.67e-15	125.14	2	IINEPTAAAIAYGLDK(1)K	-0.0025093
Biological Process	GO:0036465	4	synaptic vesicle recycling	3.68	0.0959834	Q99961	20	K	Endophilin-A2 OS=Homo sapiens OX=9606 GN=SH3GL1 PE=1 SV=1	SH3GL1	1	1.48e-11	141.88	2	ASQLVSEK(1)VGGAEGTK	-2.2032
Biological Process	GO:0062033	6	positive regulation of mitotic sister chromatid segregation	3.68	0.0959834	Q00839	21	K	Heterogeneous nuclear ribonucleoprotein U OS=Homo sapiens OX=9606 GN=HNRNPU PE=1 SV=6	HNRNPU	1	0.000283268	143.39	2	VSELKEELK(1)K	-0.063077
Biological Process	GO:0062033	6	positive regulation of mitotic sister chromatid segregation	3.68	0.0959834	Q00839	352	K	Heterogeneous nuclear ribonucleoprotein U OS=Homo sapiens OX=9606 GN=HNRNPU PE=1 SV=6	HNRNPU	1	3.5e-08	128.57	3	HLYTK(1)DIDIHEVR	-2.0167
Biological Process	GO:0062033	6	positive regulation of mitotic sister chromatid segregation	3.68	0.0959834	O75367	134	K	Core histone macro-H2A.1 OS=Homo sapiens OX=9606 GN=MACROH2A1 PE=1 SV=4	MACROH2A1	1	1.99e-05	111.61	2	LEAIITPPPAK(1)K	0.10317
Biological Process	GO:0014897	5	striated muscle hypertrophy	3.68	0.0959834	Q13177	62	K	Serine/threonine-protein kinase PAK 2 OS=Homo sapiens OX=9606 GN=PAK2 PE=1 SV=3	PAK2	1	1.23e-13	150.21	2	IISIFSGTEK(1)GSK	0.317
Biological Process	GO:0014897	5	striated muscle hypertrophy	3.68	0.0959834	P06748	273	K	Nucleophosmin OS=Homo sapiens OX=9606 GN=NPM1 PE=1 SV=2	NPM1	1	9.4063e-05	142.36	2	FINYVK(1)NCFR	-0.37822
Biological Process	GO:0014897	5	striated muscle hypertrophy	3.68	0.0959834	P06748	257	K	Nucleophosmin OS=Homo sapiens OX=9606 GN=NPM1 PE=1 SV=2	NPM1	1	7.49e-25	183.08	2	MQASIEK(1)GGSLPK	1.7786
Biological Process	GO:0031424	2	keratinization	3.68	0.0959834	P05783	317	K	Keratin, type I cytoskeletal 18 OS=Homo sapiens OX=9606 GN=KRT18 PE=1 SV=2	KRT18	1	4.49e-06	116.13	2	NLK(1)ASLENSLR	-4.9828
Biological Process	GO:0014897	5	striated muscle hypertrophy	3.68	0.0959834	P06748	250	K	Nucleophosmin OS=Homo sapiens OX=9606 GN=NPM1 PE=1 SV=2	NPM1	1	5.05e-06	150.53	2	AK(1)MQASIEK	-0.23541
Biological Process	GO:0043516	6	regulation of DNA damage response, signal transduction by p53 class mediator	3.68	0.0959834	P06748	273	K	Nucleophosmin OS=Homo sapiens OX=9606 GN=NPM1 PE=1 SV=2	NPM1	1	9.4063e-05	142.36	2	FINYVK(1)NCFR	-0.37822
Biological Process	GO:0043516	6	regulation of DNA damage response, signal transduction by p53 class mediator	3.68	0.0959834	P06748	257	K	Nucleophosmin OS=Homo sapiens OX=9606 GN=NPM1 PE=1 SV=2	NPM1	1	7.49e-25	183.08	2	MQASIEK(1)GGSLPK	1.7786
Biological Process	GO:0043516	6	regulation of DNA damage response, signal transduction by p53 class mediator	3.68	0.0959834	P06748	250	K	Nucleophosmin OS=Homo sapiens OX=9606 GN=NPM1 PE=1 SV=2	NPM1	1	5.05e-06	150.53	2	AK(1)MQASIEK	-0.23541
Biological Process	GO:0014896	4	muscle hypertrophy	3.68	0.0959834	Q13177	62	K	Serine/threonine-protein kinase PAK 2 OS=Homo sapiens OX=9606 GN=PAK2 PE=1 SV=3	PAK2	1	1.23e-13	150.21	2	IISIFSGTEK(1)GSK	0.317
Biological Process	GO:0014896	4	muscle hypertrophy	3.68	0.0959834	P06748	273	K	Nucleophosmin OS=Homo sapiens OX=9606 GN=NPM1 PE=1 SV=2	NPM1	1	9.4063e-05	142.36	2	FINYVK(1)NCFR	-0.37822
Biological Process	GO:0014896	4	muscle hypertrophy	3.68	0.0959834	P06748	257	K	Nucleophosmin OS=Homo sapiens OX=9606 GN=NPM1 PE=1 SV=2	NPM1	1	7.49e-25	183.08	2	MQASIEK(1)GGSLPK	1.7786
Biological Process	GO:0014896	4	muscle hypertrophy	3.68	0.0959834	P06748	250	K	Nucleophosmin OS=Homo sapiens OX=9606 GN=NPM1 PE=1 SV=2	NPM1	1	5.05e-06	150.53	2	AK(1)MQASIEK	-0.23541
Biological Process	GO:1900544	7	positive regulation of purine nucleotide metabolic process	3.68	0.0959834	P14174	78	K	Macrophage migration inhibitory factor OS=Homo sapiens OX=9606 GN=MIF PE=1 SV=4	MIF	1	1.6e-08	142.51	2	SYSK(1)LLCGLLAER	0.30585
Biological Process	GO:1900544	7	positive regulation of purine nucleotide metabolic process	3.68	0.0959834	P06733	89	K	Alpha-enolase OS=Homo sapiens OX=9606 GN=ENO1 PE=1 SV=2	ENO1	1	1.82e-05	113.46	2	LNVTEQEK(1)IDK	-1.929
Biological Process	GO:0006265	5	DNA topological change	3.68	0.0959834	P09429	157	K	High mobility group protein B1 OS=Homo sapiens OX=9606 GN=HMGB1 PE=1 SV=3	HMGB1	1	0.000173885	126.82	2	YEK(1)DIAAYR	0.40001
Biological Process	GO:0043516	6	regulation of DNA damage response, signal transduction by p53 class mediator	3.68	0.0959834	P14174	78	K	Macrophage migration inhibitory factor OS=Homo sapiens OX=9606 GN=MIF PE=1 SV=4	MIF	1	1.6e-08	142.51	2	SYSK(1)LLCGLLAER	0.30585
Biological Process	GO:0031424	2	keratinization	3.68	0.0959834	P05783	187	K	Keratin, type I cytoskeletal 18 OS=Homo sapiens OX=9606 GN=KRT18 PE=1 SV=2	KRT18	1	0.000200531	126.29	2	K(1)VIDDTNITR	2.0975
Biological Process	GO:0031424	2	keratinization	3.68	0.0959834	P05783	417	K	Keratin, type I cytoskeletal 18 OS=Homo sapiens OX=9606 GN=KRT18 PE=1 SV=2	KRT18	1	2.32e-43	285.28	3	RIVDGK(1)VVSETNDTK	2.4161
Biological Process	GO:0099173	4	postsynapse organization	3.68	0.0959834	P84077	73	K	ADP-ribosylation factor 1 OS=Homo sapiens OX=9606 GN=ARF1 PE=1 SV=2	ARF1	1	2.81e-24	166.65	2	NISFTVWDVGGQDK(1)IR	-0.97676
Biological Process	GO:0048534	4	hematopoietic or lymphoid organ development	1.54	0.094837	Q9Y3A5	98	K	Ribosome maturation protein SBDS OS=Homo sapiens OX=9606 GN=SBDS PE=1 SV=4	SBDS	1	3.87e-06	127.94	2	GEVQVSDK(1)ER	1.2228
Biological Process	GO:0048534	4	hematopoietic or lymphoid organ development	1.54	0.094837	P13639	439	K	Elongation factor 2 OS=Homo sapiens OX=9606 GN=EEF2 PE=1 SV=4	EEF2	1	0.000558717	81.335	2	K(1)EDLYLKPIQR	-1.2539
Biological Process	GO:0048534	4	hematopoietic or lymphoid organ development	1.54	0.094837	P09429	157	K	High mobility group protein B1 OS=Homo sapiens OX=9606 GN=HMGB1 PE=1 SV=3	HMGB1	1	0.000173885	126.82	2	YEK(1)DIAAYR	0.40001
Biological Process	GO:0048534	4	hematopoietic or lymphoid organ development	1.54	0.094837	P09429	12	K	High mobility group protein B1 OS=Homo sapiens OX=9606 GN=HMGB1 PE=1 SV=3	HMGB1	1	1.79e-33	219.16	2	GK(1)MSSYAFFVQTCR	-1.3153
Biological Process	GO:0048534	4	hematopoietic or lymphoid organ development	1.54	0.094837	Q99439	8	K	Calponin-2 OS=Homo sapiens OX=9606 GN=CNN2 PE=1 SV=4	CNN2	1	5.46e-17	139.7	2	SSTQFNK(1)GPSYGLSAEVK	3.9071
Biological Process	GO:0048534	4	hematopoietic or lymphoid organ development	1.54	0.094837	Q9Y6D9	61	K	Mitotic spindle assembly checkpoint protein MAD1 OS=Homo sapiens OX=9606 GN=MAD1L1 PE=1 SV=2	MAD1L1	1	0.000154498	83.775	2	SK(1)SHLIQVER	0.34056
Biological Process	GO:0048534	4	hematopoietic or lymphoid organ development	1.54	0.094837	P35579	1445	K	Myosin-9 OS=Homo sapiens OX=9606 GN=MYH9 PE=1 SV=4	MYH9	1	0.000334539	99.34	2	K(1)FDQLLAEEK	1.7365
Biological Process	GO:0048534	4	hematopoietic or lymphoid organ development	1.54	0.094837	P62753	79	K	40S ribosomal protein S6 OS=Homo sapiens OX=9606 GN=RPS6 PE=1 SV=1	RPS6	1	1.34e-10	135.63	3	LLLSK(1)GHSCYRPR	-1.4993
Biological Process	GO:0048534	4	hematopoietic or lymphoid organ development	1.54	0.094837	Q9NQW6	148	K	Anillin OS=Homo sapiens OX=9606 GN=ANLN PE=1 SV=2	ANLN	1	0.00243136	98.009	2	MQK(1)LAEQR	-1.8488
Biological Process	GO:0048534	4	hematopoietic or lymphoid organ development	1.54	0.094837	Q96T37	762	K	RNA-binding protein 15 OS=Homo sapiens OX=9606 GN=RBM15 PE=1 SV=2	RBM15	1	9.13e-25	165.72	2	SDGSAPSTSTASSK(1)LK	-2.6026
Biological Process	GO:0048534	4	hematopoietic or lymphoid organ development	1.54	0.094837	P07355	49	K	Annexin A2 OS=Homo sapiens OX=9606 GN=ANXA2 PE=1 SV=2	ANXA2	1	1.44e-47	252.02	2	TK(1)GVDEVTIVNILTNR	0.50183
Biological Process	GO:0048534	4	hematopoietic or lymphoid organ development	1.54	0.094837	O75376	1511	K	Nuclear receptor corepressor 1 OS=Homo sapiens OX=9606 GN=NCOR1 PE=1 SV=2	NCOR1	1	1.97e-18	154.09	2	TSDVTISSNK(1)STNHER	-1.5761
Biological Process	GO:0048534	4	hematopoietic or lymphoid organ development	1.54	0.094837	P09874	105	K	Poly [ADP-ribose] polymerase 1 OS=Homo sapiens OX=9606 GN=PARP1 PE=1 SV=4	PARP1	1	1.25e-07	167.76	2	GQDGIGSK(1)AEK	0.28202
Biological Process	GO:0071495	3	cellular response to endogenous stimulus	1.45	0.0947088	O60610	1224	K	Protein diaphanous homolog 1 OS=Homo sapiens OX=9606 GN=DIAPH1 PE=1 SV=2	DIAPH1	1	7.25e-14	104.49	2	K(1)AGCAVTSLLASELTK	-1.3328
Biological Process	GO:0071495	3	cellular response to endogenous stimulus	1.45	0.0947088	P30101	129	K	Protein disulfide-isomerase A3 OS=Homo sapiens OX=9606 GN=PDIA3 PE=1 SV=4	PDIA3	1	0.000256226	85.622	2	TADGIVSHLK(1)K	-3.2404
Biological Process	GO:0071495	3	cellular response to endogenous stimulus	1.45	0.0947088	P06748	273	K	Nucleophosmin OS=Homo sapiens OX=9606 GN=NPM1 PE=1 SV=2	NPM1	1	9.4063e-05	142.36	2	FINYVK(1)NCFR	-0.37822
Biological Process	GO:0071495	3	cellular response to endogenous stimulus	1.45	0.0947088	P06748	257	K	Nucleophosmin OS=Homo sapiens OX=9606 GN=NPM1 PE=1 SV=2	NPM1	1	7.49e-25	183.08	2	MQASIEK(1)GGSLPK	1.7786
Biological Process	GO:0071495	3	cellular response to endogenous stimulus	1.45	0.0947088	P06748	250	K	Nucleophosmin OS=Homo sapiens OX=9606 GN=NPM1 PE=1 SV=2	NPM1	1	5.05e-06	150.53	2	AK(1)MQASIEK	-0.23541
Biological Process	GO:0071495	3	cellular response to endogenous stimulus	1.45	0.0947088	P62826	71	K	GTP-binding nuclear protein Ran OS=Homo sapiens OX=9606 GN=RAN PE=1 SV=3	RAN	1	8.64e-59	301.74	2	FNVWDTAGQEK(1)FGGLR	-0.53054
Biological Process	GO:0071495	3	cellular response to endogenous stimulus	1.45	0.0947088	Q96PK6	600	K	RNA-binding protein 14 OS=Homo sapiens OX=9606 GN=RBM14 PE=1 SV=2	RBM14	1	0.00859816	80.294	2	AVAMSK(1)R	0.39544
Biological Process	GO:0071495	3	cellular response to endogenous stimulus	1.45	0.0947088	P36578	364	K	60S ribosomal protein L4 OS=Homo sapiens OX=9606 GN=RPL4 PE=1 SV=5	RPL4	1	1.82e-12	126.48	2	AAAAAAALQAK(1)SDEK	-0.61345
Biological Process	GO:0071495	3	cellular response to endogenous stimulus	1.45	0.0947088	P13639	439	K	Elongation factor 2 OS=Homo sapiens OX=9606 GN=EEF2 PE=1 SV=4	EEF2	1	0.000558717	81.335	2	K(1)EDLYLKPIQR	-1.2539
Biological Process	GO:0048534	4	hematopoietic or lymphoid organ development	1.54	0.094837	O75376	1152	K	Nuclear receptor corepressor 1 OS=Homo sapiens OX=9606 GN=NCOR1 PE=1 SV=2	NCOR1	1	3.14e-19	150.85	2	GTPTSK(1)ISVESIPSLR	-1.0718
Biological Process	GO:0035372	8	protein localization to microtubule	3.68	0.0959834	Q00839	21	K	Heterogeneous nuclear ribonucleoprotein U OS=Homo sapiens OX=9606 GN=HNRNPU PE=1 SV=6	HNRNPU	1	0.000283268	143.39	2	VSELKEELK(1)K	-0.063077
Biological Process	GO:0048534	4	hematopoietic or lymphoid organ development	1.54	0.094837	Q15020	958	K	Squamous cell carcinoma antigen recognized by T-cells 3 OS=Homo sapiens OX=9606 GN=SART3 PE=1 SV=1	SART3	1	5.25e-07	136.94	2	MSNADFAK(1)LFLR	2.397
Biological Process	GO:0003300	6	cardiac muscle hypertrophy	3.68	0.0959834	P06748	257	K	Nucleophosmin OS=Homo sapiens OX=9606 GN=NPM1 PE=1 SV=2	NPM1	1	7.49e-25	183.08	2	MQASIEK(1)GGSLPK	1.7786
Biological Process	GO:0099173	4	postsynapse organization	3.68	0.0959834	Q14247	171	K	Src substrate cortactin OS=Homo sapiens OX=9606 GN=CTTN PE=1 SV=2	CTTN	1	9.97e-19	198.33	2	VDK(1)SAVGFDYQGK	1.4697
Biological Process	GO:0099173	4	postsynapse organization	3.68	0.0959834	Q14247	346	K	Src substrate cortactin OS=Homo sapiens OX=9606 GN=CTTN PE=1 SV=2	CTTN	1	8.19e-17	179.98	2	TVPVEAVTSK(1)TSNIR	0.61224
Biological Process	GO:0099173	4	postsynapse organization	3.68	0.0959834	Q14247	144	K	Src substrate cortactin OS=Homo sapiens OX=9606 GN=CTTN PE=1 SV=2	CTTN	1	2.48e-31	220.06	2	VDQSAVGFEYQGK(1)TEK	-5.9627
Biological Process	GO:0099173	4	postsynapse organization	3.68	0.0959834	Q14247	181	K	Src substrate cortactin OS=Homo sapiens OX=9606 GN=CTTN PE=1 SV=2	CTTN	1	1.28e-24	195.4	2	SAVGFDYQGK(1)TEK	-1.2625
Biological Process	GO:0099173	4	postsynapse organization	3.68	0.0959834	Q14247	107	K	Src substrate cortactin OS=Homo sapiens OX=9606 GN=CTTN PE=1 SV=2	CTTN	1	3.77e-11	135.5	2	SAVGHEYQSK(1)LSK	1.1051
Biological Process	GO:0099173	4	postsynapse organization	3.68	0.0959834	Q14247	152	K	Src substrate cortactin OS=Homo sapiens OX=9606 GN=CTTN PE=1 SV=2	CTTN	1	6.22e-20	191.95	2	HASQK(1)DYSSGFGGK	-2.0177
Biological Process	GO:0099173	4	postsynapse organization	3.68	0.0959834	Q14247	309	K	Src substrate cortactin OS=Homo sapiens OX=9606 GN=CTTN PE=1 SV=2	CTTN	1	0.000139589	137.88	2	GFGGK(1)YGVQK	1.3296
Biological Process	GO:0099173	4	postsynapse organization	3.68	0.0959834	Q14247	208	K	Src substrate cortactin OS=Homo sapiens OX=9606 GN=CTTN PE=1 SV=2	CTTN	1	1.34e-32	183.08	2	VDK(1)SAVGFEYQGK	-1.7889
Biological Process	GO:0099173	4	postsynapse organization	3.68	0.0959834	Q14247	161	K	Src substrate cortactin OS=Homo sapiens OX=9606 GN=CTTN PE=1 SV=2	CTTN	1	3.84e-38	208.23	2	DYSSGFGGK(1)YGVQADR	-0.76441
Biological Process	GO:0099173	4	postsynapse organization	3.68	0.0959834	Q14247	198	K	Src substrate cortactin OS=Homo sapiens OX=9606 GN=CTTN PE=1 SV=2	CTTN	1	5.1e-08	134.2	2	GFGGK(1)YGIDK	-1.7464
Biological Process	GO:0003300	6	cardiac muscle hypertrophy	3.68	0.0959834	P06748	250	K	Nucleophosmin OS=Homo sapiens OX=9606 GN=NPM1 PE=1 SV=2	NPM1	1	5.05e-06	150.53	2	AK(1)MQASIEK	-0.23541
Biological Process	GO:0099173	4	postsynapse organization	3.68	0.0959834	Q14247	272	K	Src substrate cortactin OS=Homo sapiens OX=9606 GN=CTTN PE=1 SV=2	CTTN	1	1.05e-24	216.04	2	TGFGGK(1)FGVQSER	-0.30508
Biological Process	GO:0050766	5	positive regulation of phagocytosis	3.68	0.0959834	P11142	187	K	Heat shock cognate 71 kDa protein OS=Homo sapiens OX=9606 GN=HSPA8 PE=1 SV=1	HSPA8	1	2.67e-15	125.14	2	IINEPTAAAIAYGLDK(1)K	-0.0025093
Biological Process	GO:0050766	5	positive regulation of phagocytosis	3.68	0.0959834	P35579	1445	K	Myosin-9 OS=Homo sapiens OX=9606 GN=MYH9 PE=1 SV=4	MYH9	1	0.000334539	99.34	2	K(1)FDQLLAEEK	1.7365
Biological Process	GO:0050765	5	negative regulation of phagocytosis	3.68	0.0959834	P09429	157	K	High mobility group protein B1 OS=Homo sapiens OX=9606 GN=HMGB1 PE=1 SV=3	HMGB1	1	0.000173885	126.82	2	YEK(1)DIAAYR	0.40001
Biological Process	GO:0050765	5	negative regulation of phagocytosis	3.68	0.0959834	P09429	12	K	High mobility group protein B1 OS=Homo sapiens OX=9606 GN=HMGB1 PE=1 SV=3	HMGB1	1	1.79e-33	219.16	2	GK(1)MSSYAFFVQTCR	-1.3153
Biological Process	GO:0050765	5	negative regulation of phagocytosis	3.68	0.0959834	Q99439	8	K	Calponin-2 OS=Homo sapiens OX=9606 GN=CNN2 PE=1 SV=4	CNN2	1	5.46e-17	139.7	2	SSTQFNK(1)GPSYGLSAEVK	3.9071
Biological Process	GO:0010676	6	positive regulation of cellular carbohydrate metabolic process	3.68	0.0959834	P35579	1445	K	Myosin-9 OS=Homo sapiens OX=9606 GN=MYH9 PE=1 SV=4	MYH9	1	0.000334539	99.34	2	K(1)FDQLLAEEK	1.7365
Biological Process	GO:0010676	6	positive regulation of cellular carbohydrate metabolic process	3.68	0.0959834	P09429	157	K	High mobility group protein B1 OS=Homo sapiens OX=9606 GN=HMGB1 PE=1 SV=3	HMGB1	1	0.000173885	126.82	2	YEK(1)DIAAYR	0.40001
Biological Process	GO:0010676	6	positive regulation of cellular carbohydrate metabolic process	3.68	0.0959834	P09429	12	K	High mobility group protein B1 OS=Homo sapiens OX=9606 GN=HMGB1 PE=1 SV=3	HMGB1	1	1.79e-33	219.16	2	GK(1)MSSYAFFVQTCR	-1.3153
Biological Process	GO:0003300	6	cardiac muscle hypertrophy	3.68	0.0959834	Q13177	62	K	Serine/threonine-protein kinase PAK 2 OS=Homo sapiens OX=9606 GN=PAK2 PE=1 SV=3	PAK2	1	1.23e-13	150.21	2	IISIFSGTEK(1)GSK	0.317
Biological Process	GO:0003300	6	cardiac muscle hypertrophy	3.68	0.0959834	P06748	273	K	Nucleophosmin OS=Homo sapiens OX=9606 GN=NPM1 PE=1 SV=2	NPM1	1	9.4063e-05	142.36	2	FINYVK(1)NCFR	-0.37822
Biological Process	GO:0099173	4	postsynapse organization	3.68	0.0959834	Q14247	87	K	Src substrate cortactin OS=Homo sapiens OX=9606 GN=CTTN PE=1 SV=2	CTTN	1	5.41e-10	118.26	2	ASHGYGGK(1)FGVEQDR	2.3621
Biological Process	GO:0022603	4	regulation of anatomical structure morphogenesis	1.53	0.0983358	Q14247	198	K	Src substrate cortactin OS=Homo sapiens OX=9606 GN=CTTN PE=1 SV=2	CTTN	1	5.1e-08	134.2	2	GFGGK(1)YGIDK	-1.7464
Biological Process	GO:0032755	6	positive regulation of interleukin-6 production	3.68	0.0959834	P09429	12	K	High mobility group protein B1 OS=Homo sapiens OX=9606 GN=HMGB1 PE=1 SV=3	HMGB1	1	1.79e-33	219.16	2	GK(1)MSSYAFFVQTCR	-1.3153
Biological Process	GO:0032755	6	positive regulation of interleukin-6 production	3.68	0.0959834	P19338	223	K	Nucleolin OS=Homo sapiens OX=9606 GN=NCL PE=1 SV=3	NCL	1	0.0024617	101.41	2	AAK(1)VVPVK	-3.2018
Biological Process	GO:0010628	6	positive regulation of gene expression	1.25	0.0982923	P11142	187	K	Heat shock cognate 71 kDa protein OS=Homo sapiens OX=9606 GN=HSPA8 PE=1 SV=1	HSPA8	1	2.67e-15	125.14	2	IINEPTAAAIAYGLDK(1)K	-0.0025093
Biological Process	GO:0010628	6	positive regulation of gene expression	1.25	0.0982923	O94906	178	K	Pre-mRNA-processing factor 6 OS=Homo sapiens OX=9606 GN=PRPF6 PE=1 SV=1	PRPF6	1	8.12e-09	140.57	2	YEK(1)LTPVPDSFFAK	-0.38419
Biological Process	GO:0010628	6	positive regulation of gene expression	1.25	0.0982923	P09874	105	K	Poly [ADP-ribose] polymerase 1 OS=Homo sapiens OX=9606 GN=PARP1 PE=1 SV=4	PARP1	1	1.25e-07	167.76	2	GQDGIGSK(1)AEK	0.28202
Biological Process	GO:0010628	6	positive regulation of gene expression	1.25	0.0982923	Q8NE71	39	K	ATP-binding cassette sub-family F member 1 OS=Homo sapiens OX=9606 GN=ABCF1 PE=1 SV=2	ABCF1	1	1.16e-08	119.43	2	K(1)TFFEELAVEDK	1.5967
Biological Process	GO:0010628	6	positive regulation of gene expression	1.25	0.0982923	P46777	276	K	60S ribosomal protein L5 OS=Homo sapiens OX=9606 GN=RPL5 PE=1 SV=3	RPL5	1	0.0163663	96.51	2	MSLAQK(1)K	-1.559
Biological Process	GO:0010628	6	positive regulation of gene expression	1.25	0.0982923	P02545	417	K	Prelamin-A/C OS=Homo sapiens OX=9606 GN=LMNA PE=1 SV=1	LMNA	1	4.21e-26	201.65	2	ASSHSSQTQGGGSVTK(1)K	1.0827
Biological Process	GO:0010628	6	positive regulation of gene expression	1.25	0.0982923	Q9Y618	1578	K	Nuclear receptor corepressor 2 OS=Homo sapiens OX=9606 GN=NCOR2 PE=1 SV=3	NCOR2	1	2.6e-36	218.58	2	LQEGSLSSSK(1)ASQDR	-1.6294
Biological Process	GO:0010628	6	positive regulation of gene expression	1.25	0.0982923	Q9Y618	1509	K	Nuclear receptor corepressor 2 OS=Homo sapiens OX=9606 GN=NCOR2 PE=1 SV=3	NCOR2	1	0.00015297	97.277	2	ACYEESLK(1)SR	0.67156
Biological Process	GO:0010628	6	positive regulation of gene expression	1.25	0.0982923	P08237	678	K	ATP-dependent 6-phosphofructokinase, muscle type OS=Homo sapiens OX=9606 GN=PFKM PE=1 SV=2	PFKM	1	0.000272742	114.64	2	NFATK(1)MGAK	0.19748
Biological Process	GO:0010628	6	positive regulation of gene expression	1.25	0.0982923	P61247	249	K	40S ribosomal protein S3a OS=Homo sapiens OX=9606 GN=RPS3A PE=1 SV=2	RPS3A	1	0.000878995	71.066	2	ATGDETGAK(1)VER	1.3141
Biological Process	GO:0010628	6	positive regulation of gene expression	1.25	0.0982923	Q92766	640	K	Ras-responsive element-binding protein 1 OS=Homo sapiens OX=9606 GN=RREB1 PE=1 SV=3	RREB1	1	0.0132484	72.355	2	K(1)VLYPCR	1.9968
Biological Process	GO:0010628	6	positive regulation of gene expression	1.25	0.0982923	P62979	48	K	Ubiquitin-40S ribosomal protein S27a OS=Homo sapiens OX=9606 GN=RPS27A PE=1 SV=2	RPS27A	1	1.65e-06	127.93	2	LIFAGK(1)QLEDGR	-2.8314
Biological Process	GO:0010628	6	positive regulation of gene expression	1.25	0.0982923	P12956	553	K	X-ray repair cross-complementing protein 6 OS=Homo sapiens OX=9606 GN=XRCC6 PE=1 SV=2	XRCC6	1	4.55e-27	278.37	3	KHDNEGSGSK(1)RPK	1.6796
Biological Process	GO:0010628	6	positive regulation of gene expression	1.25	0.0982923	P51610	813	K	Host cell factor 1 OS=Homo sapiens OX=9606 GN=HCFC1 PE=1 SV=2	HCFC1	1	6.93e-35	215.61	2	VMTSGTGAPAK(1)IITAVPK	-0.0024378
Biological Process	GO:0010628	6	positive regulation of gene expression	1.25	0.0982923	P51610	836	K	Host cell factor 1 OS=Homo sapiens OX=9606 GN=HCFC1 PE=1 SV=2	HCFC1	1	1.52e-19	147.94	3	IATGHGQQGVTQVVLK(1)GAPGQPGTILR	1.8564
Biological Process	GO:0010628	6	positive regulation of gene expression	1.25	0.0982923	P35269	421	K	General transcription factor IIF subunit 1 OS=Homo sapiens OX=9606 GN=GTF2F1 PE=1 SV=2	GTF2F1	1	0.000465135	105.04	2	VSEMPAAK(1)R	2.9791
Biological Process	GO:0010628	6	positive regulation of gene expression	1.25	0.0982923	Q9ULJ6	843	K	Zinc finger MIZ domain-containing protein 1 OS=Homo sapiens OX=9606 GN=ZMIZ1 PE=1 SV=3	ZMIZ1	1	0.000119894	121.69	3	SDLHIKDDPDGIPSK(1)R	1.4213
Biological Process	GO:0010628	6	positive regulation of gene expression	1.25	0.0982923	Q99439	8	K	Calponin-2 OS=Homo sapiens OX=9606 GN=CNN2 PE=1 SV=4	CNN2	1	5.46e-17	139.7	2	SSTQFNK(1)GPSYGLSAEVK	3.9071
Biological Process	GO:0010628	6	positive regulation of gene expression	1.25	0.0982923	P06733	89	K	Alpha-enolase OS=Homo sapiens OX=9606 GN=ENO1 PE=1 SV=2	ENO1	1	1.82e-05	113.46	2	LNVTEQEK(1)IDK	-1.929
Biological Process	GO:0010628	6	positive regulation of gene expression	1.25	0.0982923	P23246	211	K	Splicing factor, proline- and glutamine-rich OS=Homo sapiens OX=9606 GN=SFPQ PE=1 SV=2	SFPQ	1	0.00733632	67.464	2	GGK(1)MPGGPK	2.2228
Biological Process	GO:0010628	6	positive regulation of gene expression	1.25	0.0982923	P23246	703	K	Splicing factor, proline- and glutamine-rich OS=Homo sapiens OX=9606 GN=SFPQ PE=1 SV=2	SFPQ	1	2e-14	207.67	2	GREEYEGPNK(1)K	1.6302
Biological Process	GO:0010628	6	positive regulation of gene expression	1.25	0.0982923	O75367	134	K	Core histone macro-H2A.1 OS=Homo sapiens OX=9606 GN=MACROH2A1 PE=1 SV=4	MACROH2A1	1	1.99e-05	111.61	2	LEAIITPPPAK(1)K	0.10317
Biological Process	GO:0010628	6	positive regulation of gene expression	1.25	0.0982923	P19338	223	K	Nucleolin OS=Homo sapiens OX=9606 GN=NCL PE=1 SV=3	NCL	1	0.0024617	101.41	2	AAK(1)VVPVK	-3.2018
Biological Process	GO:0010628	6	positive regulation of gene expression	1.25	0.0982923	P19338	132	K	Nucleolin OS=Homo sapiens OX=9606 GN=NCL PE=1 SV=3	NCL	1	0.00144007	126.82	2	GAAIPAK(1)GAK	0.94164
Biological Process	GO:0010628	6	positive regulation of gene expression	1.25	0.0982923	P19338	477	K	Nucleolin OS=Homo sapiens OX=9606 GN=NCL PE=1 SV=3	NCL	1	2.16e-22	208.03	2	GGK(1)NSTWSGESK	1.2241
Biological Process	GO:0022603	4	regulation of anatomical structure morphogenesis	1.53	0.0983358	Q14247	87	K	Src substrate cortactin OS=Homo sapiens OX=9606 GN=CTTN PE=1 SV=2	CTTN	1	5.41e-10	118.26	2	ASHGYGGK(1)FGVEQDR	2.3621
Biological Process	GO:0022603	4	regulation of anatomical structure morphogenesis	1.53	0.0983358	P00558	131	K	Phosphoglycerate kinase 1 OS=Homo sapiens OX=9606 GN=PGK1 PE=1 SV=3	PGK1	1	3.71e-05	112.8	2	FHVEEEGK(1)GK	0.5502
Biological Process	GO:0010628	6	positive regulation of gene expression	1.25	0.0982923	P53999	35	K	Activated RNA polymerase II transcriptional coactivator p15 OS=Homo sapiens OX=9606 GN=SUB1 PE=1 SV=3	SUB1	1	0.00339273	79.059	2	QVAPEK(1)PVK	-1.8574
Biological Process	GO:0010628	6	positive regulation of gene expression	1.25	0.0982923	Q9NYF8	842	K	Bcl-2-associated transcription factor 1 OS=Homo sapiens OX=9606 GN=BCLAF1 PE=1 SV=2	BCLAF1	1	1.34e-24	192.14	2	EEEWDPEYTPK(1)SK	-2.3397
Biological Process	GO:0010628	6	positive regulation of gene expression	1.25	0.0982923	O15371	53	K	Eukaryotic translation initiation factor 3 subunit D OS=Homo sapiens OX=9606 GN=EIF3D PE=1 SV=1	EIF3D	1	3.92e-10	154.66	2	VADWTGATYQDK(1)R	-0.35731
Biological Process	GO:0010628	6	positive regulation of gene expression	1.25	0.0982923	P35659	57	K	Protein DEK OS=Homo sapiens OX=9606 GN=DEK PE=1 SV=1	DEK	1	0.00113859	108.92	2	SLIVEGK(1)R	-1.8078
Biological Process	GO:0010628	6	positive regulation of gene expression	1.25	0.0982923	P06748	273	K	Nucleophosmin OS=Homo sapiens OX=9606 GN=NPM1 PE=1 SV=2	NPM1	1	9.4063e-05	142.36	2	FINYVK(1)NCFR	-0.37822
Biological Process	GO:0010628	6	positive regulation of gene expression	1.25	0.0982923	P06748	257	K	Nucleophosmin OS=Homo sapiens OX=9606 GN=NPM1 PE=1 SV=2	NPM1	1	7.49e-25	183.08	2	MQASIEK(1)GGSLPK	1.7786
Biological Process	GO:0010628	6	positive regulation of gene expression	1.25	0.0982923	P06748	250	K	Nucleophosmin OS=Homo sapiens OX=9606 GN=NPM1 PE=1 SV=2	NPM1	1	5.05e-06	150.53	2	AK(1)MQASIEK	-0.23541
Biological Process	GO:0010628	6	positive regulation of gene expression	1.25	0.0982923	Q96T37	762	K	RNA-binding protein 15 OS=Homo sapiens OX=9606 GN=RBM15 PE=1 SV=2	RBM15	1	9.13e-25	165.72	2	SDGSAPSTSTASSK(1)LK	-2.6026
Biological Process	GO:0010628	6	positive regulation of gene expression	1.25	0.0982923	Q92598	471	K	Heat shock protein 105 kDa OS=Homo sapiens OX=9606 GN=HSPH1 PE=1 SV=1	HSPH1	1	1.12e-14	156.14	2	FVVQNVSAQK(1)DGEK	1.2272
Biological Process	GO:0010628	6	positive regulation of gene expression	1.25	0.0982923	P62826	71	K	GTP-binding nuclear protein Ran OS=Homo sapiens OX=9606 GN=RAN PE=1 SV=3	RAN	1	8.64e-59	301.74	2	FNVWDTAGQEK(1)FGGLR	-0.53054
Biological Process	GO:0010628	6	positive regulation of gene expression	1.25	0.0982923	P51858	39	K	Hepatoma-derived growth factor OS=Homo sapiens OX=9606 GN=HDGF PE=1 SV=1	HDGF	1	1.02e-22	215.93	2	IDEMPEAAVK(1)STANK	-0.32449
Biological Process	GO:0010628	6	positive regulation of gene expression	1.25	0.0982923	Q96PK6	600	K	RNA-binding protein 14 OS=Homo sapiens OX=9606 GN=RBM14 PE=1 SV=2	RBM14	1	0.00859816	80.294	2	AVAMSK(1)R	0.39544
Biological Process	GO:0010628	6	positive regulation of gene expression	1.25	0.0982923	Q13595	198	K	Transformer-2 protein homolog alpha OS=Homo sapiens OX=9606 GN=TRA2A PE=1 SV=1	TRA2A	1	0.00387209	82.716	2	VDYSITK(1)R	-1.0473
Biological Process	GO:0010628	6	positive regulation of gene expression	1.25	0.0982923	P13639	439	K	Elongation factor 2 OS=Homo sapiens OX=9606 GN=EEF2 PE=1 SV=4	EEF2	1	0.000558717	81.335	2	K(1)EDLYLKPIQR	-1.2539
Biological Process	GO:0010628	6	positive regulation of gene expression	1.25	0.0982923	P09429	157	K	High mobility group protein B1 OS=Homo sapiens OX=9606 GN=HMGB1 PE=1 SV=3	HMGB1	1	0.000173885	126.82	2	YEK(1)DIAAYR	0.40001
Biological Process	GO:0010628	6	positive regulation of gene expression	1.25	0.0982923	P09429	12	K	High mobility group protein B1 OS=Homo sapiens OX=9606 GN=HMGB1 PE=1 SV=3	HMGB1	1	1.79e-33	219.16	2	GK(1)MSSYAFFVQTCR	-1.3153
Biological Process	GO:0010628	6	positive regulation of gene expression	1.25	0.0982923	O60869	143	K	Endothelial differentiation-related factor 1 OS=Homo sapiens OX=9606 GN=EDF1 PE=1 SV=1	EDF1	1	5.85e-05	85.622	2	DIGKPIEK(1)GPR	0.058913
Biological Process	GO:0010628	6	positive regulation of gene expression	1.25	0.0982923	P19338	577	K	Nucleolin OS=Homo sapiens OX=9606 GN=NCL PE=1 SV=3	NCL	1	7e-34	207.06	2	TLFVK(1)GLSEDTTEETLK	0.061672
Biological Process	GO:0010628	6	positive regulation of gene expression	1.25	0.0982923	P19338	467	K	Nucleolin OS=Homo sapiens OX=9606 GN=NCL PE=1 SV=3	NCL	1	3.08e-75	258.79	2	SISLYYTGEK(1)GQNQDYR	-3.5887
Biological Process	GO:0010628	6	positive regulation of gene expression	1.25	0.0982923	P19338	71	K	Nucleolin OS=Homo sapiens OX=9606 GN=NCL PE=1 SV=3	NCL	1	0.000379087	114.64	2	K(1)VAVATPAK	0.14727
Biological Process	GO:0010628	6	positive regulation of gene expression	1.25	0.0982923	Q9NY61	58	K	Protein AATF OS=Homo sapiens OX=9606 GN=AATF PE=1 SV=1	AATF	1	2.34e-09	117.21	2	K(1)LASASLLDTDKR	1.1972
Biological Process	GO:0010628	6	positive regulation of gene expression	1.25	0.0982923	P35579	1445	K	Myosin-9 OS=Homo sapiens OX=9606 GN=MYH9 PE=1 SV=4	MYH9	1	0.000334539	99.34	2	K(1)FDQLLAEEK	1.7365
Biological Process	GO:0010628	6	positive regulation of gene expression	1.25	0.0982923	Q9Y2W1	455	K	Thyroid hormone receptor-associated protein 3 OS=Homo sapiens OX=9606 GN=THRAP3 PE=1 SV=2	THRAP3	1	4.84e-06	162.59	2	FMSK(1)VIGANK	1.6564
Biological Process	GO:0010628	6	positive regulation of gene expression	1.25	0.0982923	Q9Y2W1	876	K	Thyroid hormone receptor-associated protein 3 OS=Homo sapiens OX=9606 GN=THRAP3 PE=1 SV=2	THRAP3	1	1.34e-24	192.14	3	NREEEWDPEYTPK(1)SK	1.7016
Biological Process	GO:0032070	6	regulation of deoxyribonuclease activity	3.68	0.0959834	P09429	12	K	High mobility group protein B1 OS=Homo sapiens OX=9606 GN=HMGB1 PE=1 SV=3	HMGB1	1	1.79e-33	219.16	2	GK(1)MSSYAFFVQTCR	-1.3153
Biological Process	GO:0032070	6	regulation of deoxyribonuclease activity	3.68	0.0959834	P06748	273	K	Nucleophosmin OS=Homo sapiens OX=9606 GN=NPM1 PE=1 SV=2	NPM1	1	9.4063e-05	142.36	2	FINYVK(1)NCFR	-0.37822
Biological Process	GO:0032070	6	regulation of deoxyribonuclease activity	3.68	0.0959834	P06748	257	K	Nucleophosmin OS=Homo sapiens OX=9606 GN=NPM1 PE=1 SV=2	NPM1	1	7.49e-25	183.08	2	MQASIEK(1)GGSLPK	1.7786
Biological Process	GO:0032070	6	regulation of deoxyribonuclease activity	3.68	0.0959834	P06748	250	K	Nucleophosmin OS=Homo sapiens OX=9606 GN=NPM1 PE=1 SV=2	NPM1	1	5.05e-06	150.53	2	AK(1)MQASIEK	-0.23541
Biological Process	GO:2001238	7	positive regulation of extrinsic apoptotic signaling pathway	3.68	0.0959834	Q13177	62	K	Serine/threonine-protein kinase PAK 2 OS=Homo sapiens OX=9606 GN=PAK2 PE=1 SV=3	PAK2	1	1.23e-13	150.21	2	IISIFSGTEK(1)GSK	0.317
Biological Process	GO:2001238	7	positive regulation of extrinsic apoptotic signaling pathway	3.68	0.0959834	P30101	129	K	Protein disulfide-isomerase A3 OS=Homo sapiens OX=9606 GN=PDIA3 PE=1 SV=4	PDIA3	1	0.000256226	85.622	2	TADGIVSHLK(1)K	-3.2404
Biological Process	GO:0051290	8	protein heterotetramerization	3.68	0.0959834	P12956	553	K	X-ray repair cross-complementing protein 6 OS=Homo sapiens OX=9606 GN=XRCC6 PE=1 SV=2	XRCC6	1	4.55e-27	278.37	3	KHDNEGSGSK(1)RPK	1.6796
Biological Process	GO:0051290	8	protein heterotetramerization	3.68	0.0959834	P07355	49	K	Annexin A2 OS=Homo sapiens OX=9606 GN=ANXA2 PE=1 SV=2	ANXA2	1	1.44e-47	252.02	2	TK(1)GVDEVTIVNILTNR	0.50183
Biological Process	GO:0090303	6	positive regulation of wound healing	3.68	0.0959834	Q92766	640	K	Ras-responsive element-binding protein 1 OS=Homo sapiens OX=9606 GN=RREB1 PE=1 SV=3	RREB1	1	0.0132484	72.355	2	K(1)VLYPCR	1.9968
Biological Process	GO:0090303	6	positive regulation of wound healing	3.68	0.0959834	P09429	157	K	High mobility group protein B1 OS=Homo sapiens OX=9606 GN=HMGB1 PE=1 SV=3	HMGB1	1	0.000173885	126.82	2	YEK(1)DIAAYR	0.40001
Biological Process	GO:0032070	6	regulation of deoxyribonuclease activity	3.68	0.0959834	P09429	157	K	High mobility group protein B1 OS=Homo sapiens OX=9606 GN=HMGB1 PE=1 SV=3	HMGB1	1	0.000173885	126.82	2	YEK(1)DIAAYR	0.40001
Biological Process	GO:0090303	6	positive regulation of wound healing	3.68	0.0959834	P09429	12	K	High mobility group protein B1 OS=Homo sapiens OX=9606 GN=HMGB1 PE=1 SV=3	HMGB1	1	1.79e-33	219.16	2	GK(1)MSSYAFFVQTCR	-1.3153
Biological Process	GO:0000054	3	ribosomal subunit export from nucleus	3.68	0.0959834	P06748	273	K	Nucleophosmin OS=Homo sapiens OX=9606 GN=NPM1 PE=1 SV=2	NPM1	1	9.4063e-05	142.36	2	FINYVK(1)NCFR	-0.37822
Biological Process	GO:0000054	3	ribosomal subunit export from nucleus	3.68	0.0959834	P06748	257	K	Nucleophosmin OS=Homo sapiens OX=9606 GN=NPM1 PE=1 SV=2	NPM1	1	7.49e-25	183.08	2	MQASIEK(1)GGSLPK	1.7786
Biological Process	GO:0000054	3	ribosomal subunit export from nucleus	3.68	0.0959834	P06748	250	K	Nucleophosmin OS=Homo sapiens OX=9606 GN=NPM1 PE=1 SV=2	NPM1	1	5.05e-06	150.53	2	AK(1)MQASIEK	-0.23541
Biological Process	GO:1903580	8	positive regulation of ATP metabolic process	3.68	0.0959834	P14174	78	K	Macrophage migration inhibitory factor OS=Homo sapiens OX=9606 GN=MIF PE=1 SV=4	MIF	1	1.6e-08	142.51	2	SYSK(1)LLCGLLAER	0.30585
Biological Process	GO:1903580	8	positive regulation of ATP metabolic process	3.68	0.0959834	P06733	89	K	Alpha-enolase OS=Homo sapiens OX=9606 GN=ENO1 PE=1 SV=2	ENO1	1	1.82e-05	113.46	2	LNVTEQEK(1)IDK	-1.929
Biological Process	GO:0032755	6	positive regulation of interleukin-6 production	3.68	0.0959834	P19338	577	K	Nucleolin OS=Homo sapiens OX=9606 GN=NCL PE=1 SV=3	NCL	1	7e-34	207.06	2	TLFVK(1)GLSEDTTEETLK	0.061672
Biological Process	GO:0032755	6	positive regulation of interleukin-6 production	3.68	0.0959834	P19338	467	K	Nucleolin OS=Homo sapiens OX=9606 GN=NCL PE=1 SV=3	NCL	1	3.08e-75	258.79	2	SISLYYTGEK(1)GQNQDYR	-3.5887
Biological Process	GO:0032755	6	positive regulation of interleukin-6 production	3.68	0.0959834	P19338	71	K	Nucleolin OS=Homo sapiens OX=9606 GN=NCL PE=1 SV=3	NCL	1	0.000379087	114.64	2	K(1)VAVATPAK	0.14727
Biological Process	GO:0032755	6	positive regulation of interleukin-6 production	3.68	0.0959834	P19338	477	K	Nucleolin OS=Homo sapiens OX=9606 GN=NCL PE=1 SV=3	NCL	1	2.16e-22	208.03	2	GGK(1)NSTWSGESK	1.2241
Biological Process	GO:0032755	6	positive regulation of interleukin-6 production	3.68	0.0959834	P19338	132	K	Nucleolin OS=Homo sapiens OX=9606 GN=NCL PE=1 SV=3	NCL	1	0.00144007	126.82	2	GAAIPAK(1)GAK	0.94164
Biological Process	GO:0000054	3	ribosomal subunit export from nucleus	3.68	0.0959834	P62826	71	K	GTP-binding nuclear protein Ran OS=Homo sapiens OX=9606 GN=RAN PE=1 SV=3	RAN	1	8.64e-59	301.74	2	FNVWDTAGQEK(1)FGGLR	-0.53054
Biological Process	GO:0032755	6	positive regulation of interleukin-6 production	3.68	0.0959834	P09429	157	K	High mobility group protein B1 OS=Homo sapiens OX=9606 GN=HMGB1 PE=1 SV=3	HMGB1	1	0.000173885	126.82	2	YEK(1)DIAAYR	0.40001
Biological Process	GO:0019043	2	establishment of viral latency	3.68	0.0959834	P62937	49	K	Peptidyl-prolyl cis-trans isomerase A OS=Homo sapiens OX=9606 GN=PPIA PE=1 SV=2	PPIA	1	0.000382284	92.732	2	GFGYK(1)GSCFHR	-1.5134
Biological Process	GO:0019043	2	establishment of viral latency	3.68	0.0959834	P62937	125	K	Peptidyl-prolyl cis-trans isomerase A OS=Homo sapiens OX=9606 GN=PPIA PE=1 SV=2	PPIA	1	4.61e-07	117.45	2	TEWLDGK(1)HVVFGK	-2.4749
Biological Process	GO:0010628	6	positive regulation of gene expression	1.25	0.0982923	Q00839	21	K	Heterogeneous nuclear ribonucleoprotein U OS=Homo sapiens OX=9606 GN=HNRNPU PE=1 SV=6	HNRNPU	1	0.000283268	143.39	2	VSELKEELK(1)K	-0.063077
Biological Process	GO:0010628	6	positive regulation of gene expression	1.25	0.0982923	Q00839	352	K	Heterogeneous nuclear ribonucleoprotein U OS=Homo sapiens OX=9606 GN=HNRNPU PE=1 SV=6	HNRNPU	1	3.5e-08	128.57	3	HLYTK(1)DIDIHEVR	-2.0167
Biological Process	GO:0010628	6	positive regulation of gene expression	1.25	0.0982923	Q13838	334	K	Spliceosome RNA helicase DDX39B OS=Homo sapiens OX=9606 GN=DDX39B PE=1 SV=1	DDX39B	1	0.000280225	96.311	2	YQQFK(1)DFQR	-2.8381
Biological Process	GO:0010628	6	positive regulation of gene expression	1.25	0.0982923	O75376	1511	K	Nuclear receptor corepressor 1 OS=Homo sapiens OX=9606 GN=NCOR1 PE=1 SV=2	NCOR1	1	1.97e-18	154.09	2	TSDVTISSNK(1)STNHER	-1.5761
Biological Process	GO:0010628	6	positive regulation of gene expression	1.25	0.0982923	O75376	1152	K	Nuclear receptor corepressor 1 OS=Homo sapiens OX=9606 GN=NCOR1 PE=1 SV=2	NCOR1	1	3.14e-19	150.85	2	GTPTSK(1)ISVESIPSLR	-1.0718
Biological Process	GO:0006399	7	tRNA metabolic process	1.84	0.0967138	P54577	356	K	Tyrosine--tRNA ligase, cytoplasmic OS=Homo sapiens OX=9606 GN=YARS1 PE=1 SV=4	YARS1	1	3.45e-10	115.05	2	GPAK(1)NSEPEEVIPSR	1.5455
Biological Process	GO:0006399	7	tRNA metabolic process	1.84	0.0967138	P05455	328	K	Lupus La protein OS=Homo sapiens OX=9606 GN=SSB PE=1 SV=2	SSB	1	1.52e-42	257.01	2	IIEDQQESLNK(1)WK	-1.2482
Biological Process	GO:0006399	7	tRNA metabolic process	1.84	0.0967138	Q6P1R4	370	K	tRNA-dihydrouridine(16/17) synthase [NAD(P)(+)]-like OS=Homo sapiens OX=9606 GN=DUS1L PE=1 SV=1	DUS1L	1	1.15e-14	154.09	2	ALEEEEGGTEVLSK(1)NK	-1.6355
Biological Process	GO:0006399	7	tRNA metabolic process	1.84	0.0967138	Q9P2J5	970	K	Leucine--tRNA ligase, cytoplasmic OS=Homo sapiens OX=9606 GN=LARS1 PE=1 SV=2	LARS1	1	1.35e-34	195.98	2	LPDNK(1)VIASELGSMPELK	-1.3079
Biological Process	GO:0006399	7	tRNA metabolic process	1.84	0.0967138	Q96PZ0	34	K	Pseudouridylate synthase 7 homolog OS=Homo sapiens OX=9606 GN=PUS7 PE=1 SV=2	PUS7	1	0.000254234	76.572	2	QK(1)LSECSLTK	-1.4292
Biological Process	GO:0019043	2	establishment of viral latency	3.68	0.0959834	P62937	82	K	Peptidyl-prolyl cis-trans isomerase A OS=Homo sapiens OX=9606 GN=PPIA PE=1 SV=2	PPIA	1	1.07e-12	146.58	2	SIYGEK(1)FEDENFILK	-0.59203
Biological Process	GO:0006399	7	tRNA metabolic process	1.84	0.0967138	Q92499	82	K	ATP-dependent RNA helicase DDX1 OS=Homo sapiens OX=9606 GN=DDX1 PE=1 SV=2	DDX1	1	4.33e-05	108.4	2	TTIK(1)TGASVLNK	0.1521
Biological Process	GO:0060627	4	regulation of vesicle-mediated transport	1.84	0.0967138	P07355	49	K	Annexin A2 OS=Homo sapiens OX=9606 GN=ANXA2 PE=1 SV=2	ANXA2	1	1.44e-47	252.02	2	TK(1)GVDEVTIVNILTNR	0.50183
Biological Process	GO:0060627	4	regulation of vesicle-mediated transport	1.84	0.0967138	Q99961	20	K	Endophilin-A2 OS=Homo sapiens OX=9606 GN=SH3GL1 PE=1 SV=1	SH3GL1	1	1.48e-11	141.88	2	ASQLVSEK(1)VGGAEGTK	-2.2032
Biological Process	GO:0060627	4	regulation of vesicle-mediated transport	1.84	0.0967138	P84077	73	K	ADP-ribosylation factor 1 OS=Homo sapiens OX=9606 GN=ARF1 PE=1 SV=2	ARF1	1	2.81e-24	166.65	2	NISFTVWDVGGQDK(1)IR	-0.97676
Biological Process	GO:0060627	4	regulation of vesicle-mediated transport	1.84	0.0967138	P09429	157	K	High mobility group protein B1 OS=Homo sapiens OX=9606 GN=HMGB1 PE=1 SV=3	HMGB1	1	0.000173885	126.82	2	YEK(1)DIAAYR	0.40001
Biological Process	GO:0060627	4	regulation of vesicle-mediated transport	1.84	0.0967138	P09429	12	K	High mobility group protein B1 OS=Homo sapiens OX=9606 GN=HMGB1 PE=1 SV=3	HMGB1	1	1.79e-33	219.16	2	GK(1)MSSYAFFVQTCR	-1.3153
Biological Process	GO:0060627	4	regulation of vesicle-mediated transport	1.84	0.0967138	Q99439	8	K	Calponin-2 OS=Homo sapiens OX=9606 GN=CNN2 PE=1 SV=4	CNN2	1	5.46e-17	139.7	2	SSTQFNK(1)GPSYGLSAEVK	3.9071
Biological Process	GO:0060627	4	regulation of vesicle-mediated transport	1.84	0.0967138	P35579	1445	K	Myosin-9 OS=Homo sapiens OX=9606 GN=MYH9 PE=1 SV=4	MYH9	1	0.000334539	99.34	2	K(1)FDQLLAEEK	1.7365
Biological Process	GO:0060627	4	regulation of vesicle-mediated transport	1.84	0.0967138	P11142	187	K	Heat shock cognate 71 kDa protein OS=Homo sapiens OX=9606 GN=HSPA8 PE=1 SV=1	HSPA8	1	2.67e-15	125.14	2	IINEPTAAAIAYGLDK(1)K	-0.0025093
Biological Process	GO:0019043	2	establishment of viral latency	3.68	0.0959834	P12956	553	K	X-ray repair cross-complementing protein 6 OS=Homo sapiens OX=9606 GN=XRCC6 PE=1 SV=2	XRCC6	1	4.55e-27	278.37	3	KHDNEGSGSK(1)RPK	1.6796
Biological Process	GO:0019043	2	establishment of viral latency	3.68	0.0959834	P62937	28	K	Peptidyl-prolyl cis-trans isomerase A OS=Homo sapiens OX=9606 GN=PPIA PE=1 SV=2	PPIA	1	2.86e-07	138.23	2	VSFELFADK(1)VPK	0.84126
Biological Process	GO:0006399	7	tRNA metabolic process	1.84	0.0967138	Q12789	521	K	General transcription factor 3C polypeptide 1 OS=Homo sapiens OX=9606 GN=GTF3C1 PE=1 SV=4	GTF3C1	1	1.06e-05	102.55	2	GGWK(1)VVNLHPLK	-1.4037
Biological Process	GO:0006807	2	nitrogen compound metabolic process	1.09	0.101725	O75821	209	K	Eukaryotic translation initiation factor 3 subunit G OS=Homo sapiens OX=9606 GN=EIF3G PE=1 SV=2	EIF3G	1	1.84e-15	159.75	2	LPGELEPVQATQNK(1)TGK	-3.3107
Biological Process	GO:0010563	6	negative regulation of phosphorus metabolic process	1.59	0.086381	O75367	134	K	Core histone macro-H2A.1 OS=Homo sapiens OX=9606 GN=MACROH2A1 PE=1 SV=4	MACROH2A1	1	1.99e-05	111.61	2	LEAIITPPPAK(1)K	0.10317
Biological Process	GO:0010563	6	negative regulation of phosphorus metabolic process	1.59	0.086381	P62937	125	K	Peptidyl-prolyl cis-trans isomerase A OS=Homo sapiens OX=9606 GN=PPIA PE=1 SV=2	PPIA	1	4.61e-07	117.45	2	TEWLDGK(1)HVVFGK	-2.4749
Biological Process	GO:0002573	5	myeloid leukocyte differentiation	3.01	0.0700189	P35579	1445	K	Myosin-9 OS=Homo sapiens OX=9606 GN=MYH9 PE=1 SV=4	MYH9	1	0.000334539	99.34	2	K(1)FDQLLAEEK	1.7365
Biological Process	GO:0002573	5	myeloid leukocyte differentiation	3.01	0.0700189	P07355	49	K	Annexin A2 OS=Homo sapiens OX=9606 GN=ANXA2 PE=1 SV=2	ANXA2	1	1.44e-47	252.02	2	TK(1)GVDEVTIVNILTNR	0.50183
Biological Process	GO:0002573	5	myeloid leukocyte differentiation	3.01	0.0700189	P09874	105	K	Poly [ADP-ribose] polymerase 1 OS=Homo sapiens OX=9606 GN=PARP1 PE=1 SV=4	PARP1	1	1.25e-07	167.76	2	GQDGIGSK(1)AEK	0.28202
Biological Process	GO:1902930	5	regulation of alcohol biosynthetic process	3.01	0.0700189	P35579	1445	K	Myosin-9 OS=Homo sapiens OX=9606 GN=MYH9 PE=1 SV=4	MYH9	1	0.000334539	99.34	2	K(1)FDQLLAEEK	1.7365
Biological Process	GO:1902930	5	regulation of alcohol biosynthetic process	3.01	0.0700189	Q15126	69	K	Phosphomevalonate kinase OS=Homo sapiens OX=9606 GN=PMVK PE=1 SV=3	PMVK	1	3.41e-08	164.31	2	LLDTSTYK(1)EAFR	2.3345
Biological Process	GO:1902930	5	regulation of alcohol biosynthetic process	3.01	0.0700189	P62826	71	K	GTP-binding nuclear protein Ran OS=Homo sapiens OX=9606 GN=RAN PE=1 SV=3	RAN	1	8.64e-59	301.74	2	FNVWDTAGQEK(1)FGGLR	-0.53054
Biological Process	GO:0006266	5	DNA ligation	3.01	0.0700189	P09429	157	K	High mobility group protein B1 OS=Homo sapiens OX=9606 GN=HMGB1 PE=1 SV=3	HMGB1	1	0.000173885	126.82	2	YEK(1)DIAAYR	0.40001
Biological Process	GO:0006266	5	DNA ligation	3.01	0.0700189	P09429	12	K	High mobility group protein B1 OS=Homo sapiens OX=9606 GN=HMGB1 PE=1 SV=3	HMGB1	1	1.79e-33	219.16	2	GK(1)MSSYAFFVQTCR	-1.3153
Biological Process	GO:0006266	5	DNA ligation	3.01	0.0700189	P12956	553	K	X-ray repair cross-complementing protein 6 OS=Homo sapiens OX=9606 GN=XRCC6 PE=1 SV=2	XRCC6	1	4.55e-27	278.37	3	KHDNEGSGSK(1)RPK	1.6796
Biological Process	GO:0006266	5	DNA ligation	3.01	0.0700189	P09874	105	K	Poly [ADP-ribose] polymerase 1 OS=Homo sapiens OX=9606 GN=PARP1 PE=1 SV=4	PARP1	1	1.25e-07	167.76	2	GQDGIGSK(1)AEK	0.28202
Biological Process	GO:0046902	4	regulation of mitochondrial membrane permeability	3.01	0.0700189	P31947	11	K	14-3-3 protein sigma OS=Homo sapiens OX=9606 GN=SFN PE=1 SV=1	SFN	1	0.00025008	109.88	2	AK(1)LAEQAER	2.0836
Biological Process	GO:0046902	4	regulation of mitochondrial membrane permeability	3.01	0.0700189	P63104	49	K	14-3-3 protein zeta/delta OS=Homo sapiens OX=9606 GN=YWHAZ PE=1 SV=1	YWHAZ	1	1.35e-15	196.44	2	NLLSVAYK(1)NVVGAR	-1.9214
Biological Process	GO:0046902	4	regulation of mitochondrial membrane permeability	3.01	0.0700189	P27348	9	K	14-3-3 protein theta OS=Homo sapiens OX=9606 GN=YWHAQ PE=1 SV=1	YWHAQ	1	0.00820547	66.087	2	TELIQK(1)AK	-2.4283
Biological Process	GO:0006935	3	chemotaxis	2.21	0.0688296	Q9Y3A5	98	K	Ribosome maturation protein SBDS OS=Homo sapiens OX=9606 GN=SBDS PE=1 SV=4	SBDS	1	3.87e-06	127.94	2	GEVQVSDK(1)ER	1.2228
Biological Process	GO:0006935	3	chemotaxis	2.21	0.0688296	P83731	135	K	60S ribosomal protein L24 OS=Homo sapiens OX=9606 GN=RPL24 PE=1 SV=1	RPL24	1	0.00327969	69.905	2	APTK(1)AAPK	-0.69788
Biological Process	GO:0006935	3	chemotaxis	2.21	0.0688296	P09429	157	K	High mobility group protein B1 OS=Homo sapiens OX=9606 GN=HMGB1 PE=1 SV=3	HMGB1	1	0.000173885	126.82	2	YEK(1)DIAAYR	0.40001
Biological Process	GO:0006935	3	chemotaxis	2.21	0.0688296	P09429	12	K	High mobility group protein B1 OS=Homo sapiens OX=9606 GN=HMGB1 PE=1 SV=3	HMGB1	1	1.79e-33	219.16	2	GK(1)MSSYAFFVQTCR	-1.3153
Biological Process	GO:0006935	3	chemotaxis	2.21	0.0688296	P50552	240	K	Vasodilator-stimulated phosphoprotein OS=Homo sapiens OX=9606 GN=VASP PE=1 SV=3	VASP	1	3.45e-12	142.08	2	VSK(1)QEEASGGPTAPK	-0.3084
Biological Process	GO:0006935	3	chemotaxis	2.21	0.0688296	P14174	78	K	Macrophage migration inhibitory factor OS=Homo sapiens OX=9606 GN=MIF PE=1 SV=4	MIF	1	1.6e-08	142.51	2	SYSK(1)LLCGLLAER	0.30585
Biological Process	GO:0007163	2	establishment or maintenance of cell polarity	2.21	0.0688296	P27816	933	K	Microtubule-associated protein 4 OS=Homo sapiens OX=9606 GN=MAP4 PE=1 SV=3	MAP4	1	5.1402e-05	90.689	2	LATNTSAPDLK(1)NVR	-1.5547
Biological Process	GO:0007163	2	establishment or maintenance of cell polarity	2.21	0.0688296	P27816	634	K	Microtubule-associated protein 4 OS=Homo sapiens OX=9606 GN=MAP4 PE=1 SV=3	MAP4	1	2.86e-06	100.69	2	K(1)CSLPAEEDSVLEK	-3.5385
Biological Process	GO:0007063	6	regulation of sister chromatid cohesion	3.01	0.0700189	P23246	703	K	Splicing factor, proline- and glutamine-rich OS=Homo sapiens OX=9606 GN=SFPQ PE=1 SV=2	SFPQ	1	2e-14	207.67	2	GREEYEGPNK(1)K	1.6302
Biological Process	GO:0007063	6	regulation of sister chromatid cohesion	3.01	0.0700189	P23246	211	K	Splicing factor, proline- and glutamine-rich OS=Homo sapiens OX=9606 GN=SFPQ PE=1 SV=2	SFPQ	1	0.00733632	67.464	2	GGK(1)MPGGPK	2.2228
Biological Process	GO:0007063	6	regulation of sister chromatid cohesion	3.01	0.0700189	P39748	345	K	Flap endonuclease 1 OS=Homo sapiens OX=9606 GN=FEN1 PE=1 SV=1	FEN1	1	3.51e-09	123.99	2	LDDFFK(1)VTGSLSSAK	-1.4205
Biological Process	GO:0007063	6	regulation of sister chromatid cohesion	3.01	0.0700189	O75367	134	K	Core histone macro-H2A.1 OS=Homo sapiens OX=9606 GN=MACROH2A1 PE=1 SV=4	MACROH2A1	1	1.99e-05	111.61	2	LEAIITPPPAK(1)K	0.10317
Biological Process	GO:0002791	6	regulation of peptide secretion	1.84	0.0723684	P19338	467	K	Nucleolin OS=Homo sapiens OX=9606 GN=NCL PE=1 SV=3	NCL	1	3.08e-75	258.79	2	SISLYYTGEK(1)GQNQDYR	-3.5887
Biological Process	GO:0002791	6	regulation of peptide secretion	1.84	0.0723684	P19338	71	K	Nucleolin OS=Homo sapiens OX=9606 GN=NCL PE=1 SV=3	NCL	1	0.000379087	114.64	2	K(1)VAVATPAK	0.14727
Biological Process	GO:0002791	6	regulation of peptide secretion	1.84	0.0723684	P19338	477	K	Nucleolin OS=Homo sapiens OX=9606 GN=NCL PE=1 SV=3	NCL	1	2.16e-22	208.03	2	GGK(1)NSTWSGESK	1.2241
Biological Process	GO:0002791	6	regulation of peptide secretion	1.84	0.0723684	P19338	132	K	Nucleolin OS=Homo sapiens OX=9606 GN=NCL PE=1 SV=3	NCL	1	0.00144007	126.82	2	GAAIPAK(1)GAK	0.94164
Biological Process	GO:0002791	6	regulation of peptide secretion	1.84	0.0723684	P19338	223	K	Nucleolin OS=Homo sapiens OX=9606 GN=NCL PE=1 SV=3	NCL	1	0.0024617	101.41	2	AAK(1)VVPVK	-3.2018
Biological Process	GO:0002791	6	regulation of peptide secretion	1.84	0.0723684	P62937	28	K	Peptidyl-prolyl cis-trans isomerase A OS=Homo sapiens OX=9606 GN=PPIA PE=1 SV=2	PPIA	1	2.86e-07	138.23	2	VSFELFADK(1)VPK	0.84126
Biological Process	GO:0002791	6	regulation of peptide secretion	1.84	0.0723684	P62937	125	K	Peptidyl-prolyl cis-trans isomerase A OS=Homo sapiens OX=9606 GN=PPIA PE=1 SV=2	PPIA	1	4.61e-07	117.45	2	TEWLDGK(1)HVVFGK	-2.4749
Biological Process	GO:0002791	6	regulation of peptide secretion	1.84	0.0723684	P62937	82	K	Peptidyl-prolyl cis-trans isomerase A OS=Homo sapiens OX=9606 GN=PPIA PE=1 SV=2	PPIA	1	1.07e-12	146.58	2	SIYGEK(1)FEDENFILK	-0.59203
Biological Process	GO:0002791	6	regulation of peptide secretion	1.84	0.0723684	P62937	49	K	Peptidyl-prolyl cis-trans isomerase A OS=Homo sapiens OX=9606 GN=PPIA PE=1 SV=2	PPIA	1	0.000382284	92.732	2	GFGYK(1)GSCFHR	-1.5134
Biological Process	GO:0002791	6	regulation of peptide secretion	1.84	0.0723684	P14174	78	K	Macrophage migration inhibitory factor OS=Homo sapiens OX=9606 GN=MIF PE=1 SV=4	MIF	1	1.6e-08	142.51	2	SYSK(1)LLCGLLAER	0.30585
Biological Process	GO:0007163	2	establishment or maintenance of cell polarity	2.21	0.0688296	P02545	417	K	Prelamin-A/C OS=Homo sapiens OX=9606 GN=LMNA PE=1 SV=1	LMNA	1	4.21e-26	201.65	2	ASSHSSQTQGGGSVTK(1)K	1.0827
Biological Process	GO:0002791	6	regulation of peptide secretion	1.84	0.0723684	P09874	105	K	Poly [ADP-ribose] polymerase 1 OS=Homo sapiens OX=9606 GN=PARP1 PE=1 SV=4	PARP1	1	1.25e-07	167.76	2	GQDGIGSK(1)AEK	0.28202
Biological Process	GO:0051249	5	regulation of lymphocyte activation	1.84	0.0723684	Q9ULJ6	843	K	Zinc finger MIZ domain-containing protein 1 OS=Homo sapiens OX=9606 GN=ZMIZ1 PE=1 SV=3	ZMIZ1	1	0.000119894	121.69	3	SDLHIKDDPDGIPSK(1)R	1.4213
Biological Process	GO:0051249	5	regulation of lymphocyte activation	1.84	0.0723684	P09429	157	K	High mobility group protein B1 OS=Homo sapiens OX=9606 GN=HMGB1 PE=1 SV=3	HMGB1	1	0.000173885	126.82	2	YEK(1)DIAAYR	0.40001
Biological Process	GO:0051249	5	regulation of lymphocyte activation	1.84	0.0723684	P09429	12	K	High mobility group protein B1 OS=Homo sapiens OX=9606 GN=HMGB1 PE=1 SV=3	HMGB1	1	1.79e-33	219.16	2	GK(1)MSSYAFFVQTCR	-1.3153
Biological Process	GO:0051249	5	regulation of lymphocyte activation	1.84	0.0723684	Q13177	62	K	Serine/threonine-protein kinase PAK 2 OS=Homo sapiens OX=9606 GN=PAK2 PE=1 SV=3	PAK2	1	1.23e-13	150.21	2	IISIFSGTEK(1)GSK	0.317
Biological Process	GO:0051249	5	regulation of lymphocyte activation	1.84	0.0723684	Q9Y6D9	61	K	Mitotic spindle assembly checkpoint protein MAD1 OS=Homo sapiens OX=9606 GN=MAD1L1 PE=1 SV=2	MAD1L1	1	0.000154498	83.775	2	SK(1)SHLIQVER	0.34056
Biological Process	GO:0051249	5	regulation of lymphocyte activation	1.84	0.0723684	Q92598	471	K	Heat shock protein 105 kDa OS=Homo sapiens OX=9606 GN=HSPH1 PE=1 SV=1	HSPH1	1	1.12e-14	156.14	2	FVVQNVSAQK(1)DGEK	1.2272
Biological Process	GO:0051249	5	regulation of lymphocyte activation	1.84	0.0723684	P07900	69	K	Heat shock protein HSP 90-alpha OS=Homo sapiens OX=9606 GN=HSP90AA1 PE=1 SV=5	HSP90AA1	1	3.56e-11	115.04	2	YESLTDPSK(1)LDSGK	1.4646
Biological Process	GO:0051249	5	regulation of lymphocyte activation	1.84	0.0723684	P07900	615	K	Heat shock protein HSP 90-alpha OS=Homo sapiens OX=9606 GN=HSP90AA1 PE=1 SV=5	HSP90AA1	1	0.00114129	131.3	2	IMK(1)AQALR	-2.0603
Biological Process	GO:0051249	5	regulation of lymphocyte activation	1.84	0.0723684	P07900	283	K	Heat shock protein HSP 90-alpha OS=Homo sapiens OX=9606 GN=HSP90AA1 PE=1 SV=5	HSP90AA1	1	1.51e-30	241.63	2	EK(1)YIDQEELNK	-0.79727
Biological Process	GO:0051249	5	regulation of lymphocyte activation	1.84	0.0723684	P14174	78	K	Macrophage migration inhibitory factor OS=Homo sapiens OX=9606 GN=MIF PE=1 SV=4	MIF	1	1.6e-08	142.51	2	SYSK(1)LLCGLLAER	0.30585
Biological Process	GO:0051249	5	regulation of lymphocyte activation	1.84	0.0723684	Q9NUQ9	317	K	CYFIP-related Rac1 interactor B OS=Homo sapiens OX=9606 GN=CYRIB PE=1 SV=1	CYRIB	1	0.000244245	84.999	2	HLNDETTSK(1)QIK	3.5644
Biological Process	GO:0002791	6	regulation of peptide secretion	1.84	0.0723684	P19338	577	K	Nucleolin OS=Homo sapiens OX=9606 GN=NCL PE=1 SV=3	NCL	1	7e-34	207.06	2	TLFVK(1)GLSEDTTEETLK	0.061672
Biological Process	GO:0007163	2	establishment or maintenance of cell polarity	2.21	0.0688296	Q01518	317	K	Adenylyl cyclase-associated protein 1 OS=Homo sapiens OX=9606 GN=CAP1 PE=1 SV=5	CAP1	1	0.00156289	71.896	2	K(1)EPAVLELEGK	0.032033
Biological Process	GO:0007163	2	establishment or maintenance of cell polarity	2.21	0.0688296	P07900	69	K	Heat shock protein HSP 90-alpha OS=Homo sapiens OX=9606 GN=HSP90AA1 PE=1 SV=5	HSP90AA1	1	3.56e-11	115.04	2	YESLTDPSK(1)LDSGK	1.4646
Biological Process	GO:0044238	2	primary metabolic process	1.1	0.0680158	P46783	107	K	40S ribosomal protein S10 OS=Homo sapiens OX=9606 GN=RPS10 PE=1 SV=1	RPS10	1	4.13e-05	102.55	3	PK(1)GLEGERPAR	0.57863
Biological Process	GO:0044238	2	primary metabolic process	1.1	0.0680158	O00148	35	K	ATP-dependent RNA helicase DDX39A OS=Homo sapiens OX=9606 GN=DDX39A PE=1 SV=2	DDX39A	1	2.94e-12	141.88	2	DIK(1)GSYVSIHSSGFR	-1.8488
Biological Process	GO:0044238	2	primary metabolic process	1.1	0.0680158	P68104	172	K	Elongation factor 1-alpha 1 OS=Homo sapiens OX=9606 GN=EEF1A1 PE=1 SV=1	EEF1A1	1	2.79e-07	95.138	2	YEEIVK(1)EVSTYIK	0.39692
Biological Process	GO:0044238	2	primary metabolic process	1.1	0.0680158	P04075	13	K	Fructose-bisphosphate aldolase A OS=Homo sapiens OX=9606 GN=ALDOA PE=1 SV=2	ALDOA	1	5.44e-25	236.42	2	PYQYPALTPEQK(1)K	0.76845
Biological Process	GO:0044238	2	primary metabolic process	1.1	0.0680158	P04075	322	K	Fructose-bisphosphate aldolase A OS=Homo sapiens OX=9606 GN=ALDOA PE=1 SV=2	ALDOA	1	1.93e-05	121.71	2	ENLK(1)AAQEEYVK	1.1493
Biological Process	GO:0044238	2	primary metabolic process	1.1	0.0680158	P07900	69	K	Heat shock protein HSP 90-alpha OS=Homo sapiens OX=9606 GN=HSP90AA1 PE=1 SV=5	HSP90AA1	1	3.56e-11	115.04	2	YESLTDPSK(1)LDSGK	1.4646
Biological Process	GO:0044238	2	primary metabolic process	1.1	0.0680158	P07900	615	K	Heat shock protein HSP 90-alpha OS=Homo sapiens OX=9606 GN=HSP90AA1 PE=1 SV=5	HSP90AA1	1	0.00114129	131.3	2	IMK(1)AQALR	-2.0603
Biological Process	GO:0044238	2	primary metabolic process	1.1	0.0680158	P07900	283	K	Heat shock protein HSP 90-alpha OS=Homo sapiens OX=9606 GN=HSP90AA1 PE=1 SV=5	HSP90AA1	1	1.51e-30	241.63	2	EK(1)YIDQEELNK	-0.79727
Biological Process	GO:0044238	2	primary metabolic process	1.1	0.0680158	P39748	345	K	Flap endonuclease 1 OS=Homo sapiens OX=9606 GN=FEN1 PE=1 SV=1	FEN1	1	3.51e-09	123.99	2	LDDFFK(1)VTGSLSSAK	-1.4205
Biological Process	GO:0044238	2	primary metabolic process	1.1	0.0680158	P49773	21	K	Histidine triad nucleotide-binding protein 1 OS=Homo sapiens OX=9606 GN=HINT1 PE=1 SV=2	HINT1	1	2.8e-06	101.82	2	PGGDTIFGK(1)IIR	-0.58359
Biological Process	GO:0044238	2	primary metabolic process	1.1	0.0680158	Q12789	521	K	General transcription factor 3C polypeptide 1 OS=Homo sapiens OX=9606 GN=GTF3C1 PE=1 SV=4	GTF3C1	1	1.06e-05	102.55	2	GGWK(1)VVNLHPLK	-1.4037
Biological Process	GO:0044238	2	primary metabolic process	1.1	0.0680158	Q01813	688	K	ATP-dependent 6-phosphofructokinase, platelet type OS=Homo sapiens OX=9606 GN=PFKP PE=1 SV=2	PFKP	1	1.13e-06	192.6	2	NFGTK(1)ISAR	-1.6865
Biological Process	GO:0044238	2	primary metabolic process	1.1	0.0680158	P46777	276	K	60S ribosomal protein L5 OS=Homo sapiens OX=9606 GN=RPL5 PE=1 SV=3	RPL5	1	0.0163663	96.51	2	MSLAQK(1)K	-1.559
Biological Process	GO:0044238	2	primary metabolic process	1.1	0.0680158	Q86XP3	195	K	ATP-dependent RNA helicase DDX42 OS=Homo sapiens OX=9606 GN=DDX42 PE=1 SV=1	DDX42	1	4.23e-08	96.183	3	K(1)IIDPLPPIDHSEIDYPPFEK	1.0754
Biological Process	GO:0044238	2	primary metabolic process	1.1	0.0680158	P05455	328	K	Lupus La protein OS=Homo sapiens OX=9606 GN=SSB PE=1 SV=2	SSB	1	1.52e-42	257.01	2	IIEDQQESLNK(1)WK	-1.2482
Biological Process	GO:0044238	2	primary metabolic process	1.1	0.0680158	P62750	7	K	60S ribosomal protein L23a OS=Homo sapiens OX=9606 GN=RPL23A PE=1 SV=1	RPL23A	1	0.00174282	118.06	2	K(1)EAPAPPK	-1.7243
Biological Process	GO:0044238	2	primary metabolic process	1.1	0.0680158	P08237	678	K	ATP-dependent 6-phosphofructokinase, muscle type OS=Homo sapiens OX=9606 GN=PFKM PE=1 SV=2	PFKM	1	0.000272742	114.64	2	NFATK(1)MGAK	0.19748
Biological Process	GO:0044238	2	primary metabolic process	1.1	0.0680158	Q6P1M0	595	K	Long-chain fatty acid transport protein 4 OS=Homo sapiens OX=9606 GN=SLC27A4 PE=1 SV=1	SLC27A4	1	0.00173588	85.813	2	TGTYK(1)FQK	-0.1401
Biological Process	GO:0044238	2	primary metabolic process	1.1	0.0680158	Q96PZ0	34	K	Pseudouridylate synthase 7 homolog OS=Homo sapiens OX=9606 GN=PUS7 PE=1 SV=2	PUS7	1	0.000254234	76.572	2	QK(1)LSECSLTK	-1.4292
Biological Process	GO:0044238	2	primary metabolic process	1.1	0.0680158	P07355	49	K	Annexin A2 OS=Homo sapiens OX=9606 GN=ANXA2 PE=1 SV=2	ANXA2	1	1.44e-47	252.02	2	TK(1)GVDEVTIVNILTNR	0.50183
Biological Process	GO:0044238	2	primary metabolic process	1.1	0.0680158	P35269	421	K	General transcription factor IIF subunit 1 OS=Homo sapiens OX=9606 GN=GTF2F1 PE=1 SV=2	GTF2F1	1	0.000465135	105.04	2	VSEMPAAK(1)R	2.9791
Biological Process	GO:0044238	2	primary metabolic process	1.1	0.0680158	P18669	100	K	Phosphoglycerate mutase 1 OS=Homo sapiens OX=9606 GN=PGAM1 PE=1 SV=2	PGAM1	1	5.07e-38	238.93	2	HYGGLTGLNK(1)AETAAK	-1.6459
Biological Process	GO:0044238	2	primary metabolic process	1.1	0.0680158	Q9BZE4	29	K	Nucleolar GTP-binding protein 1 OS=Homo sapiens OX=9606 GN=GTPBP4 PE=1 SV=3	GTPBP4	1	0.00917067	72.038	2	K(1)TPTVIHK	-0.14992
Biological Process	GO:0044238	2	primary metabolic process	1.1	0.0680158	P18124	9	K	60S ribosomal protein L7 OS=Homo sapiens OX=9606 GN=RPL7 PE=1 SV=1	RPL7	1	1.79e-11	171.09	2	K(1)EVPAVPETLK	-4.0737
Biological Process	GO:0044238	2	primary metabolic process	1.1	0.0680158	Q13247	101	K	Serine/arginine-rich splicing factor 6 OS=Homo sapiens OX=9606 GN=SRSF6 PE=1 SV=2	SRSF6	1	0.00360304	78.178	2	DK(1)YGPPVR	-0.55325
Biological Process	GO:0007163	2	establishment or maintenance of cell polarity	2.21	0.0688296	P07900	615	K	Heat shock protein HSP 90-alpha OS=Homo sapiens OX=9606 GN=HSP90AA1 PE=1 SV=5	HSP90AA1	1	0.00114129	131.3	2	IMK(1)AQALR	-2.0603
Biological Process	GO:0007163	2	establishment or maintenance of cell polarity	2.21	0.0688296	P07900	283	K	Heat shock protein HSP 90-alpha OS=Homo sapiens OX=9606 GN=HSP90AA1 PE=1 SV=5	HSP90AA1	1	1.51e-30	241.63	2	EK(1)YIDQEELNK	-0.79727
Biological Process	GO:0042330	2	taxis	2.21	0.0688296	Q9Y3A5	98	K	Ribosome maturation protein SBDS OS=Homo sapiens OX=9606 GN=SBDS PE=1 SV=4	SBDS	1	3.87e-06	127.94	2	GEVQVSDK(1)ER	1.2228
Biological Process	GO:0042330	2	taxis	2.21	0.0688296	P83731	135	K	60S ribosomal protein L24 OS=Homo sapiens OX=9606 GN=RPL24 PE=1 SV=1	RPL24	1	0.00327969	69.905	2	APTK(1)AAPK	-0.69788
Biological Process	GO:0042330	2	taxis	2.21	0.0688296	P09429	157	K	High mobility group protein B1 OS=Homo sapiens OX=9606 GN=HMGB1 PE=1 SV=3	HMGB1	1	0.000173885	126.82	2	YEK(1)DIAAYR	0.40001
Biological Process	GO:0042330	2	taxis	2.21	0.0688296	P09429	12	K	High mobility group protein B1 OS=Homo sapiens OX=9606 GN=HMGB1 PE=1 SV=3	HMGB1	1	1.79e-33	219.16	2	GK(1)MSSYAFFVQTCR	-1.3153
Biological Process	GO:0042330	2	taxis	2.21	0.0688296	P50552	240	K	Vasodilator-stimulated phosphoprotein OS=Homo sapiens OX=9606 GN=VASP PE=1 SV=3	VASP	1	3.45e-12	142.08	2	VSK(1)QEEASGGPTAPK	-0.3084
Biological Process	GO:0042330	2	taxis	2.21	0.0688296	P14174	78	K	Macrophage migration inhibitory factor OS=Homo sapiens OX=9606 GN=MIF PE=1 SV=4	MIF	1	1.6e-08	142.51	2	SYSK(1)LLCGLLAER	0.30585
Biological Process	GO:0044238	2	primary metabolic process	1.1	0.0680158	Q13428	155	K	Treacle protein OS=Homo sapiens OX=9606 GN=TCOF1 PE=1 SV=3	TCOF1	1	0.000136176	101.45	2	TVANLLSGK(1)SPR	2.8052
Biological Process	GO:0044238	2	primary metabolic process	1.1	0.0680158	Q13428	820	K	Treacle protein OS=Homo sapiens OX=9606 GN=TCOF1 PE=1 SV=3	TCOF1	1	4.33e-06	125.5	2	VVTAAAQAK(1)QR	-1.8821
Biological Process	GO:0007163	2	establishment or maintenance of cell polarity	2.21	0.0688296	P35579	1445	K	Myosin-9 OS=Homo sapiens OX=9606 GN=MYH9 PE=1 SV=4	MYH9	1	0.000334539	99.34	2	K(1)FDQLLAEEK	1.7365
Biological Process	GO:0044238	2	primary metabolic process	1.1	0.0680158	Q13428	811	K	Treacle protein OS=Homo sapiens OX=9606 GN=TCOF1 PE=1 SV=3	TCOF1	1	1.52e-12	142.08	2	GTISAPGK(1)VVTAAAQAK	-2.7233
Biological Process	GO:0044238	2	primary metabolic process	1.1	0.0680158	Q13428	313	K	Treacle protein OS=Homo sapiens OX=9606 GN=TCOF1 PE=1 SV=3	TCOF1	1	0.00101687	78.043	2	GTPGK(1)GATPAPPGK	0.22883
Biological Process	GO:0044238	2	primary metabolic process	1.1	0.0680158	P53999	35	K	Activated RNA polymerase II transcriptional coactivator p15 OS=Homo sapiens OX=9606 GN=SUB1 PE=1 SV=3	SUB1	1	0.00339273	79.059	2	QVAPEK(1)PVK	-1.8574
Biological Process	GO:0044238	2	primary metabolic process	1.1	0.0680158	O75821	209	K	Eukaryotic translation initiation factor 3 subunit G OS=Homo sapiens OX=9606 GN=EIF3G PE=1 SV=2	EIF3G	1	1.84e-15	159.75	2	LPGELEPVQATQNK(1)TGK	-3.3107
Biological Process	GO:0044238	2	primary metabolic process	1.1	0.0680158	P35659	57	K	Protein DEK OS=Homo sapiens OX=9606 GN=DEK PE=1 SV=1	DEK	1	0.00113859	108.92	2	SLIVEGK(1)R	-1.8078
Biological Process	GO:0044238	2	primary metabolic process	1.1	0.0680158	P30101	129	K	Protein disulfide-isomerase A3 OS=Homo sapiens OX=9606 GN=PDIA3 PE=1 SV=4	PDIA3	1	0.000256226	85.622	2	TADGIVSHLK(1)K	-3.2404
Biological Process	GO:0044238	2	primary metabolic process	1.1	0.0680158	Q29RF7	1315	K	Sister chromatid cohesion protein PDS5 homolog A OS=Homo sapiens OX=9606 GN=PDS5A PE=1 SV=1	PDS5A	1	6.11e-31	195.98	2	AAVGQESPGGLEAGNAK(1)APK	0.31
Biological Process	GO:0044238	2	primary metabolic process	1.1	0.0680158	Q96PK6	600	K	RNA-binding protein 14 OS=Homo sapiens OX=9606 GN=RBM14 PE=1 SV=2	RBM14	1	0.00859816	80.294	2	AVAMSK(1)R	0.39544
Biological Process	GO:0044238	2	primary metabolic process	1.1	0.0680158	P60866	8	K	40S ribosomal protein S20 OS=Homo sapiens OX=9606 GN=RPS20 PE=1 SV=1	RPS20	1	1.51e-22	175.68	2	DTGK(1)TPVEPEVAIHR	-1.0846
Biological Process	GO:0044238	2	primary metabolic process	1.1	0.0680158	Q04637	524	K	Eukaryotic translation initiation factor 4 gamma 1 OS=Homo sapiens OX=9606 GN=EIF4G1 PE=1 SV=4	EIF4G1	1	9.06e-07	128.57	2	K(1)EAVGDLLDAFK	-1.2162
Biological Process	GO:0044238	2	primary metabolic process	1.1	0.0680158	Q13616	74	K	Cullin-1 OS=Homo sapiens OX=9606 GN=CUL1 PE=1 SV=2	CUL1	1	6.94e-06	94.63	2	K(1)GQTPGGAQFVGLELYK	-2.7611
Biological Process	GO:0044238	2	primary metabolic process	1.1	0.0680158	Q13428	732	K	Treacle protein OS=Homo sapiens OX=9606 GN=TCOF1 PE=1 SV=3	TCOF1	1	2.8e-25	162.14	2	AASVPVK(1)GSLGQGTAPVLPGK	-5.1713
Biological Process	GO:0002791	6	regulation of peptide secretion	1.84	0.0723684	P04406	215	K	Glyceraldehyde-3-phosphate dehydrogenase OS=Homo sapiens OX=9606 GN=GAPDH PE=1 SV=3	GAPDH	1	1.41e-24	178.03	2	GALQNIIPASTGAAK(1)AVGK	-0.43727
Biological Process	GO:0002791	6	regulation of peptide secretion	1.84	0.0723684	P04406	194	K	Glyceraldehyde-3-phosphate dehydrogenase OS=Homo sapiens OX=9606 GN=GAPDH PE=1 SV=3	GAPDH	1	4.9e-07	154.81	2	TVDGPSGK(1)LWR	-0.38226
Biological Process	GO:0002791	6	regulation of peptide secretion	1.84	0.0723684	P35579	1445	K	Myosin-9 OS=Homo sapiens OX=9606 GN=MYH9 PE=1 SV=4	MYH9	1	0.000334539	99.34	2	K(1)FDQLLAEEK	1.7365
Biological Process	GO:0031326	5	regulation of cellular biosynthetic process	1.18	0.0728962	Q04637	524	K	Eukaryotic translation initiation factor 4 gamma 1 OS=Homo sapiens OX=9606 GN=EIF4G1 PE=1 SV=4	EIF4G1	1	9.06e-07	128.57	2	K(1)EAVGDLLDAFK	-1.2162
Biological Process	GO:0031326	5	regulation of cellular biosynthetic process	1.18	0.0728962	Q9Y232	147	K	Chromodomain Y-like protein OS=Homo sapiens OX=9606 GN=CDYL PE=1 SV=2	CDYL	1	4.89e-11	156.14	2	STNSNFSK(1)TSPK	1.545
Biological Process	GO:0031326	5	regulation of cellular biosynthetic process	1.18	0.0728962	Q9Y232	172	K	Chromodomain Y-like protein OS=Homo sapiens OX=9606 GN=CDYL PE=1 SV=2	CDYL	1	7.25e-16	181.87	2	NSQLFAASQK(1)FR	-0.24781
Biological Process	GO:0031326	5	regulation of cellular biosynthetic process	1.18	0.0728962	P13639	439	K	Elongation factor 2 OS=Homo sapiens OX=9606 GN=EEF2 PE=1 SV=4	EEF2	1	0.000558717	81.335	2	K(1)EDLYLKPIQR	-1.2539
Biological Process	GO:0031326	5	regulation of cellular biosynthetic process	1.18	0.0728962	O95785	1322	K	Protein Wiz OS=Homo sapiens OX=9606 GN=WIZ PE=1 SV=2	WIZ	1	0.00137409	70.389	2	PGK(1)PGAGPAQVPR	1.3619
Biological Process	GO:0031326	5	regulation of cellular biosynthetic process	1.18	0.0728962	P09429	157	K	High mobility group protein B1 OS=Homo sapiens OX=9606 GN=HMGB1 PE=1 SV=3	HMGB1	1	0.000173885	126.82	2	YEK(1)DIAAYR	0.40001
Biological Process	GO:0031326	5	regulation of cellular biosynthetic process	1.18	0.0728962	P09429	12	K	High mobility group protein B1 OS=Homo sapiens OX=9606 GN=HMGB1 PE=1 SV=3	HMGB1	1	1.79e-33	219.16	2	GK(1)MSSYAFFVQTCR	-1.3153
Biological Process	GO:0031326	5	regulation of cellular biosynthetic process	1.18	0.0728962	Q9BZE4	29	K	Nucleolar GTP-binding protein 1 OS=Homo sapiens OX=9606 GN=GTPBP4 PE=1 SV=3	GTPBP4	1	0.00917067	72.038	2	K(1)TPTVIHK	-0.14992
Biological Process	GO:0031326	5	regulation of cellular biosynthetic process	1.18	0.0728962	P18669	100	K	Phosphoglycerate mutase 1 OS=Homo sapiens OX=9606 GN=PGAM1 PE=1 SV=2	PGAM1	1	5.07e-38	238.93	2	HYGGLTGLNK(1)AETAAK	-1.6459
Biological Process	GO:0031326	5	regulation of cellular biosynthetic process	1.18	0.0728962	O60869	143	K	Endothelial differentiation-related factor 1 OS=Homo sapiens OX=9606 GN=EDF1 PE=1 SV=1	EDF1	1	5.85e-05	85.622	2	DIGKPIEK(1)GPR	0.058913
Biological Process	GO:0031326	5	regulation of cellular biosynthetic process	1.18	0.0728962	P19338	577	K	Nucleolin OS=Homo sapiens OX=9606 GN=NCL PE=1 SV=3	NCL	1	7e-34	207.06	2	TLFVK(1)GLSEDTTEETLK	0.061672
Biological Process	GO:0031326	5	regulation of cellular biosynthetic process	1.18	0.0728962	P19338	467	K	Nucleolin OS=Homo sapiens OX=9606 GN=NCL PE=1 SV=3	NCL	1	3.08e-75	258.79	2	SISLYYTGEK(1)GQNQDYR	-3.5887
Biological Process	GO:0031326	5	regulation of cellular biosynthetic process	1.18	0.0728962	P19338	71	K	Nucleolin OS=Homo sapiens OX=9606 GN=NCL PE=1 SV=3	NCL	1	0.000379087	114.64	2	K(1)VAVATPAK	0.14727
Biological Process	GO:0031326	5	regulation of cellular biosynthetic process	1.18	0.0728962	P19338	477	K	Nucleolin OS=Homo sapiens OX=9606 GN=NCL PE=1 SV=3	NCL	1	2.16e-22	208.03	2	GGK(1)NSTWSGESK	1.2241
Biological Process	GO:0031326	5	regulation of cellular biosynthetic process	1.18	0.0728962	P19338	132	K	Nucleolin OS=Homo sapiens OX=9606 GN=NCL PE=1 SV=3	NCL	1	0.00144007	126.82	2	GAAIPAK(1)GAK	0.94164
Biological Process	GO:0031326	5	regulation of cellular biosynthetic process	1.18	0.0728962	P19338	223	K	Nucleolin OS=Homo sapiens OX=9606 GN=NCL PE=1 SV=3	NCL	1	0.0024617	101.41	2	AAK(1)VVPVK	-3.2018
Biological Process	GO:0031326	5	regulation of cellular biosynthetic process	1.18	0.0728962	O75367	134	K	Core histone macro-H2A.1 OS=Homo sapiens OX=9606 GN=MACROH2A1 PE=1 SV=4	MACROH2A1	1	1.99e-05	111.61	2	LEAIITPPPAK(1)K	0.10317
Biological Process	GO:0031326	5	regulation of cellular biosynthetic process	1.18	0.0728962	Q14151	504	K	Scaffold attachment factor B2 OS=Homo sapiens OX=9606 GN=SAFB2 PE=1 SV=1	SAFB2	1	0.000938963	79.059	2	EK(1)LSSVDR	-1.0434
Biological Process	GO:0031326	5	regulation of cellular biosynthetic process	1.18	0.0728962	P07900	69	K	Heat shock protein HSP 90-alpha OS=Homo sapiens OX=9606 GN=HSP90AA1 PE=1 SV=5	HSP90AA1	1	3.56e-11	115.04	2	YESLTDPSK(1)LDSGK	1.4646
Biological Process	GO:0031326	5	regulation of cellular biosynthetic process	1.18	0.0728962	P07900	615	K	Heat shock protein HSP 90-alpha OS=Homo sapiens OX=9606 GN=HSP90AA1 PE=1 SV=5	HSP90AA1	1	0.00114129	131.3	2	IMK(1)AQALR	-2.0603
Biological Process	GO:0031326	5	regulation of cellular biosynthetic process	1.18	0.0728962	P07900	283	K	Heat shock protein HSP 90-alpha OS=Homo sapiens OX=9606 GN=HSP90AA1 PE=1 SV=5	HSP90AA1	1	1.51e-30	241.63	2	EK(1)YIDQEELNK	-0.79727
Biological Process	GO:0031326	5	regulation of cellular biosynthetic process	1.18	0.0728962	Q8WXI9	33	K	Transcriptional repressor p66-beta OS=Homo sapiens OX=9606 GN=GATAD2B PE=1 SV=1	GATAD2B	1	4.29e-06	115.04	3	LK(1)MEGHEAMER	5.1523
Biological Process	GO:0031326	5	regulation of cellular biosynthetic process	1.18	0.0728962	Q92499	82	K	ATP-dependent RNA helicase DDX1 OS=Homo sapiens OX=9606 GN=DDX1 PE=1 SV=2	DDX1	1	4.33e-05	108.4	2	TTIK(1)TGASVLNK	0.1521
Biological Process	GO:0031326	5	regulation of cellular biosynthetic process	1.18	0.0728962	Q96PK6	600	K	RNA-binding protein 14 OS=Homo sapiens OX=9606 GN=RBM14 PE=1 SV=2	RBM14	1	0.00859816	80.294	2	AVAMSK(1)R	0.39544
Biological Process	GO:0031326	5	regulation of cellular biosynthetic process	1.18	0.0728962	P51858	39	K	Hepatoma-derived growth factor OS=Homo sapiens OX=9606 GN=HDGF PE=1 SV=1	HDGF	1	1.02e-22	215.93	2	IDEMPEAAVK(1)STANK	-0.32449
Biological Process	GO:0031326	5	regulation of cellular biosynthetic process	1.18	0.0728962	Q13428	155	K	Treacle protein OS=Homo sapiens OX=9606 GN=TCOF1 PE=1 SV=3	TCOF1	1	0.000136176	101.45	2	TVANLLSGK(1)SPR	2.8052
Biological Process	GO:0031326	5	regulation of cellular biosynthetic process	1.18	0.0728962	Q13428	820	K	Treacle protein OS=Homo sapiens OX=9606 GN=TCOF1 PE=1 SV=3	TCOF1	1	4.33e-06	125.5	2	VVTAAAQAK(1)QR	-1.8821
Biological Process	GO:0031326	5	regulation of cellular biosynthetic process	1.18	0.0728962	Q13428	811	K	Treacle protein OS=Homo sapiens OX=9606 GN=TCOF1 PE=1 SV=3	TCOF1	1	1.52e-12	142.08	2	GTISAPGK(1)VVTAAAQAK	-2.7233
Biological Process	GO:0031326	5	regulation of cellular biosynthetic process	1.18	0.0728962	Q13428	732	K	Treacle protein OS=Homo sapiens OX=9606 GN=TCOF1 PE=1 SV=3	TCOF1	1	2.8e-25	162.14	2	AASVPVK(1)GSLGQGTAPVLPGK	-5.1713
Biological Process	GO:0031326	5	regulation of cellular biosynthetic process	1.18	0.0728962	Q13428	313	K	Treacle protein OS=Homo sapiens OX=9606 GN=TCOF1 PE=1 SV=3	TCOF1	1	0.00101687	78.043	2	GTPGK(1)GATPAPPGK	0.22883
Biological Process	GO:0031326	5	regulation of cellular biosynthetic process	1.18	0.0728962	P78347	219	K	General transcription factor II-I OS=Homo sapiens OX=9606 GN=GTF2I PE=1 SV=2	GTF2I	1	2.69e-12	136.06	2	SILSPGGSCGPIK(1)VK	0.93453
Biological Process	GO:0031326	5	regulation of cellular biosynthetic process	1.18	0.0728962	Q86YP4	585	K	Transcriptional repressor p66-alpha OS=Homo sapiens OX=9606 GN=GATAD2A PE=1 SV=1	GATAD2A	1	6.03e-05	101.52	3	K(1)TPLSTGGTLAFVSPSLAVHK	3.8598
Biological Process	GO:0031326	5	regulation of cellular biosynthetic process	1.18	0.0728962	Q86YP4	499	K	Transcriptional repressor p66-alpha OS=Homo sapiens OX=9606 GN=GATAD2A PE=1 SV=1	GATAD2A	1	2.81e-05	110.44	2	AEPTAAPHPVLK(1)QVIK	-6.8751
Biological Process	GO:0031326	5	regulation of cellular biosynthetic process	1.18	0.0728962	P53999	35	K	Activated RNA polymerase II transcriptional coactivator p15 OS=Homo sapiens OX=9606 GN=SUB1 PE=1 SV=3	SUB1	1	0.00339273	79.059	2	QVAPEK(1)PVK	-1.8574
Biological Process	GO:0031326	5	regulation of cellular biosynthetic process	1.18	0.0728962	P55884	257	K	Eukaryotic translation initiation factor 3 subunit B OS=Homo sapiens OX=9606 GN=EIF3B PE=1 SV=3	EIF3B	1	0.002256	96.311	2	LDK(1)QHTFR	1.6734
Biological Process	GO:0031326	5	regulation of cellular biosynthetic process	1.18	0.0728962	P11142	187	K	Heat shock cognate 71 kDa protein OS=Homo sapiens OX=9606 GN=HSPA8 PE=1 SV=1	HSPA8	1	2.67e-15	125.14	2	IINEPTAAAIAYGLDK(1)K	-0.0025093
Biological Process	GO:0031326	5	regulation of cellular biosynthetic process	1.18	0.0728962	Q9NYF8	842	K	Bcl-2-associated transcription factor 1 OS=Homo sapiens OX=9606 GN=BCLAF1 PE=1 SV=2	BCLAF1	1	1.34e-24	192.14	2	EEEWDPEYTPK(1)SK	-2.3397
Biological Process	GO:0031326	5	regulation of cellular biosynthetic process	1.18	0.0728962	O15371	53	K	Eukaryotic translation initiation factor 3 subunit D OS=Homo sapiens OX=9606 GN=EIF3D PE=1 SV=1	EIF3D	1	3.92e-10	154.66	2	VADWTGATYQDK(1)R	-0.35731
Biological Process	GO:0031326	5	regulation of cellular biosynthetic process	1.18	0.0728962	P35659	57	K	Protein DEK OS=Homo sapiens OX=9606 GN=DEK PE=1 SV=1	DEK	1	0.00113859	108.92	2	SLIVEGK(1)R	-1.8078
Biological Process	GO:0031326	5	regulation of cellular biosynthetic process	1.18	0.0728962	P27348	9	K	14-3-3 protein theta OS=Homo sapiens OX=9606 GN=YWHAQ PE=1 SV=1	YWHAQ	1	0.00820547	66.087	2	TELIQK(1)AK	-2.4283
Biological Process	GO:0031326	5	regulation of cellular biosynthetic process	1.18	0.0728962	Q96T37	762	K	RNA-binding protein 15 OS=Homo sapiens OX=9606 GN=RBM15 PE=1 SV=2	RBM15	1	9.13e-25	165.72	2	SDGSAPSTSTASSK(1)LK	-2.6026
Biological Process	GO:0031326	5	regulation of cellular biosynthetic process	1.18	0.0728962	P06748	273	K	Nucleophosmin OS=Homo sapiens OX=9606 GN=NPM1 PE=1 SV=2	NPM1	1	9.4063e-05	142.36	2	FINYVK(1)NCFR	-0.37822
Biological Process	GO:0031326	5	regulation of cellular biosynthetic process	1.18	0.0728962	P06748	257	K	Nucleophosmin OS=Homo sapiens OX=9606 GN=NPM1 PE=1 SV=2	NPM1	1	7.49e-25	183.08	2	MQASIEK(1)GGSLPK	1.7786
Biological Process	GO:0031326	5	regulation of cellular biosynthetic process	1.18	0.0728962	P06748	250	K	Nucleophosmin OS=Homo sapiens OX=9606 GN=NPM1 PE=1 SV=2	NPM1	1	5.05e-06	150.53	2	AK(1)MQASIEK	-0.23541
Biological Process	GO:0031326	5	regulation of cellular biosynthetic process	1.18	0.0728962	Q29RF7	1315	K	Sister chromatid cohesion protein PDS5 homolog A OS=Homo sapiens OX=9606 GN=PDS5A PE=1 SV=1	PDS5A	1	6.11e-31	195.98	2	AAVGQESPGGLEAGNAK(1)APK	0.31
Biological Process	GO:0031326	5	regulation of cellular biosynthetic process	1.18	0.0728962	P62826	71	K	GTP-binding nuclear protein Ran OS=Homo sapiens OX=9606 GN=RAN PE=1 SV=3	RAN	1	8.64e-59	301.74	2	FNVWDTAGQEK(1)FGGLR	-0.53054
Biological Process	GO:0031326	5	regulation of cellular biosynthetic process	1.18	0.0728962	Q9NY61	58	K	Protein AATF OS=Homo sapiens OX=9606 GN=AATF PE=1 SV=1	AATF	1	2.34e-09	117.21	2	K(1)LASASLLDTDKR	1.1972
Biological Process	GO:0031326	5	regulation of cellular biosynthetic process	1.18	0.0728962	Q14839	1206	K	Chromodomain-helicase-DNA-binding protein 4 OS=Homo sapiens OX=9606 GN=CHD4 PE=1 SV=2	CHD4	1	2.41e-16	162.21	2	PGLGSK(1)TGSMSK	1.0046
Biological Process	GO:0031326	5	regulation of cellular biosynthetic process	1.18	0.0728962	P62266	135	K	40S ribosomal protein S23 OS=Homo sapiens OX=9606 GN=RPS23 PE=1 SV=3	RPS23	1	1.72e-05	90.306	2	VANVSLLALYK(1)GK	-0.5658
Biological Process	GO:0031326	5	regulation of cellular biosynthetic process	1.18	0.0728962	P62266	37	K	40S ribosomal protein S23 OS=Homo sapiens OX=9606 GN=RPS23 PE=1 SV=3	RPS23	1	4.76e-08	111.38	3	AHLGTALK(1)ANPFGGASHAK	0.60383
Biological Process	GO:0031326	5	regulation of cellular biosynthetic process	1.18	0.0728962	O94906	178	K	Pre-mRNA-processing factor 6 OS=Homo sapiens OX=9606 GN=PRPF6 PE=1 SV=1	PRPF6	1	8.12e-09	140.57	2	YEK(1)LTPVPDSFFAK	-0.38419
Biological Process	GO:0031326	5	regulation of cellular biosynthetic process	1.18	0.0728962	Q92598	471	K	Heat shock protein 105 kDa OS=Homo sapiens OX=9606 GN=HSPH1 PE=1 SV=1	HSPH1	1	1.12e-14	156.14	2	FVVQNVSAQK(1)DGEK	1.2272
Biological Process	GO:0031326	5	regulation of cellular biosynthetic process	1.18	0.0728962	Q13185	10	K	Chromobox protein homolog 3 OS=Homo sapiens OX=9606 GN=CBX3 PE=1 SV=4	CBX3	1	0.00554463	85.813	2	TTLQK(1)MGK	0.1771
Biological Process	GO:0031326	5	regulation of cellular biosynthetic process	1.18	0.0728962	P35637	316	K	RNA-binding protein FUS OS=Homo sapiens OX=9606 GN=FUS PE=1 SV=1	FUS	1	1.7e-18	176.97	2	K(1)TGQPMINLYTDR	-2.7015
Biological Process	GO:0031326	5	regulation of cellular biosynthetic process	1.18	0.0728962	P06733	89	K	Alpha-enolase OS=Homo sapiens OX=9606 GN=ENO1 PE=1 SV=2	ENO1	1	1.82e-05	113.46	2	LNVTEQEK(1)IDK	-1.929
Biological Process	GO:0031326	5	regulation of cellular biosynthetic process	1.18	0.0728962	P23246	211	K	Splicing factor, proline- and glutamine-rich OS=Homo sapiens OX=9606 GN=SFPQ PE=1 SV=2	SFPQ	1	0.00733632	67.464	2	GGK(1)MPGGPK	2.2228
Biological Process	GO:0031326	5	regulation of cellular biosynthetic process	1.18	0.0728962	P23246	703	K	Splicing factor, proline- and glutamine-rich OS=Homo sapiens OX=9606 GN=SFPQ PE=1 SV=2	SFPQ	1	2e-14	207.67	2	GREEYEGPNK(1)K	1.6302
Biological Process	GO:0031326	5	regulation of cellular biosynthetic process	1.18	0.0728962	P35579	1445	K	Myosin-9 OS=Homo sapiens OX=9606 GN=MYH9 PE=1 SV=4	MYH9	1	0.000334539	99.34	2	K(1)FDQLLAEEK	1.7365
Biological Process	GO:0031326	5	regulation of cellular biosynthetic process	1.18	0.0728962	P04406	194	K	Glyceraldehyde-3-phosphate dehydrogenase OS=Homo sapiens OX=9606 GN=GAPDH PE=1 SV=3	GAPDH	1	4.9e-07	154.81	2	TVDGPSGK(1)LWR	-0.38226
Biological Process	GO:0031326	5	regulation of cellular biosynthetic process	1.18	0.0728962	P04406	215	K	Glyceraldehyde-3-phosphate dehydrogenase OS=Homo sapiens OX=9606 GN=GAPDH PE=1 SV=3	GAPDH	1	1.41e-24	178.03	2	GALQNIIPASTGAAK(1)AVGK	-0.43727
Biological Process	GO:0031326	5	regulation of cellular biosynthetic process	1.18	0.0728962	O43719	221	K	HIV Tat-specific factor 1 OS=Homo sapiens OX=9606 GN=HTATSF1 PE=1 SV=1	HTATSF1	1	0.000224567	81.335	2	FQLK(1)GEYDASK	-0.98606
Biological Process	GO:0031326	5	regulation of cellular biosynthetic process	1.18	0.0728962	P25685	159	K	DnaJ homolog subfamily B member 1 OS=Homo sapiens OX=9606 GN=DNAJB1 PE=1 SV=4	DNAJB1	1	0.0021786	85.821	2	K(1)QDPPVTHDLR	-6.4366
Biological Process	GO:0031326	5	regulation of cellular biosynthetic process	1.18	0.0728962	Q9Y2W1	455	K	Thyroid hormone receptor-associated protein 3 OS=Homo sapiens OX=9606 GN=THRAP3 PE=1 SV=2	THRAP3	1	4.84e-06	162.59	2	FMSK(1)VIGANK	1.6564
Biological Process	GO:0031326	5	regulation of cellular biosynthetic process	1.18	0.0728962	Q13416	224	K	Origin recognition complex subunit 2 OS=Homo sapiens OX=9606 GN=ORC2 PE=1 SV=2	ORC2	1	0.00012232	82.437	2	VVSAPVGK(1)ETPSK	1.7334
Biological Process	GO:0031326	5	regulation of cellular biosynthetic process	1.18	0.0728962	Q9H2P0	1042	K	Activity-dependent neuroprotector homeobox protein OS=Homo sapiens OX=9606 GN=ADNP PE=1 SV=1	ADNP	1	1.26e-14	165.09	2	VEGFWSK(1)DQSQWK	-1.0157
Biological Process	GO:0031326	5	regulation of cellular biosynthetic process	1.18	0.0728962	Q00839	21	K	Heterogeneous nuclear ribonucleoprotein U OS=Homo sapiens OX=9606 GN=HNRNPU PE=1 SV=6	HNRNPU	1	0.000283268	143.39	2	VSELKEELK(1)K	-0.063077
Biological Process	GO:0031326	5	regulation of cellular biosynthetic process	1.18	0.0728962	Q00839	352	K	Heterogeneous nuclear ribonucleoprotein U OS=Homo sapiens OX=9606 GN=HNRNPU PE=1 SV=6	HNRNPU	1	3.5e-08	128.57	3	HLYTK(1)DIDIHEVR	-2.0167
Biological Process	GO:0031326	5	regulation of cellular biosynthetic process	1.18	0.0728962	Q13838	334	K	Spliceosome RNA helicase DDX39B OS=Homo sapiens OX=9606 GN=DDX39B PE=1 SV=1	DDX39B	1	0.000280225	96.311	2	YQQFK(1)DFQR	-2.8381
Biological Process	GO:0031326	5	regulation of cellular biosynthetic process	1.18	0.0728962	O75376	1511	K	Nuclear receptor corepressor 1 OS=Homo sapiens OX=9606 GN=NCOR1 PE=1 SV=2	NCOR1	1	1.97e-18	154.09	2	TSDVTISSNK(1)STNHER	-1.5761
Biological Process	GO:0031326	5	regulation of cellular biosynthetic process	1.18	0.0728962	O75376	1152	K	Nuclear receptor corepressor 1 OS=Homo sapiens OX=9606 GN=NCOR1 PE=1 SV=2	NCOR1	1	3.14e-19	150.85	2	GTPTSK(1)ISVESIPSLR	-1.0718
Biological Process	GO:0002791	6	regulation of peptide secretion	1.84	0.0723684	P84077	73	K	ADP-ribosylation factor 1 OS=Homo sapiens OX=9606 GN=ARF1 PE=1 SV=2	ARF1	1	2.81e-24	166.65	2	NISFTVWDVGGQDK(1)IR	-0.97676
Biological Process	GO:0002791	6	regulation of peptide secretion	1.84	0.0723684	P09429	157	K	High mobility group protein B1 OS=Homo sapiens OX=9606 GN=HMGB1 PE=1 SV=3	HMGB1	1	0.000173885	126.82	2	YEK(1)DIAAYR	0.40001
Biological Process	GO:0002791	6	regulation of peptide secretion	1.84	0.0723684	P09429	12	K	High mobility group protein B1 OS=Homo sapiens OX=9606 GN=HMGB1 PE=1 SV=3	HMGB1	1	1.79e-33	219.16	2	GK(1)MSSYAFFVQTCR	-1.3153
Biological Process	GO:0031326	5	regulation of cellular biosynthetic process	1.18	0.0728962	Q9Y2W1	876	K	Thyroid hormone receptor-associated protein 3 OS=Homo sapiens OX=9606 GN=THRAP3 PE=1 SV=2	THRAP3	1	1.34e-24	192.14	3	NREEEWDPEYTPK(1)SK	1.7016
Biological Process	GO:0044238	2	primary metabolic process	1.1	0.0680158	Q9GZL7	239	K	Ribosome biogenesis protein WDR12 OS=Homo sapiens OX=9606 GN=WDR12 PE=1 SV=2	WDR12	1	0.000397179	99.34	2	QK(1)TEQLGLTR	-2.2583
Biological Process	GO:0031326	5	regulation of cellular biosynthetic process	1.18	0.0728962	Q9ULJ6	843	K	Zinc finger MIZ domain-containing protein 1 OS=Homo sapiens OX=9606 GN=ZMIZ1 PE=1 SV=3	ZMIZ1	1	0.000119894	121.69	3	SDLHIKDDPDGIPSK(1)R	1.4213
Biological Process	GO:0031326	5	regulation of cellular biosynthetic process	1.18	0.0728962	P51610	836	K	Host cell factor 1 OS=Homo sapiens OX=9606 GN=HCFC1 PE=1 SV=2	HCFC1	1	1.52e-19	147.94	3	IATGHGQQGVTQVVLK(1)GAPGQPGTILR	1.8564
Biological Process	GO:0031326	5	regulation of cellular biosynthetic process	1.18	0.0728962	P14174	78	K	Macrophage migration inhibitory factor OS=Homo sapiens OX=9606 GN=MIF PE=1 SV=4	MIF	1	1.6e-08	142.51	2	SYSK(1)LLCGLLAER	0.30585
Biological Process	GO:0031326	5	regulation of cellular biosynthetic process	1.18	0.0728962	P49773	21	K	Histidine triad nucleotide-binding protein 1 OS=Homo sapiens OX=9606 GN=HINT1 PE=1 SV=2	HINT1	1	2.8e-06	101.82	2	PGGDTIFGK(1)IIR	-0.58359
Biological Process	GO:0031326	5	regulation of cellular biosynthetic process	1.18	0.0728962	P09874	105	K	Poly [ADP-ribose] polymerase 1 OS=Homo sapiens OX=9606 GN=PARP1 PE=1 SV=4	PARP1	1	1.25e-07	167.76	2	GQDGIGSK(1)AEK	0.28202
Biological Process	GO:0031326	5	regulation of cellular biosynthetic process	1.18	0.0728962	Q8NE71	39	K	ATP-binding cassette sub-family F member 1 OS=Homo sapiens OX=9606 GN=ABCF1 PE=1 SV=2	ABCF1	1	1.16e-08	119.43	2	K(1)TFFEELAVEDK	1.5967
Biological Process	GO:0031326	5	regulation of cellular biosynthetic process	1.18	0.0728962	O14744	240	K	Protein arginine N-methyltransferase 5 OS=Homo sapiens OX=9606 GN=PRMT5 PE=1 SV=4	PRMT5	1	2.25e-08	154.66	2	AAILPTSIFLTNK(1)K	-5.4535
Biological Process	GO:0031326	5	regulation of cellular biosynthetic process	1.18	0.0728962	Q8N1G0	439	K	Zinc finger protein 687 OS=Homo sapiens OX=9606 GN=ZNF687 PE=1 SV=1	ZNF687	1	1.64e-18	160.98	2	MIAK(1)NVLGLVPQALPK	-1.3478
Biological Process	GO:0031326	5	regulation of cellular biosynthetic process	1.18	0.0728962	P46777	276	K	60S ribosomal protein L5 OS=Homo sapiens OX=9606 GN=RPL5 PE=1 SV=3	RPL5	1	0.0163663	96.51	2	MSLAQK(1)K	-1.559
Biological Process	GO:0031326	5	regulation of cellular biosynthetic process	1.18	0.0728962	O60832	443	K	H/ACA ribonucleoprotein complex subunit DKC1 OS=Homo sapiens OX=9606 GN=DKC1 PE=1 SV=3	DKC1	1	7.58e-05	84.999	2	APQVVAEAAK(1)TAK	2.3129
Biological Process	GO:0031326	5	regulation of cellular biosynthetic process	1.18	0.0728962	O60832	11	K	H/ACA ribonucleoprotein complex subunit DKC1 OS=Homo sapiens OX=9606 GN=DKC1 PE=1 SV=3	DKC1	1	0.00012707	81.163	2	ADAEVIILPK(1)K	-1.5769
Biological Process	GO:0031326	5	regulation of cellular biosynthetic process	1.18	0.0728962	O43670	100	K	BUB3-interacting and GLEBS motif-containing protein ZNF207 OS=Homo sapiens OX=9606 GN=ZNF207 PE=1 SV=1	ZNF207	1	1.33e-15	211.84	2	LLEQK(1)TQESQK	0.67284
Biological Process	GO:0031326	5	regulation of cellular biosynthetic process	1.18	0.0728962	P35269	421	K	General transcription factor IIF subunit 1 OS=Homo sapiens OX=9606 GN=GTF2F1 PE=1 SV=2	GTF2F1	1	0.000465135	105.04	2	VSEMPAAK(1)R	2.9791
Biological Process	GO:0031326	5	regulation of cellular biosynthetic process	1.18	0.0728962	Q9Y618	1578	K	Nuclear receptor corepressor 2 OS=Homo sapiens OX=9606 GN=NCOR2 PE=1 SV=3	NCOR2	1	2.6e-36	218.58	2	LQEGSLSSSK(1)ASQDR	-1.6294
Biological Process	GO:0031326	5	regulation of cellular biosynthetic process	1.18	0.0728962	Q15233	243	K	Non-POU domain-containing octamer-binding protein OS=Homo sapiens OX=9606 GN=NONO PE=1 SV=4	NONO	1	9.36e-15	159.46	2	LVIK(1)NQQFHK	0.26508
Biological Process	GO:0031326	5	regulation of cellular biosynthetic process	1.18	0.0728962	P08237	678	K	ATP-dependent 6-phosphofructokinase, muscle type OS=Homo sapiens OX=9606 GN=PFKM PE=1 SV=2	PFKM	1	0.000272742	114.64	2	NFATK(1)MGAK	0.19748
Biological Process	GO:0031326	5	regulation of cellular biosynthetic process	1.18	0.0728962	P61247	249	K	40S ribosomal protein S3a OS=Homo sapiens OX=9606 GN=RPS3A PE=1 SV=2	RPS3A	1	0.000878995	71.066	2	ATGDETGAK(1)VER	1.3141
Biological Process	GO:0031326	5	regulation of cellular biosynthetic process	1.18	0.0728962	Q9ULU4	508	K	Protein kinase C-binding protein 1 OS=Homo sapiens OX=9606 GN=ZMYND8 PE=1 SV=2	ZMYND8	1	4.88e-16	120.75	2	TDK(1)TSTTGSILNLNLDR	-4.8047
Biological Process	GO:0031326	5	regulation of cellular biosynthetic process	1.18	0.0728962	Q92766	640	K	Ras-responsive element-binding protein 1 OS=Homo sapiens OX=9606 GN=RREB1 PE=1 SV=3	RREB1	1	0.0132484	72.355	2	K(1)VLYPCR	1.9968
Biological Process	GO:0031326	5	regulation of cellular biosynthetic process	1.18	0.0728962	P62979	48	K	Ubiquitin-40S ribosomal protein S27a OS=Homo sapiens OX=9606 GN=RPS27A PE=1 SV=2	RPS27A	1	1.65e-06	127.93	2	LIFAGK(1)QLEDGR	-2.8314
Biological Process	GO:0031326	5	regulation of cellular biosynthetic process	1.18	0.0728962	Q96PZ0	34	K	Pseudouridylate synthase 7 homolog OS=Homo sapiens OX=9606 GN=PUS7 PE=1 SV=2	PUS7	1	0.000254234	76.572	2	QK(1)LSECSLTK	-1.4292
Biological Process	GO:0031326	5	regulation of cellular biosynthetic process	1.18	0.0728962	P04792	198	K	Heat shock protein beta-1 OS=Homo sapiens OX=9606 GN=HSPB1 PE=1 SV=2	HSPB1	1	8.51e-35	230.5	2	AQLGGPEAAK(1)SDETAAK	-1.8469
Biological Process	GO:0031326	5	regulation of cellular biosynthetic process	1.18	0.0728962	P12956	553	K	X-ray repair cross-complementing protein 6 OS=Homo sapiens OX=9606 GN=XRCC6 PE=1 SV=2	XRCC6	1	4.55e-27	278.37	3	KHDNEGSGSK(1)RPK	1.6796
Biological Process	GO:0031326	5	regulation of cellular biosynthetic process	1.18	0.0728962	P51610	813	K	Host cell factor 1 OS=Homo sapiens OX=9606 GN=HCFC1 PE=1 SV=2	HCFC1	1	6.93e-35	215.61	2	VMTSGTGAPAK(1)IITAVPK	-0.0024378
Biological Process	GO:0031326	5	regulation of cellular biosynthetic process	1.18	0.0728962	Q9Y618	1509	K	Nuclear receptor corepressor 2 OS=Homo sapiens OX=9606 GN=NCOR2 PE=1 SV=3	NCOR2	1	0.00015297	97.277	2	ACYEESLK(1)SR	0.67156
Biological Process	GO:0044238	2	primary metabolic process	1.1	0.0680158	P35579	1445	K	Myosin-9 OS=Homo sapiens OX=9606 GN=MYH9 PE=1 SV=4	MYH9	1	0.000334539	99.34	2	K(1)FDQLLAEEK	1.7365
Biological Process	GO:0044238	2	primary metabolic process	1.1	0.0680158	P04406	194	K	Glyceraldehyde-3-phosphate dehydrogenase OS=Homo sapiens OX=9606 GN=GAPDH PE=1 SV=3	GAPDH	1	4.9e-07	154.81	2	TVDGPSGK(1)LWR	-0.38226
Biological Process	GO:0044238	2	primary metabolic process	1.1	0.0680158	P04406	215	K	Glyceraldehyde-3-phosphate dehydrogenase OS=Homo sapiens OX=9606 GN=GAPDH PE=1 SV=3	GAPDH	1	1.41e-24	178.03	2	GALQNIIPASTGAAK(1)AVGK	-0.43727
Biological Process	GO:0106027	6	neuron projection organization	4.41	0.067954	Q14247	161	K	Src substrate cortactin OS=Homo sapiens OX=9606 GN=CTTN PE=1 SV=2	CTTN	1	3.84e-38	208.23	2	DYSSGFGGK(1)YGVQADR	-0.76441
Biological Process	GO:0106027	6	neuron projection organization	4.41	0.067954	Q14247	198	K	Src substrate cortactin OS=Homo sapiens OX=9606 GN=CTTN PE=1 SV=2	CTTN	1	5.1e-08	134.2	2	GFGGK(1)YGIDK	-1.7464
Biological Process	GO:0106027	6	neuron projection organization	4.41	0.067954	Q14247	272	K	Src substrate cortactin OS=Homo sapiens OX=9606 GN=CTTN PE=1 SV=2	CTTN	1	1.05e-24	216.04	2	TGFGGK(1)FGVQSER	-0.30508
Biological Process	GO:0106027	6	neuron projection organization	4.41	0.067954	Q14247	87	K	Src substrate cortactin OS=Homo sapiens OX=9606 GN=CTTN PE=1 SV=2	CTTN	1	5.41e-10	118.26	2	ASHGYGGK(1)FGVEQDR	2.3621
Biological Process	GO:2001039	5	negative regulation of cellular response to drug	4.41	0.067954	P11142	187	K	Heat shock cognate 71 kDa protein OS=Homo sapiens OX=9606 GN=HSPA8 PE=1 SV=1	HSPA8	1	2.67e-15	125.14	2	IINEPTAAAIAYGLDK(1)K	-0.0025093
Biological Process	GO:2001039	5	negative regulation of cellular response to drug	4.41	0.067954	Q92598	471	K	Heat shock protein 105 kDa OS=Homo sapiens OX=9606 GN=HSPH1 PE=1 SV=1	HSPH1	1	1.12e-14	156.14	2	FVVQNVSAQK(1)DGEK	1.2272
Biological Process	GO:0075733	3	intracellular transport of virus	4.41	0.067954	P62826	71	K	GTP-binding nuclear protein Ran OS=Homo sapiens OX=9606 GN=RAN PE=1 SV=3	RAN	1	8.64e-59	301.74	2	FNVWDTAGQEK(1)FGGLR	-0.53054
Biological Process	GO:0075733	3	intracellular transport of virus	4.41	0.067954	P62979	48	K	Ubiquitin-40S ribosomal protein S27a OS=Homo sapiens OX=9606 GN=RPS27A PE=1 SV=2	RPS27A	1	1.65e-06	127.93	2	LIFAGK(1)QLEDGR	-2.8314
Biological Process	GO:0032651	6	regulation of interleukin-1 beta production	4.41	0.067954	P09429	157	K	High mobility group protein B1 OS=Homo sapiens OX=9606 GN=HMGB1 PE=1 SV=3	HMGB1	1	0.000173885	126.82	2	YEK(1)DIAAYR	0.40001
Biological Process	GO:0032651	6	regulation of interleukin-1 beta production	4.41	0.067954	P09429	12	K	High mobility group protein B1 OS=Homo sapiens OX=9606 GN=HMGB1 PE=1 SV=3	HMGB1	1	1.79e-33	219.16	2	GK(1)MSSYAFFVQTCR	-1.3153
Biological Process	GO:0032651	6	regulation of interleukin-1 beta production	4.41	0.067954	P04792	198	K	Heat shock protein beta-1 OS=Homo sapiens OX=9606 GN=HSPB1 PE=1 SV=2	HSPB1	1	8.51e-35	230.5	2	AQLGGPEAAK(1)SDETAAK	-1.8469
Biological Process	GO:0060967	4	negative regulation of gene silencing by RNA	4.41	0.067954	Q9Y618	1578	K	Nuclear receptor corepressor 2 OS=Homo sapiens OX=9606 GN=NCOR2 PE=1 SV=3	NCOR2	1	2.6e-36	218.58	2	LQEGSLSSSK(1)ASQDR	-1.6294
Biological Process	GO:0060967	4	negative regulation of gene silencing by RNA	4.41	0.067954	Q9Y618	1509	K	Nuclear receptor corepressor 2 OS=Homo sapiens OX=9606 GN=NCOR2 PE=1 SV=3	NCOR2	1	0.00015297	97.277	2	ACYEESLK(1)SR	0.67156
Biological Process	GO:0060967	4	negative regulation of gene silencing by RNA	4.41	0.067954	O75376	1511	K	Nuclear receptor corepressor 1 OS=Homo sapiens OX=9606 GN=NCOR1 PE=1 SV=2	NCOR1	1	1.97e-18	154.09	2	TSDVTISSNK(1)STNHER	-1.5761
Biological Process	GO:0060967	4	negative regulation of gene silencing by RNA	4.41	0.067954	O75376	1152	K	Nuclear receptor corepressor 1 OS=Homo sapiens OX=9606 GN=NCOR1 PE=1 SV=2	NCOR1	1	3.14e-19	150.85	2	GTPTSK(1)ISVESIPSLR	-1.0718
Biological Process	GO:1901836	8	regulation of transcription of nucleolar large rRNA by RNA polymerase I	4.41	0.067954	P19338	577	K	Nucleolin OS=Homo sapiens OX=9606 GN=NCL PE=1 SV=3	NCL	1	7e-34	207.06	2	TLFVK(1)GLSEDTTEETLK	0.061672
Biological Process	GO:1901836	8	regulation of transcription of nucleolar large rRNA by RNA polymerase I	4.41	0.067954	P19338	467	K	Nucleolin OS=Homo sapiens OX=9606 GN=NCL PE=1 SV=3	NCL	1	3.08e-75	258.79	2	SISLYYTGEK(1)GQNQDYR	-3.5887
Biological Process	GO:1901836	8	regulation of transcription of nucleolar large rRNA by RNA polymerase I	4.41	0.067954	P19338	71	K	Nucleolin OS=Homo sapiens OX=9606 GN=NCL PE=1 SV=3	NCL	1	0.000379087	114.64	2	K(1)VAVATPAK	0.14727
Biological Process	GO:1901836	8	regulation of transcription of nucleolar large rRNA by RNA polymerase I	4.41	0.067954	P19338	477	K	Nucleolin OS=Homo sapiens OX=9606 GN=NCL PE=1 SV=3	NCL	1	2.16e-22	208.03	2	GGK(1)NSTWSGESK	1.2241
Biological Process	GO:1901836	8	regulation of transcription of nucleolar large rRNA by RNA polymerase I	4.41	0.067954	P19338	132	K	Nucleolin OS=Homo sapiens OX=9606 GN=NCL PE=1 SV=3	NCL	1	0.00144007	126.82	2	GAAIPAK(1)GAK	0.94164
Biological Process	GO:1901836	8	regulation of transcription of nucleolar large rRNA by RNA polymerase I	4.41	0.067954	P19338	223	K	Nucleolin OS=Homo sapiens OX=9606 GN=NCL PE=1 SV=3	NCL	1	0.0024617	101.41	2	AAK(1)VVPVK	-3.2018
Biological Process	GO:0106027	6	neuron projection organization	4.41	0.067954	Q14247	208	K	Src substrate cortactin OS=Homo sapiens OX=9606 GN=CTTN PE=1 SV=2	CTTN	1	1.34e-32	183.08	2	VDK(1)SAVGFEYQGK	-1.7889
Biological Process	GO:0106027	6	neuron projection organization	4.41	0.067954	Q14247	309	K	Src substrate cortactin OS=Homo sapiens OX=9606 GN=CTTN PE=1 SV=2	CTTN	1	0.000139589	137.88	2	GFGGK(1)YGVQK	1.3296
Biological Process	GO:0106027	6	neuron projection organization	4.41	0.067954	Q14247	152	K	Src substrate cortactin OS=Homo sapiens OX=9606 GN=CTTN PE=1 SV=2	CTTN	1	6.22e-20	191.95	2	HASQK(1)DYSSGFGGK	-2.0177
Biological Process	GO:0106027	6	neuron projection organization	4.41	0.067954	Q14247	107	K	Src substrate cortactin OS=Homo sapiens OX=9606 GN=CTTN PE=1 SV=2	CTTN	1	3.77e-11	135.5	2	SAVGHEYQSK(1)LSK	1.1051
Biological Process	GO:0046599	6	regulation of centriole replication	4.41	0.067954	P06748	273	K	Nucleophosmin OS=Homo sapiens OX=9606 GN=NPM1 PE=1 SV=2	NPM1	1	9.4063e-05	142.36	2	FINYVK(1)NCFR	-0.37822
Biological Process	GO:0046599	6	regulation of centriole replication	4.41	0.067954	P06748	257	K	Nucleophosmin OS=Homo sapiens OX=9606 GN=NPM1 PE=1 SV=2	NPM1	1	7.49e-25	183.08	2	MQASIEK(1)GGSLPK	1.7786
Biological Process	GO:0046599	6	regulation of centriole replication	4.41	0.067954	P06748	250	K	Nucleophosmin OS=Homo sapiens OX=9606 GN=NPM1 PE=1 SV=2	NPM1	1	5.05e-06	150.53	2	AK(1)MQASIEK	-0.23541
Biological Process	GO:0010837	6	regulation of keratinocyte proliferation	4.41	0.067954	Q13247	101	K	Serine/arginine-rich splicing factor 6 OS=Homo sapiens OX=9606 GN=SRSF6 PE=1 SV=2	SRSF6	1	0.00360304	78.178	2	DK(1)YGPPVR	-0.55325
Biological Process	GO:0010837	6	regulation of keratinocyte proliferation	4.41	0.067954	P31947	11	K	14-3-3 protein sigma OS=Homo sapiens OX=9606 GN=SFN PE=1 SV=1	SFN	1	0.00025008	109.88	2	AK(1)LAEQAER	2.0836
Biological Process	GO:0010954	8	positive regulation of protein processing	4.41	0.067954	P35579	1445	K	Myosin-9 OS=Homo sapiens OX=9606 GN=MYH9 PE=1 SV=4	MYH9	1	0.000334539	99.34	2	K(1)FDQLLAEEK	1.7365
Biological Process	GO:0010954	8	positive regulation of protein processing	4.41	0.067954	P06733	89	K	Alpha-enolase OS=Homo sapiens OX=9606 GN=ENO1 PE=1 SV=2	ENO1	1	1.82e-05	113.46	2	LNVTEQEK(1)IDK	-1.929
Biological Process	GO:0010826	7	negative regulation of centrosome duplication	4.41	0.067954	Q96PK6	600	K	RNA-binding protein 14 OS=Homo sapiens OX=9606 GN=RBM14 PE=1 SV=2	RBM14	1	0.00859816	80.294	2	AVAMSK(1)R	0.39544
Biological Process	GO:0010826	7	negative regulation of centrosome duplication	4.41	0.067954	P06748	273	K	Nucleophosmin OS=Homo sapiens OX=9606 GN=NPM1 PE=1 SV=2	NPM1	1	9.4063e-05	142.36	2	FINYVK(1)NCFR	-0.37822
Biological Process	GO:0010826	7	negative regulation of centrosome duplication	4.41	0.067954	P06748	257	K	Nucleophosmin OS=Homo sapiens OX=9606 GN=NPM1 PE=1 SV=2	NPM1	1	7.49e-25	183.08	2	MQASIEK(1)GGSLPK	1.7786
Biological Process	GO:1901836	8	regulation of transcription of nucleolar large rRNA by RNA polymerase I	4.41	0.067954	O75367	134	K	Core histone macro-H2A.1 OS=Homo sapiens OX=9606 GN=MACROH2A1 PE=1 SV=4	MACROH2A1	1	1.99e-05	111.61	2	LEAIITPPPAK(1)K	0.10317
Biological Process	GO:0010826	7	negative regulation of centrosome duplication	4.41	0.067954	P06748	250	K	Nucleophosmin OS=Homo sapiens OX=9606 GN=NPM1 PE=1 SV=2	NPM1	1	5.05e-06	150.53	2	AK(1)MQASIEK	-0.23541
Biological Process	GO:0046835	4	carbohydrate phosphorylation	4.41	0.067954	Q01813	688	K	ATP-dependent 6-phosphofructokinase, platelet type OS=Homo sapiens OX=9606 GN=PFKP PE=1 SV=2	PFKP	1	1.13e-06	192.6	2	NFGTK(1)ISAR	-1.6865
Biological Process	GO:1903798	7	regulation of production of miRNAs involved in gene silencing by miRNA	4.41	0.067954	Q9Y618	1578	K	Nuclear receptor corepressor 2 OS=Homo sapiens OX=9606 GN=NCOR2 PE=1 SV=3	NCOR2	1	2.6e-36	218.58	2	LQEGSLSSSK(1)ASQDR	-1.6294
Biological Process	GO:1903798	7	regulation of production of miRNAs involved in gene silencing by miRNA	4.41	0.067954	Q9Y618	1509	K	Nuclear receptor corepressor 2 OS=Homo sapiens OX=9606 GN=NCOR2 PE=1 SV=3	NCOR2	1	0.00015297	97.277	2	ACYEESLK(1)SR	0.67156
Biological Process	GO:1903798	7	regulation of production of miRNAs involved in gene silencing by miRNA	4.41	0.067954	O75376	1511	K	Nuclear receptor corepressor 1 OS=Homo sapiens OX=9606 GN=NCOR1 PE=1 SV=2	NCOR1	1	1.97e-18	154.09	2	TSDVTISSNK(1)STNHER	-1.5761
Biological Process	GO:1903798	7	regulation of production of miRNAs involved in gene silencing by miRNA	4.41	0.067954	O75376	1152	K	Nuclear receptor corepressor 1 OS=Homo sapiens OX=9606 GN=NCOR1 PE=1 SV=2	NCOR1	1	3.14e-19	150.85	2	GTPTSK(1)ISVESIPSLR	-1.0718
Biological Process	GO:0106027	6	neuron projection organization	4.41	0.067954	P84077	73	K	ADP-ribosylation factor 1 OS=Homo sapiens OX=9606 GN=ARF1 PE=1 SV=2	ARF1	1	2.81e-24	166.65	2	NISFTVWDVGGQDK(1)IR	-0.97676
Biological Process	GO:0106027	6	neuron projection organization	4.41	0.067954	Q14247	171	K	Src substrate cortactin OS=Homo sapiens OX=9606 GN=CTTN PE=1 SV=2	CTTN	1	9.97e-19	198.33	2	VDK(1)SAVGFDYQGK	1.4697
Biological Process	GO:0106027	6	neuron projection organization	4.41	0.067954	Q14247	346	K	Src substrate cortactin OS=Homo sapiens OX=9606 GN=CTTN PE=1 SV=2	CTTN	1	8.19e-17	179.98	2	TVPVEAVTSK(1)TSNIR	0.61224
Biological Process	GO:0106027	6	neuron projection organization	4.41	0.067954	Q14247	144	K	Src substrate cortactin OS=Homo sapiens OX=9606 GN=CTTN PE=1 SV=2	CTTN	1	2.48e-31	220.06	2	VDQSAVGFEYQGK(1)TEK	-5.9627
Biological Process	GO:0106027	6	neuron projection organization	4.41	0.067954	Q14247	181	K	Src substrate cortactin OS=Homo sapiens OX=9606 GN=CTTN PE=1 SV=2	CTTN	1	1.28e-24	195.4	2	SAVGFDYQGK(1)TEK	-1.2625
Biological Process	GO:0046835	4	carbohydrate phosphorylation	4.41	0.067954	P08237	678	K	ATP-dependent 6-phosphofructokinase, muscle type OS=Homo sapiens OX=9606 GN=PFKM PE=1 SV=2	PFKM	1	0.000272742	114.64	2	NFATK(1)MGAK	0.19748
Biological Process	GO:1905954	4	positive regulation of lipid localization	4.41	0.067954	P07355	49	K	Annexin A2 OS=Homo sapiens OX=9606 GN=ANXA2 PE=1 SV=2	ANXA2	1	1.44e-47	252.02	2	TK(1)GVDEVTIVNILTNR	0.50183
Biological Process	GO:1905954	4	positive regulation of lipid localization	4.41	0.067954	P14174	78	K	Macrophage migration inhibitory factor OS=Homo sapiens OX=9606 GN=MIF PE=1 SV=4	MIF	1	1.6e-08	142.51	2	SYSK(1)LLCGLLAER	0.30585
Biological Process	GO:0042026	3	protein refolding	4.41	0.067954	P07900	69	K	Heat shock protein HSP 90-alpha OS=Homo sapiens OX=9606 GN=HSP90AA1 PE=1 SV=5	HSP90AA1	1	3.56e-11	115.04	2	YESLTDPSK(1)LDSGK	1.4646
Biological Process	GO:0070920	6	regulation of production of small RNA involved in gene silencing by RNA	4.41	0.067954	O75376	1152	K	Nuclear receptor corepressor 1 OS=Homo sapiens OX=9606 GN=NCOR1 PE=1 SV=2	NCOR1	1	3.14e-19	150.85	2	GTPTSK(1)ISVESIPSLR	-1.0718
Biological Process	GO:1901032	6	negative regulation of response to reactive oxygen species	4.41	0.067954	P11142	187	K	Heat shock cognate 71 kDa protein OS=Homo sapiens OX=9606 GN=HSPA8 PE=1 SV=1	HSPA8	1	2.67e-15	125.14	2	IINEPTAAAIAYGLDK(1)K	-0.0025093
Biological Process	GO:1901032	6	negative regulation of response to reactive oxygen species	4.41	0.067954	Q92598	471	K	Heat shock protein 105 kDa OS=Homo sapiens OX=9606 GN=HSPH1 PE=1 SV=1	HSPH1	1	1.12e-14	156.14	2	FVVQNVSAQK(1)DGEK	1.2272
Biological Process	GO:0034198	5	cellular response to amino acid starvation	4.41	0.067954	Q9P2J5	970	K	Leucine--tRNA ligase, cytoplasmic OS=Homo sapiens OX=9606 GN=LARS1 PE=1 SV=2	LARS1	1	1.35e-34	195.98	2	LPDNK(1)VIASELGSMPELK	-1.3079
Biological Process	GO:0034198	5	cellular response to amino acid starvation	4.41	0.067954	P62851	66	K	40S ribosomal protein S25 OS=Homo sapiens OX=9606 GN=RPS25 PE=1 SV=1	RPS25	1	2.96e-09	101.43	2	EVPNYK(1)LITPAVVSER	-3.0284
Biological Process	GO:0034198	5	cellular response to amino acid starvation	4.41	0.067954	P62851	43	K	40S ribosomal protein S25 OS=Homo sapiens OX=9606 GN=RPS25 PE=1 SV=1	RPS25	1	9.33e-08	138.71	2	DK(1)LNNLVLFDK	-0.23041
Biological Process	GO:0032732	6	positive regulation of interleukin-1 production	4.41	0.067954	P09429	157	K	High mobility group protein B1 OS=Homo sapiens OX=9606 GN=HMGB1 PE=1 SV=3	HMGB1	1	0.000173885	126.82	2	YEK(1)DIAAYR	0.40001
Biological Process	GO:0032732	6	positive regulation of interleukin-1 production	4.41	0.067954	P09429	12	K	High mobility group protein B1 OS=Homo sapiens OX=9606 GN=HMGB1 PE=1 SV=3	HMGB1	1	1.79e-33	219.16	2	GK(1)MSSYAFFVQTCR	-1.3153
Biological Process	GO:0032732	6	positive regulation of interleukin-1 production	4.41	0.067954	P04792	198	K	Heat shock protein beta-1 OS=Homo sapiens OX=9606 GN=HSPB1 PE=1 SV=2	HSPB1	1	8.51e-35	230.5	2	AQLGGPEAAK(1)SDETAAK	-1.8469
Biological Process	GO:1903203	6	regulation of oxidative stress-induced neuron death	4.41	0.067954	Q15233	243	K	Non-POU domain-containing octamer-binding protein OS=Homo sapiens OX=9606 GN=NONO PE=1 SV=4	NONO	1	9.36e-15	159.46	2	LVIK(1)NQQFHK	0.26508
Biological Process	GO:0070920	6	regulation of production of small RNA involved in gene silencing by RNA	4.41	0.067954	O75376	1511	K	Nuclear receptor corepressor 1 OS=Homo sapiens OX=9606 GN=NCOR1 PE=1 SV=2	NCOR1	1	1.97e-18	154.09	2	TSDVTISSNK(1)STNHER	-1.5761
Biological Process	GO:1903203	6	regulation of oxidative stress-induced neuron death	4.41	0.067954	P09874	105	K	Poly [ADP-ribose] polymerase 1 OS=Homo sapiens OX=9606 GN=PARP1 PE=1 SV=4	PARP1	1	1.25e-07	167.76	2	GQDGIGSK(1)AEK	0.28202
Biological Process	GO:1903332	4	regulation of protein folding	4.41	0.067954	P30101	129	K	Protein disulfide-isomerase A3 OS=Homo sapiens OX=9606 GN=PDIA3 PE=1 SV=4	PDIA3	1	0.000256226	85.622	2	TADGIVSHLK(1)K	-3.2404
Biological Process	GO:0006273	7	lagging strand elongation	4.41	0.067954	P39748	345	K	Flap endonuclease 1 OS=Homo sapiens OX=9606 GN=FEN1 PE=1 SV=1	FEN1	1	3.51e-09	123.99	2	LDDFFK(1)VTGSLSSAK	-1.4205
Biological Process	GO:0006273	7	lagging strand elongation	4.41	0.067954	P09874	105	K	Poly [ADP-ribose] polymerase 1 OS=Homo sapiens OX=9606 GN=PARP1 PE=1 SV=4	PARP1	1	1.25e-07	167.76	2	GQDGIGSK(1)AEK	0.28202
Biological Process	GO:0097061	5	dendritic spine organization	4.41	0.067954	P84077	73	K	ADP-ribosylation factor 1 OS=Homo sapiens OX=9606 GN=ARF1 PE=1 SV=2	ARF1	1	2.81e-24	166.65	2	NISFTVWDVGGQDK(1)IR	-0.97676
Biological Process	GO:0097061	5	dendritic spine organization	4.41	0.067954	Q14247	171	K	Src substrate cortactin OS=Homo sapiens OX=9606 GN=CTTN PE=1 SV=2	CTTN	1	9.97e-19	198.33	2	VDK(1)SAVGFDYQGK	1.4697
Biological Process	GO:0097061	5	dendritic spine organization	4.41	0.067954	Q14247	346	K	Src substrate cortactin OS=Homo sapiens OX=9606 GN=CTTN PE=1 SV=2	CTTN	1	8.19e-17	179.98	2	TVPVEAVTSK(1)TSNIR	0.61224
Biological Process	GO:0097061	5	dendritic spine organization	4.41	0.067954	Q14247	144	K	Src substrate cortactin OS=Homo sapiens OX=9606 GN=CTTN PE=1 SV=2	CTTN	1	2.48e-31	220.06	2	VDQSAVGFEYQGK(1)TEK	-5.9627
Biological Process	GO:0097061	5	dendritic spine organization	4.41	0.067954	Q14247	181	K	Src substrate cortactin OS=Homo sapiens OX=9606 GN=CTTN PE=1 SV=2	CTTN	1	1.28e-24	195.4	2	SAVGFDYQGK(1)TEK	-1.2625
Biological Process	GO:0097061	5	dendritic spine organization	4.41	0.067954	Q14247	107	K	Src substrate cortactin OS=Homo sapiens OX=9606 GN=CTTN PE=1 SV=2	CTTN	1	3.77e-11	135.5	2	SAVGHEYQSK(1)LSK	1.1051
Biological Process	GO:0097061	5	dendritic spine organization	4.41	0.067954	Q14247	152	K	Src substrate cortactin OS=Homo sapiens OX=9606 GN=CTTN PE=1 SV=2	CTTN	1	6.22e-20	191.95	2	HASQK(1)DYSSGFGGK	-2.0177
Biological Process	GO:1903332	4	regulation of protein folding	4.41	0.067954	P11142	187	K	Heat shock cognate 71 kDa protein OS=Homo sapiens OX=9606 GN=HSPA8 PE=1 SV=1	HSPA8	1	2.67e-15	125.14	2	IINEPTAAAIAYGLDK(1)K	-0.0025093
Biological Process	GO:0046599	6	regulation of centriole replication	4.41	0.067954	Q96PK6	600	K	RNA-binding protein 14 OS=Homo sapiens OX=9606 GN=RBM14 PE=1 SV=2	RBM14	1	0.00859816	80.294	2	AVAMSK(1)R	0.39544
Biological Process	GO:0070920	6	regulation of production of small RNA involved in gene silencing by RNA	4.41	0.067954	Q9Y618	1509	K	Nuclear receptor corepressor 2 OS=Homo sapiens OX=9606 GN=NCOR2 PE=1 SV=3	NCOR2	1	0.00015297	97.277	2	ACYEESLK(1)SR	0.67156
Biological Process	GO:0071806	3	protein transmembrane transport	4.41	0.067954	P11142	187	K	Heat shock cognate 71 kDa protein OS=Homo sapiens OX=9606 GN=HSPA8 PE=1 SV=1	HSPA8	1	2.67e-15	125.14	2	IINEPTAAAIAYGLDK(1)K	-0.0025093
Biological Process	GO:0042026	3	protein refolding	4.41	0.067954	P07900	615	K	Heat shock protein HSP 90-alpha OS=Homo sapiens OX=9606 GN=HSP90AA1 PE=1 SV=5	HSP90AA1	1	0.00114129	131.3	2	IMK(1)AQALR	-2.0603
Biological Process	GO:0042026	3	protein refolding	4.41	0.067954	P07900	283	K	Heat shock protein HSP 90-alpha OS=Homo sapiens OX=9606 GN=HSP90AA1 PE=1 SV=5	HSP90AA1	1	1.51e-30	241.63	2	EK(1)YIDQEELNK	-0.79727
Biological Process	GO:0042026	3	protein refolding	4.41	0.067954	P11142	187	K	Heat shock cognate 71 kDa protein OS=Homo sapiens OX=9606 GN=HSPA8 PE=1 SV=1	HSPA8	1	2.67e-15	125.14	2	IINEPTAAAIAYGLDK(1)K	-0.0025093
Biological Process	GO:0070498	5	interleukin-1-mediated signaling pathway	4.41	0.067954	Q13616	74	K	Cullin-1 OS=Homo sapiens OX=9606 GN=CUL1 PE=1 SV=2	CUL1	1	6.94e-06	94.63	2	K(1)GQTPGGAQFVGLELYK	-2.7611
Biological Process	GO:0070498	5	interleukin-1-mediated signaling pathway	4.41	0.067954	P62979	48	K	Ubiquitin-40S ribosomal protein S27a OS=Homo sapiens OX=9606 GN=RPS27A PE=1 SV=2	RPS27A	1	1.65e-06	127.93	2	LIFAGK(1)QLEDGR	-2.8314
Biological Process	GO:0006002	4	fructose 6-phosphate metabolic process	4.41	0.067954	P08237	678	K	ATP-dependent 6-phosphofructokinase, muscle type OS=Homo sapiens OX=9606 GN=PFKM PE=1 SV=2	PFKM	1	0.000272742	114.64	2	NFATK(1)MGAK	0.19748
Biological Process	GO:0006002	4	fructose 6-phosphate metabolic process	4.41	0.067954	Q01813	688	K	ATP-dependent 6-phosphofructokinase, platelet type OS=Homo sapiens OX=9606 GN=PFKP PE=1 SV=2	PFKP	1	1.13e-06	192.6	2	NFGTK(1)ISAR	-1.6865
Biological Process	GO:0060149	4	negative regulation of posttranscriptional gene silencing	4.41	0.067954	Q9Y618	1578	K	Nuclear receptor corepressor 2 OS=Homo sapiens OX=9606 GN=NCOR2 PE=1 SV=3	NCOR2	1	2.6e-36	218.58	2	LQEGSLSSSK(1)ASQDR	-1.6294
Biological Process	GO:0060149	4	negative regulation of posttranscriptional gene silencing	4.41	0.067954	Q9Y618	1509	K	Nuclear receptor corepressor 2 OS=Homo sapiens OX=9606 GN=NCOR2 PE=1 SV=3	NCOR2	1	0.00015297	97.277	2	ACYEESLK(1)SR	0.67156
Biological Process	GO:0060149	4	negative regulation of posttranscriptional gene silencing	4.41	0.067954	O75376	1511	K	Nuclear receptor corepressor 1 OS=Homo sapiens OX=9606 GN=NCOR1 PE=1 SV=2	NCOR1	1	1.97e-18	154.09	2	TSDVTISSNK(1)STNHER	-1.5761
Biological Process	GO:0070920	6	regulation of production of small RNA involved in gene silencing by RNA	4.41	0.067954	Q9Y618	1578	K	Nuclear receptor corepressor 2 OS=Homo sapiens OX=9606 GN=NCOR2 PE=1 SV=3	NCOR2	1	2.6e-36	218.58	2	LQEGSLSSSK(1)ASQDR	-1.6294
Biological Process	GO:0060149	4	negative regulation of posttranscriptional gene silencing	4.41	0.067954	O75376	1152	K	Nuclear receptor corepressor 1 OS=Homo sapiens OX=9606 GN=NCOR1 PE=1 SV=2	NCOR1	1	3.14e-19	150.85	2	GTPTSK(1)ISVESIPSLR	-1.0718
Biological Process	GO:0032649	5	regulation of interferon-gamma production	4.41	0.067954	P09429	157	K	High mobility group protein B1 OS=Homo sapiens OX=9606 GN=HMGB1 PE=1 SV=3	HMGB1	1	0.000173885	126.82	2	YEK(1)DIAAYR	0.40001
Biological Process	GO:0032649	5	regulation of interferon-gamma production	4.41	0.067954	P09429	12	K	High mobility group protein B1 OS=Homo sapiens OX=9606 GN=HMGB1 PE=1 SV=3	HMGB1	1	1.79e-33	219.16	2	GK(1)MSSYAFFVQTCR	-1.3153
Biological Process	GO:1905214	4	regulation of RNA binding	4.41	0.067954	O15371	53	K	Eukaryotic translation initiation factor 3 subunit D OS=Homo sapiens OX=9606 GN=EIF3D PE=1 SV=1	EIF3D	1	3.92e-10	154.66	2	VADWTGATYQDK(1)R	-0.35731
Biological Process	GO:1905214	4	regulation of RNA binding	4.41	0.067954	Q04637	524	K	Eukaryotic translation initiation factor 4 gamma 1 OS=Homo sapiens OX=9606 GN=EIF4G1 PE=1 SV=4	EIF4G1	1	9.06e-07	128.57	2	K(1)EAVGDLLDAFK	-1.2162
Biological Process	GO:2000191	6	regulation of fatty acid transport	4.41	0.067954	P14174	78	K	Macrophage migration inhibitory factor OS=Homo sapiens OX=9606 GN=MIF PE=1 SV=4	MIF	1	1.6e-08	142.51	2	SYSK(1)LLCGLLAER	0.30585
Biological Process	GO:2000191	6	regulation of fatty acid transport	4.41	0.067954	O75376	1511	K	Nuclear receptor corepressor 1 OS=Homo sapiens OX=9606 GN=NCOR1 PE=1 SV=2	NCOR1	1	1.97e-18	154.09	2	TSDVTISSNK(1)STNHER	-1.5761
Biological Process	GO:2000191	6	regulation of fatty acid transport	4.41	0.067954	O75376	1152	K	Nuclear receptor corepressor 1 OS=Homo sapiens OX=9606 GN=NCOR1 PE=1 SV=2	NCOR1	1	3.14e-19	150.85	2	GTPTSK(1)ISVESIPSLR	-1.0718
Biological Process	GO:0071806	3	protein transmembrane transport	4.41	0.067954	P07900	69	K	Heat shock protein HSP 90-alpha OS=Homo sapiens OX=9606 GN=HSP90AA1 PE=1 SV=5	HSP90AA1	1	3.56e-11	115.04	2	YESLTDPSK(1)LDSGK	1.4646
Biological Process	GO:0071806	3	protein transmembrane transport	4.41	0.067954	P07900	615	K	Heat shock protein HSP 90-alpha OS=Homo sapiens OX=9606 GN=HSP90AA1 PE=1 SV=5	HSP90AA1	1	0.00114129	131.3	2	IMK(1)AQALR	-2.0603
Biological Process	GO:0071806	3	protein transmembrane transport	4.41	0.067954	P07900	283	K	Heat shock protein HSP 90-alpha OS=Homo sapiens OX=9606 GN=HSP90AA1 PE=1 SV=5	HSP90AA1	1	1.51e-30	241.63	2	EK(1)YIDQEELNK	-0.79727
Biological Process	GO:0032649	5	regulation of interferon-gamma production	4.41	0.067954	Q9NUQ9	317	K	CYFIP-related Rac1 interactor B OS=Homo sapiens OX=9606 GN=CYRIB PE=1 SV=1	CYRIB	1	0.000244245	84.999	2	HLNDETTSK(1)QIK	3.5644
Biological Process	GO:0009889	4	regulation of biosynthetic process	1.18	0.0735816	O75376	1152	K	Nuclear receptor corepressor 1 OS=Homo sapiens OX=9606 GN=NCOR1 PE=1 SV=2	NCOR1	1	3.14e-19	150.85	2	GTPTSK(1)ISVESIPSLR	-1.0718
Biological Process	GO:0046606	6	negative regulation of centrosome cycle	4.41	0.067954	P06748	250	K	Nucleophosmin OS=Homo sapiens OX=9606 GN=NPM1 PE=1 SV=2	NPM1	1	5.05e-06	150.53	2	AK(1)MQASIEK	-0.23541
Biological Process	GO:0046606	6	negative regulation of centrosome cycle	4.41	0.067954	P06748	273	K	Nucleophosmin OS=Homo sapiens OX=9606 GN=NPM1 PE=1 SV=2	NPM1	1	9.4063e-05	142.36	2	FINYVK(1)NCFR	-0.37822
Biological Process	GO:0044238	2	primary metabolic process	1.1	0.0680158	P31943	200	K	Heterogeneous nuclear ribonucleoprotein H OS=Homo sapiens OX=9606 GN=HNRNPH1 PE=1 SV=4	HNRNPH1	1	0.00184741	127.95	2	K(1)LMAMQR	0.83083
Biological Process	GO:0044238	2	primary metabolic process	1.1	0.0680158	P62241	37	K	40S ribosomal protein S8 OS=Homo sapiens OX=9606 GN=RPS8 PE=1 SV=2	RPS8	1	0.000139921	138.26	2	PAANTK(1)IGPR	0.47555
Biological Process	GO:0044238	2	primary metabolic process	1.1	0.0680158	P22061	4	K	Protein-L-isoaspartate(D-aspartate) O-methyltransferase OS=Homo sapiens OX=9606 GN=PCMT1 PE=1 SV=4	PCMT1	1	2.21e-13	145.08	3	AWK(1)SGGASHSELIHNLR	-2.2969
Biological Process	GO:0044238	2	primary metabolic process	1.1	0.0680158	P06733	89	K	Alpha-enolase OS=Homo sapiens OX=9606 GN=ENO1 PE=1 SV=2	ENO1	1	1.82e-05	113.46	2	LNVTEQEK(1)IDK	-1.929
Biological Process	GO:0044238	2	primary metabolic process	1.1	0.0680158	Q00839	21	K	Heterogeneous nuclear ribonucleoprotein U OS=Homo sapiens OX=9606 GN=HNRNPU PE=1 SV=6	HNRNPU	1	0.000283268	143.39	2	VSELKEELK(1)K	-0.063077
Biological Process	GO:0044238	2	primary metabolic process	1.1	0.0680158	Q00839	352	K	Heterogeneous nuclear ribonucleoprotein U OS=Homo sapiens OX=9606 GN=HNRNPU PE=1 SV=6	HNRNPU	1	3.5e-08	128.57	3	HLYTK(1)DIDIHEVR	-2.0167
Biological Process	GO:0044238	2	primary metabolic process	1.1	0.0680158	P55884	257	K	Eukaryotic translation initiation factor 3 subunit B OS=Homo sapiens OX=9606 GN=EIF3B PE=1 SV=3	EIF3B	1	0.002256	96.311	2	LDK(1)QHTFR	1.6734
Biological Process	GO:0044238	2	primary metabolic process	1.1	0.0680158	Q14839	1206	K	Chromodomain-helicase-DNA-binding protein 4 OS=Homo sapiens OX=9606 GN=CHD4 PE=1 SV=2	CHD4	1	2.41e-16	162.21	2	PGLGSK(1)TGSMSK	1.0046
Biological Process	GO:0044238	2	primary metabolic process	1.1	0.0680158	Q9UHX1	454	K	Poly(U)-binding-splicing factor PUF60 OS=Homo sapiens OX=9606 GN=PUF60 PE=1 SV=1	PUF60	1	1.59e-06	134.85	2	HMVMQK(1)LLR	-0.60231
Biological Process	GO:0044238	2	primary metabolic process	1.1	0.0680158	P28340	998	K	DNA polymerase delta catalytic subunit OS=Homo sapiens OX=9606 GN=POLD1 PE=1 SV=2	POLD1	1	2.26e-12	153.25	2	TVLTGK(1)VGGLLAFAK	-0.91417
Biological Process	GO:0044238	2	primary metabolic process	1.1	0.0680158	Q96T37	762	K	RNA-binding protein 15 OS=Homo sapiens OX=9606 GN=RBM15 PE=1 SV=2	RBM15	1	9.13e-25	165.72	2	SDGSAPSTSTASSK(1)LK	-2.6026
Biological Process	GO:0044238	2	primary metabolic process	1.1	0.0680158	P62826	71	K	GTP-binding nuclear protein Ran OS=Homo sapiens OX=9606 GN=RAN PE=1 SV=3	RAN	1	8.64e-59	301.74	2	FNVWDTAGQEK(1)FGGLR	-0.53054
Biological Process	GO:0044238	2	primary metabolic process	1.1	0.0680158	O00571	55	K	ATP-dependent RNA helicase DDX3X OS=Homo sapiens OX=9606 GN=DDX3X PE=1 SV=3	DDX3X	1	4.99e-09	144.51	2	GFYDK(1)DSSGWSSSK	2.591
Biological Process	GO:0044238	2	primary metabolic process	1.1	0.0680158	Q13595	198	K	Transformer-2 protein homolog alpha OS=Homo sapiens OX=9606 GN=TRA2A PE=1 SV=1	TRA2A	1	0.00387209	82.716	2	VDYSITK(1)R	-1.0473
Biological Process	GO:0044238	2	primary metabolic process	1.1	0.0680158	P36578	364	K	60S ribosomal protein L4 OS=Homo sapiens OX=9606 GN=RPL4 PE=1 SV=5	RPL4	1	1.82e-12	126.48	2	AAAAAAALQAK(1)SDEK	-0.61345
Biological Process	GO:0044238	2	primary metabolic process	1.1	0.0680158	P13639	439	K	Elongation factor 2 OS=Homo sapiens OX=9606 GN=EEF2 PE=1 SV=4	EEF2	1	0.000558717	81.335	2	K(1)EDLYLKPIQR	-1.2539
Biological Process	GO:0044238	2	primary metabolic process	1.1	0.0680158	P11387	150	K	DNA topoisomerase 1 OS=Homo sapiens OX=9606 GN=TOP1 PE=1 SV=2	TOP1	0.99981	2.83e-29	195.58	2	DEDDADYKPK(1)K	2.5256
Biological Process	GO:0044238	2	primary metabolic process	1.1	0.0680158	P62937	28	K	Peptidyl-prolyl cis-trans isomerase A OS=Homo sapiens OX=9606 GN=PPIA PE=1 SV=2	PPIA	1	2.86e-07	138.23	2	VSFELFADK(1)VPK	0.84126
Biological Process	GO:0044238	2	primary metabolic process	1.1	0.0680158	P62937	125	K	Peptidyl-prolyl cis-trans isomerase A OS=Homo sapiens OX=9606 GN=PPIA PE=1 SV=2	PPIA	1	4.61e-07	117.45	2	TEWLDGK(1)HVVFGK	-2.4749
Biological Process	GO:0044238	2	primary metabolic process	1.1	0.0680158	P62937	82	K	Peptidyl-prolyl cis-trans isomerase A OS=Homo sapiens OX=9606 GN=PPIA PE=1 SV=2	PPIA	1	1.07e-12	146.58	2	SIYGEK(1)FEDENFILK	-0.59203
Biological Process	GO:0044238	2	primary metabolic process	1.1	0.0680158	P62937	49	K	Peptidyl-prolyl cis-trans isomerase A OS=Homo sapiens OX=9606 GN=PPIA PE=1 SV=2	PPIA	1	0.000382284	92.732	2	GFGYK(1)GSCFHR	-1.5134
Biological Process	GO:0044238	2	primary metabolic process	1.1	0.0680158	P51610	836	K	Host cell factor 1 OS=Homo sapiens OX=9606 GN=HCFC1 PE=1 SV=2	HCFC1	1	1.52e-19	147.94	3	IATGHGQQGVTQVVLK(1)GAPGQPGTILR	1.8564
Biological Process	GO:0044238	2	primary metabolic process	1.1	0.0680158	P51610	813	K	Host cell factor 1 OS=Homo sapiens OX=9606 GN=HCFC1 PE=1 SV=2	HCFC1	1	6.93e-35	215.61	2	VMTSGTGAPAK(1)IITAVPK	-0.0024378
Biological Process	GO:0044238	2	primary metabolic process	1.1	0.0680158	Q9ULU4	508	K	Protein kinase C-binding protein 1 OS=Homo sapiens OX=9606 GN=ZMYND8 PE=1 SV=2	ZMYND8	1	4.88e-16	120.75	2	TDK(1)TSTTGSILNLNLDR	-4.8047
Biological Process	GO:0044238	2	primary metabolic process	1.1	0.0680158	Q92766	640	K	Ras-responsive element-binding protein 1 OS=Homo sapiens OX=9606 GN=RREB1 PE=1 SV=3	RREB1	1	0.0132484	72.355	2	K(1)VLYPCR	1.9968
Biological Process	GO:0044238	2	primary metabolic process	1.1	0.0680158	Q15126	69	K	Phosphomevalonate kinase OS=Homo sapiens OX=9606 GN=PMVK PE=1 SV=3	PMVK	1	3.41e-08	164.31	2	LLDTSTYK(1)EAFR	2.3345
Biological Process	GO:0044238	2	primary metabolic process	1.1	0.0680158	P40926	239	K	Malate dehydrogenase, mitochondrial OS=Homo sapiens OX=9606 GN=MDH2 PE=1 SV=3	MDH2	1	5.21e-05	105.94	2	IQEAGTEVVK(1)AK	-3.0025
Biological Process	GO:0044238	2	primary metabolic process	1.1	0.0680158	Q13838	334	K	Spliceosome RNA helicase DDX39B OS=Homo sapiens OX=9606 GN=DDX39B PE=1 SV=1	DDX39B	1	0.000280225	96.311	2	YQQFK(1)DFQR	-2.8381
Biological Process	GO:0044238	2	primary metabolic process	1.1	0.0680158	O75376	1511	K	Nuclear receptor corepressor 1 OS=Homo sapiens OX=9606 GN=NCOR1 PE=1 SV=2	NCOR1	1	1.97e-18	154.09	2	TSDVTISSNK(1)STNHER	-1.5761
Biological Process	GO:0044238	2	primary metabolic process	1.1	0.0680158	O75376	1152	K	Nuclear receptor corepressor 1 OS=Homo sapiens OX=9606 GN=NCOR1 PE=1 SV=2	NCOR1	1	3.14e-19	150.85	2	GTPTSK(1)ISVESIPSLR	-1.0718
Biological Process	GO:0044238	2	primary metabolic process	1.1	0.0680158	Q96I25	245	K	Splicing factor 45 OS=Homo sapiens OX=9606 GN=RBM17 PE=1 SV=1	RBM17	1	0.00115857	109.11	2	IMQK(1)YGFR	-1.8062
Biological Process	GO:0044238	2	primary metabolic process	1.1	0.0680158	Q9NVR2	239	K	Integrator complex subunit 10 OS=Homo sapiens OX=9606 GN=INTS10 PE=1 SV=2	INTS10	1	0.000409814	73.891	2	SSQK(1)YIIEGLTEK	-0.32607
Biological Process	GO:0044238	2	primary metabolic process	1.1	0.0680158	P78347	219	K	General transcription factor II-I OS=Homo sapiens OX=9606 GN=GTF2I PE=1 SV=2	GTF2I	1	2.69e-12	136.06	2	SILSPGGSCGPIK(1)VK	0.93453
Biological Process	GO:0044238	2	primary metabolic process	1.1	0.0680158	Q86YP4	585	K	Transcriptional repressor p66-alpha OS=Homo sapiens OX=9606 GN=GATAD2A PE=1 SV=1	GATAD2A	1	6.03e-05	101.52	3	K(1)TPLSTGGTLAFVSPSLAVHK	3.8598
Biological Process	GO:0044238	2	primary metabolic process	1.1	0.0680158	Q86YP4	499	K	Transcriptional repressor p66-alpha OS=Homo sapiens OX=9606 GN=GATAD2A PE=1 SV=1	GATAD2A	1	2.81e-05	110.44	2	AEPTAAPHPVLK(1)QVIK	-6.8751
Biological Process	GO:0044238	2	primary metabolic process	1.1	0.0680158	Q9P2J5	970	K	Leucine--tRNA ligase, cytoplasmic OS=Homo sapiens OX=9606 GN=LARS1 PE=1 SV=2	LARS1	1	1.35e-34	195.98	2	LPDNK(1)VIASELGSMPELK	-1.3079
Biological Process	GO:0044238	2	primary metabolic process	1.1	0.0680158	P39023	300	K	60S ribosomal protein L3 OS=Homo sapiens OX=9606 GN=RPL3 PE=1 SV=2	RPL3	1	3.93e-12	104.04	2	LIK(1)NNASTDYDLSDK	-0.23291
Biological Process	GO:0044238	2	primary metabolic process	1.1	0.0680158	P84077	73	K	ADP-ribosylation factor 1 OS=Homo sapiens OX=9606 GN=ARF1 PE=1 SV=2	ARF1	1	2.81e-24	166.65	2	NISFTVWDVGGQDK(1)IR	-0.97676
Biological Process	GO:0044238	2	primary metabolic process	1.1	0.0680158	P52272	651	K	Heterogeneous nuclear ribonucleoprotein M OS=Homo sapiens OX=9606 GN=HNRNPM PE=1 SV=3	HNRNPM	1	0.00092149	113.1	2	K(1)ACQIFVR	-2.1543
Biological Process	GO:0044238	2	primary metabolic process	1.1	0.0680158	P47914	103	K	60S ribosomal protein L29 OS=Homo sapiens OX=9606 GN=RPL29 PE=1 SV=2	RPL29	1	0.00145328	65.156	2	LAYIAHPK(1)LGK	0.40881
Biological Process	GO:0044238	2	primary metabolic process	1.1	0.0680158	P47914	134	K	60S ribosomal protein L29 OS=Homo sapiens OX=9606 GN=RPL29 PE=1 SV=2	RPL29	1	1.13e-19	164.22	2	DQTK(1)AQAAAPASVPAQAPK	-1.1003
Biological Process	GO:0044238	2	primary metabolic process	1.1	0.0680158	P11142	187	K	Heat shock cognate 71 kDa protein OS=Homo sapiens OX=9606 GN=HSPA8 PE=1 SV=1	HSPA8	1	2.67e-15	125.14	2	IINEPTAAAIAYGLDK(1)K	-0.0025093
Biological Process	GO:0044238	2	primary metabolic process	1.1	0.0680158	O94906	178	K	Pre-mRNA-processing factor 6 OS=Homo sapiens OX=9606 GN=PRPF6 PE=1 SV=1	PRPF6	1	8.12e-09	140.57	2	YEK(1)LTPVPDSFFAK	-0.38419
Biological Process	GO:0044238	2	primary metabolic process	1.1	0.0680158	P14174	78	K	Macrophage migration inhibitory factor OS=Homo sapiens OX=9606 GN=MIF PE=1 SV=4	MIF	1	1.6e-08	142.51	2	SYSK(1)LLCGLLAER	0.30585
Biological Process	GO:0044238	2	primary metabolic process	1.1	0.0680158	P62266	135	K	40S ribosomal protein S23 OS=Homo sapiens OX=9606 GN=RPS23 PE=1 SV=3	RPS23	1	1.72e-05	90.306	2	VANVSLLALYK(1)GK	-0.5658
Biological Process	GO:0044238	2	primary metabolic process	1.1	0.0680158	P62266	37	K	40S ribosomal protein S23 OS=Homo sapiens OX=9606 GN=RPS23 PE=1 SV=3	RPS23	1	4.76e-08	111.38	3	AHLGTALK(1)ANPFGGASHAK	0.60383
Biological Process	GO:0044238	2	primary metabolic process	1.1	0.0680158	Q8NE71	39	K	ATP-binding cassette sub-family F member 1 OS=Homo sapiens OX=9606 GN=ABCF1 PE=1 SV=2	ABCF1	1	1.16e-08	119.43	2	K(1)TFFEELAVEDK	1.5967
Biological Process	GO:0044238	2	primary metabolic process	1.1	0.0680158	P46782	47	K	40S ribosomal protein S5 OS=Homo sapiens OX=9606 GN=RPS5 PE=1 SV=4	RPS5	1	0.0011856	90.263	2	YAK(1)YLPHSAGR	-0.12706
Biological Process	GO:0044238	2	primary metabolic process	1.1	0.0680158	O14744	240	K	Protein arginine N-methyltransferase 5 OS=Homo sapiens OX=9606 GN=PRMT5 PE=1 SV=4	PRMT5	1	2.25e-08	154.66	2	AAILPTSIFLTNK(1)K	-5.4535
Biological Process	GO:0044238	2	primary metabolic process	1.1	0.0680158	P50914	177	K	60S ribosomal protein L14 OS=Homo sapiens OX=9606 GN=RPL14 PE=1 SV=4	RPL14	1	5.23e-10	185.47	2	APAQK(1)VPAQK	-4.4102
Biological Process	GO:0044238	2	primary metabolic process	1.1	0.0680158	O60832	443	K	H/ACA ribonucleoprotein complex subunit DKC1 OS=Homo sapiens OX=9606 GN=DKC1 PE=1 SV=3	DKC1	1	7.58e-05	84.999	2	APQVVAEAAK(1)TAK	2.3129
Biological Process	GO:0044238	2	primary metabolic process	1.1	0.0680158	P09429	157	K	High mobility group protein B1 OS=Homo sapiens OX=9606 GN=HMGB1 PE=1 SV=3	HMGB1	1	0.000173885	126.82	2	YEK(1)DIAAYR	0.40001
Biological Process	GO:0044238	2	primary metabolic process	1.1	0.0680158	P09429	12	K	High mobility group protein B1 OS=Homo sapiens OX=9606 GN=HMGB1 PE=1 SV=3	HMGB1	1	1.79e-33	219.16	2	GK(1)MSSYAFFVQTCR	-1.3153
Biological Process	GO:0044238	2	primary metabolic process	1.1	0.0680158	P09874	105	K	Poly [ADP-ribose] polymerase 1 OS=Homo sapiens OX=9606 GN=PARP1 PE=1 SV=4	PARP1	1	1.25e-07	167.76	2	GQDGIGSK(1)AEK	0.28202
Biological Process	GO:0044238	2	primary metabolic process	1.1	0.0680158	O14818	52	K	Proteasome subunit alpha type-7 OS=Homo sapiens OX=9606 GN=PSMA7 PE=1 SV=1	PSMA7	1	0.000206097	138.26	2	SVAK(1)LQDER	-1.9406
Biological Process	GO:0044238	2	primary metabolic process	1.1	0.0680158	Q15020	958	K	Squamous cell carcinoma antigen recognized by T-cells 3 OS=Homo sapiens OX=9606 GN=SART3 PE=1 SV=1	SART3	1	5.25e-07	136.94	2	MSNADFAK(1)LFLR	2.397
Biological Process	GO:0044238	2	primary metabolic process	1.1	0.0680158	P62851	66	K	40S ribosomal protein S25 OS=Homo sapiens OX=9606 GN=RPS25 PE=1 SV=1	RPS25	1	2.96e-09	101.43	2	EVPNYK(1)LITPAVVSER	-3.0284
Biological Process	GO:0044238	2	primary metabolic process	1.1	0.0680158	P62851	43	K	40S ribosomal protein S25 OS=Homo sapiens OX=9606 GN=RPS25 PE=1 SV=1	RPS25	1	9.33e-08	138.71	2	DK(1)LNNLVLFDK	-0.23041
Biological Process	GO:0044238	2	primary metabolic process	1.1	0.0680158	P83731	135	K	60S ribosomal protein L24 OS=Homo sapiens OX=9606 GN=RPL24 PE=1 SV=1	RPL24	1	0.00327969	69.905	2	APTK(1)AAPK	-0.69788
Biological Process	GO:0044238	2	primary metabolic process	1.1	0.0680158	P29401	319	K	Transketolase OS=Homo sapiens OX=9606 GN=TKT PE=1 SV=3	TKT	1	0.00748213	72.492	2	K(1)AYGQALAK	1.2435
Biological Process	GO:0044238	2	primary metabolic process	1.1	0.0680158	P26373	123	K	60S ribosomal protein L13 OS=Homo sapiens OX=9606 GN=RPL13 PE=1 SV=4	RPL13	1	0.00251938	85.813	2	SK(1)LILFPR	-0.65079
Biological Process	GO:0044238	2	primary metabolic process	1.1	0.0680158	Q9Y3A5	98	K	Ribosome maturation protein SBDS OS=Homo sapiens OX=9606 GN=SBDS PE=1 SV=4	SBDS	1	3.87e-06	127.94	2	GEVQVSDK(1)ER	1.2228
Biological Process	GO:0044238	2	primary metabolic process	1.1	0.0680158	Q15428	76	K	Splicing factor 3A subunit 2 OS=Homo sapiens OX=9606 GN=SF3A2 PE=1 SV=2	SF3A2	1	2.19e-31	184.37	3	LCLTLHNNEGSYLAHTQGK(1)K	1.6456
Biological Process	GO:0044238	2	primary metabolic process	1.1	0.0680158	P62979	48	K	Ubiquitin-40S ribosomal protein S27a OS=Homo sapiens OX=9606 GN=RPS27A PE=1 SV=2	RPS27A	1	1.65e-06	127.93	2	LIFAGK(1)QLEDGR	-2.8314
Biological Process	GO:0044238	2	primary metabolic process	1.1	0.0680158	Q9UBE0	195	K	SUMO-activating enzyme subunit 1 OS=Homo sapiens OX=9606 GN=SAE1 PE=1 SV=1	SAE1	1	5e-10	165.09	2	VSQGVEDGPDTK(1)R	-0.35381
Biological Process	GO:0044238	2	primary metabolic process	1.1	0.0680158	Q9NTI5	1318	K	Sister chromatid cohesion protein PDS5 homolog B OS=Homo sapiens OX=9606 GN=PDS5B PE=1 SV=1	PDS5B	1	9.6e-10	104.86	2	K(1)SGPPAPEEEEEEER	-2.0909
Biological Process	GO:0044238	2	primary metabolic process	1.1	0.0680158	Q9Y2W1	455	K	Thyroid hormone receptor-associated protein 3 OS=Homo sapiens OX=9606 GN=THRAP3 PE=1 SV=2	THRAP3	1	4.84e-06	162.59	2	FMSK(1)VIGANK	1.6564
Biological Process	GO:0044238	2	primary metabolic process	1.1	0.0680158	Q9Y2W1	876	K	Thyroid hormone receptor-associated protein 3 OS=Homo sapiens OX=9606 GN=THRAP3 PE=1 SV=2	THRAP3	1	1.34e-24	192.14	3	NREEEWDPEYTPK(1)SK	1.7016
Biological Process	GO:0044238	2	primary metabolic process	1.1	0.0680158	P61513	28	K	60S ribosomal protein L37a OS=Homo sapiens OX=9606 GN=RPL37A PE=1 SV=2	RPL37A	1	0.000597202	107.08	2	K(1)IEISQHAK	4.0648
Biological Process	GO:0044238	2	primary metabolic process	1.1	0.0680158	O43719	221	K	HIV Tat-specific factor 1 OS=Homo sapiens OX=9606 GN=HTATSF1 PE=1 SV=1	HTATSF1	1	0.000224567	81.335	2	FQLK(1)GEYDASK	-0.98606
Biological Process	GO:0044238	2	primary metabolic process	1.1	0.0680158	P63208	155	K	S-phase kinase-associated protein 1 OS=Homo sapiens OX=9606 GN=SKP1 PE=1 SV=2	SKP1	1	5.14e-10	178.94	2	K(1)ENQWCEEK	0.037623
Biological Process	GO:0044238	2	primary metabolic process	1.1	0.0680158	P62753	79	K	40S ribosomal protein S6 OS=Homo sapiens OX=9606 GN=RPS6 PE=1 SV=1	RPS6	1	1.34e-10	135.63	3	LLLSK(1)GHSCYRPR	-1.4993
Biological Process	GO:0046606	6	negative regulation of centrosome cycle	4.41	0.067954	Q96PK6	600	K	RNA-binding protein 14 OS=Homo sapiens OX=9606 GN=RBM14 PE=1 SV=2	RBM14	1	0.00859816	80.294	2	AVAMSK(1)R	0.39544
Biological Process	GO:0044238	2	primary metabolic process	1.1	0.0680158	Q15233	243	K	Non-POU domain-containing octamer-binding protein OS=Homo sapiens OX=9606 GN=NONO PE=1 SV=4	NONO	1	9.36e-15	159.46	2	LVIK(1)NQQFHK	0.26508
Biological Process	GO:0046606	6	negative regulation of centrosome cycle	4.41	0.067954	P06748	257	K	Nucleophosmin OS=Homo sapiens OX=9606 GN=NPM1 PE=1 SV=2	NPM1	1	7.49e-25	183.08	2	MQASIEK(1)GGSLPK	1.7786
Biological Process	GO:0044238	2	primary metabolic process	1.1	0.0680158	P54577	356	K	Tyrosine--tRNA ligase, cytoplasmic OS=Homo sapiens OX=9606 GN=YARS1 PE=1 SV=4	YARS1	1	3.45e-10	115.05	2	GPAK(1)NSEPEEVIPSR	1.5455
Biological Process	GO:0044238	2	primary metabolic process	1.1	0.0680158	Q9NTK5	394	K	Obg-like ATPase 1 OS=Homo sapiens OX=9606 GN=OLA1 PE=1 SV=2	OLA1	1	0.000329911	150.24	2	FNTPQQPK(1)K	0.42597
Biological Process	GO:0044238	2	primary metabolic process	1.1	0.0680158	O60832	11	K	H/ACA ribonucleoprotein complex subunit DKC1 OS=Homo sapiens OX=9606 GN=DKC1 PE=1 SV=3	DKC1	1	0.00012707	81.163	2	ADAEVIILPK(1)K	-1.5769
Biological Process	GO:0044238	2	primary metabolic process	1.1	0.0680158	Q9Y570	30	K	Protein phosphatase methylesterase 1 OS=Homo sapiens OX=9606 GN=PPME1 PE=1 SV=3	PPME1	1	3.85e-31	198.04	3	LPSRPPLPGSGGSQSGAK(1)MR	0.293
Biological Process	GO:0044238	2	primary metabolic process	1.1	0.0680158	P61247	249	K	40S ribosomal protein S3a OS=Homo sapiens OX=9606 GN=RPS3A PE=1 SV=2	RPS3A	1	0.000878995	71.066	2	ATGDETGAK(1)VER	1.3141
Biological Process	GO:0044238	2	primary metabolic process	1.1	0.0680158	P20290	57	K	Transcription factor BTF3 OS=Homo sapiens OX=9606 GN=BTF3 PE=1 SV=1	BTF3	1	0.00034636	97.033	2	LAK(1)LQAQVR	-2.5604
Biological Process	GO:0044238	2	primary metabolic process	1.1	0.0680158	Q6P6C2	147	K	RNA demethylase ALKBH5 OS=Homo sapiens OX=9606 GN=ALKBH5 PE=1 SV=2	ALKBH5	1	4.46e-14	172.51	2	YFFGEGYTYGAQLQK(1)R	-2.8764
Biological Process	GO:0044238	2	primary metabolic process	1.1	0.0680158	P12956	553	K	X-ray repair cross-complementing protein 6 OS=Homo sapiens OX=9606 GN=XRCC6 PE=1 SV=2	XRCC6	1	4.55e-27	278.37	3	KHDNEGSGSK(1)RPK	1.6796
Biological Process	GO:0044238	2	primary metabolic process	1.1	0.0680158	P46776	94	K	60S ribosomal protein L27a OS=Homo sapiens OX=9606 GN=RPL27A PE=1 SV=2	RPL27A	1	1.25e-05	117.45	2	NK(1)TGAAPIIDVVR	-1.2096
Biological Process	GO:0044238	2	primary metabolic process	1.1	0.0680158	P00558	131	K	Phosphoglycerate kinase 1 OS=Homo sapiens OX=9606 GN=PGK1 PE=1 SV=3	PGK1	1	3.71e-05	112.8	2	FHVEEEGK(1)GK	0.5502
Biological Process	GO:0044238	2	primary metabolic process	1.1	0.0680158	Q13177	62	K	Serine/threonine-protein kinase PAK 2 OS=Homo sapiens OX=9606 GN=PAK2 PE=1 SV=3	PAK2	1	1.23e-13	150.21	2	IISIFSGTEK(1)GSK	0.317
Biological Process	GO:0044238	2	primary metabolic process	1.1	0.0680158	P25398	102	K	40S ribosomal protein S12 OS=Homo sapiens OX=9606 GN=RPS12 PE=1 SV=3	RPS12	1	0.000151618	75.474	2	K(1)VVGCSCVVVK	-0.48376
Biological Process	GO:0044238	2	primary metabolic process	1.1	0.0680158	Q92499	82	K	ATP-dependent RNA helicase DDX1 OS=Homo sapiens OX=9606 GN=DDX1 PE=1 SV=2	DDX1	1	4.33e-05	108.4	2	TTIK(1)TGASVLNK	0.1521
Biological Process	GO:0044238	2	primary metabolic process	1.1	0.0680158	P23246	211	K	Splicing factor, proline- and glutamine-rich OS=Homo sapiens OX=9606 GN=SFPQ PE=1 SV=2	SFPQ	1	0.00733632	67.464	2	GGK(1)MPGGPK	2.2228
Biological Process	GO:0044238	2	primary metabolic process	1.1	0.0680158	P35637	316	K	RNA-binding protein FUS OS=Homo sapiens OX=9606 GN=FUS PE=1 SV=1	FUS	1	1.7e-18	176.97	2	K(1)TGQPMINLYTDR	-2.7015
Biological Process	GO:0044238	2	primary metabolic process	1.1	0.0680158	Q13416	224	K	Origin recognition complex subunit 2 OS=Homo sapiens OX=9606 GN=ORC2 PE=1 SV=2	ORC2	1	0.00012232	82.437	2	VVSAPVGK(1)ETPSK	1.7334
Biological Process	GO:0044238	2	primary metabolic process	1.1	0.0680158	Q02543	136	K	60S ribosomal protein L18a OS=Homo sapiens OX=9606 GN=RPL18A PE=1 SV=2	RPL18A	1	0.000153112	126.82	2	VEEIAASK(1)CR	-0.0024469
Biological Process	GO:0044238	2	primary metabolic process	1.1	0.0680158	P46063	626	K	ATP-dependent DNA helicase Q1 OS=Homo sapiens OX=9606 GN=RECQL PE=1 SV=3	RECQL	1	2.97e-22	211.84	2	K(1)AANMLQQSGSK	1.2787
Biological Process	GO:0044238	2	primary metabolic process	1.1	0.0680158	P46063	637	K	ATP-dependent DNA helicase Q1 OS=Homo sapiens OX=9606 GN=RECQL PE=1 SV=3	RECQL	1	1.26e-47	265.34	2	AANMLQQSGSK(1)NTGAK	0.11212
Biological Process	GO:0044238	2	primary metabolic process	1.1	0.0680158	O15371	53	K	Eukaryotic translation initiation factor 3 subunit D OS=Homo sapiens OX=9606 GN=EIF3D PE=1 SV=1	EIF3D	1	3.92e-10	154.66	2	VADWTGATYQDK(1)R	-0.35731
Biological Process	GO:0044238	2	primary metabolic process	1.1	0.0680158	Q6P1R4	370	K	tRNA-dihydrouridine(16/17) synthase [NAD(P)(+)]-like OS=Homo sapiens OX=9606 GN=DUS1L PE=1 SV=1	DUS1L	1	1.15e-14	154.09	2	ALEEEEGGTEVLSK(1)NK	-1.6355
Biological Process	GO:0044238	2	primary metabolic process	1.1	0.0680158	P06748	273	K	Nucleophosmin OS=Homo sapiens OX=9606 GN=NPM1 PE=1 SV=2	NPM1	1	9.4063e-05	142.36	2	FINYVK(1)NCFR	-0.37822
Biological Process	GO:0044238	2	primary metabolic process	1.1	0.0680158	P06748	257	K	Nucleophosmin OS=Homo sapiens OX=9606 GN=NPM1 PE=1 SV=2	NPM1	1	7.49e-25	183.08	2	MQASIEK(1)GGSLPK	1.7786
Biological Process	GO:0044238	2	primary metabolic process	1.1	0.0680158	P06748	250	K	Nucleophosmin OS=Homo sapiens OX=9606 GN=NPM1 PE=1 SV=2	NPM1	1	5.05e-06	150.53	2	AK(1)MQASIEK	-0.23541
Biological Process	GO:0044238	2	primary metabolic process	1.1	0.0680158	P23246	703	K	Splicing factor, proline- and glutamine-rich OS=Homo sapiens OX=9606 GN=SFPQ PE=1 SV=2	SFPQ	1	2e-14	207.67	2	GREEYEGPNK(1)K	1.6302
Biological Process	GO:0009889	4	regulation of biosynthetic process	1.18	0.0735816	O75376	1511	K	Nuclear receptor corepressor 1 OS=Homo sapiens OX=9606 GN=NCOR1 PE=1 SV=2	NCOR1	1	1.97e-18	154.09	2	TSDVTISSNK(1)STNHER	-1.5761
Biological Process	GO:0009889	4	regulation of biosynthetic process	1.18	0.0735816	Q13838	334	K	Spliceosome RNA helicase DDX39B OS=Homo sapiens OX=9606 GN=DDX39B PE=1 SV=1	DDX39B	1	0.000280225	96.311	2	YQQFK(1)DFQR	-2.8381
Biological Process	GO:0009889	4	regulation of biosynthetic process	1.18	0.0735816	Q00839	352	K	Heterogeneous nuclear ribonucleoprotein U OS=Homo sapiens OX=9606 GN=HNRNPU PE=1 SV=6	HNRNPU	1	3.5e-08	128.57	3	HLYTK(1)DIDIHEVR	-2.0167
Biological Process	GO:0051172	5	negative regulation of nitrogen compound metabolic process	1.23	0.0830871	P06733	89	K	Alpha-enolase OS=Homo sapiens OX=9606 GN=ENO1 PE=1 SV=2	ENO1	1	1.82e-05	113.46	2	LNVTEQEK(1)IDK	-1.929
Biological Process	GO:0051172	5	negative regulation of nitrogen compound metabolic process	1.23	0.0830871	P23246	211	K	Splicing factor, proline- and glutamine-rich OS=Homo sapiens OX=9606 GN=SFPQ PE=1 SV=2	SFPQ	1	0.00733632	67.464	2	GGK(1)MPGGPK	2.2228
Biological Process	GO:0051172	5	negative regulation of nitrogen compound metabolic process	1.23	0.0830871	P23246	703	K	Splicing factor, proline- and glutamine-rich OS=Homo sapiens OX=9606 GN=SFPQ PE=1 SV=2	SFPQ	1	2e-14	207.67	2	GREEYEGPNK(1)K	1.6302
Biological Process	GO:0051172	5	negative regulation of nitrogen compound metabolic process	1.23	0.0830871	Q13185	10	K	Chromobox protein homolog 3 OS=Homo sapiens OX=9606 GN=CBX3 PE=1 SV=4	CBX3	1	0.00554463	85.813	2	TTLQK(1)MGK	0.1771
Biological Process	GO:0051172	5	negative regulation of nitrogen compound metabolic process	1.23	0.0830871	P04406	194	K	Glyceraldehyde-3-phosphate dehydrogenase OS=Homo sapiens OX=9606 GN=GAPDH PE=1 SV=3	GAPDH	1	4.9e-07	154.81	2	TVDGPSGK(1)LWR	-0.38226
Biological Process	GO:0051172	5	negative regulation of nitrogen compound metabolic process	1.23	0.0830871	P04406	215	K	Glyceraldehyde-3-phosphate dehydrogenase OS=Homo sapiens OX=9606 GN=GAPDH PE=1 SV=3	GAPDH	1	1.41e-24	178.03	2	GALQNIIPASTGAAK(1)AVGK	-0.43727
Biological Process	GO:0051172	5	negative regulation of nitrogen compound metabolic process	1.23	0.0830871	Q9Y2W1	455	K	Thyroid hormone receptor-associated protein 3 OS=Homo sapiens OX=9606 GN=THRAP3 PE=1 SV=2	THRAP3	1	4.84e-06	162.59	2	FMSK(1)VIGANK	1.6564
Biological Process	GO:0051172	5	negative regulation of nitrogen compound metabolic process	1.23	0.0830871	Q9Y2W1	876	K	Thyroid hormone receptor-associated protein 3 OS=Homo sapiens OX=9606 GN=THRAP3 PE=1 SV=2	THRAP3	1	1.34e-24	192.14	3	NREEEWDPEYTPK(1)SK	1.7016
Biological Process	GO:0051172	5	negative regulation of nitrogen compound metabolic process	1.23	0.0830871	Q13416	224	K	Origin recognition complex subunit 2 OS=Homo sapiens OX=9606 GN=ORC2 PE=1 SV=2	ORC2	1	0.00012232	82.437	2	VVSAPVGK(1)ETPSK	1.7334
Biological Process	GO:0051172	5	negative regulation of nitrogen compound metabolic process	1.23	0.0830871	P41236	113	K	Protein phosphatase inhibitor 2 OS=Homo sapiens OX=9606 GN=PPP1R2 PE=1 SV=2	PPP1R2	1	2.45e-05	87.942	2	LAAAEGLEPK(1)YR	-1.8379
Biological Process	GO:0051172	5	negative regulation of nitrogen compound metabolic process	1.23	0.0830871	Q00839	21	K	Heterogeneous nuclear ribonucleoprotein U OS=Homo sapiens OX=9606 GN=HNRNPU PE=1 SV=6	HNRNPU	1	0.000283268	143.39	2	VSELKEELK(1)K	-0.063077
Biological Process	GO:0051172	5	negative regulation of nitrogen compound metabolic process	1.23	0.0830871	Q00839	352	K	Heterogeneous nuclear ribonucleoprotein U OS=Homo sapiens OX=9606 GN=HNRNPU PE=1 SV=6	HNRNPU	1	3.5e-08	128.57	3	HLYTK(1)DIDIHEVR	-2.0167
Biological Process	GO:0051172	5	negative regulation of nitrogen compound metabolic process	1.23	0.0830871	O75376	1511	K	Nuclear receptor corepressor 1 OS=Homo sapiens OX=9606 GN=NCOR1 PE=1 SV=2	NCOR1	1	1.97e-18	154.09	2	TSDVTISSNK(1)STNHER	-1.5761
Biological Process	GO:0051172	5	negative regulation of nitrogen compound metabolic process	1.23	0.0830871	O75376	1152	K	Nuclear receptor corepressor 1 OS=Homo sapiens OX=9606 GN=NCOR1 PE=1 SV=2	NCOR1	1	3.14e-19	150.85	2	GTPTSK(1)ISVESIPSLR	-1.0718
Biological Process	GO:0051649	3	establishment of localization in cell	1.29	0.0830554	Q14247	171	K	Src substrate cortactin OS=Homo sapiens OX=9606 GN=CTTN PE=1 SV=2	CTTN	1	9.97e-19	198.33	2	VDK(1)SAVGFDYQGK	1.4697
Biological Process	GO:0051649	3	establishment of localization in cell	1.29	0.0830554	Q14247	346	K	Src substrate cortactin OS=Homo sapiens OX=9606 GN=CTTN PE=1 SV=2	CTTN	1	8.19e-17	179.98	2	TVPVEAVTSK(1)TSNIR	0.61224
Biological Process	GO:0051649	3	establishment of localization in cell	1.29	0.0830554	Q14247	144	K	Src substrate cortactin OS=Homo sapiens OX=9606 GN=CTTN PE=1 SV=2	CTTN	1	2.48e-31	220.06	2	VDQSAVGFEYQGK(1)TEK	-5.9627
Biological Process	GO:0051649	3	establishment of localization in cell	1.29	0.0830554	Q14247	181	K	Src substrate cortactin OS=Homo sapiens OX=9606 GN=CTTN PE=1 SV=2	CTTN	1	1.28e-24	195.4	2	SAVGFDYQGK(1)TEK	-1.2625
Biological Process	GO:0051649	3	establishment of localization in cell	1.29	0.0830554	Q14247	107	K	Src substrate cortactin OS=Homo sapiens OX=9606 GN=CTTN PE=1 SV=2	CTTN	1	3.77e-11	135.5	2	SAVGHEYQSK(1)LSK	1.1051
Biological Process	GO:0051649	3	establishment of localization in cell	1.29	0.0830554	Q14247	152	K	Src substrate cortactin OS=Homo sapiens OX=9606 GN=CTTN PE=1 SV=2	CTTN	1	6.22e-20	191.95	2	HASQK(1)DYSSGFGGK	-2.0177
Biological Process	GO:0051649	3	establishment of localization in cell	1.29	0.0830554	Q14247	309	K	Src substrate cortactin OS=Homo sapiens OX=9606 GN=CTTN PE=1 SV=2	CTTN	1	0.000139589	137.88	2	GFGGK(1)YGVQK	1.3296
Biological Process	GO:0051172	5	negative regulation of nitrogen compound metabolic process	1.23	0.0830871	Q92598	471	K	Heat shock protein 105 kDa OS=Homo sapiens OX=9606 GN=HSPH1 PE=1 SV=1	HSPH1	1	1.12e-14	156.14	2	FVVQNVSAQK(1)DGEK	1.2272
Biological Process	GO:0051172	5	negative regulation of nitrogen compound metabolic process	1.23	0.0830871	Q13177	62	K	Serine/threonine-protein kinase PAK 2 OS=Homo sapiens OX=9606 GN=PAK2 PE=1 SV=3	PAK2	1	1.23e-13	150.21	2	IISIFSGTEK(1)GSK	0.317
Biological Process	GO:0051172	5	negative regulation of nitrogen compound metabolic process	1.23	0.0830871	P25685	159	K	DnaJ homolog subfamily B member 1 OS=Homo sapiens OX=9606 GN=DNAJB1 PE=1 SV=4	DNAJB1	1	0.0021786	85.821	2	K(1)QDPPVTHDLR	-6.4366
Biological Process	GO:0051172	5	negative regulation of nitrogen compound metabolic process	1.23	0.0830871	P07355	49	K	Annexin A2 OS=Homo sapiens OX=9606 GN=ANXA2 PE=1 SV=2	ANXA2	1	1.44e-47	252.02	2	TK(1)GVDEVTIVNILTNR	0.50183
Biological Process	GO:0051172	5	negative regulation of nitrogen compound metabolic process	1.23	0.0830871	P62937	82	K	Peptidyl-prolyl cis-trans isomerase A OS=Homo sapiens OX=9606 GN=PPIA PE=1 SV=2	PPIA	1	1.07e-12	146.58	2	SIYGEK(1)FEDENFILK	-0.59203
Biological Process	GO:0051172	5	negative regulation of nitrogen compound metabolic process	1.23	0.0830871	P62937	49	K	Peptidyl-prolyl cis-trans isomerase A OS=Homo sapiens OX=9606 GN=PPIA PE=1 SV=2	PPIA	1	0.000382284	92.732	2	GFGYK(1)GSCFHR	-1.5134
Biological Process	GO:0051172	5	negative regulation of nitrogen compound metabolic process	1.23	0.0830871	P11142	187	K	Heat shock cognate 71 kDa protein OS=Homo sapiens OX=9606 GN=HSPA8 PE=1 SV=1	HSPA8	1	2.67e-15	125.14	2	IINEPTAAAIAYGLDK(1)K	-0.0025093
Biological Process	GO:0051172	5	negative regulation of nitrogen compound metabolic process	1.23	0.0830871	P14174	78	K	Macrophage migration inhibitory factor OS=Homo sapiens OX=9606 GN=MIF PE=1 SV=4	MIF	1	1.6e-08	142.51	2	SYSK(1)LLCGLLAER	0.30585
Biological Process	GO:0051172	5	negative regulation of nitrogen compound metabolic process	1.23	0.0830871	P09874	105	K	Poly [ADP-ribose] polymerase 1 OS=Homo sapiens OX=9606 GN=PARP1 PE=1 SV=4	PARP1	1	1.25e-07	167.76	2	GQDGIGSK(1)AEK	0.28202
Biological Process	GO:0051172	5	negative regulation of nitrogen compound metabolic process	1.23	0.0830871	O14744	240	K	Protein arginine N-methyltransferase 5 OS=Homo sapiens OX=9606 GN=PRMT5 PE=1 SV=4	PRMT5	1	2.25e-08	154.66	2	AAILPTSIFLTNK(1)K	-5.4535
Biological Process	GO:0051172	5	negative regulation of nitrogen compound metabolic process	1.23	0.0830871	P46777	276	K	60S ribosomal protein L5 OS=Homo sapiens OX=9606 GN=RPL5 PE=1 SV=3	RPL5	1	0.0163663	96.51	2	MSLAQK(1)K	-1.559
Biological Process	GO:0051172	5	negative regulation of nitrogen compound metabolic process	1.23	0.0830871	P31947	11	K	14-3-3 protein sigma OS=Homo sapiens OX=9606 GN=SFN PE=1 SV=1	SFN	1	0.00025008	109.88	2	AK(1)LAEQAER	2.0836
Biological Process	GO:0051172	5	negative regulation of nitrogen compound metabolic process	1.23	0.0830871	O60832	443	K	H/ACA ribonucleoprotein complex subunit DKC1 OS=Homo sapiens OX=9606 GN=DKC1 PE=1 SV=3	DKC1	1	7.58e-05	84.999	2	APQVVAEAAK(1)TAK	2.3129
Biological Process	GO:0051172	5	negative regulation of nitrogen compound metabolic process	1.23	0.0830871	O60832	11	K	H/ACA ribonucleoprotein complex subunit DKC1 OS=Homo sapiens OX=9606 GN=DKC1 PE=1 SV=3	DKC1	1	0.00012707	81.163	2	ADAEVIILPK(1)K	-1.5769
Biological Process	GO:0051649	3	establishment of localization in cell	1.29	0.0830554	Q14247	208	K	Src substrate cortactin OS=Homo sapiens OX=9606 GN=CTTN PE=1 SV=2	CTTN	1	1.34e-32	183.08	2	VDK(1)SAVGFEYQGK	-1.7889
Biological Process	GO:0051172	5	negative regulation of nitrogen compound metabolic process	1.23	0.0830871	Q9Y618	1578	K	Nuclear receptor corepressor 2 OS=Homo sapiens OX=9606 GN=NCOR2 PE=1 SV=3	NCOR2	1	2.6e-36	218.58	2	LQEGSLSSSK(1)ASQDR	-1.6294
Biological Process	GO:0051172	5	negative regulation of nitrogen compound metabolic process	1.23	0.0830871	Q9Y570	30	K	Protein phosphatase methylesterase 1 OS=Homo sapiens OX=9606 GN=PPME1 PE=1 SV=3	PPME1	1	3.85e-31	198.04	3	LPSRPPLPGSGGSQSGAK(1)MR	0.293
Biological Process	GO:0051172	5	negative regulation of nitrogen compound metabolic process	1.23	0.0830871	Q15233	243	K	Non-POU domain-containing octamer-binding protein OS=Homo sapiens OX=9606 GN=NONO PE=1 SV=4	NONO	1	9.36e-15	159.46	2	LVIK(1)NQQFHK	0.26508
Biological Process	GO:0051172	5	negative regulation of nitrogen compound metabolic process	1.23	0.0830871	Q9ULU4	508	K	Protein kinase C-binding protein 1 OS=Homo sapiens OX=9606 GN=ZMYND8 PE=1 SV=2	ZMYND8	1	4.88e-16	120.75	2	TDK(1)TSTTGSILNLNLDR	-4.8047
Biological Process	GO:0051172	5	negative regulation of nitrogen compound metabolic process	1.23	0.0830871	Q92766	640	K	Ras-responsive element-binding protein 1 OS=Homo sapiens OX=9606 GN=RREB1 PE=1 SV=3	RREB1	1	0.0132484	72.355	2	K(1)VLYPCR	1.9968
Biological Process	GO:0051172	5	negative regulation of nitrogen compound metabolic process	1.23	0.0830871	P62979	48	K	Ubiquitin-40S ribosomal protein S27a OS=Homo sapiens OX=9606 GN=RPS27A PE=1 SV=2	RPS27A	1	1.65e-06	127.93	2	LIFAGK(1)QLEDGR	-2.8314
Biological Process	GO:0051172	5	negative regulation of nitrogen compound metabolic process	1.23	0.0830871	Q96PZ0	34	K	Pseudouridylate synthase 7 homolog OS=Homo sapiens OX=9606 GN=PUS7 PE=1 SV=2	PUS7	1	0.000254234	76.572	2	QK(1)LSECSLTK	-1.4292
Biological Process	GO:0051172	5	negative regulation of nitrogen compound metabolic process	1.23	0.0830871	P04792	198	K	Heat shock protein beta-1 OS=Homo sapiens OX=9606 GN=HSPB1 PE=1 SV=2	HSPB1	1	8.51e-35	230.5	2	AQLGGPEAAK(1)SDETAAK	-1.8469
Biological Process	GO:0051172	5	negative regulation of nitrogen compound metabolic process	1.23	0.0830871	P12956	553	K	X-ray repair cross-complementing protein 6 OS=Homo sapiens OX=9606 GN=XRCC6 PE=1 SV=2	XRCC6	1	4.55e-27	278.37	3	KHDNEGSGSK(1)RPK	1.6796
Biological Process	GO:0051172	5	negative regulation of nitrogen compound metabolic process	1.23	0.0830871	P51610	813	K	Host cell factor 1 OS=Homo sapiens OX=9606 GN=HCFC1 PE=1 SV=2	HCFC1	1	6.93e-35	215.61	2	VMTSGTGAPAK(1)IITAVPK	-0.0024378
Biological Process	GO:0051172	5	negative regulation of nitrogen compound metabolic process	1.23	0.0830871	P51610	836	K	Host cell factor 1 OS=Homo sapiens OX=9606 GN=HCFC1 PE=1 SV=2	HCFC1	1	1.52e-19	147.94	3	IATGHGQQGVTQVVLK(1)GAPGQPGTILR	1.8564
Biological Process	GO:0051172	5	negative regulation of nitrogen compound metabolic process	1.23	0.0830871	Q9Y618	1509	K	Nuclear receptor corepressor 2 OS=Homo sapiens OX=9606 GN=NCOR2 PE=1 SV=3	NCOR2	1	0.00015297	97.277	2	ACYEESLK(1)SR	0.67156
Biological Process	GO:0051649	3	establishment of localization in cell	1.29	0.0830554	Q14247	161	K	Src substrate cortactin OS=Homo sapiens OX=9606 GN=CTTN PE=1 SV=2	CTTN	1	3.84e-38	208.23	2	DYSSGFGGK(1)YGVQADR	-0.76441
Biological Process	GO:0051649	3	establishment of localization in cell	1.29	0.0830554	Q14247	198	K	Src substrate cortactin OS=Homo sapiens OX=9606 GN=CTTN PE=1 SV=2	CTTN	1	5.1e-08	134.2	2	GFGGK(1)YGIDK	-1.7464
Biological Process	GO:0051649	3	establishment of localization in cell	1.29	0.0830554	Q14247	272	K	Src substrate cortactin OS=Homo sapiens OX=9606 GN=CTTN PE=1 SV=2	CTTN	1	1.05e-24	216.04	2	TGFGGK(1)FGVQSER	-0.30508
Biological Process	GO:0051649	3	establishment of localization in cell	1.29	0.0830554	P83731	135	K	60S ribosomal protein L24 OS=Homo sapiens OX=9606 GN=RPL24 PE=1 SV=1	RPL24	1	0.00327969	69.905	2	APTK(1)AAPK	-0.69788
Biological Process	GO:0051649	3	establishment of localization in cell	1.29	0.0830554	P50914	177	K	60S ribosomal protein L14 OS=Homo sapiens OX=9606 GN=RPL14 PE=1 SV=4	RPL14	1	5.23e-10	185.47	2	APAQK(1)VPAQK	-4.4102
Biological Process	GO:0051649	3	establishment of localization in cell	1.29	0.0830554	P05455	328	K	Lupus La protein OS=Homo sapiens OX=9606 GN=SSB PE=1 SV=2	SSB	1	1.52e-42	257.01	2	IIEDQQESLNK(1)WK	-1.2482
Biological Process	GO:0051649	3	establishment of localization in cell	1.29	0.0830554	P26373	123	K	60S ribosomal protein L13 OS=Homo sapiens OX=9606 GN=RPL13 PE=1 SV=4	RPL13	1	0.00251938	85.813	2	SK(1)LILFPR	-0.65079
Biological Process	GO:0051649	3	establishment of localization in cell	1.29	0.0830554	P62750	7	K	60S ribosomal protein L23a OS=Homo sapiens OX=9606 GN=RPL23A PE=1 SV=1	RPL23A	1	0.00174282	118.06	2	K(1)EAPAPPK	-1.7243
Biological Process	GO:0051649	3	establishment of localization in cell	1.29	0.0830554	P61247	249	K	40S ribosomal protein S3a OS=Homo sapiens OX=9606 GN=RPS3A PE=1 SV=2	RPS3A	1	0.000878995	71.066	2	ATGDETGAK(1)VER	1.3141
Biological Process	GO:0051649	3	establishment of localization in cell	1.29	0.0830554	Q6P6C2	147	K	RNA demethylase ALKBH5 OS=Homo sapiens OX=9606 GN=ALKBH5 PE=1 SV=2	ALKBH5	1	4.46e-14	172.51	2	YFFGEGYTYGAQLQK(1)R	-2.8764
Biological Process	GO:0051649	3	establishment of localization in cell	1.29	0.0830554	P62979	48	K	Ubiquitin-40S ribosomal protein S27a OS=Homo sapiens OX=9606 GN=RPS27A PE=1 SV=2	RPS27A	1	1.65e-06	127.93	2	LIFAGK(1)QLEDGR	-2.8314
Biological Process	GO:0051649	3	establishment of localization in cell	1.29	0.0830554	P04792	198	K	Heat shock protein beta-1 OS=Homo sapiens OX=9606 GN=HSPB1 PE=1 SV=2	HSPB1	1	8.51e-35	230.5	2	AQLGGPEAAK(1)SDETAAK	-1.8469
Biological Process	GO:0051649	3	establishment of localization in cell	1.29	0.0830554	P27816	933	K	Microtubule-associated protein 4 OS=Homo sapiens OX=9606 GN=MAP4 PE=1 SV=3	MAP4	1	5.1402e-05	90.689	2	LATNTSAPDLK(1)NVR	-1.5547
Biological Process	GO:0051649	3	establishment of localization in cell	1.29	0.0830554	P02545	417	K	Prelamin-A/C OS=Homo sapiens OX=9606 GN=LMNA PE=1 SV=1	LMNA	1	4.21e-26	201.65	2	ASSHSSQTQGGGSVTK(1)K	1.0827
Biological Process	GO:0051649	3	establishment of localization in cell	1.29	0.0830554	P27816	634	K	Microtubule-associated protein 4 OS=Homo sapiens OX=9606 GN=MAP4 PE=1 SV=3	MAP4	1	2.86e-06	100.69	2	K(1)CSLPAEEDSVLEK	-3.5385
Biological Process	GO:0051649	3	establishment of localization in cell	1.29	0.0830554	P62241	37	K	40S ribosomal protein S8 OS=Homo sapiens OX=9606 GN=RPS8 PE=1 SV=2	RPS8	1	0.000139921	138.26	2	PAANTK(1)IGPR	0.47555
Biological Process	GO:0051649	3	establishment of localization in cell	1.29	0.0830554	P25398	102	K	40S ribosomal protein S12 OS=Homo sapiens OX=9606 GN=RPS12 PE=1 SV=3	RPS12	1	0.000151618	75.474	2	K(1)VVGCSCVVVK	-0.48376
Biological Process	GO:0051649	3	establishment of localization in cell	1.29	0.0830554	P35579	1445	K	Myosin-9 OS=Homo sapiens OX=9606 GN=MYH9 PE=1 SV=4	MYH9	1	0.000334539	99.34	2	K(1)FDQLLAEEK	1.7365
Biological Process	GO:0051649	3	establishment of localization in cell	1.29	0.0830554	P61513	28	K	60S ribosomal protein L37a OS=Homo sapiens OX=9606 GN=RPL37A PE=1 SV=2	RPL37A	1	0.000597202	107.08	2	K(1)IEISQHAK	4.0648
Biological Process	GO:0051649	3	establishment of localization in cell	1.29	0.0830554	P62753	79	K	40S ribosomal protein S6 OS=Homo sapiens OX=9606 GN=RPS6 PE=1 SV=1	RPS6	1	1.34e-10	135.63	3	LLLSK(1)GHSCYRPR	-1.4993
Biological Process	GO:0051649	3	establishment of localization in cell	1.29	0.0830554	Q02543	136	K	60S ribosomal protein L18a OS=Homo sapiens OX=9606 GN=RPL18A PE=1 SV=2	RPL18A	1	0.000153112	126.82	2	VEEIAASK(1)CR	-0.0024469
Biological Process	GO:0051649	3	establishment of localization in cell	1.29	0.0830554	Q13838	334	K	Spliceosome RNA helicase DDX39B OS=Homo sapiens OX=9606 GN=DDX39B PE=1 SV=1	DDX39B	1	0.000280225	96.311	2	YQQFK(1)DFQR	-2.8381
Biological Process	GO:0030155	4	regulation of cell adhesion	1.67	0.0821602	Q9NUQ9	317	K	CYFIP-related Rac1 interactor B OS=Homo sapiens OX=9606 GN=CYRIB PE=1 SV=1	CYRIB	1	0.000244245	84.999	2	HLNDETTSK(1)QIK	3.5644
Biological Process	GO:0030155	4	regulation of cell adhesion	1.67	0.0821602	Q9ULJ6	843	K	Zinc finger MIZ domain-containing protein 1 OS=Homo sapiens OX=9606 GN=ZMIZ1 PE=1 SV=3	ZMIZ1	1	0.000119894	121.69	3	SDLHIKDDPDGIPSK(1)R	1.4213
Biological Process	GO:0030155	4	regulation of cell adhesion	1.67	0.0821602	Q9BZE4	29	K	Nucleolar GTP-binding protein 1 OS=Homo sapiens OX=9606 GN=GTPBP4 PE=1 SV=3	GTPBP4	1	0.00917067	72.038	2	K(1)TPTVIHK	-0.14992
Biological Process	GO:0051649	3	establishment of localization in cell	1.29	0.0830554	Q99961	20	K	Endophilin-A2 OS=Homo sapiens OX=9606 GN=SH3GL1 PE=1 SV=1	SH3GL1	1	1.48e-11	141.88	2	ASQLVSEK(1)VGGAEGTK	-2.2032
Biological Process	GO:0051172	5	negative regulation of nitrogen compound metabolic process	1.23	0.0830871	P62937	125	K	Peptidyl-prolyl cis-trans isomerase A OS=Homo sapiens OX=9606 GN=PPIA PE=1 SV=2	PPIA	1	4.61e-07	117.45	2	TEWLDGK(1)HVVFGK	-2.4749
Biological Process	GO:0051649	3	establishment of localization in cell	1.29	0.0830554	P46777	276	K	60S ribosomal protein L5 OS=Homo sapiens OX=9606 GN=RPL5 PE=1 SV=3	RPL5	1	0.0163663	96.51	2	MSLAQK(1)K	-1.559
Biological Process	GO:0051649	3	establishment of localization in cell	1.29	0.0830554	P62851	66	K	40S ribosomal protein S25 OS=Homo sapiens OX=9606 GN=RPS25 PE=1 SV=1	RPS25	1	2.96e-09	101.43	2	EVPNYK(1)LITPAVVSER	-3.0284
Biological Process	GO:0051649	3	establishment of localization in cell	1.29	0.0830554	Q14247	87	K	Src substrate cortactin OS=Homo sapiens OX=9606 GN=CTTN PE=1 SV=2	CTTN	1	5.41e-10	118.26	2	ASHGYGGK(1)FGVEQDR	2.3621
Biological Process	GO:0051649	3	establishment of localization in cell	1.29	0.0830554	P39023	300	K	60S ribosomal protein L3 OS=Homo sapiens OX=9606 GN=RPL3 PE=1 SV=2	RPL3	1	3.93e-12	104.04	2	LIK(1)NNASTDYDLSDK	-0.23291
Biological Process	GO:0051649	3	establishment of localization in cell	1.29	0.0830554	P46782	47	K	40S ribosomal protein S5 OS=Homo sapiens OX=9606 GN=RPS5 PE=1 SV=4	RPS5	1	0.0011856	90.263	2	YAK(1)YLPHSAGR	-0.12706
Biological Process	GO:0051649	3	establishment of localization in cell	1.29	0.0830554	P84077	73	K	ADP-ribosylation factor 1 OS=Homo sapiens OX=9606 GN=ARF1 PE=1 SV=2	ARF1	1	2.81e-24	166.65	2	NISFTVWDVGGQDK(1)IR	-0.97676
Biological Process	GO:0051649	3	establishment of localization in cell	1.29	0.0830554	P06748	273	K	Nucleophosmin OS=Homo sapiens OX=9606 GN=NPM1 PE=1 SV=2	NPM1	1	9.4063e-05	142.36	2	FINYVK(1)NCFR	-0.37822
Biological Process	GO:0051649	3	establishment of localization in cell	1.29	0.0830554	P06748	257	K	Nucleophosmin OS=Homo sapiens OX=9606 GN=NPM1 PE=1 SV=2	NPM1	1	7.49e-25	183.08	2	MQASIEK(1)GGSLPK	1.7786
Biological Process	GO:0051649	3	establishment of localization in cell	1.29	0.0830554	P06748	250	K	Nucleophosmin OS=Homo sapiens OX=9606 GN=NPM1 PE=1 SV=2	NPM1	1	5.05e-06	150.53	2	AK(1)MQASIEK	-0.23541
Biological Process	GO:0051649	3	establishment of localization in cell	1.29	0.0830554	P62826	71	K	GTP-binding nuclear protein Ran OS=Homo sapiens OX=9606 GN=RAN PE=1 SV=3	RAN	1	8.64e-59	301.74	2	FNVWDTAGQEK(1)FGGLR	-0.53054
Biological Process	GO:0051649	3	establishment of localization in cell	1.29	0.0830554	P63104	49	K	14-3-3 protein zeta/delta OS=Homo sapiens OX=9606 GN=YWHAZ PE=1 SV=1	YWHAZ	1	1.35e-15	196.44	2	NLLSVAYK(1)NVVGAR	-1.9214
Biological Process	GO:0051649	3	establishment of localization in cell	1.29	0.0830554	P18124	9	K	60S ribosomal protein L7 OS=Homo sapiens OX=9606 GN=RPL7 PE=1 SV=1	RPL7	1	1.79e-11	171.09	2	K(1)EVPAVPETLK	-4.0737
Biological Process	GO:0051649	3	establishment of localization in cell	1.29	0.0830554	P62851	43	K	40S ribosomal protein S25 OS=Homo sapiens OX=9606 GN=RPS25 PE=1 SV=1	RPS25	1	9.33e-08	138.71	2	DK(1)LNNLVLFDK	-0.23041
Biological Process	GO:0051649	3	establishment of localization in cell	1.29	0.0830554	P46783	107	K	40S ribosomal protein S10 OS=Homo sapiens OX=9606 GN=RPS10 PE=1 SV=1	RPS10	1	4.13e-05	102.55	3	PK(1)GLEGERPAR	0.57863
Biological Process	GO:0051649	3	establishment of localization in cell	1.29	0.0830554	P47914	103	K	60S ribosomal protein L29 OS=Homo sapiens OX=9606 GN=RPL29 PE=1 SV=2	RPL29	1	0.00145328	65.156	2	LAYIAHPK(1)LGK	0.40881
Biological Process	GO:0051649	3	establishment of localization in cell	1.29	0.0830554	P47914	134	K	60S ribosomal protein L29 OS=Homo sapiens OX=9606 GN=RPL29 PE=1 SV=2	RPL29	1	1.13e-19	164.22	2	DQTK(1)AQAAAPASVPAQAPK	-1.1003
Biological Process	GO:0051649	3	establishment of localization in cell	1.29	0.0830554	O00148	35	K	ATP-dependent RNA helicase DDX39A OS=Homo sapiens OX=9606 GN=DDX39A PE=1 SV=2	DDX39A	1	2.94e-12	141.88	2	DIK(1)GSYVSIHSSGFR	-1.8488
Biological Process	GO:0051649	3	establishment of localization in cell	1.29	0.0830554	Q9P2J5	970	K	Leucine--tRNA ligase, cytoplasmic OS=Homo sapiens OX=9606 GN=LARS1 PE=1 SV=2	LARS1	1	1.35e-34	195.98	2	LPDNK(1)VIASELGSMPELK	-1.3079
Biological Process	GO:0051649	3	establishment of localization in cell	1.29	0.0830554	P07900	69	K	Heat shock protein HSP 90-alpha OS=Homo sapiens OX=9606 GN=HSP90AA1 PE=1 SV=5	HSP90AA1	1	3.56e-11	115.04	2	YESLTDPSK(1)LDSGK	1.4646
Biological Process	GO:0051649	3	establishment of localization in cell	1.29	0.0830554	P07900	615	K	Heat shock protein HSP 90-alpha OS=Homo sapiens OX=9606 GN=HSP90AA1 PE=1 SV=5	HSP90AA1	1	0.00114129	131.3	2	IMK(1)AQALR	-2.0603
Biological Process	GO:0051649	3	establishment of localization in cell	1.29	0.0830554	P07900	283	K	Heat shock protein HSP 90-alpha OS=Homo sapiens OX=9606 GN=HSP90AA1 PE=1 SV=5	HSP90AA1	1	1.51e-30	241.63	2	EK(1)YIDQEELNK	-0.79727
Biological Process	GO:0051649	3	establishment of localization in cell	1.29	0.0830554	P11142	187	K	Heat shock cognate 71 kDa protein OS=Homo sapiens OX=9606 GN=HSPA8 PE=1 SV=1	HSPA8	1	2.67e-15	125.14	2	IINEPTAAAIAYGLDK(1)K	-0.0025093
Biological Process	GO:0051649	3	establishment of localization in cell	1.29	0.0830554	P62266	135	K	40S ribosomal protein S23 OS=Homo sapiens OX=9606 GN=RPS23 PE=1 SV=3	RPS23	1	1.72e-05	90.306	2	VANVSLLALYK(1)GK	-0.5658
Biological Process	GO:0051649	3	establishment of localization in cell	1.29	0.0830554	P62266	37	K	40S ribosomal protein S23 OS=Homo sapiens OX=9606 GN=RPS23 PE=1 SV=3	RPS23	1	4.76e-08	111.38	3	AHLGTALK(1)ANPFGGASHAK	0.60383
Biological Process	GO:0051649	3	establishment of localization in cell	1.29	0.0830554	Q9Y6D9	61	K	Mitotic spindle assembly checkpoint protein MAD1 OS=Homo sapiens OX=9606 GN=MAD1L1 PE=1 SV=2	MAD1L1	1	0.000154498	83.775	2	SK(1)SHLIQVER	0.34056
Biological Process	GO:0030155	4	regulation of cell adhesion	1.67	0.0821602	P09429	157	K	High mobility group protein B1 OS=Homo sapiens OX=9606 GN=HMGB1 PE=1 SV=3	HMGB1	1	0.000173885	126.82	2	YEK(1)DIAAYR	0.40001
Biological Process	GO:0051172	5	negative regulation of nitrogen compound metabolic process	1.23	0.0830871	P62937	28	K	Peptidyl-prolyl cis-trans isomerase A OS=Homo sapiens OX=9606 GN=PPIA PE=1 SV=2	PPIA	1	2.86e-07	138.23	2	VSFELFADK(1)VPK	0.84126
Biological Process	GO:0051172	5	negative regulation of nitrogen compound metabolic process	1.23	0.0830871	P19338	223	K	Nucleolin OS=Homo sapiens OX=9606 GN=NCL PE=1 SV=3	NCL	1	0.0024617	101.41	2	AAK(1)VVPVK	-3.2018
Biological Process	GO:0045936	7	negative regulation of phosphate metabolic process	1.59	0.086381	Q00839	21	K	Heterogeneous nuclear ribonucleoprotein U OS=Homo sapiens OX=9606 GN=HNRNPU PE=1 SV=6	HNRNPU	1	0.000283268	143.39	2	VSELKEELK(1)K	-0.063077
Biological Process	GO:0045936	7	negative regulation of phosphate metabolic process	1.59	0.086381	Q00839	352	K	Heterogeneous nuclear ribonucleoprotein U OS=Homo sapiens OX=9606 GN=HNRNPU PE=1 SV=6	HNRNPU	1	3.5e-08	128.57	3	HLYTK(1)DIDIHEVR	-2.0167
Biological Process	GO:0045936	7	negative regulation of phosphate metabolic process	1.59	0.086381	P04792	198	K	Heat shock protein beta-1 OS=Homo sapiens OX=9606 GN=HSPB1 PE=1 SV=2	HSPB1	1	8.51e-35	230.5	2	AQLGGPEAAK(1)SDETAAK	-1.8469
Biological Process	GO:0045936	7	negative regulation of phosphate metabolic process	1.59	0.086381	P09874	105	K	Poly [ADP-ribose] polymerase 1 OS=Homo sapiens OX=9606 GN=PARP1 PE=1 SV=4	PARP1	1	1.25e-07	167.76	2	GQDGIGSK(1)AEK	0.28202
Biological Process	GO:0045936	7	negative regulation of phosphate metabolic process	1.59	0.086381	O75376	1511	K	Nuclear receptor corepressor 1 OS=Homo sapiens OX=9606 GN=NCOR1 PE=1 SV=2	NCOR1	1	1.97e-18	154.09	2	TSDVTISSNK(1)STNHER	-1.5761
Biological Process	GO:0045936	7	negative regulation of phosphate metabolic process	1.59	0.086381	O75376	1152	K	Nuclear receptor corepressor 1 OS=Homo sapiens OX=9606 GN=NCOR1 PE=1 SV=2	NCOR1	1	3.14e-19	150.85	2	GTPTSK(1)ISVESIPSLR	-1.0718
Biological Process	GO:0045936	7	negative regulation of phosphate metabolic process	1.59	0.086381	Q04637	524	K	Eukaryotic translation initiation factor 4 gamma 1 OS=Homo sapiens OX=9606 GN=EIF4G1 PE=1 SV=4	EIF4G1	1	9.06e-07	128.57	2	K(1)EAVGDLLDAFK	-1.2162
Biological Process	GO:0045765	5	regulation of angiogenesis	2.32	0.0858587	P78347	219	K	General transcription factor II-I OS=Homo sapiens OX=9606 GN=GTF2I PE=1 SV=2	GTF2I	1	2.69e-12	136.06	2	SILSPGGSCGPIK(1)VK	0.93453
Biological Process	GO:0045765	5	regulation of angiogenesis	2.32	0.0858587	P09429	157	K	High mobility group protein B1 OS=Homo sapiens OX=9606 GN=HMGB1 PE=1 SV=3	HMGB1	1	0.000173885	126.82	2	YEK(1)DIAAYR	0.40001
Biological Process	GO:0045765	5	regulation of angiogenesis	2.32	0.0858587	P09429	12	K	High mobility group protein B1 OS=Homo sapiens OX=9606 GN=HMGB1 PE=1 SV=3	HMGB1	1	1.79e-33	219.16	2	GK(1)MSSYAFFVQTCR	-1.3153
Biological Process	GO:0045765	5	regulation of angiogenesis	2.32	0.0858587	P04792	198	K	Heat shock protein beta-1 OS=Homo sapiens OX=9606 GN=HSPB1 PE=1 SV=2	HSPB1	1	8.51e-35	230.5	2	AQLGGPEAAK(1)SDETAAK	-1.8469
Biological Process	GO:0045765	5	regulation of angiogenesis	2.32	0.0858587	P00558	131	K	Phosphoglycerate kinase 1 OS=Homo sapiens OX=9606 GN=PGK1 PE=1 SV=3	PGK1	1	3.71e-05	112.8	2	FHVEEEGK(1)GK	0.5502
Biological Process	GO:0043524	7	negative regulation of neuron apoptotic process	2.32	0.0858587	Q92598	471	K	Heat shock protein 105 kDa OS=Homo sapiens OX=9606 GN=HSPH1 PE=1 SV=1	HSPH1	1	1.12e-14	156.14	2	FVVQNVSAQK(1)DGEK	1.2272
Biological Process	GO:0043524	7	negative regulation of neuron apoptotic process	2.32	0.0858587	Q9H2P0	1042	K	Activity-dependent neuroprotector homeobox protein OS=Homo sapiens OX=9606 GN=ADNP PE=1 SV=1	ADNP	1	1.26e-14	165.09	2	VEGFWSK(1)DQSQWK	-1.0157
Biological Process	GO:0043524	7	negative regulation of neuron apoptotic process	2.32	0.0858587	Q15233	243	K	Non-POU domain-containing octamer-binding protein OS=Homo sapiens OX=9606 GN=NONO PE=1 SV=4	NONO	1	9.36e-15	159.46	2	LVIK(1)NQQFHK	0.26508
Biological Process	GO:0043524	7	negative regulation of neuron apoptotic process	2.32	0.0858587	P06748	273	K	Nucleophosmin OS=Homo sapiens OX=9606 GN=NPM1 PE=1 SV=2	NPM1	1	9.4063e-05	142.36	2	FINYVK(1)NCFR	-0.37822
Biological Process	GO:0043524	7	negative regulation of neuron apoptotic process	2.32	0.0858587	P06748	257	K	Nucleophosmin OS=Homo sapiens OX=9606 GN=NPM1 PE=1 SV=2	NPM1	1	7.49e-25	183.08	2	MQASIEK(1)GGSLPK	1.7786
Biological Process	GO:0043524	7	negative regulation of neuron apoptotic process	2.32	0.0858587	P06748	250	K	Nucleophosmin OS=Homo sapiens OX=9606 GN=NPM1 PE=1 SV=2	NPM1	1	5.05e-06	150.53	2	AK(1)MQASIEK	-0.23541
Biological Process	GO:0000381	8	regulation of alternative mRNA splicing, via spliceosome	2.32	0.0858587	Q13247	101	K	Serine/arginine-rich splicing factor 6 OS=Homo sapiens OX=9606 GN=SRSF6 PE=1 SV=2	SRSF6	1	0.00360304	78.178	2	DK(1)YGPPVR	-0.55325
Biological Process	GO:0000381	8	regulation of alternative mRNA splicing, via spliceosome	2.32	0.0858587	Q96T37	762	K	RNA-binding protein 15 OS=Homo sapiens OX=9606 GN=RBM15 PE=1 SV=2	RBM15	1	9.13e-25	165.72	2	SDGSAPSTSTASSK(1)LK	-2.6026
Biological Process	GO:0000381	8	regulation of alternative mRNA splicing, via spliceosome	2.32	0.0858587	Q00839	21	K	Heterogeneous nuclear ribonucleoprotein U OS=Homo sapiens OX=9606 GN=HNRNPU PE=1 SV=6	HNRNPU	1	0.000283268	143.39	2	VSELKEELK(1)K	-0.063077
Biological Process	GO:0045936	7	negative regulation of phosphate metabolic process	1.59	0.086381	P41236	113	K	Protein phosphatase inhibitor 2 OS=Homo sapiens OX=9606 GN=PPP1R2 PE=1 SV=2	PPP1R2	1	2.45e-05	87.942	2	LAAAEGLEPK(1)YR	-1.8379
Biological Process	GO:0045936	7	negative regulation of phosphate metabolic process	1.59	0.086381	P06748	250	K	Nucleophosmin OS=Homo sapiens OX=9606 GN=NPM1 PE=1 SV=2	NPM1	1	5.05e-06	150.53	2	AK(1)MQASIEK	-0.23541
Biological Process	GO:0045936	7	negative regulation of phosphate metabolic process	1.59	0.086381	P06748	257	K	Nucleophosmin OS=Homo sapiens OX=9606 GN=NPM1 PE=1 SV=2	NPM1	1	7.49e-25	183.08	2	MQASIEK(1)GGSLPK	1.7786
Biological Process	GO:0045936	7	negative regulation of phosphate metabolic process	1.59	0.086381	P06748	273	K	Nucleophosmin OS=Homo sapiens OX=9606 GN=NPM1 PE=1 SV=2	NPM1	1	9.4063e-05	142.36	2	FINYVK(1)NCFR	-0.37822
Biological Process	GO:0010563	6	negative regulation of phosphorus metabolic process	1.59	0.086381	P62937	82	K	Peptidyl-prolyl cis-trans isomerase A OS=Homo sapiens OX=9606 GN=PPIA PE=1 SV=2	PPIA	1	1.07e-12	146.58	2	SIYGEK(1)FEDENFILK	-0.59203
Biological Process	GO:0010563	6	negative regulation of phosphorus metabolic process	1.59	0.086381	P62937	49	K	Peptidyl-prolyl cis-trans isomerase A OS=Homo sapiens OX=9606 GN=PPIA PE=1 SV=2	PPIA	1	0.000382284	92.732	2	GFGYK(1)GSCFHR	-1.5134
Biological Process	GO:0010563	6	negative regulation of phosphorus metabolic process	1.59	0.086381	P06748	273	K	Nucleophosmin OS=Homo sapiens OX=9606 GN=NPM1 PE=1 SV=2	NPM1	1	9.4063e-05	142.36	2	FINYVK(1)NCFR	-0.37822
Biological Process	GO:0010563	6	negative regulation of phosphorus metabolic process	1.59	0.086381	P06748	257	K	Nucleophosmin OS=Homo sapiens OX=9606 GN=NPM1 PE=1 SV=2	NPM1	1	7.49e-25	183.08	2	MQASIEK(1)GGSLPK	1.7786
Biological Process	GO:0010563	6	negative regulation of phosphorus metabolic process	1.59	0.086381	P06748	250	K	Nucleophosmin OS=Homo sapiens OX=9606 GN=NPM1 PE=1 SV=2	NPM1	1	5.05e-06	150.53	2	AK(1)MQASIEK	-0.23541
Biological Process	GO:0010563	6	negative regulation of phosphorus metabolic process	1.59	0.086381	P41236	113	K	Protein phosphatase inhibitor 2 OS=Homo sapiens OX=9606 GN=PPP1R2 PE=1 SV=2	PPP1R2	1	2.45e-05	87.942	2	LAAAEGLEPK(1)YR	-1.8379
Biological Process	GO:0010563	6	negative regulation of phosphorus metabolic process	1.59	0.086381	Q00839	21	K	Heterogeneous nuclear ribonucleoprotein U OS=Homo sapiens OX=9606 GN=HNRNPU PE=1 SV=6	HNRNPU	1	0.000283268	143.39	2	VSELKEELK(1)K	-0.063077
Biological Process	GO:0010563	6	negative regulation of phosphorus metabolic process	1.59	0.086381	Q00839	352	K	Heterogeneous nuclear ribonucleoprotein U OS=Homo sapiens OX=9606 GN=HNRNPU PE=1 SV=6	HNRNPU	1	3.5e-08	128.57	3	HLYTK(1)DIDIHEVR	-2.0167
Biological Process	GO:0010563	6	negative regulation of phosphorus metabolic process	1.59	0.086381	P04792	198	K	Heat shock protein beta-1 OS=Homo sapiens OX=9606 GN=HSPB1 PE=1 SV=2	HSPB1	1	8.51e-35	230.5	2	AQLGGPEAAK(1)SDETAAK	-1.8469
Biological Process	GO:0010563	6	negative regulation of phosphorus metabolic process	1.59	0.086381	P09874	105	K	Poly [ADP-ribose] polymerase 1 OS=Homo sapiens OX=9606 GN=PARP1 PE=1 SV=4	PARP1	1	1.25e-07	167.76	2	GQDGIGSK(1)AEK	0.28202
Biological Process	GO:0000381	8	regulation of alternative mRNA splicing, via spliceosome	2.32	0.0858587	Q00839	352	K	Heterogeneous nuclear ribonucleoprotein U OS=Homo sapiens OX=9606 GN=HNRNPU PE=1 SV=6	HNRNPU	1	3.5e-08	128.57	3	HLYTK(1)DIDIHEVR	-2.0167
Biological Process	GO:0010563	6	negative regulation of phosphorus metabolic process	1.59	0.086381	O75376	1511	K	Nuclear receptor corepressor 1 OS=Homo sapiens OX=9606 GN=NCOR1 PE=1 SV=2	NCOR1	1	1.97e-18	154.09	2	TSDVTISSNK(1)STNHER	-1.5761
Biological Process	GO:0010563	6	negative regulation of phosphorus metabolic process	1.59	0.086381	Q04637	524	K	Eukaryotic translation initiation factor 4 gamma 1 OS=Homo sapiens OX=9606 GN=EIF4G1 PE=1 SV=4	EIF4G1	1	9.06e-07	128.57	2	K(1)EAVGDLLDAFK	-1.2162
Biological Process	GO:0045936	7	negative regulation of phosphate metabolic process	1.59	0.086381	Q13177	62	K	Serine/threonine-protein kinase PAK 2 OS=Homo sapiens OX=9606 GN=PAK2 PE=1 SV=3	PAK2	1	1.23e-13	150.21	2	IISIFSGTEK(1)GSK	0.317
Biological Process	GO:0045936	7	negative regulation of phosphate metabolic process	1.59	0.086381	P31947	11	K	14-3-3 protein sigma OS=Homo sapiens OX=9606 GN=SFN PE=1 SV=1	SFN	1	0.00025008	109.88	2	AK(1)LAEQAER	2.0836
Biological Process	GO:0045936	7	negative regulation of phosphate metabolic process	1.59	0.086381	Q92598	471	K	Heat shock protein 105 kDa OS=Homo sapiens OX=9606 GN=HSPH1 PE=1 SV=1	HSPH1	1	1.12e-14	156.14	2	FVVQNVSAQK(1)DGEK	1.2272
Biological Process	GO:0045936	7	negative regulation of phosphate metabolic process	1.59	0.086381	Q9Y570	30	K	Protein phosphatase methylesterase 1 OS=Homo sapiens OX=9606 GN=PPME1 PE=1 SV=3	PPME1	1	3.85e-31	198.04	3	LPSRPPLPGSGGSQSGAK(1)MR	0.293
Biological Process	GO:0045936	7	negative regulation of phosphate metabolic process	1.59	0.086381	O75367	134	K	Core histone macro-H2A.1 OS=Homo sapiens OX=9606 GN=MACROH2A1 PE=1 SV=4	MACROH2A1	1	1.99e-05	111.61	2	LEAIITPPPAK(1)K	0.10317
Biological Process	GO:0045936	7	negative regulation of phosphate metabolic process	1.59	0.086381	P62937	28	K	Peptidyl-prolyl cis-trans isomerase A OS=Homo sapiens OX=9606 GN=PPIA PE=1 SV=2	PPIA	1	2.86e-07	138.23	2	VSFELFADK(1)VPK	0.84126
Biological Process	GO:0045936	7	negative regulation of phosphate metabolic process	1.59	0.086381	P62937	125	K	Peptidyl-prolyl cis-trans isomerase A OS=Homo sapiens OX=9606 GN=PPIA PE=1 SV=2	PPIA	1	4.61e-07	117.45	2	TEWLDGK(1)HVVFGK	-2.4749
Biological Process	GO:0045936	7	negative regulation of phosphate metabolic process	1.59	0.086381	P62937	82	K	Peptidyl-prolyl cis-trans isomerase A OS=Homo sapiens OX=9606 GN=PPIA PE=1 SV=2	PPIA	1	1.07e-12	146.58	2	SIYGEK(1)FEDENFILK	-0.59203
Biological Process	GO:0045936	7	negative regulation of phosphate metabolic process	1.59	0.086381	P62937	49	K	Peptidyl-prolyl cis-trans isomerase A OS=Homo sapiens OX=9606 GN=PPIA PE=1 SV=2	PPIA	1	0.000382284	92.732	2	GFGYK(1)GSCFHR	-1.5134
Biological Process	GO:0010563	6	negative regulation of phosphorus metabolic process	1.59	0.086381	O75376	1152	K	Nuclear receptor corepressor 1 OS=Homo sapiens OX=9606 GN=NCOR1 PE=1 SV=2	NCOR1	1	3.14e-19	150.85	2	GTPTSK(1)ISVESIPSLR	-1.0718
Biological Process	GO:0000381	8	regulation of alternative mRNA splicing, via spliceosome	2.32	0.0858587	Q9Y2W1	455	K	Thyroid hormone receptor-associated protein 3 OS=Homo sapiens OX=9606 GN=THRAP3 PE=1 SV=2	THRAP3	1	4.84e-06	162.59	2	FMSK(1)VIGANK	1.6564
Biological Process	GO:0000381	8	regulation of alternative mRNA splicing, via spliceosome	2.32	0.0858587	Q9Y2W1	876	K	Thyroid hormone receptor-associated protein 3 OS=Homo sapiens OX=9606 GN=THRAP3 PE=1 SV=2	THRAP3	1	1.34e-24	192.14	3	NREEEWDPEYTPK(1)SK	1.7016
Biological Process	GO:2001236	6	regulation of extrinsic apoptotic signaling pathway	2.32	0.0858587	P02545	417	K	Prelamin-A/C OS=Homo sapiens OX=9606 GN=LMNA PE=1 SV=1	LMNA	1	4.21e-26	201.65	2	ASSHSSQTQGGGSVTK(1)K	1.0827
Biological Process	GO:0051172	5	negative regulation of nitrogen compound metabolic process	1.23	0.0830871	Q14839	1206	K	Chromodomain-helicase-DNA-binding protein 4 OS=Homo sapiens OX=9606 GN=CHD4 PE=1 SV=2	CHD4	1	2.41e-16	162.21	2	PGLGSK(1)TGSMSK	1.0046
Biological Process	GO:0051172	5	negative regulation of nitrogen compound metabolic process	1.23	0.0830871	P27348	9	K	14-3-3 protein theta OS=Homo sapiens OX=9606 GN=YWHAQ PE=1 SV=1	YWHAQ	1	0.00820547	66.087	2	TELIQK(1)AK	-2.4283
Biological Process	GO:0051172	5	negative regulation of nitrogen compound metabolic process	1.23	0.0830871	P06748	273	K	Nucleophosmin OS=Homo sapiens OX=9606 GN=NPM1 PE=1 SV=2	NPM1	1	9.4063e-05	142.36	2	FINYVK(1)NCFR	-0.37822
Biological Process	GO:0051172	5	negative regulation of nitrogen compound metabolic process	1.23	0.0830871	P06748	257	K	Nucleophosmin OS=Homo sapiens OX=9606 GN=NPM1 PE=1 SV=2	NPM1	1	7.49e-25	183.08	2	MQASIEK(1)GGSLPK	1.7786
Biological Process	GO:0051172	5	negative regulation of nitrogen compound metabolic process	1.23	0.0830871	P06748	250	K	Nucleophosmin OS=Homo sapiens OX=9606 GN=NPM1 PE=1 SV=2	NPM1	1	5.05e-06	150.53	2	AK(1)MQASIEK	-0.23541
Biological Process	GO:0051172	5	negative regulation of nitrogen compound metabolic process	1.23	0.0830871	Q29RF7	1315	K	Sister chromatid cohesion protein PDS5 homolog A OS=Homo sapiens OX=9606 GN=PDS5A PE=1 SV=1	PDS5A	1	6.11e-31	195.98	2	AAVGQESPGGLEAGNAK(1)APK	0.31
Biological Process	GO:0051172	5	negative regulation of nitrogen compound metabolic process	1.23	0.0830871	Q96T37	762	K	RNA-binding protein 15 OS=Homo sapiens OX=9606 GN=RBM15 PE=1 SV=2	RBM15	1	9.13e-25	165.72	2	SDGSAPSTSTASSK(1)LK	-2.6026
Biological Process	GO:0051172	5	negative regulation of nitrogen compound metabolic process	1.23	0.0830871	P51858	39	K	Hepatoma-derived growth factor OS=Homo sapiens OX=9606 GN=HDGF PE=1 SV=1	HDGF	1	1.02e-22	215.93	2	IDEMPEAAVK(1)STANK	-0.32449
Biological Process	GO:0051172	5	negative regulation of nitrogen compound metabolic process	1.23	0.0830871	Q9NY61	58	K	Protein AATF OS=Homo sapiens OX=9606 GN=AATF PE=1 SV=1	AATF	1	2.34e-09	117.21	2	K(1)LASASLLDTDKR	1.1972
Biological Process	GO:0051172	5	negative regulation of nitrogen compound metabolic process	1.23	0.0830871	Q6PJT7	307	K	Zinc finger CCCH domain-containing protein 14 OS=Homo sapiens OX=9606 GN=ZC3H14 PE=1 SV=1	ZC3H14	1	4.75e-14	124.62	3	K(1)FNHDGEEEEEDDDYGSR	3.7766
Biological Process	GO:0051172	5	negative regulation of nitrogen compound metabolic process	1.23	0.0830871	Q9NYF8	842	K	Bcl-2-associated transcription factor 1 OS=Homo sapiens OX=9606 GN=BCLAF1 PE=1 SV=2	BCLAF1	1	1.34e-24	192.14	2	EEEWDPEYTPK(1)SK	-2.3397
Biological Process	GO:0051172	5	negative regulation of nitrogen compound metabolic process	1.23	0.0830871	Q04637	524	K	Eukaryotic translation initiation factor 4 gamma 1 OS=Homo sapiens OX=9606 GN=EIF4G1 PE=1 SV=4	EIF4G1	1	9.06e-07	128.57	2	K(1)EAVGDLLDAFK	-1.2162
Biological Process	GO:0051172	5	negative regulation of nitrogen compound metabolic process	1.23	0.0830871	Q9Y232	172	K	Chromodomain Y-like protein OS=Homo sapiens OX=9606 GN=CDYL PE=1 SV=2	CDYL	1	7.25e-16	181.87	2	NSQLFAASQK(1)FR	-0.24781
Biological Process	GO:0051172	5	negative regulation of nitrogen compound metabolic process	1.23	0.0830871	Q13247	101	K	Serine/arginine-rich splicing factor 6 OS=Homo sapiens OX=9606 GN=SRSF6 PE=1 SV=2	SRSF6	1	0.00360304	78.178	2	DK(1)YGPPVR	-0.55325
Biological Process	GO:0051172	5	negative regulation of nitrogen compound metabolic process	1.23	0.0830871	P09429	157	K	High mobility group protein B1 OS=Homo sapiens OX=9606 GN=HMGB1 PE=1 SV=3	HMGB1	1	0.000173885	126.82	2	YEK(1)DIAAYR	0.40001
Biological Process	GO:0051172	5	negative regulation of nitrogen compound metabolic process	1.23	0.0830871	P09429	12	K	High mobility group protein B1 OS=Homo sapiens OX=9606 GN=HMGB1 PE=1 SV=3	HMGB1	1	1.79e-33	219.16	2	GK(1)MSSYAFFVQTCR	-1.3153
Biological Process	GO:0051172	5	negative regulation of nitrogen compound metabolic process	1.23	0.0830871	Q9BZE4	29	K	Nucleolar GTP-binding protein 1 OS=Homo sapiens OX=9606 GN=GTPBP4 PE=1 SV=3	GTPBP4	1	0.00917067	72.038	2	K(1)TPTVIHK	-0.14992
Biological Process	GO:0051172	5	negative regulation of nitrogen compound metabolic process	1.23	0.0830871	P19338	577	K	Nucleolin OS=Homo sapiens OX=9606 GN=NCL PE=1 SV=3	NCL	1	7e-34	207.06	2	TLFVK(1)GLSEDTTEETLK	0.061672
Biological Process	GO:0051172	5	negative regulation of nitrogen compound metabolic process	1.23	0.0830871	P19338	467	K	Nucleolin OS=Homo sapiens OX=9606 GN=NCL PE=1 SV=3	NCL	1	3.08e-75	258.79	2	SISLYYTGEK(1)GQNQDYR	-3.5887
Biological Process	GO:0051172	5	negative regulation of nitrogen compound metabolic process	1.23	0.0830871	P19338	71	K	Nucleolin OS=Homo sapiens OX=9606 GN=NCL PE=1 SV=3	NCL	1	0.000379087	114.64	2	K(1)VAVATPAK	0.14727
Biological Process	GO:0051172	5	negative regulation of nitrogen compound metabolic process	1.23	0.0830871	P19338	477	K	Nucleolin OS=Homo sapiens OX=9606 GN=NCL PE=1 SV=3	NCL	1	2.16e-22	208.03	2	GGK(1)NSTWSGESK	1.2241
Biological Process	GO:0051172	5	negative regulation of nitrogen compound metabolic process	1.23	0.0830871	P19338	132	K	Nucleolin OS=Homo sapiens OX=9606 GN=NCL PE=1 SV=3	NCL	1	0.00144007	126.82	2	GAAIPAK(1)GAK	0.94164
Biological Process	GO:0051172	5	negative regulation of nitrogen compound metabolic process	1.23	0.0830871	Q9Y232	147	K	Chromodomain Y-like protein OS=Homo sapiens OX=9606 GN=CDYL PE=1 SV=2	CDYL	1	4.89e-11	156.14	2	STNSNFSK(1)TSPK	1.545
Biological Process	GO:0051172	5	negative regulation of nitrogen compound metabolic process	1.23	0.0830871	O75367	134	K	Core histone macro-H2A.1 OS=Homo sapiens OX=9606 GN=MACROH2A1 PE=1 SV=4	MACROH2A1	1	1.99e-05	111.61	2	LEAIITPPPAK(1)K	0.10317
Biological Process	GO:0051172	5	negative regulation of nitrogen compound metabolic process	1.23	0.0830871	Q86YP4	499	K	Transcriptional repressor p66-alpha OS=Homo sapiens OX=9606 GN=GATAD2A PE=1 SV=1	GATAD2A	1	2.81e-05	110.44	2	AEPTAAPHPVLK(1)QVIK	-6.8751
Biological Process	GO:0035966	3	response to topologically incorrect protein	1.93	0.0850174	P04792	198	K	Heat shock protein beta-1 OS=Homo sapiens OX=9606 GN=HSPB1 PE=1 SV=2	HSPB1	1	8.51e-35	230.5	2	AQLGGPEAAK(1)SDETAAK	-1.8469
Biological Process	GO:2001236	6	regulation of extrinsic apoptotic signaling pathway	2.32	0.0858587	Q13177	62	K	Serine/threonine-protein kinase PAK 2 OS=Homo sapiens OX=9606 GN=PAK2 PE=1 SV=3	PAK2	1	1.23e-13	150.21	2	IISIFSGTEK(1)GSK	0.317
Biological Process	GO:2001236	6	regulation of extrinsic apoptotic signaling pathway	2.32	0.0858587	P30101	129	K	Protein disulfide-isomerase A3 OS=Homo sapiens OX=9606 GN=PDIA3 PE=1 SV=4	PDIA3	1	0.000256226	85.622	2	TADGIVSHLK(1)K	-3.2404
Biological Process	GO:2001236	6	regulation of extrinsic apoptotic signaling pathway	2.32	0.0858587	Q14247	171	K	Src substrate cortactin OS=Homo sapiens OX=9606 GN=CTTN PE=1 SV=2	CTTN	1	9.97e-19	198.33	2	VDK(1)SAVGFDYQGK	1.4697
Biological Process	GO:2001236	6	regulation of extrinsic apoptotic signaling pathway	2.32	0.0858587	Q14247	346	K	Src substrate cortactin OS=Homo sapiens OX=9606 GN=CTTN PE=1 SV=2	CTTN	1	8.19e-17	179.98	2	TVPVEAVTSK(1)TSNIR	0.61224
Biological Process	GO:2001236	6	regulation of extrinsic apoptotic signaling pathway	2.32	0.0858587	Q14247	144	K	Src substrate cortactin OS=Homo sapiens OX=9606 GN=CTTN PE=1 SV=2	CTTN	1	2.48e-31	220.06	2	VDQSAVGFEYQGK(1)TEK	-5.9627
Biological Process	GO:2001236	6	regulation of extrinsic apoptotic signaling pathway	2.32	0.0858587	Q14247	181	K	Src substrate cortactin OS=Homo sapiens OX=9606 GN=CTTN PE=1 SV=2	CTTN	1	1.28e-24	195.4	2	SAVGFDYQGK(1)TEK	-1.2625
Biological Process	GO:2001236	6	regulation of extrinsic apoptotic signaling pathway	2.32	0.0858587	Q14247	107	K	Src substrate cortactin OS=Homo sapiens OX=9606 GN=CTTN PE=1 SV=2	CTTN	1	3.77e-11	135.5	2	SAVGHEYQSK(1)LSK	1.1051
Biological Process	GO:2001236	6	regulation of extrinsic apoptotic signaling pathway	2.32	0.0858587	Q14247	152	K	Src substrate cortactin OS=Homo sapiens OX=9606 GN=CTTN PE=1 SV=2	CTTN	1	6.22e-20	191.95	2	HASQK(1)DYSSGFGGK	-2.0177
Biological Process	GO:2001236	6	regulation of extrinsic apoptotic signaling pathway	2.32	0.0858587	Q14247	309	K	Src substrate cortactin OS=Homo sapiens OX=9606 GN=CTTN PE=1 SV=2	CTTN	1	0.000139589	137.88	2	GFGGK(1)YGVQK	1.3296
Biological Process	GO:2001236	6	regulation of extrinsic apoptotic signaling pathway	2.32	0.0858587	Q14247	208	K	Src substrate cortactin OS=Homo sapiens OX=9606 GN=CTTN PE=1 SV=2	CTTN	1	1.34e-32	183.08	2	VDK(1)SAVGFEYQGK	-1.7889
Biological Process	GO:0051172	5	negative regulation of nitrogen compound metabolic process	1.23	0.0830871	Q86YP4	585	K	Transcriptional repressor p66-alpha OS=Homo sapiens OX=9606 GN=GATAD2A PE=1 SV=1	GATAD2A	1	6.03e-05	101.52	3	K(1)TPLSTGGTLAFVSPSLAVHK	3.8598
Biological Process	GO:2001236	6	regulation of extrinsic apoptotic signaling pathway	2.32	0.0858587	Q14247	161	K	Src substrate cortactin OS=Homo sapiens OX=9606 GN=CTTN PE=1 SV=2	CTTN	1	3.84e-38	208.23	2	DYSSGFGGK(1)YGVQADR	-0.76441
Biological Process	GO:2001236	6	regulation of extrinsic apoptotic signaling pathway	2.32	0.0858587	Q14247	272	K	Src substrate cortactin OS=Homo sapiens OX=9606 GN=CTTN PE=1 SV=2	CTTN	1	1.05e-24	216.04	2	TGFGGK(1)FGVQSER	-0.30508
Biological Process	GO:2001236	6	regulation of extrinsic apoptotic signaling pathway	2.32	0.0858587	Q14247	87	K	Src substrate cortactin OS=Homo sapiens OX=9606 GN=CTTN PE=1 SV=2	CTTN	1	5.41e-10	118.26	2	ASHGYGGK(1)FGVEQDR	2.3621
Biological Process	GO:0035966	3	response to topologically incorrect protein	1.93	0.0850174	P02545	417	K	Prelamin-A/C OS=Homo sapiens OX=9606 GN=LMNA PE=1 SV=1	LMNA	1	4.21e-26	201.65	2	ASSHSSQTQGGGSVTK(1)K	1.0827
Biological Process	GO:0035966	3	response to topologically incorrect protein	1.93	0.0850174	P25685	159	K	DnaJ homolog subfamily B member 1 OS=Homo sapiens OX=9606 GN=DNAJB1 PE=1 SV=4	DNAJB1	1	0.0021786	85.821	2	K(1)QDPPVTHDLR	-6.4366
Biological Process	GO:0035966	3	response to topologically incorrect protein	1.93	0.0850174	Q92598	471	K	Heat shock protein 105 kDa OS=Homo sapiens OX=9606 GN=HSPH1 PE=1 SV=1	HSPH1	1	1.12e-14	156.14	2	FVVQNVSAQK(1)DGEK	1.2272
Biological Process	GO:0035966	3	response to topologically incorrect protein	1.93	0.0850174	P07900	69	K	Heat shock protein HSP 90-alpha OS=Homo sapiens OX=9606 GN=HSP90AA1 PE=1 SV=5	HSP90AA1	1	3.56e-11	115.04	2	YESLTDPSK(1)LDSGK	1.4646
Biological Process	GO:0035966	3	response to topologically incorrect protein	1.93	0.0850174	P07900	615	K	Heat shock protein HSP 90-alpha OS=Homo sapiens OX=9606 GN=HSP90AA1 PE=1 SV=5	HSP90AA1	1	0.00114129	131.3	2	IMK(1)AQALR	-2.0603
Biological Process	GO:0035966	3	response to topologically incorrect protein	1.93	0.0850174	P07900	283	K	Heat shock protein HSP 90-alpha OS=Homo sapiens OX=9606 GN=HSP90AA1 PE=1 SV=5	HSP90AA1	1	1.51e-30	241.63	2	EK(1)YIDQEELNK	-0.79727
Biological Process	GO:0035966	3	response to topologically incorrect protein	1.93	0.0850174	P11142	187	K	Heat shock cognate 71 kDa protein OS=Homo sapiens OX=9606 GN=HSPA8 PE=1 SV=1	HSPA8	1	2.67e-15	125.14	2	IINEPTAAAIAYGLDK(1)K	-0.0025093
Biological Process	GO:0035966	3	response to topologically incorrect protein	1.93	0.0850174	P51858	39	K	Hepatoma-derived growth factor OS=Homo sapiens OX=9606 GN=HDGF PE=1 SV=1	HDGF	1	1.02e-22	215.93	2	IDEMPEAAVK(1)STANK	-0.32449
Biological Process	GO:2001236	6	regulation of extrinsic apoptotic signaling pathway	2.32	0.0858587	Q14247	198	K	Src substrate cortactin OS=Homo sapiens OX=9606 GN=CTTN PE=1 SV=2	CTTN	1	5.1e-08	134.2	2	GFGGK(1)YGIDK	-1.7464
Biological Process	GO:0010563	6	negative regulation of phosphorus metabolic process	1.59	0.086381	P62937	28	K	Peptidyl-prolyl cis-trans isomerase A OS=Homo sapiens OX=9606 GN=PPIA PE=1 SV=2	PPIA	1	2.86e-07	138.23	2	VSFELFADK(1)VPK	0.84126
Biological Process	GO:0030155	4	regulation of cell adhesion	1.67	0.0821602	P09429	12	K	High mobility group protein B1 OS=Homo sapiens OX=9606 GN=HMGB1 PE=1 SV=3	HMGB1	1	1.79e-33	219.16	2	GK(1)MSSYAFFVQTCR	-1.3153
Biological Process	GO:0030155	4	regulation of cell adhesion	1.67	0.0821602	Q9Y6D9	61	K	Mitotic spindle assembly checkpoint protein MAD1 OS=Homo sapiens OX=9606 GN=MAD1L1 PE=1 SV=2	MAD1L1	1	0.000154498	83.775	2	SK(1)SHLIQVER	0.34056
Biological Process	GO:0009889	4	regulation of biosynthetic process	1.18	0.0735816	P62826	71	K	GTP-binding nuclear protein Ran OS=Homo sapiens OX=9606 GN=RAN PE=1 SV=3	RAN	1	8.64e-59	301.74	2	FNVWDTAGQEK(1)FGGLR	-0.53054
Biological Process	GO:0009889	4	regulation of biosynthetic process	1.18	0.0735816	Q9NY61	58	K	Protein AATF OS=Homo sapiens OX=9606 GN=AATF PE=1 SV=1	AATF	1	2.34e-09	117.21	2	K(1)LASASLLDTDKR	1.1972
Biological Process	GO:0009889	4	regulation of biosynthetic process	1.18	0.0735816	P51858	39	K	Hepatoma-derived growth factor OS=Homo sapiens OX=9606 GN=HDGF PE=1 SV=1	HDGF	1	1.02e-22	215.93	2	IDEMPEAAVK(1)STANK	-0.32449
Biological Process	GO:0009889	4	regulation of biosynthetic process	1.18	0.0735816	Q96PK6	600	K	RNA-binding protein 14 OS=Homo sapiens OX=9606 GN=RBM14 PE=1 SV=2	RBM14	1	0.00859816	80.294	2	AVAMSK(1)R	0.39544
Biological Process	GO:0009889	4	regulation of biosynthetic process	1.18	0.0735816	Q92499	82	K	ATP-dependent RNA helicase DDX1 OS=Homo sapiens OX=9606 GN=DDX1 PE=1 SV=2	DDX1	1	4.33e-05	108.4	2	TTIK(1)TGASVLNK	0.1521
Biological Process	GO:0009889	4	regulation of biosynthetic process	1.18	0.0735816	Q8WXI9	33	K	Transcriptional repressor p66-beta OS=Homo sapiens OX=9606 GN=GATAD2B PE=1 SV=1	GATAD2B	1	4.29e-06	115.04	3	LK(1)MEGHEAMER	5.1523
Biological Process	GO:0009889	4	regulation of biosynthetic process	1.18	0.0735816	Q04637	524	K	Eukaryotic translation initiation factor 4 gamma 1 OS=Homo sapiens OX=9606 GN=EIF4G1 PE=1 SV=4	EIF4G1	1	9.06e-07	128.57	2	K(1)EAVGDLLDAFK	-1.2162
Biological Process	GO:0009889	4	regulation of biosynthetic process	1.18	0.0735816	Q9Y232	147	K	Chromodomain Y-like protein OS=Homo sapiens OX=9606 GN=CDYL PE=1 SV=2	CDYL	1	4.89e-11	156.14	2	STNSNFSK(1)TSPK	1.545
Biological Process	GO:0009889	4	regulation of biosynthetic process	1.18	0.0735816	Q9Y232	172	K	Chromodomain Y-like protein OS=Homo sapiens OX=9606 GN=CDYL PE=1 SV=2	CDYL	1	7.25e-16	181.87	2	NSQLFAASQK(1)FR	-0.24781
Biological Process	GO:0009889	4	regulation of biosynthetic process	1.18	0.0735816	P13639	439	K	Elongation factor 2 OS=Homo sapiens OX=9606 GN=EEF2 PE=1 SV=4	EEF2	1	0.000558717	81.335	2	K(1)EDLYLKPIQR	-1.2539
Biological Process	GO:0009889	4	regulation of biosynthetic process	1.18	0.0735816	O95785	1322	K	Protein Wiz OS=Homo sapiens OX=9606 GN=WIZ PE=1 SV=2	WIZ	1	0.00137409	70.389	2	PGK(1)PGAGPAQVPR	1.3619
Biological Process	GO:0009889	4	regulation of biosynthetic process	1.18	0.0735816	P09429	157	K	High mobility group protein B1 OS=Homo sapiens OX=9606 GN=HMGB1 PE=1 SV=3	HMGB1	1	0.000173885	126.82	2	YEK(1)DIAAYR	0.40001
Biological Process	GO:0009889	4	regulation of biosynthetic process	1.18	0.0735816	P09429	12	K	High mobility group protein B1 OS=Homo sapiens OX=9606 GN=HMGB1 PE=1 SV=3	HMGB1	1	1.79e-33	219.16	2	GK(1)MSSYAFFVQTCR	-1.3153
Biological Process	GO:0009889	4	regulation of biosynthetic process	1.18	0.0735816	Q9BZE4	29	K	Nucleolar GTP-binding protein 1 OS=Homo sapiens OX=9606 GN=GTPBP4 PE=1 SV=3	GTPBP4	1	0.00917067	72.038	2	K(1)TPTVIHK	-0.14992
Biological Process	GO:0009889	4	regulation of biosynthetic process	1.18	0.0735816	P18669	100	K	Phosphoglycerate mutase 1 OS=Homo sapiens OX=9606 GN=PGAM1 PE=1 SV=2	PGAM1	1	5.07e-38	238.93	2	HYGGLTGLNK(1)AETAAK	-1.6459
Biological Process	GO:0009889	4	regulation of biosynthetic process	1.18	0.0735816	O60869	143	K	Endothelial differentiation-related factor 1 OS=Homo sapiens OX=9606 GN=EDF1 PE=1 SV=1	EDF1	1	5.85e-05	85.622	2	DIGKPIEK(1)GPR	0.058913
Biological Process	GO:0009889	4	regulation of biosynthetic process	1.18	0.0735816	P19338	577	K	Nucleolin OS=Homo sapiens OX=9606 GN=NCL PE=1 SV=3	NCL	1	7e-34	207.06	2	TLFVK(1)GLSEDTTEETLK	0.061672
Biological Process	GO:0009889	4	regulation of biosynthetic process	1.18	0.0735816	P19338	467	K	Nucleolin OS=Homo sapiens OX=9606 GN=NCL PE=1 SV=3	NCL	1	3.08e-75	258.79	2	SISLYYTGEK(1)GQNQDYR	-3.5887
Biological Process	GO:0009889	4	regulation of biosynthetic process	1.18	0.0735816	P19338	71	K	Nucleolin OS=Homo sapiens OX=9606 GN=NCL PE=1 SV=3	NCL	1	0.000379087	114.64	2	K(1)VAVATPAK	0.14727
Biological Process	GO:0009889	4	regulation of biosynthetic process	1.18	0.0735816	P19338	477	K	Nucleolin OS=Homo sapiens OX=9606 GN=NCL PE=1 SV=3	NCL	1	2.16e-22	208.03	2	GGK(1)NSTWSGESK	1.2241
Biological Process	GO:0009889	4	regulation of biosynthetic process	1.18	0.0735816	P19338	132	K	Nucleolin OS=Homo sapiens OX=9606 GN=NCL PE=1 SV=3	NCL	1	0.00144007	126.82	2	GAAIPAK(1)GAK	0.94164
Biological Process	GO:0009889	4	regulation of biosynthetic process	1.18	0.0735816	Q29RF7	1315	K	Sister chromatid cohesion protein PDS5 homolog A OS=Homo sapiens OX=9606 GN=PDS5A PE=1 SV=1	PDS5A	1	6.11e-31	195.98	2	AAVGQESPGGLEAGNAK(1)APK	0.31
Biological Process	GO:0009889	4	regulation of biosynthetic process	1.18	0.0735816	P06748	250	K	Nucleophosmin OS=Homo sapiens OX=9606 GN=NPM1 PE=1 SV=2	NPM1	1	5.05e-06	150.53	2	AK(1)MQASIEK	-0.23541
Biological Process	GO:0009889	4	regulation of biosynthetic process	1.18	0.0735816	P06748	257	K	Nucleophosmin OS=Homo sapiens OX=9606 GN=NPM1 PE=1 SV=2	NPM1	1	7.49e-25	183.08	2	MQASIEK(1)GGSLPK	1.7786
Biological Process	GO:0009889	4	regulation of biosynthetic process	1.18	0.0735816	P06748	273	K	Nucleophosmin OS=Homo sapiens OX=9606 GN=NPM1 PE=1 SV=2	NPM1	1	9.4063e-05	142.36	2	FINYVK(1)NCFR	-0.37822
Biological Process	GO:0044281	2	small molecule metabolic process	1.45	0.075235	P22061	4	K	Protein-L-isoaspartate(D-aspartate) O-methyltransferase OS=Homo sapiens OX=9606 GN=PCMT1 PE=1 SV=4	PCMT1	1	2.21e-13	145.08	3	AWK(1)SGGASHSELIHNLR	-2.2969
Biological Process	GO:0044281	2	small molecule metabolic process	1.45	0.075235	P06733	89	K	Alpha-enolase OS=Homo sapiens OX=9606 GN=ENO1 PE=1 SV=2	ENO1	1	1.82e-05	113.46	2	LNVTEQEK(1)IDK	-1.929
Biological Process	GO:0044281	2	small molecule metabolic process	1.45	0.075235	P04406	194	K	Glyceraldehyde-3-phosphate dehydrogenase OS=Homo sapiens OX=9606 GN=GAPDH PE=1 SV=3	GAPDH	1	4.9e-07	154.81	2	TVDGPSGK(1)LWR	-0.38226
Biological Process	GO:0044281	2	small molecule metabolic process	1.45	0.075235	P04406	215	K	Glyceraldehyde-3-phosphate dehydrogenase OS=Homo sapiens OX=9606 GN=GAPDH PE=1 SV=3	GAPDH	1	1.41e-24	178.03	2	GALQNIIPASTGAAK(1)AVGK	-0.43727
Biological Process	GO:0044281	2	small molecule metabolic process	1.45	0.075235	Q15126	69	K	Phosphomevalonate kinase OS=Homo sapiens OX=9606 GN=PMVK PE=1 SV=3	PMVK	1	3.41e-08	164.31	2	LLDTSTYK(1)EAFR	2.3345
Biological Process	GO:0044281	2	small molecule metabolic process	1.45	0.075235	P40926	239	K	Malate dehydrogenase, mitochondrial OS=Homo sapiens OX=9606 GN=MDH2 PE=1 SV=3	MDH2	1	5.21e-05	105.94	2	IQEAGTEVVK(1)AK	-3.0025
Biological Process	GO:0009889	4	regulation of biosynthetic process	1.18	0.0735816	Q13428	155	K	Treacle protein OS=Homo sapiens OX=9606 GN=TCOF1 PE=1 SV=3	TCOF1	1	0.000136176	101.45	2	TVANLLSGK(1)SPR	2.8052
Biological Process	GO:0009889	4	regulation of biosynthetic process	1.18	0.0735816	Q13428	820	K	Treacle protein OS=Homo sapiens OX=9606 GN=TCOF1 PE=1 SV=3	TCOF1	1	4.33e-06	125.5	2	VVTAAAQAK(1)QR	-1.8821
Biological Process	GO:0009889	4	regulation of biosynthetic process	1.18	0.0735816	Q13428	811	K	Treacle protein OS=Homo sapiens OX=9606 GN=TCOF1 PE=1 SV=3	TCOF1	1	1.52e-12	142.08	2	GTISAPGK(1)VVTAAAQAK	-2.7233
Biological Process	GO:0009889	4	regulation of biosynthetic process	1.18	0.0735816	Q13428	732	K	Treacle protein OS=Homo sapiens OX=9606 GN=TCOF1 PE=1 SV=3	TCOF1	1	2.8e-25	162.14	2	AASVPVK(1)GSLGQGTAPVLPGK	-5.1713
Biological Process	GO:0009889	4	regulation of biosynthetic process	1.18	0.0735816	P19338	223	K	Nucleolin OS=Homo sapiens OX=9606 GN=NCL PE=1 SV=3	NCL	1	0.0024617	101.41	2	AAK(1)VVPVK	-3.2018
Biological Process	GO:0009889	4	regulation of biosynthetic process	1.18	0.0735816	Q13428	313	K	Treacle protein OS=Homo sapiens OX=9606 GN=TCOF1 PE=1 SV=3	TCOF1	1	0.00101687	78.043	2	GTPGK(1)GATPAPPGK	0.22883
Biological Process	GO:0009889	4	regulation of biosynthetic process	1.18	0.0735816	Q86YP4	585	K	Transcriptional repressor p66-alpha OS=Homo sapiens OX=9606 GN=GATAD2A PE=1 SV=1	GATAD2A	1	6.03e-05	101.52	3	K(1)TPLSTGGTLAFVSPSLAVHK	3.8598
Biological Process	GO:0009889	4	regulation of biosynthetic process	1.18	0.0735816	Q86YP4	499	K	Transcriptional repressor p66-alpha OS=Homo sapiens OX=9606 GN=GATAD2A PE=1 SV=1	GATAD2A	1	2.81e-05	110.44	2	AEPTAAPHPVLK(1)QVIK	-6.8751
Biological Process	GO:0009889	4	regulation of biosynthetic process	1.18	0.0735816	P53999	35	K	Activated RNA polymerase II transcriptional coactivator p15 OS=Homo sapiens OX=9606 GN=SUB1 PE=1 SV=3	SUB1	1	0.00339273	79.059	2	QVAPEK(1)PVK	-1.8574
Biological Process	GO:0009889	4	regulation of biosynthetic process	1.18	0.0735816	P55884	257	K	Eukaryotic translation initiation factor 3 subunit B OS=Homo sapiens OX=9606 GN=EIF3B PE=1 SV=3	EIF3B	1	0.002256	96.311	2	LDK(1)QHTFR	1.6734
Biological Process	GO:0009889	4	regulation of biosynthetic process	1.18	0.0735816	Q9NYF8	842	K	Bcl-2-associated transcription factor 1 OS=Homo sapiens OX=9606 GN=BCLAF1 PE=1 SV=2	BCLAF1	1	1.34e-24	192.14	2	EEEWDPEYTPK(1)SK	-2.3397
Biological Process	GO:0009889	4	regulation of biosynthetic process	1.18	0.0735816	Q14839	1206	K	Chromodomain-helicase-DNA-binding protein 4 OS=Homo sapiens OX=9606 GN=CHD4 PE=1 SV=2	CHD4	1	2.41e-16	162.21	2	PGLGSK(1)TGSMSK	1.0046
Biological Process	GO:0009889	4	regulation of biosynthetic process	1.18	0.0735816	O15371	53	K	Eukaryotic translation initiation factor 3 subunit D OS=Homo sapiens OX=9606 GN=EIF3D PE=1 SV=1	EIF3D	1	3.92e-10	154.66	2	VADWTGATYQDK(1)R	-0.35731
Biological Process	GO:0009889	4	regulation of biosynthetic process	1.18	0.0735816	P35659	57	K	Protein DEK OS=Homo sapiens OX=9606 GN=DEK PE=1 SV=1	DEK	1	0.00113859	108.92	2	SLIVEGK(1)R	-1.8078
Biological Process	GO:0009889	4	regulation of biosynthetic process	1.18	0.0735816	P27348	9	K	14-3-3 protein theta OS=Homo sapiens OX=9606 GN=YWHAQ PE=1 SV=1	YWHAQ	1	0.00820547	66.087	2	TELIQK(1)AK	-2.4283
Biological Process	GO:0009889	4	regulation of biosynthetic process	1.18	0.0735816	Q96T37	762	K	RNA-binding protein 15 OS=Homo sapiens OX=9606 GN=RBM15 PE=1 SV=2	RBM15	1	9.13e-25	165.72	2	SDGSAPSTSTASSK(1)LK	-2.6026
Biological Process	GO:0009889	4	regulation of biosynthetic process	1.18	0.0735816	P78347	219	K	General transcription factor II-I OS=Homo sapiens OX=9606 GN=GTF2I PE=1 SV=2	GTF2I	1	2.69e-12	136.06	2	SILSPGGSCGPIK(1)VK	0.93453
Biological Process	GO:0009889	4	regulation of biosynthetic process	1.18	0.0735816	O75367	134	K	Core histone macro-H2A.1 OS=Homo sapiens OX=9606 GN=MACROH2A1 PE=1 SV=4	MACROH2A1	1	1.99e-05	111.61	2	LEAIITPPPAK(1)K	0.10317
Biological Process	GO:0009889	4	regulation of biosynthetic process	1.18	0.0735816	Q14151	504	K	Scaffold attachment factor B2 OS=Homo sapiens OX=9606 GN=SAFB2 PE=1 SV=1	SAFB2	1	0.000938963	79.059	2	EK(1)LSSVDR	-1.0434
Biological Process	GO:0009889	4	regulation of biosynthetic process	1.18	0.0735816	P07900	69	K	Heat shock protein HSP 90-alpha OS=Homo sapiens OX=9606 GN=HSP90AA1 PE=1 SV=5	HSP90AA1	1	3.56e-11	115.04	2	YESLTDPSK(1)LDSGK	1.4646
Biological Process	GO:0009889	4	regulation of biosynthetic process	1.18	0.0735816	P12956	553	K	X-ray repair cross-complementing protein 6 OS=Homo sapiens OX=9606 GN=XRCC6 PE=1 SV=2	XRCC6	1	4.55e-27	278.37	3	KHDNEGSGSK(1)RPK	1.6796
Biological Process	GO:0009889	4	regulation of biosynthetic process	1.18	0.0735816	P51610	813	K	Host cell factor 1 OS=Homo sapiens OX=9606 GN=HCFC1 PE=1 SV=2	HCFC1	1	6.93e-35	215.61	2	VMTSGTGAPAK(1)IITAVPK	-0.0024378
Biological Process	GO:0009889	4	regulation of biosynthetic process	1.18	0.0735816	P51610	836	K	Host cell factor 1 OS=Homo sapiens OX=9606 GN=HCFC1 PE=1 SV=2	HCFC1	1	1.52e-19	147.94	3	IATGHGQQGVTQVVLK(1)GAPGQPGTILR	1.8564
Biological Process	GO:0009889	4	regulation of biosynthetic process	1.18	0.0735816	P35269	421	K	General transcription factor IIF subunit 1 OS=Homo sapiens OX=9606 GN=GTF2F1 PE=1 SV=2	GTF2F1	1	0.000465135	105.04	2	VSEMPAAK(1)R	2.9791
Biological Process	GO:0009889	4	regulation of biosynthetic process	1.18	0.0735816	Q9ULJ6	843	K	Zinc finger MIZ domain-containing protein 1 OS=Homo sapiens OX=9606 GN=ZMIZ1 PE=1 SV=3	ZMIZ1	1	0.000119894	121.69	3	SDLHIKDDPDGIPSK(1)R	1.4213
Biological Process	GO:0009889	4	regulation of biosynthetic process	1.18	0.0735816	P25685	159	K	DnaJ homolog subfamily B member 1 OS=Homo sapiens OX=9606 GN=DNAJB1 PE=1 SV=4	DNAJB1	1	0.0021786	85.821	2	K(1)QDPPVTHDLR	-6.4366
Biological Process	GO:0009889	4	regulation of biosynthetic process	1.18	0.0735816	Q92598	471	K	Heat shock protein 105 kDa OS=Homo sapiens OX=9606 GN=HSPH1 PE=1 SV=1	HSPH1	1	1.12e-14	156.14	2	FVVQNVSAQK(1)DGEK	1.2272
Biological Process	GO:0009889	4	regulation of biosynthetic process	1.18	0.0735816	Q13185	10	K	Chromobox protein homolog 3 OS=Homo sapiens OX=9606 GN=CBX3 PE=1 SV=4	CBX3	1	0.00554463	85.813	2	TTLQK(1)MGK	0.1771
Biological Process	GO:0009889	4	regulation of biosynthetic process	1.18	0.0735816	P35637	316	K	RNA-binding protein FUS OS=Homo sapiens OX=9606 GN=FUS PE=1 SV=1	FUS	1	1.7e-18	176.97	2	K(1)TGQPMINLYTDR	-2.7015
Biological Process	GO:0009889	4	regulation of biosynthetic process	1.18	0.0735816	P06733	89	K	Alpha-enolase OS=Homo sapiens OX=9606 GN=ENO1 PE=1 SV=2	ENO1	1	1.82e-05	113.46	2	LNVTEQEK(1)IDK	-1.929
Biological Process	GO:0009889	4	regulation of biosynthetic process	1.18	0.0735816	P04792	198	K	Heat shock protein beta-1 OS=Homo sapiens OX=9606 GN=HSPB1 PE=1 SV=2	HSPB1	1	8.51e-35	230.5	2	AQLGGPEAAK(1)SDETAAK	-1.8469
Biological Process	GO:0009889	4	regulation of biosynthetic process	1.18	0.0735816	P23246	211	K	Splicing factor, proline- and glutamine-rich OS=Homo sapiens OX=9606 GN=SFPQ PE=1 SV=2	SFPQ	1	0.00733632	67.464	2	GGK(1)MPGGPK	2.2228
Biological Process	GO:0009889	4	regulation of biosynthetic process	1.18	0.0735816	P35579	1445	K	Myosin-9 OS=Homo sapiens OX=9606 GN=MYH9 PE=1 SV=4	MYH9	1	0.000334539	99.34	2	K(1)FDQLLAEEK	1.7365
Biological Process	GO:0009889	4	regulation of biosynthetic process	1.18	0.0735816	P04406	194	K	Glyceraldehyde-3-phosphate dehydrogenase OS=Homo sapiens OX=9606 GN=GAPDH PE=1 SV=3	GAPDH	1	4.9e-07	154.81	2	TVDGPSGK(1)LWR	-0.38226
Biological Process	GO:0009889	4	regulation of biosynthetic process	1.18	0.0735816	P04406	215	K	Glyceraldehyde-3-phosphate dehydrogenase OS=Homo sapiens OX=9606 GN=GAPDH PE=1 SV=3	GAPDH	1	1.41e-24	178.03	2	GALQNIIPASTGAAK(1)AVGK	-0.43727
Biological Process	GO:0009889	4	regulation of biosynthetic process	1.18	0.0735816	O43719	221	K	HIV Tat-specific factor 1 OS=Homo sapiens OX=9606 GN=HTATSF1 PE=1 SV=1	HTATSF1	1	0.000224567	81.335	2	FQLK(1)GEYDASK	-0.98606
Biological Process	GO:0009889	4	regulation of biosynthetic process	1.18	0.0735816	Q9Y2W1	455	K	Thyroid hormone receptor-associated protein 3 OS=Homo sapiens OX=9606 GN=THRAP3 PE=1 SV=2	THRAP3	1	4.84e-06	162.59	2	FMSK(1)VIGANK	1.6564
Biological Process	GO:0009889	4	regulation of biosynthetic process	1.18	0.0735816	Q9Y2W1	876	K	Thyroid hormone receptor-associated protein 3 OS=Homo sapiens OX=9606 GN=THRAP3 PE=1 SV=2	THRAP3	1	1.34e-24	192.14	3	NREEEWDPEYTPK(1)SK	1.7016
Biological Process	GO:0009889	4	regulation of biosynthetic process	1.18	0.0735816	Q13416	224	K	Origin recognition complex subunit 2 OS=Homo sapiens OX=9606 GN=ORC2 PE=1 SV=2	ORC2	1	0.00012232	82.437	2	VVSAPVGK(1)ETPSK	1.7334
Biological Process	GO:0009889	4	regulation of biosynthetic process	1.18	0.0735816	Q15126	69	K	Phosphomevalonate kinase OS=Homo sapiens OX=9606 GN=PMVK PE=1 SV=3	PMVK	1	3.41e-08	164.31	2	LLDTSTYK(1)EAFR	2.3345
Biological Process	GO:0009889	4	regulation of biosynthetic process	1.18	0.0735816	Q9H2P0	1042	K	Activity-dependent neuroprotector homeobox protein OS=Homo sapiens OX=9606 GN=ADNP PE=1 SV=1	ADNP	1	1.26e-14	165.09	2	VEGFWSK(1)DQSQWK	-1.0157
Biological Process	GO:0009889	4	regulation of biosynthetic process	1.18	0.0735816	Q00839	21	K	Heterogeneous nuclear ribonucleoprotein U OS=Homo sapiens OX=9606 GN=HNRNPU PE=1 SV=6	HNRNPU	1	0.000283268	143.39	2	VSELKEELK(1)K	-0.063077
Biological Process	GO:0009889	4	regulation of biosynthetic process	1.18	0.0735816	P23246	703	K	Splicing factor, proline- and glutamine-rich OS=Homo sapiens OX=9606 GN=SFPQ PE=1 SV=2	SFPQ	1	2e-14	207.67	2	GREEYEGPNK(1)K	1.6302
Biological Process	GO:0044281	2	small molecule metabolic process	1.45	0.075235	P00558	131	K	Phosphoglycerate kinase 1 OS=Homo sapiens OX=9606 GN=PGK1 PE=1 SV=3	PGK1	1	3.71e-05	112.8	2	FHVEEEGK(1)GK	0.5502
Biological Process	GO:0009889	4	regulation of biosynthetic process	1.18	0.0735816	Q96PZ0	34	K	Pseudouridylate synthase 7 homolog OS=Homo sapiens OX=9606 GN=PUS7 PE=1 SV=2	PUS7	1	0.000254234	76.572	2	QK(1)LSECSLTK	-1.4292
Biological Process	GO:0009889	4	regulation of biosynthetic process	1.18	0.0735816	Q92766	640	K	Ras-responsive element-binding protein 1 OS=Homo sapiens OX=9606 GN=RREB1 PE=1 SV=3	RREB1	1	0.0132484	72.355	2	K(1)VLYPCR	1.9968
Biological Process	GO:0009889	4	regulation of biosynthetic process	1.18	0.0735816	P07900	615	K	Heat shock protein HSP 90-alpha OS=Homo sapiens OX=9606 GN=HSP90AA1 PE=1 SV=5	HSP90AA1	1	0.00114129	131.3	2	IMK(1)AQALR	-2.0603
Biological Process	GO:0009889	4	regulation of biosynthetic process	1.18	0.0735816	P07900	283	K	Heat shock protein HSP 90-alpha OS=Homo sapiens OX=9606 GN=HSP90AA1 PE=1 SV=5	HSP90AA1	1	1.51e-30	241.63	2	EK(1)YIDQEELNK	-0.79727
Biological Process	GO:0009889	4	regulation of biosynthetic process	1.18	0.0735816	P11142	187	K	Heat shock cognate 71 kDa protein OS=Homo sapiens OX=9606 GN=HSPA8 PE=1 SV=1	HSPA8	1	2.67e-15	125.14	2	IINEPTAAAIAYGLDK(1)K	-0.0025093
Biological Process	GO:0009889	4	regulation of biosynthetic process	1.18	0.0735816	P62266	135	K	40S ribosomal protein S23 OS=Homo sapiens OX=9606 GN=RPS23 PE=1 SV=3	RPS23	1	1.72e-05	90.306	2	VANVSLLALYK(1)GK	-0.5658
Biological Process	GO:0009889	4	regulation of biosynthetic process	1.18	0.0735816	P62266	37	K	40S ribosomal protein S23 OS=Homo sapiens OX=9606 GN=RPS23 PE=1 SV=3	RPS23	1	4.76e-08	111.38	3	AHLGTALK(1)ANPFGGASHAK	0.60383
Biological Process	GO:0009889	4	regulation of biosynthetic process	1.18	0.0735816	O94906	178	K	Pre-mRNA-processing factor 6 OS=Homo sapiens OX=9606 GN=PRPF6 PE=1 SV=1	PRPF6	1	8.12e-09	140.57	2	YEK(1)LTPVPDSFFAK	-0.38419
Biological Process	GO:0009889	4	regulation of biosynthetic process	1.18	0.0735816	P14174	78	K	Macrophage migration inhibitory factor OS=Homo sapiens OX=9606 GN=MIF PE=1 SV=4	MIF	1	1.6e-08	142.51	2	SYSK(1)LLCGLLAER	0.30585
Biological Process	GO:0009889	4	regulation of biosynthetic process	1.18	0.0735816	P49773	21	K	Histidine triad nucleotide-binding protein 1 OS=Homo sapiens OX=9606 GN=HINT1 PE=1 SV=2	HINT1	1	2.8e-06	101.82	2	PGGDTIFGK(1)IIR	-0.58359
Biological Process	GO:0009889	4	regulation of biosynthetic process	1.18	0.0735816	P09874	105	K	Poly [ADP-ribose] polymerase 1 OS=Homo sapiens OX=9606 GN=PARP1 PE=1 SV=4	PARP1	1	1.25e-07	167.76	2	GQDGIGSK(1)AEK	0.28202
Biological Process	GO:0009889	4	regulation of biosynthetic process	1.18	0.0735816	Q8NE71	39	K	ATP-binding cassette sub-family F member 1 OS=Homo sapiens OX=9606 GN=ABCF1 PE=1 SV=2	ABCF1	1	1.16e-08	119.43	2	K(1)TFFEELAVEDK	1.5967
Biological Process	GO:0009889	4	regulation of biosynthetic process	1.18	0.0735816	P62979	48	K	Ubiquitin-40S ribosomal protein S27a OS=Homo sapiens OX=9606 GN=RPS27A PE=1 SV=2	RPS27A	1	1.65e-06	127.93	2	LIFAGK(1)QLEDGR	-2.8314
Biological Process	GO:0009889	4	regulation of biosynthetic process	1.18	0.0735816	O14744	240	K	Protein arginine N-methyltransferase 5 OS=Homo sapiens OX=9606 GN=PRMT5 PE=1 SV=4	PRMT5	1	2.25e-08	154.66	2	AAILPTSIFLTNK(1)K	-5.4535
Biological Process	GO:0009889	4	regulation of biosynthetic process	1.18	0.0735816	P46777	276	K	60S ribosomal protein L5 OS=Homo sapiens OX=9606 GN=RPL5 PE=1 SV=3	RPL5	1	0.0163663	96.51	2	MSLAQK(1)K	-1.559
Biological Process	GO:0009889	4	regulation of biosynthetic process	1.18	0.0735816	O60832	443	K	H/ACA ribonucleoprotein complex subunit DKC1 OS=Homo sapiens OX=9606 GN=DKC1 PE=1 SV=3	DKC1	1	7.58e-05	84.999	2	APQVVAEAAK(1)TAK	2.3129
Biological Process	GO:0009889	4	regulation of biosynthetic process	1.18	0.0735816	O60832	11	K	H/ACA ribonucleoprotein complex subunit DKC1 OS=Homo sapiens OX=9606 GN=DKC1 PE=1 SV=3	DKC1	1	0.00012707	81.163	2	ADAEVIILPK(1)K	-1.5769
Biological Process	GO:0009889	4	regulation of biosynthetic process	1.18	0.0735816	O43670	100	K	BUB3-interacting and GLEBS motif-containing protein ZNF207 OS=Homo sapiens OX=9606 GN=ZNF207 PE=1 SV=1	ZNF207	1	1.33e-15	211.84	2	LLEQK(1)TQESQK	0.67284
Biological Process	GO:0009889	4	regulation of biosynthetic process	1.18	0.0735816	Q9Y618	1578	K	Nuclear receptor corepressor 2 OS=Homo sapiens OX=9606 GN=NCOR2 PE=1 SV=3	NCOR2	1	2.6e-36	218.58	2	LQEGSLSSSK(1)ASQDR	-1.6294
Biological Process	GO:0009889	4	regulation of biosynthetic process	1.18	0.0735816	Q9Y618	1509	K	Nuclear receptor corepressor 2 OS=Homo sapiens OX=9606 GN=NCOR2 PE=1 SV=3	NCOR2	1	0.00015297	97.277	2	ACYEESLK(1)SR	0.67156
Biological Process	GO:0009889	4	regulation of biosynthetic process	1.18	0.0735816	Q15233	243	K	Non-POU domain-containing octamer-binding protein OS=Homo sapiens OX=9606 GN=NONO PE=1 SV=4	NONO	1	9.36e-15	159.46	2	LVIK(1)NQQFHK	0.26508
Biological Process	GO:0009889	4	regulation of biosynthetic process	1.18	0.0735816	P08237	678	K	ATP-dependent 6-phosphofructokinase, muscle type OS=Homo sapiens OX=9606 GN=PFKM PE=1 SV=2	PFKM	1	0.000272742	114.64	2	NFATK(1)MGAK	0.19748
Biological Process	GO:0009889	4	regulation of biosynthetic process	1.18	0.0735816	P61247	249	K	40S ribosomal protein S3a OS=Homo sapiens OX=9606 GN=RPS3A PE=1 SV=2	RPS3A	1	0.000878995	71.066	2	ATGDETGAK(1)VER	1.3141
Biological Process	GO:0009889	4	regulation of biosynthetic process	1.18	0.0735816	Q9ULU4	508	K	Protein kinase C-binding protein 1 OS=Homo sapiens OX=9606 GN=ZMYND8 PE=1 SV=2	ZMYND8	1	4.88e-16	120.75	2	TDK(1)TSTTGSILNLNLDR	-4.8047
Biological Process	GO:0009889	4	regulation of biosynthetic process	1.18	0.0735816	Q8N1G0	439	K	Zinc finger protein 687 OS=Homo sapiens OX=9606 GN=ZNF687 PE=1 SV=1	ZNF687	1	1.64e-18	160.98	2	MIAK(1)NVLGLVPQALPK	-1.3478
Biological Process	GO:0030155	4	regulation of cell adhesion	1.67	0.0821602	Q13177	62	K	Serine/threonine-protein kinase PAK 2 OS=Homo sapiens OX=9606 GN=PAK2 PE=1 SV=3	PAK2	1	1.23e-13	150.21	2	IISIFSGTEK(1)GSK	0.317
Biological Process	GO:0044281	2	small molecule metabolic process	1.45	0.075235	Q6P1M0	595	K	Long-chain fatty acid transport protein 4 OS=Homo sapiens OX=9606 GN=SLC27A4 PE=1 SV=1	SLC27A4	1	0.00173588	85.813	2	TGTYK(1)FQK	-0.1401
Biological Process	GO:0044281	2	small molecule metabolic process	1.45	0.075235	P29401	319	K	Transketolase OS=Homo sapiens OX=9606 GN=TKT PE=1 SV=3	TKT	1	0.00748213	72.492	2	K(1)AYGQALAK	1.2435
Biological Process	GO:0001819	5	positive regulation of cytokine production	1.98	0.0802191	P04406	194	K	Glyceraldehyde-3-phosphate dehydrogenase OS=Homo sapiens OX=9606 GN=GAPDH PE=1 SV=3	GAPDH	1	4.9e-07	154.81	2	TVDGPSGK(1)LWR	-0.38226
Biological Process	GO:0001819	5	positive regulation of cytokine production	1.98	0.0802191	P04406	215	K	Glyceraldehyde-3-phosphate dehydrogenase OS=Homo sapiens OX=9606 GN=GAPDH PE=1 SV=3	GAPDH	1	1.41e-24	178.03	2	GALQNIIPASTGAAK(1)AVGK	-0.43727
Biological Process	GO:0001819	5	positive regulation of cytokine production	1.98	0.0802191	P04792	198	K	Heat shock protein beta-1 OS=Homo sapiens OX=9606 GN=HSPB1 PE=1 SV=2	HSPB1	1	8.51e-35	230.5	2	AQLGGPEAAK(1)SDETAAK	-1.8469
Biological Process	GO:0001819	5	positive regulation of cytokine production	1.98	0.0802191	P12956	553	K	X-ray repair cross-complementing protein 6 OS=Homo sapiens OX=9606 GN=XRCC6 PE=1 SV=2	XRCC6	1	4.55e-27	278.37	3	KHDNEGSGSK(1)RPK	1.6796
Biological Process	GO:0001819	5	positive regulation of cytokine production	1.98	0.0802191	P14174	78	K	Macrophage migration inhibitory factor OS=Homo sapiens OX=9606 GN=MIF PE=1 SV=4	MIF	1	1.6e-08	142.51	2	SYSK(1)LLCGLLAER	0.30585
Biological Process	GO:0043933	4	protein-containing complex subunit organization	1.28	0.0775605	P39023	300	K	60S ribosomal protein L3 OS=Homo sapiens OX=9606 GN=RPL3 PE=1 SV=2	RPL3	1	3.93e-12	104.04	2	LIK(1)NNASTDYDLSDK	-0.23291
Biological Process	GO:0043933	4	protein-containing complex subunit organization	1.28	0.0775605	P46782	47	K	40S ribosomal protein S5 OS=Homo sapiens OX=9606 GN=RPS5 PE=1 SV=4	RPS5	1	0.0011856	90.263	2	YAK(1)YLPHSAGR	-0.12706
Biological Process	GO:0043933	4	protein-containing complex subunit organization	1.28	0.0775605	P84077	73	K	ADP-ribosylation factor 1 OS=Homo sapiens OX=9606 GN=ARF1 PE=1 SV=2	ARF1	1	2.81e-24	166.65	2	NISFTVWDVGGQDK(1)IR	-0.97676
Biological Process	GO:0043933	4	protein-containing complex subunit organization	1.28	0.0775605	O60610	1224	K	Protein diaphanous homolog 1 OS=Homo sapiens OX=9606 GN=DIAPH1 PE=1 SV=2	DIAPH1	1	7.25e-14	104.49	2	K(1)AGCAVTSLLASELTK	-1.3328
Biological Process	GO:0043933	4	protein-containing complex subunit organization	1.28	0.0775605	O15371	53	K	Eukaryotic translation initiation factor 3 subunit D OS=Homo sapiens OX=9606 GN=EIF3D PE=1 SV=1	EIF3D	1	3.92e-10	154.66	2	VADWTGATYQDK(1)R	-0.35731
Biological Process	GO:0043933	4	protein-containing complex subunit organization	1.28	0.0775605	P06748	273	K	Nucleophosmin OS=Homo sapiens OX=9606 GN=NPM1 PE=1 SV=2	NPM1	1	9.4063e-05	142.36	2	FINYVK(1)NCFR	-0.37822
Biological Process	GO:0043933	4	protein-containing complex subunit organization	1.28	0.0775605	P06748	257	K	Nucleophosmin OS=Homo sapiens OX=9606 GN=NPM1 PE=1 SV=2	NPM1	1	7.49e-25	183.08	2	MQASIEK(1)GGSLPK	1.7786
Biological Process	GO:0043933	4	protein-containing complex subunit organization	1.28	0.0775605	P06748	250	K	Nucleophosmin OS=Homo sapiens OX=9606 GN=NPM1 PE=1 SV=2	NPM1	1	5.05e-06	150.53	2	AK(1)MQASIEK	-0.23541
Biological Process	GO:0043933	4	protein-containing complex subunit organization	1.28	0.0775605	P23528	92	K	Cofilin-1 OS=Homo sapiens OX=9606 GN=CFL1 PE=1 SV=3	CFL1	1	3.07e-08	145.95	2	YALYDATYETK(1)ESK	2.8321
Biological Process	GO:0043933	4	protein-containing complex subunit organization	1.28	0.0775605	P23528	22	K	Cofilin-1 OS=Homo sapiens OX=9606 GN=CFL1 PE=1 SV=3	CFL1	1	2.27e-09	142.56	2	K(1)SSTPEEVK	1.3492
Biological Process	GO:0043933	4	protein-containing complex subunit organization	1.28	0.0775605	Q92499	82	K	ATP-dependent RNA helicase DDX1 OS=Homo sapiens OX=9606 GN=DDX1 PE=1 SV=2	DDX1	1	4.33e-05	108.4	2	TTIK(1)TGASVLNK	0.1521
Biological Process	GO:0043933	4	protein-containing complex subunit organization	1.28	0.0775605	Q9Y3A5	98	K	Ribosome maturation protein SBDS OS=Homo sapiens OX=9606 GN=SBDS PE=1 SV=4	SBDS	1	3.87e-06	127.94	2	GEVQVSDK(1)ER	1.2228
Biological Process	GO:0043933	4	protein-containing complex subunit organization	1.28	0.0775605	Q13616	74	K	Cullin-1 OS=Homo sapiens OX=9606 GN=CUL1 PE=1 SV=2	CUL1	1	6.94e-06	94.63	2	K(1)GQTPGGAQFVGLELYK	-2.7611
Biological Process	GO:0043933	4	protein-containing complex subunit organization	1.28	0.0775605	Q13247	101	K	Serine/arginine-rich splicing factor 6 OS=Homo sapiens OX=9606 GN=SRSF6 PE=1 SV=2	SRSF6	1	0.00360304	78.178	2	DK(1)YGPPVR	-0.55325
Biological Process	GO:0043933	4	protein-containing complex subunit organization	1.28	0.0775605	O95785	1322	K	Protein Wiz OS=Homo sapiens OX=9606 GN=WIZ PE=1 SV=2	WIZ	1	0.00137409	70.389	2	PGK(1)PGAGPAQVPR	1.3619
Biological Process	GO:0043933	4	protein-containing complex subunit organization	1.28	0.0775605	P09429	157	K	High mobility group protein B1 OS=Homo sapiens OX=9606 GN=HMGB1 PE=1 SV=3	HMGB1	1	0.000173885	126.82	2	YEK(1)DIAAYR	0.40001
Biological Process	GO:0001819	5	positive regulation of cytokine production	1.98	0.0802191	P19338	223	K	Nucleolin OS=Homo sapiens OX=9606 GN=NCL PE=1 SV=3	NCL	1	0.0024617	101.41	2	AAK(1)VVPVK	-3.2018
Biological Process	GO:0001819	5	positive regulation of cytokine production	1.98	0.0802191	P19338	132	K	Nucleolin OS=Homo sapiens OX=9606 GN=NCL PE=1 SV=3	NCL	1	0.00144007	126.82	2	GAAIPAK(1)GAK	0.94164
Biological Process	GO:0001819	5	positive regulation of cytokine production	1.98	0.0802191	P19338	477	K	Nucleolin OS=Homo sapiens OX=9606 GN=NCL PE=1 SV=3	NCL	1	2.16e-22	208.03	2	GGK(1)NSTWSGESK	1.2241
Biological Process	GO:0001819	5	positive regulation of cytokine production	1.98	0.0802191	P19338	71	K	Nucleolin OS=Homo sapiens OX=9606 GN=NCL PE=1 SV=3	NCL	1	0.000379087	114.64	2	K(1)VAVATPAK	0.14727
Biological Process	GO:0030155	4	regulation of cell adhesion	1.67	0.0821602	P35579	1445	K	Myosin-9 OS=Homo sapiens OX=9606 GN=MYH9 PE=1 SV=4	MYH9	1	0.000334539	99.34	2	K(1)FDQLLAEEK	1.7365
Biological Process	GO:0030155	4	regulation of cell adhesion	1.67	0.0821602	Q92598	471	K	Heat shock protein 105 kDa OS=Homo sapiens OX=9606 GN=HSPH1 PE=1 SV=1	HSPH1	1	1.12e-14	156.14	2	FVVQNVSAQK(1)DGEK	1.2272
Biological Process	GO:0030155	4	regulation of cell adhesion	1.67	0.0821602	Q92766	640	K	Ras-responsive element-binding protein 1 OS=Homo sapiens OX=9606 GN=RREB1 PE=1 SV=3	RREB1	1	0.0132484	72.355	2	K(1)VLYPCR	1.9968
Biological Process	GO:0030155	4	regulation of cell adhesion	1.67	0.0821602	P07900	69	K	Heat shock protein HSP 90-alpha OS=Homo sapiens OX=9606 GN=HSP90AA1 PE=1 SV=5	HSP90AA1	1	3.56e-11	115.04	2	YESLTDPSK(1)LDSGK	1.4646
Biological Process	GO:0030155	4	regulation of cell adhesion	1.67	0.0821602	P07900	615	K	Heat shock protein HSP 90-alpha OS=Homo sapiens OX=9606 GN=HSP90AA1 PE=1 SV=5	HSP90AA1	1	0.00114129	131.3	2	IMK(1)AQALR	-2.0603
Biological Process	GO:0030155	4	regulation of cell adhesion	1.67	0.0821602	P07900	283	K	Heat shock protein HSP 90-alpha OS=Homo sapiens OX=9606 GN=HSP90AA1 PE=1 SV=5	HSP90AA1	1	1.51e-30	241.63	2	EK(1)YIDQEELNK	-0.79727
Biological Process	GO:0051098	3	regulation of binding	1.67	0.0821602	Q9H2P0	1042	K	Activity-dependent neuroprotector homeobox protein OS=Homo sapiens OX=9606 GN=ADNP PE=1 SV=1	ADNP	1	1.26e-14	165.09	2	VEGFWSK(1)DQSQWK	-1.0157
Biological Process	GO:0051098	3	regulation of binding	1.67	0.0821602	P07355	49	K	Annexin A2 OS=Homo sapiens OX=9606 GN=ANXA2 PE=1 SV=2	ANXA2	1	1.44e-47	252.02	2	TK(1)GVDEVTIVNILTNR	0.50183
Biological Process	GO:0051098	3	regulation of binding	1.67	0.0821602	P35269	421	K	General transcription factor IIF subunit 1 OS=Homo sapiens OX=9606 GN=GTF2F1 PE=1 SV=2	GTF2F1	1	0.000465135	105.04	2	VSEMPAAK(1)R	2.9791
Biological Process	GO:0051098	3	regulation of binding	1.67	0.0821602	P09429	157	K	High mobility group protein B1 OS=Homo sapiens OX=9606 GN=HMGB1 PE=1 SV=3	HMGB1	1	0.000173885	126.82	2	YEK(1)DIAAYR	0.40001
Biological Process	GO:0043933	4	protein-containing complex subunit organization	1.28	0.0775605	P09429	12	K	High mobility group protein B1 OS=Homo sapiens OX=9606 GN=HMGB1 PE=1 SV=3	HMGB1	1	1.79e-33	219.16	2	GK(1)MSSYAFFVQTCR	-1.3153
Biological Process	GO:0051098	3	regulation of binding	1.67	0.0821602	P09429	12	K	High mobility group protein B1 OS=Homo sapiens OX=9606 GN=HMGB1 PE=1 SV=3	HMGB1	1	1.79e-33	219.16	2	GK(1)MSSYAFFVQTCR	-1.3153
Biological Process	GO:0051098	3	regulation of binding	1.67	0.0821602	O60869	143	K	Endothelial differentiation-related factor 1 OS=Homo sapiens OX=9606 GN=EDF1 PE=1 SV=1	EDF1	1	5.85e-05	85.622	2	DIGKPIEK(1)GPR	0.058913
Biological Process	GO:0051098	3	regulation of binding	1.67	0.0821602	O15371	53	K	Eukaryotic translation initiation factor 3 subunit D OS=Homo sapiens OX=9606 GN=EIF3D PE=1 SV=1	EIF3D	1	3.92e-10	154.66	2	VADWTGATYQDK(1)R	-0.35731
Biological Process	GO:0051098	3	regulation of binding	1.67	0.0821602	P62826	71	K	GTP-binding nuclear protein Ran OS=Homo sapiens OX=9606 GN=RAN PE=1 SV=3	RAN	1	8.64e-59	301.74	2	FNVWDTAGQEK(1)FGGLR	-0.53054
Biological Process	GO:0051098	3	regulation of binding	1.67	0.0821602	P09874	105	K	Poly [ADP-ribose] polymerase 1 OS=Homo sapiens OX=9606 GN=PARP1 PE=1 SV=4	PARP1	1	1.25e-07	167.76	2	GQDGIGSK(1)AEK	0.28202
Biological Process	GO:0051098	3	regulation of binding	1.67	0.0821602	Q04637	524	K	Eukaryotic translation initiation factor 4 gamma 1 OS=Homo sapiens OX=9606 GN=EIF4G1 PE=1 SV=4	EIF4G1	1	9.06e-07	128.57	2	K(1)EAVGDLLDAFK	-1.2162
Biological Process	GO:0001819	5	positive regulation of cytokine production	1.98	0.0802191	Q9NUQ9	317	K	CYFIP-related Rac1 interactor B OS=Homo sapiens OX=9606 GN=CYRIB PE=1 SV=1	CYRIB	1	0.000244245	84.999	2	HLNDETTSK(1)QIK	3.5644
Biological Process	GO:0001819	5	positive regulation of cytokine production	1.98	0.0802191	P09429	157	K	High mobility group protein B1 OS=Homo sapiens OX=9606 GN=HMGB1 PE=1 SV=3	HMGB1	1	0.000173885	126.82	2	YEK(1)DIAAYR	0.40001
Biological Process	GO:0001819	5	positive regulation of cytokine production	1.98	0.0802191	P09429	12	K	High mobility group protein B1 OS=Homo sapiens OX=9606 GN=HMGB1 PE=1 SV=3	HMGB1	1	1.79e-33	219.16	2	GK(1)MSSYAFFVQTCR	-1.3153
Biological Process	GO:0001819	5	positive regulation of cytokine production	1.98	0.0802191	P19338	577	K	Nucleolin OS=Homo sapiens OX=9606 GN=NCL PE=1 SV=3	NCL	1	7e-34	207.06	2	TLFVK(1)GLSEDTTEETLK	0.061672
Biological Process	GO:0001819	5	positive regulation of cytokine production	1.98	0.0802191	P19338	467	K	Nucleolin OS=Homo sapiens OX=9606 GN=NCL PE=1 SV=3	NCL	1	3.08e-75	258.79	2	SISLYYTGEK(1)GQNQDYR	-3.5887
Biological Process	GO:0051098	3	regulation of binding	1.67	0.0821602	Q9BZE4	29	K	Nucleolar GTP-binding protein 1 OS=Homo sapiens OX=9606 GN=GTPBP4 PE=1 SV=3	GTPBP4	1	0.00917067	72.038	2	K(1)TPTVIHK	-0.14992
Biological Process	GO:0043933	4	protein-containing complex subunit organization	1.28	0.0775605	P46783	107	K	40S ribosomal protein S10 OS=Homo sapiens OX=9606 GN=RPS10 PE=1 SV=1	RPS10	1	4.13e-05	102.55	3	PK(1)GLEGERPAR	0.57863
Biological Process	GO:0043933	4	protein-containing complex subunit organization	1.28	0.0775605	O75367	134	K	Core histone macro-H2A.1 OS=Homo sapiens OX=9606 GN=MACROH2A1 PE=1 SV=4	MACROH2A1	1	1.99e-05	111.61	2	LEAIITPPPAK(1)K	0.10317
Biological Process	GO:0043933	4	protein-containing complex subunit organization	1.28	0.0775605	P04075	13	K	Fructose-bisphosphate aldolase A OS=Homo sapiens OX=9606 GN=ALDOA PE=1 SV=2	ALDOA	1	5.44e-25	236.42	2	PYQYPALTPEQK(1)K	0.76845
Biological Process	GO:0043933	4	protein-containing complex subunit organization	1.28	0.0775605	Q99961	20	K	Endophilin-A2 OS=Homo sapiens OX=9606 GN=SH3GL1 PE=1 SV=1	SH3GL1	1	1.48e-11	141.88	2	ASQLVSEK(1)VGGAEGTK	-2.2032
Biological Process	GO:0043933	4	protein-containing complex subunit organization	1.28	0.0775605	Q09666	2773	K	Neuroblast differentiation-associated protein AHNAK OS=Homo sapiens OX=9606 GN=AHNAK PE=1 SV=2	AHNAK	1	2.76e-05	107.08	2	MPK(1)ISMPGFK	-1.6627
Biological Process	GO:0043933	4	protein-containing complex subunit organization	1.28	0.0775605	Q09666	884	K	Neuroblast differentiation-associated protein AHNAK OS=Homo sapiens OX=9606 GN=AHNAK PE=1 SV=2	AHNAK	1	1.52e-05	132.39	2	MPK(1)FSMPGFK	-1.9867
Biological Process	GO:0043933	4	protein-containing complex subunit organization	1.28	0.0775605	Q09666	5716	K	Neuroblast differentiation-associated protein AHNAK OS=Homo sapiens OX=9606 GN=AHNAK PE=1 SV=2	AHNAK	1	0.00104994	117.3	2	MPK(1)FNFSK	3.8209
Biological Process	GO:0043933	4	protein-containing complex subunit organization	1.28	0.0775605	Q09666	807	K	Neuroblast differentiation-associated protein AHNAK OS=Homo sapiens OX=9606 GN=AHNAK PE=1 SV=2	AHNAK	1	4.7e-06	158.61	2	FK(1)MPEMNIK	-2.6172
Biological Process	GO:0043933	4	protein-containing complex subunit organization	1.28	0.0775605	Q09666	1184	K	Neuroblast differentiation-associated protein AHNAK OS=Homo sapiens OX=9606 GN=AHNAK PE=1 SV=2	AHNAK	1	0.000511114	85.716	2	FK(1)MPEMHFK	3.6529
Biological Process	GO:0043933	4	protein-containing complex subunit organization	1.28	0.0775605	Q09666	3363	K	Neuroblast differentiation-associated protein AHNAK OS=Homo sapiens OX=9606 GN=AHNAK PE=1 SV=2	AHNAK	1	1.73e-38	226.06	2	FNFSGSK(1)VQTPEVDVK	-0.82865
Biological Process	GO:0043933	4	protein-containing complex subunit organization	1.28	0.0775605	P62753	79	K	40S ribosomal protein S6 OS=Homo sapiens OX=9606 GN=RPS6 PE=1 SV=1	RPS6	1	1.34e-10	135.63	3	LLLSK(1)GHSCYRPR	-1.4993
Biological Process	GO:0043933	4	protein-containing complex subunit organization	1.28	0.0775605	Q9NQW6	148	K	Anillin OS=Homo sapiens OX=9606 GN=ANLN PE=1 SV=2	ANLN	1	0.00243136	98.009	2	MQK(1)LAEQR	-1.8488
Biological Process	GO:0043933	4	protein-containing complex subunit organization	1.28	0.0775605	Q13838	334	K	Spliceosome RNA helicase DDX39B OS=Homo sapiens OX=9606 GN=DDX39B PE=1 SV=1	DDX39B	1	0.000280225	96.311	2	YQQFK(1)DFQR	-2.8381
Biological Process	GO:0043933	4	protein-containing complex subunit organization	1.28	0.0775605	P07355	49	K	Annexin A2 OS=Homo sapiens OX=9606 GN=ANXA2 PE=1 SV=2	ANXA2	1	1.44e-47	252.02	2	TK(1)GVDEVTIVNILTNR	0.50183
Biological Process	GO:0044281	2	small molecule metabolic process	1.45	0.075235	P62826	71	K	GTP-binding nuclear protein Ran OS=Homo sapiens OX=9606 GN=RAN PE=1 SV=3	RAN	1	8.64e-59	301.74	2	FNVWDTAGQEK(1)FGGLR	-0.53054
Biological Process	GO:0044281	2	small molecule metabolic process	1.45	0.075235	P54577	356	K	Tyrosine--tRNA ligase, cytoplasmic OS=Homo sapiens OX=9606 GN=YARS1 PE=1 SV=4	YARS1	1	3.45e-10	115.05	2	GPAK(1)NSEPEEVIPSR	1.5455
Biological Process	GO:0044281	2	small molecule metabolic process	1.45	0.075235	P18669	100	K	Phosphoglycerate mutase 1 OS=Homo sapiens OX=9606 GN=PGAM1 PE=1 SV=2	PGAM1	1	5.07e-38	238.93	2	HYGGLTGLNK(1)AETAAK	-1.6459
Biological Process	GO:0044281	2	small molecule metabolic process	1.45	0.075235	P04075	13	K	Fructose-bisphosphate aldolase A OS=Homo sapiens OX=9606 GN=ALDOA PE=1 SV=2	ALDOA	1	5.44e-25	236.42	2	PYQYPALTPEQK(1)K	0.76845
Biological Process	GO:0044281	2	small molecule metabolic process	1.45	0.075235	P04075	322	K	Fructose-bisphosphate aldolase A OS=Homo sapiens OX=9606 GN=ALDOA PE=1 SV=2	ALDOA	1	1.93e-05	121.71	2	ENLK(1)AAQEEYVK	1.1493
Biological Process	GO:0044281	2	small molecule metabolic process	1.45	0.075235	Q9P2J5	970	K	Leucine--tRNA ligase, cytoplasmic OS=Homo sapiens OX=9606 GN=LARS1 PE=1 SV=2	LARS1	1	1.35e-34	195.98	2	LPDNK(1)VIASELGSMPELK	-1.3079
Biological Process	GO:0044281	2	small molecule metabolic process	1.45	0.075235	P11142	187	K	Heat shock cognate 71 kDa protein OS=Homo sapiens OX=9606 GN=HSPA8 PE=1 SV=1	HSPA8	1	2.67e-15	125.14	2	IINEPTAAAIAYGLDK(1)K	-0.0025093
Biological Process	GO:0044281	2	small molecule metabolic process	1.45	0.075235	P14174	78	K	Macrophage migration inhibitory factor OS=Homo sapiens OX=9606 GN=MIF PE=1 SV=4	MIF	1	1.6e-08	142.51	2	SYSK(1)LLCGLLAER	0.30585
Biological Process	GO:0044281	2	small molecule metabolic process	1.45	0.075235	P49773	21	K	Histidine triad nucleotide-binding protein 1 OS=Homo sapiens OX=9606 GN=HINT1 PE=1 SV=2	HINT1	1	2.8e-06	101.82	2	PGGDTIFGK(1)IIR	-0.58359
Biological Process	GO:0044281	2	small molecule metabolic process	1.45	0.075235	P09874	105	K	Poly [ADP-ribose] polymerase 1 OS=Homo sapiens OX=9606 GN=PARP1 PE=1 SV=4	PARP1	1	1.25e-07	167.76	2	GQDGIGSK(1)AEK	0.28202
Biological Process	GO:0044281	2	small molecule metabolic process	1.45	0.075235	Q01813	688	K	ATP-dependent 6-phosphofructokinase, platelet type OS=Homo sapiens OX=9606 GN=PFKP PE=1 SV=2	PFKP	1	1.13e-06	192.6	2	NFGTK(1)ISAR	-1.6865
Biological Process	GO:0044281	2	small molecule metabolic process	1.45	0.075235	Q9NTK5	394	K	Obg-like ATPase 1 OS=Homo sapiens OX=9606 GN=OLA1 PE=1 SV=2	OLA1	1	0.000329911	150.24	2	FNTPQQPK(1)K	0.42597
Biological Process	GO:0044281	2	small molecule metabolic process	1.45	0.075235	P08237	678	K	ATP-dependent 6-phosphofructokinase, muscle type OS=Homo sapiens OX=9606 GN=PFKM PE=1 SV=2	PFKM	1	0.000272742	114.64	2	NFATK(1)MGAK	0.19748
Biological Process	GO:0043933	4	protein-containing complex subunit organization	1.28	0.0775605	P12956	553	K	X-ray repair cross-complementing protein 6 OS=Homo sapiens OX=9606 GN=XRCC6 PE=1 SV=2	XRCC6	1	4.55e-27	278.37	3	KHDNEGSGSK(1)RPK	1.6796
Biological Process	GO:0043933	4	protein-containing complex subunit organization	1.28	0.0775605	P08237	678	K	ATP-dependent 6-phosphofructokinase, muscle type OS=Homo sapiens OX=9606 GN=PFKM PE=1 SV=2	PFKM	1	0.000272742	114.64	2	NFATK(1)MGAK	0.19748
Biological Process	GO:0043933	4	protein-containing complex subunit organization	1.28	0.0775605	P04075	322	K	Fructose-bisphosphate aldolase A OS=Homo sapiens OX=9606 GN=ALDOA PE=1 SV=2	ALDOA	1	1.93e-05	121.71	2	ENLK(1)AAQEEYVK	1.1493
Biological Process	GO:0043933	4	protein-containing complex subunit organization	1.28	0.0775605	P07900	69	K	Heat shock protein HSP 90-alpha OS=Homo sapiens OX=9606 GN=HSP90AA1 PE=1 SV=5	HSP90AA1	1	3.56e-11	115.04	2	YESLTDPSK(1)LDSGK	1.4646
Biological Process	GO:0043933	4	protein-containing complex subunit organization	1.28	0.0775605	P07900	615	K	Heat shock protein HSP 90-alpha OS=Homo sapiens OX=9606 GN=HSP90AA1 PE=1 SV=5	HSP90AA1	1	0.00114129	131.3	2	IMK(1)AQALR	-2.0603
Biological Process	GO:0043933	4	protein-containing complex subunit organization	1.28	0.0775605	P07900	283	K	Heat shock protein HSP 90-alpha OS=Homo sapiens OX=9606 GN=HSP90AA1 PE=1 SV=5	HSP90AA1	1	1.51e-30	241.63	2	EK(1)YIDQEELNK	-0.79727
Biological Process	GO:0043933	4	protein-containing complex subunit organization	1.28	0.0775605	P11142	187	K	Heat shock cognate 71 kDa protein OS=Homo sapiens OX=9606 GN=HSPA8 PE=1 SV=1	HSPA8	1	2.67e-15	125.14	2	IINEPTAAAIAYGLDK(1)K	-0.0025093
Biological Process	GO:0043933	4	protein-containing complex subunit organization	1.28	0.0775605	Q99733	146	K	Nucleosome assembly protein 1-like 4 OS=Homo sapiens OX=9606 GN=NAP1L4 PE=1 SV=1	NAP1L4	1	1.98e-41	221.63	2	VVVTEK(1)AAATAEEPDPK	-1.115
Biological Process	GO:0043933	4	protein-containing complex subunit organization	1.28	0.0775605	Q99733	140	K	Nucleosome assembly protein 1-like 4 OS=Homo sapiens OX=9606 GN=NAP1L4 PE=1 SV=1	NAP1L4	1	0.00258685	108.3	2	SK(1)VVVTEK	-1.207
Biological Process	GO:0043933	4	protein-containing complex subunit organization	1.28	0.0775605	O94906	178	K	Pre-mRNA-processing factor 6 OS=Homo sapiens OX=9606 GN=PRPF6 PE=1 SV=1	PRPF6	1	8.12e-09	140.57	2	YEK(1)LTPVPDSFFAK	-0.38419
Biological Process	GO:0043933	4	protein-containing complex subunit organization	1.28	0.0775605	P14174	78	K	Macrophage migration inhibitory factor OS=Homo sapiens OX=9606 GN=MIF PE=1 SV=4	MIF	1	1.6e-08	142.51	2	SYSK(1)LLCGLLAER	0.30585
Biological Process	GO:0043933	4	protein-containing complex subunit organization	1.28	0.0775605	P62266	135	K	40S ribosomal protein S23 OS=Homo sapiens OX=9606 GN=RPS23 PE=1 SV=3	RPS23	1	1.72e-05	90.306	2	VANVSLLALYK(1)GK	-0.5658
Biological Process	GO:0043933	4	protein-containing complex subunit organization	1.28	0.0775605	P62979	48	K	Ubiquitin-40S ribosomal protein S27a OS=Homo sapiens OX=9606 GN=RPS27A PE=1 SV=2	RPS27A	1	1.65e-06	127.93	2	LIFAGK(1)QLEDGR	-2.8314
Biological Process	GO:0043933	4	protein-containing complex subunit organization	1.28	0.0775605	P62266	37	K	40S ribosomal protein S23 OS=Homo sapiens OX=9606 GN=RPS23 PE=1 SV=3	RPS23	1	4.76e-08	111.38	3	AHLGTALK(1)ANPFGGASHAK	0.60383
Biological Process	GO:0043933	4	protein-containing complex subunit organization	1.28	0.0775605	Q15020	958	K	Squamous cell carcinoma antigen recognized by T-cells 3 OS=Homo sapiens OX=9606 GN=SART3 PE=1 SV=1	SART3	1	5.25e-07	136.94	2	MSNADFAK(1)LFLR	2.397
Biological Process	GO:0043933	4	protein-containing complex subunit organization	1.28	0.0775605	P62851	66	K	40S ribosomal protein S25 OS=Homo sapiens OX=9606 GN=RPS25 PE=1 SV=1	RPS25	1	2.96e-09	101.43	2	EVPNYK(1)LITPAVVSER	-3.0284
Biological Process	GO:0043933	4	protein-containing complex subunit organization	1.28	0.0775605	P62851	43	K	40S ribosomal protein S25 OS=Homo sapiens OX=9606 GN=RPS25 PE=1 SV=1	RPS25	1	9.33e-08	138.71	2	DK(1)LNNLVLFDK	-0.23041
Biological Process	GO:0043933	4	protein-containing complex subunit organization	1.28	0.0775605	Q01813	688	K	ATP-dependent 6-phosphofructokinase, platelet type OS=Homo sapiens OX=9606 GN=PFKP PE=1 SV=2	PFKP	1	1.13e-06	192.6	2	NFGTK(1)ISAR	-1.6865
Biological Process	GO:0043933	4	protein-containing complex subunit organization	1.28	0.0775605	O14744	240	K	Protein arginine N-methyltransferase 5 OS=Homo sapiens OX=9606 GN=PRMT5 PE=1 SV=4	PRMT5	1	2.25e-08	154.66	2	AAILPTSIFLTNK(1)K	-5.4535
Biological Process	GO:0043933	4	protein-containing complex subunit organization	1.28	0.0775605	P46777	276	K	60S ribosomal protein L5 OS=Homo sapiens OX=9606 GN=RPL5 PE=1 SV=3	RPL5	1	0.0163663	96.51	2	MSLAQK(1)K	-1.559
Biological Process	GO:0043933	4	protein-containing complex subunit organization	1.28	0.0775605	P83731	135	K	60S ribosomal protein L24 OS=Homo sapiens OX=9606 GN=RPL24 PE=1 SV=1	RPL24	1	0.00327969	69.905	2	APTK(1)AAPK	-0.69788
Biological Process	GO:0043933	4	protein-containing complex subunit organization	1.28	0.0775605	Q15428	76	K	Splicing factor 3A subunit 2 OS=Homo sapiens OX=9606 GN=SF3A2 PE=1 SV=2	SF3A2	1	2.19e-31	184.37	3	LCLTLHNNEGSYLAHTQGK(1)K	1.6456
Biological Process	GO:0043933	4	protein-containing complex subunit organization	1.28	0.0775605	O43670	100	K	BUB3-interacting and GLEBS motif-containing protein ZNF207 OS=Homo sapiens OX=9606 GN=ZNF207 PE=1 SV=1	ZNF207	1	1.33e-15	211.84	2	LLEQK(1)TQESQK	0.67284
Biological Process	GO:0043933	4	protein-containing complex subunit organization	1.28	0.0775605	P62750	7	K	60S ribosomal protein L23a OS=Homo sapiens OX=9606 GN=RPL23A PE=1 SV=1	RPL23A	1	0.00174282	118.06	2	K(1)EAPAPPK	-1.7243
Biological Process	GO:0043933	4	protein-containing complex subunit organization	1.28	0.0775605	P09874	105	K	Poly [ADP-ribose] polymerase 1 OS=Homo sapiens OX=9606 GN=PARP1 PE=1 SV=4	PARP1	1	1.25e-07	167.76	2	GQDGIGSK(1)AEK	0.28202
Biological Process	GO:0097061	5	dendritic spine organization	4.41	0.067954	Q14247	309	K	Src substrate cortactin OS=Homo sapiens OX=9606 GN=CTTN PE=1 SV=2	CTTN	1	0.000139589	137.88	2	GFGGK(1)YGVQK	1.3296
Biological Process	GO:0006807	2	nitrogen compound metabolic process	1.09	0.101725	P53999	35	K	Activated RNA polymerase II transcriptional coactivator p15 OS=Homo sapiens OX=9606 GN=SUB1 PE=1 SV=3	SUB1	1	0.00339273	79.059	2	QVAPEK(1)PVK	-1.8574
Biological Process	GO:0006807	2	nitrogen compound metabolic process	1.09	0.101725	Q13428	732	K	Treacle protein OS=Homo sapiens OX=9606 GN=TCOF1 PE=1 SV=3	TCOF1	1	2.8e-25	162.14	2	AASVPVK(1)GSLGQGTAPVLPGK	-5.1713
Biological Process	GO:0009725	3	response to hormone	1.44	0.129948	P30101	129	K	Protein disulfide-isomerase A3 OS=Homo sapiens OX=9606 GN=PDIA3 PE=1 SV=4	PDIA3	1	0.000256226	85.622	2	TADGIVSHLK(1)K	-3.2404
Biological Process	GO:0009725	3	response to hormone	1.44	0.129948	Q96PK6	600	K	RNA-binding protein 14 OS=Homo sapiens OX=9606 GN=RBM14 PE=1 SV=2	RBM14	1	0.00859816	80.294	2	AVAMSK(1)R	0.39544
Biological Process	GO:0009725	3	response to hormone	1.44	0.129948	P06748	273	K	Nucleophosmin OS=Homo sapiens OX=9606 GN=NPM1 PE=1 SV=2	NPM1	1	9.4063e-05	142.36	2	FINYVK(1)NCFR	-0.37822
Biological Process	GO:0009725	3	response to hormone	1.44	0.129948	P06748	257	K	Nucleophosmin OS=Homo sapiens OX=9606 GN=NPM1 PE=1 SV=2	NPM1	1	7.49e-25	183.08	2	MQASIEK(1)GGSLPK	1.7786
Biological Process	GO:0009725	3	response to hormone	1.44	0.129948	P06748	250	K	Nucleophosmin OS=Homo sapiens OX=9606 GN=NPM1 PE=1 SV=2	NPM1	1	5.05e-06	150.53	2	AK(1)MQASIEK	-0.23541
Biological Process	GO:0009725	3	response to hormone	1.44	0.129948	P62826	71	K	GTP-binding nuclear protein Ran OS=Homo sapiens OX=9606 GN=RAN PE=1 SV=3	RAN	1	8.64e-59	301.74	2	FNVWDTAGQEK(1)FGGLR	-0.53054
Biological Process	GO:0009725	3	response to hormone	1.44	0.129948	P11142	187	K	Heat shock cognate 71 kDa protein OS=Homo sapiens OX=9606 GN=HSPA8 PE=1 SV=1	HSPA8	1	2.67e-15	125.14	2	IINEPTAAAIAYGLDK(1)K	-0.0025093
Biological Process	GO:0009725	3	response to hormone	1.44	0.129948	Q00839	21	K	Heterogeneous nuclear ribonucleoprotein U OS=Homo sapiens OX=9606 GN=HNRNPU PE=1 SV=6	HNRNPU	1	0.000283268	143.39	2	VSELKEELK(1)K	-0.063077
Biological Process	GO:0009725	3	response to hormone	1.44	0.129948	Q00839	352	K	Heterogeneous nuclear ribonucleoprotein U OS=Homo sapiens OX=9606 GN=HNRNPU PE=1 SV=6	HNRNPU	1	3.5e-08	128.57	3	HLYTK(1)DIDIHEVR	-2.0167
Biological Process	GO:0009725	3	response to hormone	1.44	0.129948	P04792	198	K	Heat shock protein beta-1 OS=Homo sapiens OX=9606 GN=HSPB1 PE=1 SV=2	HSPB1	1	8.51e-35	230.5	2	AQLGGPEAAK(1)SDETAAK	-1.8469
Biological Process	GO:0009725	3	response to hormone	1.44	0.129948	P14174	78	K	Macrophage migration inhibitory factor OS=Homo sapiens OX=9606 GN=MIF PE=1 SV=4	MIF	1	1.6e-08	142.51	2	SYSK(1)LLCGLLAER	0.30585
Biological Process	GO:0009725	3	response to hormone	1.44	0.129948	Q13247	101	K	Serine/arginine-rich splicing factor 6 OS=Homo sapiens OX=9606 GN=SRSF6 PE=1 SV=2	SRSF6	1	0.00360304	78.178	2	DK(1)YGPPVR	-0.55325
Biological Process	GO:0009725	3	response to hormone	1.44	0.129948	P09874	105	K	Poly [ADP-ribose] polymerase 1 OS=Homo sapiens OX=9606 GN=PARP1 PE=1 SV=4	PARP1	1	1.25e-07	167.76	2	GQDGIGSK(1)AEK	0.28202
Biological Process	GO:0031324	5	negative regulation of cellular metabolic process	1.2	0.12961	Q86YP4	585	K	Transcriptional repressor p66-alpha OS=Homo sapiens OX=9606 GN=GATAD2A PE=1 SV=1	GATAD2A	1	6.03e-05	101.52	3	K(1)TPLSTGGTLAFVSPSLAVHK	3.8598
Biological Process	GO:0031324	5	negative regulation of cellular metabolic process	1.2	0.12961	Q86YP4	499	K	Transcriptional repressor p66-alpha OS=Homo sapiens OX=9606 GN=GATAD2A PE=1 SV=1	GATAD2A	1	2.81e-05	110.44	2	AEPTAAPHPVLK(1)QVIK	-6.8751
Biological Process	GO:0031324	5	negative regulation of cellular metabolic process	1.2	0.12961	Q9NYF8	842	K	Bcl-2-associated transcription factor 1 OS=Homo sapiens OX=9606 GN=BCLAF1 PE=1 SV=2	BCLAF1	1	1.34e-24	192.14	2	EEEWDPEYTPK(1)SK	-2.3397
Biological Process	GO:0031324	5	negative regulation of cellular metabolic process	1.2	0.12961	Q14839	1206	K	Chromodomain-helicase-DNA-binding protein 4 OS=Homo sapiens OX=9606 GN=CHD4 PE=1 SV=2	CHD4	1	2.41e-16	162.21	2	PGLGSK(1)TGSMSK	1.0046
Biological Process	GO:0031324	5	negative regulation of cellular metabolic process	1.2	0.12961	P27348	9	K	14-3-3 protein theta OS=Homo sapiens OX=9606 GN=YWHAQ PE=1 SV=1	YWHAQ	1	0.00820547	66.087	2	TELIQK(1)AK	-2.4283
Biological Process	GO:0031324	5	negative regulation of cellular metabolic process	1.2	0.12961	P06748	273	K	Nucleophosmin OS=Homo sapiens OX=9606 GN=NPM1 PE=1 SV=2	NPM1	1	9.4063e-05	142.36	2	FINYVK(1)NCFR	-0.37822
Biological Process	GO:0031324	5	negative regulation of cellular metabolic process	1.2	0.12961	P06748	257	K	Nucleophosmin OS=Homo sapiens OX=9606 GN=NPM1 PE=1 SV=2	NPM1	1	7.49e-25	183.08	2	MQASIEK(1)GGSLPK	1.7786
Biological Process	GO:0031324	5	negative regulation of cellular metabolic process	1.2	0.12961	P06748	250	K	Nucleophosmin OS=Homo sapiens OX=9606 GN=NPM1 PE=1 SV=2	NPM1	1	5.05e-06	150.53	2	AK(1)MQASIEK	-0.23541
Biological Process	GO:0009725	3	response to hormone	1.44	0.129948	P62753	79	K	40S ribosomal protein S6 OS=Homo sapiens OX=9606 GN=RPS6 PE=1 SV=1	RPS6	1	1.34e-10	135.63	3	LLLSK(1)GHSCYRPR	-1.4993
Biological Process	GO:0009725	3	response to hormone	1.44	0.129948	Q9Y2W1	876	K	Thyroid hormone receptor-associated protein 3 OS=Homo sapiens OX=9606 GN=THRAP3 PE=1 SV=2	THRAP3	1	1.34e-24	192.14	3	NREEEWDPEYTPK(1)SK	1.7016
Biological Process	GO:0009725	3	response to hormone	1.44	0.129948	Q9Y2W1	455	K	Thyroid hormone receptor-associated protein 3 OS=Homo sapiens OX=9606 GN=THRAP3 PE=1 SV=2	THRAP3	1	4.84e-06	162.59	2	FMSK(1)VIGANK	1.6564
Biological Process	GO:0009725	3	response to hormone	1.44	0.129948	P09429	12	K	High mobility group protein B1 OS=Homo sapiens OX=9606 GN=HMGB1 PE=1 SV=3	HMGB1	1	1.79e-33	219.16	2	GK(1)MSSYAFFVQTCR	-1.3153
Biological Process	GO:0070372	7	regulation of ERK1 and ERK2 cascade	2.01	0.131497	P35579	1445	K	Myosin-9 OS=Homo sapiens OX=9606 GN=MYH9 PE=1 SV=4	MYH9	1	0.000334539	99.34	2	K(1)FDQLLAEEK	1.7365
Biological Process	GO:0070372	7	regulation of ERK1 and ERK2 cascade	2.01	0.131497	P09429	157	K	High mobility group protein B1 OS=Homo sapiens OX=9606 GN=HMGB1 PE=1 SV=3	HMGB1	1	0.000173885	126.82	2	YEK(1)DIAAYR	0.40001
Biological Process	GO:0070372	7	regulation of ERK1 and ERK2 cascade	2.01	0.131497	P09429	12	K	High mobility group protein B1 OS=Homo sapiens OX=9606 GN=HMGB1 PE=1 SV=3	HMGB1	1	1.79e-33	219.16	2	GK(1)MSSYAFFVQTCR	-1.3153
Biological Process	GO:0070372	7	regulation of ERK1 and ERK2 cascade	2.01	0.131497	P14174	78	K	Macrophage migration inhibitory factor OS=Homo sapiens OX=9606 GN=MIF PE=1 SV=4	MIF	1	1.6e-08	142.51	2	SYSK(1)LLCGLLAER	0.30585
Biological Process	GO:0070372	7	regulation of ERK1 and ERK2 cascade	2.01	0.131497	O14744	240	K	Protein arginine N-methyltransferase 5 OS=Homo sapiens OX=9606 GN=PRMT5 PE=1 SV=4	PRMT5	1	2.25e-08	154.66	2	AAILPTSIFLTNK(1)K	-5.4535
Biological Process	GO:2000573	7	positive regulation of DNA biosynthetic process	2.01	0.131497	P07900	69	K	Heat shock protein HSP 90-alpha OS=Homo sapiens OX=9606 GN=HSP90AA1 PE=1 SV=5	HSP90AA1	1	3.56e-11	115.04	2	YESLTDPSK(1)LDSGK	1.4646
Biological Process	GO:2000573	7	positive regulation of DNA biosynthetic process	2.01	0.131497	P07900	615	K	Heat shock protein HSP 90-alpha OS=Homo sapiens OX=9606 GN=HSP90AA1 PE=1 SV=5	HSP90AA1	1	0.00114129	131.3	2	IMK(1)AQALR	-2.0603
Biological Process	GO:2000573	7	positive regulation of DNA biosynthetic process	2.01	0.131497	P07900	283	K	Heat shock protein HSP 90-alpha OS=Homo sapiens OX=9606 GN=HSP90AA1 PE=1 SV=5	HSP90AA1	1	1.51e-30	241.63	2	EK(1)YIDQEELNK	-0.79727
Biological Process	GO:2000573	7	positive regulation of DNA biosynthetic process	2.01	0.131497	Q13838	334	K	Spliceosome RNA helicase DDX39B OS=Homo sapiens OX=9606 GN=DDX39B PE=1 SV=1	DDX39B	1	0.000280225	96.311	2	YQQFK(1)DFQR	-2.8381
Biological Process	GO:2000573	7	positive regulation of DNA biosynthetic process	2.01	0.131497	O60832	443	K	H/ACA ribonucleoprotein complex subunit DKC1 OS=Homo sapiens OX=9606 GN=DKC1 PE=1 SV=3	DKC1	1	7.58e-05	84.999	2	APQVVAEAAK(1)TAK	2.3129
Biological Process	GO:0031324	5	negative regulation of cellular metabolic process	1.2	0.12961	Q29RF7	1315	K	Sister chromatid cohesion protein PDS5 homolog A OS=Homo sapiens OX=9606 GN=PDS5A PE=1 SV=1	PDS5A	1	6.11e-31	195.98	2	AAVGQESPGGLEAGNAK(1)APK	0.31
Biological Process	GO:2000573	7	positive regulation of DNA biosynthetic process	2.01	0.131497	O60832	11	K	H/ACA ribonucleoprotein complex subunit DKC1 OS=Homo sapiens OX=9606 GN=DKC1 PE=1 SV=3	DKC1	1	0.00012707	81.163	2	ADAEVIILPK(1)K	-1.5769
Biological Process	GO:2000573	7	positive regulation of DNA biosynthetic process	2.01	0.131497	P06748	257	K	Nucleophosmin OS=Homo sapiens OX=9606 GN=NPM1 PE=1 SV=2	NPM1	1	7.49e-25	183.08	2	MQASIEK(1)GGSLPK	1.7786
Biological Process	GO:2000573	7	positive regulation of DNA biosynthetic process	2.01	0.131497	P06748	250	K	Nucleophosmin OS=Homo sapiens OX=9606 GN=NPM1 PE=1 SV=2	NPM1	1	5.05e-06	150.53	2	AK(1)MQASIEK	-0.23541
Biological Process	GO:1901342	5	regulation of vasculature development	2.01	0.131497	P78347	219	K	General transcription factor II-I OS=Homo sapiens OX=9606 GN=GTF2I PE=1 SV=2	GTF2I	1	2.69e-12	136.06	2	SILSPGGSCGPIK(1)VK	0.93453
Biological Process	GO:1901342	5	regulation of vasculature development	2.01	0.131497	P09429	157	K	High mobility group protein B1 OS=Homo sapiens OX=9606 GN=HMGB1 PE=1 SV=3	HMGB1	1	0.000173885	126.82	2	YEK(1)DIAAYR	0.40001
Biological Process	GO:1901342	5	regulation of vasculature development	2.01	0.131497	P09429	12	K	High mobility group protein B1 OS=Homo sapiens OX=9606 GN=HMGB1 PE=1 SV=3	HMGB1	1	1.79e-33	219.16	2	GK(1)MSSYAFFVQTCR	-1.3153
Biological Process	GO:1901342	5	regulation of vasculature development	2.01	0.131497	P04792	198	K	Heat shock protein beta-1 OS=Homo sapiens OX=9606 GN=HSPB1 PE=1 SV=2	HSPB1	1	8.51e-35	230.5	2	AQLGGPEAAK(1)SDETAAK	-1.8469
Biological Process	GO:1901342	5	regulation of vasculature development	2.01	0.131497	P00558	131	K	Phosphoglycerate kinase 1 OS=Homo sapiens OX=9606 GN=PGK1 PE=1 SV=3	PGK1	1	3.71e-05	112.8	2	FHVEEEGK(1)GK	0.5502
Biological Process	GO:0009725	3	response to hormone	1.44	0.129948	P07355	49	K	Annexin A2 OS=Homo sapiens OX=9606 GN=ANXA2 PE=1 SV=2	ANXA2	1	1.44e-47	252.02	2	TK(1)GVDEVTIVNILTNR	0.50183
Biological Process	GO:0009725	3	response to hormone	1.44	0.129948	P13639	439	K	Elongation factor 2 OS=Homo sapiens OX=9606 GN=EEF2 PE=1 SV=4	EEF2	1	0.000558717	81.335	2	K(1)EDLYLKPIQR	-1.2539
Biological Process	GO:0009725	3	response to hormone	1.44	0.129948	P09429	157	K	High mobility group protein B1 OS=Homo sapiens OX=9606 GN=HMGB1 PE=1 SV=3	HMGB1	1	0.000173885	126.82	2	YEK(1)DIAAYR	0.40001
Biological Process	GO:2000573	7	positive regulation of DNA biosynthetic process	2.01	0.131497	P06748	273	K	Nucleophosmin OS=Homo sapiens OX=9606 GN=NPM1 PE=1 SV=2	NPM1	1	9.4063e-05	142.36	2	FINYVK(1)NCFR	-0.37822
Biological Process	GO:0051851	4	modulation by host of symbiont process	2.01	0.131497	P11142	187	K	Heat shock cognate 71 kDa protein OS=Homo sapiens OX=9606 GN=HSPA8 PE=1 SV=1	HSPA8	1	2.67e-15	125.14	2	IINEPTAAAIAYGLDK(1)K	-0.0025093
Biological Process	GO:0031324	5	negative regulation of cellular metabolic process	1.2	0.12961	Q96T37	762	K	RNA-binding protein 15 OS=Homo sapiens OX=9606 GN=RBM15 PE=1 SV=2	RBM15	1	9.13e-25	165.72	2	SDGSAPSTSTASSK(1)LK	-2.6026
Biological Process	GO:0031324	5	negative regulation of cellular metabolic process	1.2	0.12961	Q9NY61	58	K	Protein AATF OS=Homo sapiens OX=9606 GN=AATF PE=1 SV=1	AATF	1	2.34e-09	117.21	2	K(1)LASASLLDTDKR	1.1972
Biological Process	GO:0031324	5	negative regulation of cellular metabolic process	1.2	0.12961	O60832	443	K	H/ACA ribonucleoprotein complex subunit DKC1 OS=Homo sapiens OX=9606 GN=DKC1 PE=1 SV=3	DKC1	1	7.58e-05	84.999	2	APQVVAEAAK(1)TAK	2.3129
Biological Process	GO:0031324	5	negative regulation of cellular metabolic process	1.2	0.12961	O60832	11	K	H/ACA ribonucleoprotein complex subunit DKC1 OS=Homo sapiens OX=9606 GN=DKC1 PE=1 SV=3	DKC1	1	0.00012707	81.163	2	ADAEVIILPK(1)K	-1.5769
Biological Process	GO:0031324	5	negative regulation of cellular metabolic process	1.2	0.12961	Q9Y618	1578	K	Nuclear receptor corepressor 2 OS=Homo sapiens OX=9606 GN=NCOR2 PE=1 SV=3	NCOR2	1	2.6e-36	218.58	2	LQEGSLSSSK(1)ASQDR	-1.6294
Biological Process	GO:0031324	5	negative regulation of cellular metabolic process	1.2	0.12961	Q9Y618	1509	K	Nuclear receptor corepressor 2 OS=Homo sapiens OX=9606 GN=NCOR2 PE=1 SV=3	NCOR2	1	0.00015297	97.277	2	ACYEESLK(1)SR	0.67156
Biological Process	GO:0031324	5	negative regulation of cellular metabolic process	1.2	0.12961	Q9Y570	30	K	Protein phosphatase methylesterase 1 OS=Homo sapiens OX=9606 GN=PPME1 PE=1 SV=3	PPME1	1	3.85e-31	198.04	3	LPSRPPLPGSGGSQSGAK(1)MR	0.293
Biological Process	GO:0031324	5	negative regulation of cellular metabolic process	1.2	0.12961	Q15233	243	K	Non-POU domain-containing octamer-binding protein OS=Homo sapiens OX=9606 GN=NONO PE=1 SV=4	NONO	1	9.36e-15	159.46	2	LVIK(1)NQQFHK	0.26508
Biological Process	GO:0031324	5	negative regulation of cellular metabolic process	1.2	0.12961	Q9ULU4	508	K	Protein kinase C-binding protein 1 OS=Homo sapiens OX=9606 GN=ZMYND8 PE=1 SV=2	ZMYND8	1	4.88e-16	120.75	2	TDK(1)TSTTGSILNLNLDR	-4.8047
Biological Process	GO:0031324	5	negative regulation of cellular metabolic process	1.2	0.12961	Q92766	640	K	Ras-responsive element-binding protein 1 OS=Homo sapiens OX=9606 GN=RREB1 PE=1 SV=3	RREB1	1	0.0132484	72.355	2	K(1)VLYPCR	1.9968
Biological Process	GO:0031324	5	negative regulation of cellular metabolic process	1.2	0.12961	P62979	48	K	Ubiquitin-40S ribosomal protein S27a OS=Homo sapiens OX=9606 GN=RPS27A PE=1 SV=2	RPS27A	1	1.65e-06	127.93	2	LIFAGK(1)QLEDGR	-2.8314
Biological Process	GO:0031324	5	negative regulation of cellular metabolic process	1.2	0.12961	Q96PZ0	34	K	Pseudouridylate synthase 7 homolog OS=Homo sapiens OX=9606 GN=PUS7 PE=1 SV=2	PUS7	1	0.000254234	76.572	2	QK(1)LSECSLTK	-1.4292
Biological Process	GO:0031324	5	negative regulation of cellular metabolic process	1.2	0.12961	P04792	198	K	Heat shock protein beta-1 OS=Homo sapiens OX=9606 GN=HSPB1 PE=1 SV=2	HSPB1	1	8.51e-35	230.5	2	AQLGGPEAAK(1)SDETAAK	-1.8469
Biological Process	GO:0031324	5	negative regulation of cellular metabolic process	1.2	0.12961	P12956	553	K	X-ray repair cross-complementing protein 6 OS=Homo sapiens OX=9606 GN=XRCC6 PE=1 SV=2	XRCC6	1	4.55e-27	278.37	3	KHDNEGSGSK(1)RPK	1.6796
Biological Process	GO:0031324	5	negative regulation of cellular metabolic process	1.2	0.12961	P51610	813	K	Host cell factor 1 OS=Homo sapiens OX=9606 GN=HCFC1 PE=1 SV=2	HCFC1	1	6.93e-35	215.61	2	VMTSGTGAPAK(1)IITAVPK	-0.0024378
Biological Process	GO:0031324	5	negative regulation of cellular metabolic process	1.2	0.12961	P51610	836	K	Host cell factor 1 OS=Homo sapiens OX=9606 GN=HCFC1 PE=1 SV=2	HCFC1	1	1.52e-19	147.94	3	IATGHGQQGVTQVVLK(1)GAPGQPGTILR	1.8564
Biological Process	GO:0031324	5	negative regulation of cellular metabolic process	1.2	0.12961	P07355	49	K	Annexin A2 OS=Homo sapiens OX=9606 GN=ANXA2 PE=1 SV=2	ANXA2	1	1.44e-47	252.02	2	TK(1)GVDEVTIVNILTNR	0.50183
Biological Process	GO:0031324	5	negative regulation of cellular metabolic process	1.2	0.12961	P25685	159	K	DnaJ homolog subfamily B member 1 OS=Homo sapiens OX=9606 GN=DNAJB1 PE=1 SV=4	DNAJB1	1	0.0021786	85.821	2	K(1)QDPPVTHDLR	-6.4366
Biological Process	GO:0031324	5	negative regulation of cellular metabolic process	1.2	0.12961	Q13177	62	K	Serine/threonine-protein kinase PAK 2 OS=Homo sapiens OX=9606 GN=PAK2 PE=1 SV=3	PAK2	1	1.23e-13	150.21	2	IISIFSGTEK(1)GSK	0.317
Biological Process	GO:0031324	5	negative regulation of cellular metabolic process	1.2	0.12961	Q92598	471	K	Heat shock protein 105 kDa OS=Homo sapiens OX=9606 GN=HSPH1 PE=1 SV=1	HSPH1	1	1.12e-14	156.14	2	FVVQNVSAQK(1)DGEK	1.2272
Biological Process	GO:0031324	5	negative regulation of cellular metabolic process	1.2	0.12961	P06733	89	K	Alpha-enolase OS=Homo sapiens OX=9606 GN=ENO1 PE=1 SV=2	ENO1	1	1.82e-05	113.46	2	LNVTEQEK(1)IDK	-1.929
Biological Process	GO:0031324	5	negative regulation of cellular metabolic process	1.2	0.12961	P23246	211	K	Splicing factor, proline- and glutamine-rich OS=Homo sapiens OX=9606 GN=SFPQ PE=1 SV=2	SFPQ	1	0.00733632	67.464	2	GGK(1)MPGGPK	2.2228
Biological Process	GO:0031324	5	negative regulation of cellular metabolic process	1.2	0.12961	P23246	703	K	Splicing factor, proline- and glutamine-rich OS=Homo sapiens OX=9606 GN=SFPQ PE=1 SV=2	SFPQ	1	2e-14	207.67	2	GREEYEGPNK(1)K	1.6302
Biological Process	GO:0031324	5	negative regulation of cellular metabolic process	1.2	0.12961	P31947	11	K	14-3-3 protein sigma OS=Homo sapiens OX=9606 GN=SFN PE=1 SV=1	SFN	1	0.00025008	109.88	2	AK(1)LAEQAER	2.0836
Biological Process	GO:0031324	5	negative regulation of cellular metabolic process	1.2	0.12961	P46777	276	K	60S ribosomal protein L5 OS=Homo sapiens OX=9606 GN=RPL5 PE=1 SV=3	RPL5	1	0.0163663	96.51	2	MSLAQK(1)K	-1.559
Biological Process	GO:0031324	5	negative regulation of cellular metabolic process	1.2	0.12961	O14744	240	K	Protein arginine N-methyltransferase 5 OS=Homo sapiens OX=9606 GN=PRMT5 PE=1 SV=4	PRMT5	1	2.25e-08	154.66	2	AAILPTSIFLTNK(1)K	-5.4535
Biological Process	GO:0031324	5	negative regulation of cellular metabolic process	1.2	0.12961	P09874	105	K	Poly [ADP-ribose] polymerase 1 OS=Homo sapiens OX=9606 GN=PARP1 PE=1 SV=4	PARP1	1	1.25e-07	167.76	2	GQDGIGSK(1)AEK	0.28202
Biological Process	GO:0031324	5	negative regulation of cellular metabolic process	1.2	0.12961	Q6PJT7	307	K	Zinc finger CCCH domain-containing protein 14 OS=Homo sapiens OX=9606 GN=ZC3H14 PE=1 SV=1	ZC3H14	1	4.75e-14	124.62	3	K(1)FNHDGEEEEEDDDYGSR	3.7766
Biological Process	GO:0031324	5	negative regulation of cellular metabolic process	1.2	0.12961	Q04637	524	K	Eukaryotic translation initiation factor 4 gamma 1 OS=Homo sapiens OX=9606 GN=EIF4G1 PE=1 SV=4	EIF4G1	1	9.06e-07	128.57	2	K(1)EAVGDLLDAFK	-1.2162
Biological Process	GO:0031324	5	negative regulation of cellular metabolic process	1.2	0.12961	Q9Y232	147	K	Chromodomain Y-like protein OS=Homo sapiens OX=9606 GN=CDYL PE=1 SV=2	CDYL	1	4.89e-11	156.14	2	STNSNFSK(1)TSPK	1.545
Biological Process	GO:0031324	5	negative regulation of cellular metabolic process	1.2	0.12961	Q9Y232	172	K	Chromodomain Y-like protein OS=Homo sapiens OX=9606 GN=CDYL PE=1 SV=2	CDYL	1	7.25e-16	181.87	2	NSQLFAASQK(1)FR	-0.24781
Biological Process	GO:0031324	5	negative regulation of cellular metabolic process	1.2	0.12961	Q13247	101	K	Serine/arginine-rich splicing factor 6 OS=Homo sapiens OX=9606 GN=SRSF6 PE=1 SV=2	SRSF6	1	0.00360304	78.178	2	DK(1)YGPPVR	-0.55325
Biological Process	GO:0031324	5	negative regulation of cellular metabolic process	1.2	0.12961	P09429	157	K	High mobility group protein B1 OS=Homo sapiens OX=9606 GN=HMGB1 PE=1 SV=3	HMGB1	1	0.000173885	126.82	2	YEK(1)DIAAYR	0.40001
Biological Process	GO:0031324	5	negative regulation of cellular metabolic process	1.2	0.12961	P09429	12	K	High mobility group protein B1 OS=Homo sapiens OX=9606 GN=HMGB1 PE=1 SV=3	HMGB1	1	1.79e-33	219.16	2	GK(1)MSSYAFFVQTCR	-1.3153
Biological Process	GO:0031324	5	negative regulation of cellular metabolic process	1.2	0.12961	Q9BZE4	29	K	Nucleolar GTP-binding protein 1 OS=Homo sapiens OX=9606 GN=GTPBP4 PE=1 SV=3	GTPBP4	1	0.00917067	72.038	2	K(1)TPTVIHK	-0.14992
Biological Process	GO:0031324	5	negative regulation of cellular metabolic process	1.2	0.12961	P19338	577	K	Nucleolin OS=Homo sapiens OX=9606 GN=NCL PE=1 SV=3	NCL	1	7e-34	207.06	2	TLFVK(1)GLSEDTTEETLK	0.061672
Biological Process	GO:0031324	5	negative regulation of cellular metabolic process	1.2	0.12961	P19338	467	K	Nucleolin OS=Homo sapiens OX=9606 GN=NCL PE=1 SV=3	NCL	1	3.08e-75	258.79	2	SISLYYTGEK(1)GQNQDYR	-3.5887
Biological Process	GO:0031324	5	negative regulation of cellular metabolic process	1.2	0.12961	P51858	39	K	Hepatoma-derived growth factor OS=Homo sapiens OX=9606 GN=HDGF PE=1 SV=1	HDGF	1	1.02e-22	215.93	2	IDEMPEAAVK(1)STANK	-0.32449
Biological Process	GO:0031324	5	negative regulation of cellular metabolic process	1.2	0.12961	P19338	71	K	Nucleolin OS=Homo sapiens OX=9606 GN=NCL PE=1 SV=3	NCL	1	0.000379087	114.64	2	K(1)VAVATPAK	0.14727
Biological Process	GO:0031324	5	negative regulation of cellular metabolic process	1.2	0.12961	P19338	132	K	Nucleolin OS=Homo sapiens OX=9606 GN=NCL PE=1 SV=3	NCL	1	0.00144007	126.82	2	GAAIPAK(1)GAK	0.94164
Biological Process	GO:0031324	5	negative regulation of cellular metabolic process	1.2	0.12961	P19338	223	K	Nucleolin OS=Homo sapiens OX=9606 GN=NCL PE=1 SV=3	NCL	1	0.0024617	101.41	2	AAK(1)VVPVK	-3.2018
Biological Process	GO:0031324	5	negative regulation of cellular metabolic process	1.2	0.12961	O75367	134	K	Core histone macro-H2A.1 OS=Homo sapiens OX=9606 GN=MACROH2A1 PE=1 SV=4	MACROH2A1	1	1.99e-05	111.61	2	LEAIITPPPAK(1)K	0.10317
Biological Process	GO:0031324	5	negative regulation of cellular metabolic process	1.2	0.12961	P62937	28	K	Peptidyl-prolyl cis-trans isomerase A OS=Homo sapiens OX=9606 GN=PPIA PE=1 SV=2	PPIA	1	2.86e-07	138.23	2	VSFELFADK(1)VPK	0.84126
Biological Process	GO:0031324	5	negative regulation of cellular metabolic process	1.2	0.12961	P62937	125	K	Peptidyl-prolyl cis-trans isomerase A OS=Homo sapiens OX=9606 GN=PPIA PE=1 SV=2	PPIA	1	4.61e-07	117.45	2	TEWLDGK(1)HVVFGK	-2.4749
Biological Process	GO:0031324	5	negative regulation of cellular metabolic process	1.2	0.12961	P62937	82	K	Peptidyl-prolyl cis-trans isomerase A OS=Homo sapiens OX=9606 GN=PPIA PE=1 SV=2	PPIA	1	1.07e-12	146.58	2	SIYGEK(1)FEDENFILK	-0.59203
Biological Process	GO:0031324	5	negative regulation of cellular metabolic process	1.2	0.12961	P62937	49	K	Peptidyl-prolyl cis-trans isomerase A OS=Homo sapiens OX=9606 GN=PPIA PE=1 SV=2	PPIA	1	0.000382284	92.732	2	GFGYK(1)GSCFHR	-1.5134
Biological Process	GO:0031324	5	negative regulation of cellular metabolic process	1.2	0.12961	Q9P2J5	970	K	Leucine--tRNA ligase, cytoplasmic OS=Homo sapiens OX=9606 GN=LARS1 PE=1 SV=2	LARS1	1	1.35e-34	195.98	2	LPDNK(1)VIASELGSMPELK	-1.3079
Biological Process	GO:0031324	5	negative regulation of cellular metabolic process	1.2	0.12961	P11142	187	K	Heat shock cognate 71 kDa protein OS=Homo sapiens OX=9606 GN=HSPA8 PE=1 SV=1	HSPA8	1	2.67e-15	125.14	2	IINEPTAAAIAYGLDK(1)K	-0.0025093
Biological Process	GO:0031324	5	negative regulation of cellular metabolic process	1.2	0.12961	P14174	78	K	Macrophage migration inhibitory factor OS=Homo sapiens OX=9606 GN=MIF PE=1 SV=4	MIF	1	1.6e-08	142.51	2	SYSK(1)LLCGLLAER	0.30585
Biological Process	GO:0031324	5	negative regulation of cellular metabolic process	1.2	0.12961	P19338	477	K	Nucleolin OS=Homo sapiens OX=9606 GN=NCL PE=1 SV=3	NCL	1	2.16e-22	208.03	2	GGK(1)NSTWSGESK	1.2241
Biological Process	GO:0051851	4	modulation by host of symbiont process	2.01	0.131497	P07355	49	K	Annexin A2 OS=Homo sapiens OX=9606 GN=ANXA2 PE=1 SV=2	ANXA2	1	1.44e-47	252.02	2	TK(1)GVDEVTIVNILTNR	0.50183
Biological Process	GO:0051851	4	modulation by host of symbiont process	2.01	0.131497	P23528	22	K	Cofilin-1 OS=Homo sapiens OX=9606 GN=CFL1 PE=1 SV=3	CFL1	1	2.27e-09	142.56	2	K(1)SSTPEEVK	1.3492
Biological Process	GO:0051851	4	modulation by host of symbiont process	2.01	0.131497	P23528	92	K	Cofilin-1 OS=Homo sapiens OX=9606 GN=CFL1 PE=1 SV=3	CFL1	1	3.07e-08	145.95	2	YALYDATYETK(1)ESK	2.8321
Biological Process	GO:0008219	2	cell death	1.51	0.13775	Q9NYF8	842	K	Bcl-2-associated transcription factor 1 OS=Homo sapiens OX=9606 GN=BCLAF1 PE=1 SV=2	BCLAF1	1	1.34e-24	192.14	2	EEEWDPEYTPK(1)SK	-2.3397
Biological Process	GO:0008219	2	cell death	1.51	0.13775	P04406	194	K	Glyceraldehyde-3-phosphate dehydrogenase OS=Homo sapiens OX=9606 GN=GAPDH PE=1 SV=3	GAPDH	1	4.9e-07	154.81	2	TVDGPSGK(1)LWR	-0.38226
Biological Process	GO:0008219	2	cell death	1.51	0.13775	P04406	215	K	Glyceraldehyde-3-phosphate dehydrogenase OS=Homo sapiens OX=9606 GN=GAPDH PE=1 SV=3	GAPDH	1	1.41e-24	178.03	2	GALQNIIPASTGAAK(1)AVGK	-0.43727
Biological Process	GO:0008219	2	cell death	1.51	0.13775	P62753	79	K	40S ribosomal protein S6 OS=Homo sapiens OX=9606 GN=RPS6 PE=1 SV=1	RPS6	1	1.34e-10	135.63	3	LLLSK(1)GHSCYRPR	-1.4993
Biological Process	GO:0008219	2	cell death	1.51	0.13775	P07900	69	K	Heat shock protein HSP 90-alpha OS=Homo sapiens OX=9606 GN=HSP90AA1 PE=1 SV=5	HSP90AA1	1	3.56e-11	115.04	2	YESLTDPSK(1)LDSGK	1.4646
Biological Process	GO:0008219	2	cell death	1.51	0.13775	P07900	615	K	Heat shock protein HSP 90-alpha OS=Homo sapiens OX=9606 GN=HSP90AA1 PE=1 SV=5	HSP90AA1	1	0.00114129	131.3	2	IMK(1)AQALR	-2.0603
Biological Process	GO:0008219	2	cell death	1.51	0.13775	P07900	283	K	Heat shock protein HSP 90-alpha OS=Homo sapiens OX=9606 GN=HSP90AA1 PE=1 SV=5	HSP90AA1	1	1.51e-30	241.63	2	EK(1)YIDQEELNK	-0.79727
Biological Process	GO:0008219	2	cell death	1.51	0.13775	P49773	21	K	Histidine triad nucleotide-binding protein 1 OS=Homo sapiens OX=9606 GN=HINT1 PE=1 SV=2	HINT1	1	2.8e-06	101.82	2	PGGDTIFGK(1)IIR	-0.58359
Biological Process	GO:0008219	2	cell death	1.51	0.13775	P05783	317	K	Keratin, type I cytoskeletal 18 OS=Homo sapiens OX=9606 GN=KRT18 PE=1 SV=2	KRT18	1	4.49e-06	116.13	2	NLK(1)ASLENSLR	-4.9828
Biological Process	GO:0008219	2	cell death	1.51	0.13775	P05783	187	K	Keratin, type I cytoskeletal 18 OS=Homo sapiens OX=9606 GN=KRT18 PE=1 SV=2	KRT18	1	0.000200531	126.29	2	K(1)VIDDTNITR	2.0975
Biological Process	GO:0008219	2	cell death	1.51	0.13775	P05783	417	K	Keratin, type I cytoskeletal 18 OS=Homo sapiens OX=9606 GN=KRT18 PE=1 SV=2	KRT18	1	2.32e-43	285.28	3	RIVDGK(1)VVSETNDTK	2.4161
Biological Process	GO:0008219	2	cell death	1.51	0.13775	P09874	105	K	Poly [ADP-ribose] polymerase 1 OS=Homo sapiens OX=9606 GN=PARP1 PE=1 SV=4	PARP1	1	1.25e-07	167.76	2	GQDGIGSK(1)AEK	0.28202
Biological Process	GO:0016072	7	rRNA metabolic process	1.51	0.13775	Q13428	155	K	Treacle protein OS=Homo sapiens OX=9606 GN=TCOF1 PE=1 SV=3	TCOF1	1	0.000136176	101.45	2	TVANLLSGK(1)SPR	2.8052
Biological Process	GO:0016072	7	rRNA metabolic process	1.51	0.13775	Q13428	820	K	Treacle protein OS=Homo sapiens OX=9606 GN=TCOF1 PE=1 SV=3	TCOF1	1	4.33e-06	125.5	2	VVTAAAQAK(1)QR	-1.8821
Biological Process	GO:0016072	7	rRNA metabolic process	1.51	0.13775	Q13428	811	K	Treacle protein OS=Homo sapiens OX=9606 GN=TCOF1 PE=1 SV=3	TCOF1	1	1.52e-12	142.08	2	GTISAPGK(1)VVTAAAQAK	-2.7233
Biological Process	GO:0016072	7	rRNA metabolic process	1.51	0.13775	Q13428	732	K	Treacle protein OS=Homo sapiens OX=9606 GN=TCOF1 PE=1 SV=3	TCOF1	1	2.8e-25	162.14	2	AASVPVK(1)GSLGQGTAPVLPGK	-5.1713
Biological Process	GO:0016072	7	rRNA metabolic process	1.51	0.13775	Q13428	313	K	Treacle protein OS=Homo sapiens OX=9606 GN=TCOF1 PE=1 SV=3	TCOF1	1	0.00101687	78.043	2	GTPGK(1)GATPAPPGK	0.22883
Biological Process	GO:0016072	7	rRNA metabolic process	1.51	0.13775	P62241	37	K	40S ribosomal protein S8 OS=Homo sapiens OX=9606 GN=RPS8 PE=1 SV=2	RPS8	1	0.000139921	138.26	2	PAANTK(1)IGPR	0.47555
Biological Process	GO:0016072	7	rRNA metabolic process	1.51	0.13775	Q9GZL7	239	K	Ribosome biogenesis protein WDR12 OS=Homo sapiens OX=9606 GN=WDR12 PE=1 SV=2	WDR12	1	0.000397179	99.34	2	QK(1)TEQLGLTR	-2.2583
Biological Process	GO:0016072	7	rRNA metabolic process	1.51	0.13775	P18124	9	K	60S ribosomal protein L7 OS=Homo sapiens OX=9606 GN=RPL7 PE=1 SV=1	RPL7	1	1.79e-11	171.09	2	K(1)EVPAVPETLK	-4.0737
Biological Process	GO:0016072	7	rRNA metabolic process	1.51	0.13775	P46777	276	K	60S ribosomal protein L5 OS=Homo sapiens OX=9606 GN=RPL5 PE=1 SV=3	RPL5	1	0.0163663	96.51	2	MSLAQK(1)K	-1.559
Biological Process	GO:0008219	2	cell death	1.51	0.13775	P11387	150	K	DNA topoisomerase 1 OS=Homo sapiens OX=9606 GN=TOP1 PE=1 SV=2	TOP1	0.99981	2.83e-29	195.58	2	DEDDADYKPK(1)K	2.5256
[truncated: 24,570 more rows]

## Sheet: KEGG-all
KEGG pathway	Mapping	Background	All Mapping	All Background	Fold Enrichment	Fisher's exact test p value	-log10(p value)	Related proteins
[truncated: 8 more rows]

[truncated: 1 more sheets: KEGG-related proteins]
