# Supplementary material for: H4K79 and H4K91 histone lactylation, newly identified lactylation sites enriched in breast cancer
Source: J Exp Clin Cancer Res. 2025 Aug 23;44:252. doi: 10.1186/s13046-025-03512-6 (PMC12374308; doi:10.1186/s13046-025-03512-6)
Supplement: Supplementary file 19 — Supplementary Material 19: Table S6. The list of differentially expressed genes after BC cell treated with LDH inhibitor. [file 13046_2025_3512_MOESM19_ESM.xlsx]

## Sheet: DEGs(LDHi vs NC)
Track_id	Gene_Name	Locus	Strand	Gene_Type	log2FC	Fold_Change	p_value	q_value	FH_FPKM	EG_FPKM	NC-1	NC-2	NC-3	LDHi-1	LDHi-2	LDHi-3
ENSG00000000003.14	TSPAN6	chrX:100627109-100639991	-	protein_coding	0.667924	1.58879	0.0067949	0.033703	4.3126	3.64467	13.8737	10.0455	10.9087	18.7434	19.3249	18.5531
ENSG00000001036.13	FUCA2	chr6:143494811-143511690	-	protein_coding	1.14148	2.20608	0.000972603	0.0131659	5.05662	3.91514	16.9935	12.334	13.3102	31.8597	33.0794	31.9174
ENSG00000001084.11	GCLC	chr6:53497341-53616970	-	protein_coding	0.800157	1.74129	0.00455294	0.0271992	4.24325	3.44309	12.0313	9.06477	8.80906	18.8548	18.2555	16.767
ENSG00000003402.19	CFLAR	chr2:201116104-201176687	+	protein_coding	1.00584	2.00811	0.012023	0.0467277	2.40259	1.39675	0.935806	1.90488	2.24637	4.3686	4.0003	4.50675
ENSG00000003509.15	NDUFAF7	chr2:37231631-37253403	+	protein_coding	0.690555	1.6139	0.0041998	0.0258816	3.47223	2.78168	7.08653	5.259	5.4245	10.1252	10.0053	10.1643
ENSG00000004799.7	PDK4	chr7:95583499-95596491	-	protein_coding	0.746355	1.67755	0.00222625	0.0188736	2.10496	1.3586	1.9193	1.55009	1.26519	3.35317	3.35156	3.20256
ENSG00000004864.13	SLC25A13	chr7:96120220-96322147	-	protein_coding	1.02127	2.0297	0.00166062	0.0166659	3.3901	2.36883	5.08692	3.39695	4.14898	9.43821	9.53281	9.48087
ENSG00000004866.20	ST7	chr7:116953238-117230103	+	protein_coding	1.26992	2.41148	5.27783e-05	0.00417107	2.44854	1.17862	1.43611	1.27937	1.08876	4.30591	4.42609	4.64942
ENSG00000004961.14	HCCS	chrX:11111301-11123078	+	protein_coding	0.976149	1.96721	0.00217597	0.0186803	4.91522	3.93907	17.4357	13.3329	12.6566	29.2941	30.473	27.813
ENSG00000005073.5	HOXA11	chr7:27181510-27185223	-	protein_coding	0.847463	1.79933	0.000242342	0.00726229	1.07582	0.228358	0.200894	0.138904	0.175536	0.967879	1.2927	1.07596
ENSG00000005075.15	POLR2J	chr7:102473118-102478907	-	protein_coding	0.929058	1.90403	0.019511	0.0631076	5.2013	4.27224	24.1874	18.6743	13.5591	33.9261	40.7102	33.186
ENSG00000005100.12	DHX33	chr17:5440912-5469060	-	protein_coding	0.764493	1.69877	0.000142739	0.00596656	3.0507	2.2862	3.57794	3.96522	4.10552	7.29587	7.54243	7.02806
ENSG00000005339.14	CREBBP	chr16:3725054-3880726	-	protein_coding	0.685097	1.60781	0.00146855	0.0156967	2.43423	1.74913	2.43053	2.448	2.2114	4.25991	3.98182	5.02506
ENSG00000005436.13	GCFC2	chr2:75652000-75710989	-	protein_coding	0.638593	1.55681	0.0255403	0.074577	3.18722	2.54862	6.47118	4.38018	3.98252	7.82545	7.87822	8.6445
ENSG00000005469.11	CROT	chr7:87345681-87399795	+	protein_coding	0.945873	1.92635	0.0001091	0.00537753	1.71829	0.772421	0.846574	0.645075	0.64064	2.17531	2.32179	2.37766
ENSG00000005812.10	FBXL3	chr13:76992598-77027195	-	protein_coding	1.30341	2.46811	0.000751049	0.0116624	3.59349	2.29009	4.81126	3.18217	3.81375	10.6035	11.2351	11.3894
ENSG00000006756.15	ARSD	chrX:2903970-2929351	-	protein_coding	0.602212	1.51804	1.85173e-05	0.00318277	3.08478	2.48257	4.59447	4.55005	4.62247	7.56563	7.2065	7.68795
ENSG00000007062.11	PROM1	chr4:15963076-16084378	-	protein_coding	0.585029	1.50007	0.0122139	0.0471993	3.17142	2.58639	5.6303	4.49709	4.94394	9.47672	7.47385	7.23698
ENSG00000007341.18	ST7L	chr1:112523518-112620825	-	protein_coding	0.774836	1.711	0.0079008	0.0368846	2.49563	1.7208	3.05463	1.89881	2.04695	4.86246	4.76886	4.30411
ENSG00000008394.12	MGST1	chr12:16347142-16609259	+	protein_coding	0.821665	1.76744	0.0224291	0.0689927	4.28436	3.4627	13.9733	8.78892	8.14272	18.4731	19.5828	17.4597
ENSG00000008952.16	SEC62	chr3:169966635-169998373	+	protein_coding	0.739871	1.67003	0.00592458	0.0313197	4.39187	3.652	14.1534	10.4263	10.4729	19.3291	20.9074	19.7754
ENSG00000009413.15	REV3L	chr6:111299028-111483715	-	protein_coding	0.600589	1.51634	0.00934794	0.0402252	2.84106	2.24047	4.6026	3.42653	3.25497	6.18432	5.88799	6.43461
ENSG00000009709.11	PAX7	chr1:18631006-18748866	+	protein_coding	0.996678	1.9954	0.000126112	0.0056754	2.06335	1.06667	1.00718	1.22113	1.0613	3.37643	2.89241	3.28601
ENSG00000009844.15	VTA1	chr6:142147162-142224689	+	protein_coding	0.705124	1.63029	0.047229	0.111492	3.58586	2.88074	8.10789	6.83894	4.59616	13.513	10.0657	9.78006
ENSG00000010072.15	SPRTN	chr1:231337104-231355023	+	protein_coding	0.945117	1.92535	0.0153364	0.0544057	2.27416	1.32904	2.08956	0.830939	1.80332	3.71577	3.95825	3.84048
ENSG00000011198.8	ABHD5	chr3:43690108-43734371	+	protein_coding	1.08361	2.11933	0.0151345	0.0539713	2.69918	1.61558	3.33801	1.60002	1.55119	4.95612	6.30353	5.29664
ENSG00000012048.21	BRCA1	chr17:43044295-43170245	-	protein_coding	0.765485	1.69994	0.00200142	0.0180556	2.71759	1.95211	2.98628	2.66599	2.96435	6.54674	5.18953	5.09278
ENSG00000012174.11	MBTPS2	chrX:21839636-21885424	+	protein_coding	0.596342	1.51188	0.0138589	0.0511028	2.66136	2.06502	3.98488	2.68793	2.9853	5.08326	5.07437	5.85191
ENSG00000013016.15	EHD3	chr2:31234337-31269447	+	protein_coding	0.850415	1.80302	0.00017542	0.006517	1.3319	0.481488	0.320371	0.43668	0.434733	1.57182	1.35656	1.63214
ENSG00000013503.9	POLR3B	chr12:106357658-106510198	+	protein_coding	1.02697	2.03774	0.0015078	0.0158558	2.276	1.24903	1.80963	1.15521	1.21743	3.77219	3.57735	4.20116
ENSG00000014257.15	ACPP	chr3:132317367-132368298	+	protein_coding	0.76967	1.70488	0.00451051	0.0270596	1.5775	0.807832	0.927766	0.551135	0.794077	2.34459	1.9974	1.65179
ENSG00000015171.19	ZMYND11	chr10:134465-254637	+	protein_coding	1.14625	2.21338	0.00949869	0.0406388	5.02878	3.88253	17.8308	9.64629	15.0032	32.4086	31.0955	31.4442
ENSG00000016402.13	IL20RA	chr6:136999971-137045180	-	protein_coding	0.865538	1.82202	0.000252779	0.00732357	3.26826	2.40272	3.8767	4.30526	4.71531	8.4741	8.96679	8.47192
ENSG00000018510.14	AGPS	chr2:177392644-177559299	+	protein_coding	0.720027	1.64721	0.00573836	0.0307281	3.97666	3.25664	10.486	7.77738	7.65965	14.403	14.9089	14.9234
ENSG00000018699.11	TTC27	chr2:32628032-32821051	+	protein_coding	0.597787	1.51339	0.00250146	0.0200661	2.81131	2.21353	3.49533	4.06201	3.38458	5.83979	6.62545	5.63073
ENSG00000018869.16	ZNF582	chr19:56375846-56393545	-	protein_coding	0.841464	1.79187	0.00832672	0.0378949	1.76869	0.927229	1.17891	0.961069	0.609309	1.89785	2.69044	2.69944
ENSG00000023041.11	ZDHHC6	chr10:112424428-112446917	-	protein_coding	0.923296	1.89644	0.00191482	0.0177834	3.95923	3.03593	8.58247	7.09406	6.11335	14.119	14.4626	15.0964
ENSG00000023572.9	GLRX2	chr1:193090866-193106114	-	protein_coding	1.08537	2.12192	0.00287911	0.0215404	2.91068	1.82531	3.40435	2.14187	2.21626	6.10729	7.1012	6.38508
ENSG00000023839.10	ABCC2	chr10:99782732-99852192	+	protein_coding	0.79169	1.7311	7.83457e-05	0.00477909	1.13337	0.341676	0.244893	0.28196	0.275141	1.29932	1.06399	1.22446
ENSG00000023909.9	GCLM	chr1:93885205-93909456	-	protein_coding	1.14863	2.21704	0.00245819	0.019962	5.19924	4.05061	19.871	13.624	13.9091	34.2705	36.5831	36.4089
ENSG00000026751.16	SLAMF7	chr1:160739057-160754821	+	protein_coding	0.626017	1.5433	3.34543e-05	0.00373159	0.626017	0	0	0	0	0.559177	0.59103	0.481753
ENSG00000027697.14	IFNGR1	chr6:137197484-137219449	-	protein_coding	0.656312	1.57605	0.00772035	0.0364343	5.53587	4.87956	31.6478	23.7274	30.5973	45.3083	47.6655	43.3111
ENSG00000028839.9	TBPL1	chr6:133952170-133990432	+	protein_coding	0.594179	1.50961	0.0117479	0.0460712	2.51857	1.92439	3.43403	2.4117	2.61515	4.50941	5.32434	4.39973
ENSG00000029363.16	BCLAF1	chr6:136256627-136289851	-	protein_coding	0.78932	1.72826	0.0136788	0.0505939	4.26055	3.47123	13.2668	8.24869	9.33771	18.2743	17.8645	18.3658
ENSG00000029993.14	HMGB3	chrX:150980509-150990775	+	protein_coding	0.649505	1.56863	5.82476e-05	0.0042704	6.05851	5.409	43.3409	40.9427	40.2437	65.3002	67.2688	64.4097
ENSG00000031003.10	FAM13B	chr5:137937960-138051961	-	protein_coding	1.53335	2.89458	0.000201931	0.00676179	4.17175	2.63839	6.25973	4.55357	4.98706	17.2828	16.3956	17.4068
ENSG00000031691.6	CENPQ	chr6:49463378-49493107	+	protein_coding	0.692984	1.61662	0.0337875	0.0895952	4.05162	3.35863	12.4865	8.22698	7.67337	14.594	17.7849	14.5671
ENSG00000033011.11	ALG1	chr16:5033960-5087379	+	protein_coding	0.941645	1.92072	0.00454091	0.0271483	2.1369	1.19525	0.895436	1.57644	1.45861	3.76151	3.58492	2.89702
ENSG00000033627.16	ATP6V0A1	chr17:42458844-42522611	+	protein_coding	0.713925	1.64026	0.0137284	0.0507534	2.22257	1.50864	1.36149	2.51849	1.77266	3.61009	3.52727	3.87114
ENSG00000034693.14	PEX3	chr6:143450807-143490010	+	protein_coding	0.645528	1.56431	0.0149059	0.0534	3.87682	3.23129	10.4128	7.89055	7.16257	12.7388	14.9042	13.5097
ENSG00000035141.7	FAM136A	chr2:70295975-70302090	-	protein_coding	0.890897	1.85433	0.0005638	0.0103095	5.16177	4.27088	20.4117	18.3641	16.3515	34.7309	35.5515	34.1234
ENSG00000035681.7	NSMAF	chr8:58583504-58659844	-	protein_coding	0.724288	1.65208	0.00249208	0.0200496	2.16651	1.44222	2.14235	1.47997	1.57488	3.46749	3.4202	3.58194
ENSG00000036257.12	CUL3	chr2:224470150-224585397	-	protein_coding	0.609486	1.52572	0.0167361	0.0572849	3.10512	2.49563	5.95675	4.18356	3.97448	7.81915	7.35275	7.64862
ENSG00000036549.12	ZZZ3	chr1:77562416-77683419	-	protein_coding	1.02164	2.03022	0.00228494	0.0191425	3.34394	2.3223	5.02256	3.46049	3.65673	8.35765	9.51845	9.63546
ENSG00000037749.11	MFAP3	chr5:154038906-154220478	+	protein_coding	1.20112	2.29918	0.0306454	0.0840314	2.55509	1.35397	2.63319	1.72334	0.687987	5.54247	3.61569	5.72197
ENSG00000038002.8	AGA	chr4:177430770-177442503	-	protein_coding	0.604316	1.52026	0.00050969	0.00987509	3.86566	3.26134	9.21901	8.07796	8.50362	14.2305	13.2589	13.2639
ENSG00000038274.16	MAT2B	chr5:163503114-163519336	+	protein_coding	0.614445	1.53097	0.0173476	0.0585983	4.64118	4.02673	19.0617	13.7496	13.6336	23.1579	25.6295	23.1534
ENSG00000040275.16	SPDL1	chr5:169583634-169604778	+	protein_coding	0.818445	1.7635	0.00289856	0.0216264	4.13642	3.31798	10.6694	7.7999	8.65834	15.6707	17.2028	16.9254
ENSG00000040531.14	CTNS	chr17:3636468-3661542	+	protein_coding	0.71384	1.64016	0.000798726	0.0119484	2.15902	1.44518	1.46959	1.91867	1.80105	3.29003	3.5362	3.57762
ENSG00000041357.15	PSMA4	chr15:78540405-78552419	+	protein_coding	0.778113	1.71489	0.0198498	0.0638281	4.2503	3.47219	13.5443	8.04959	9.38423	17.2904	19.066	17.7809
ENSG00000042286.14	AIFM2	chr10:70098223-70132934	-	protein_coding	0.880166	1.84059	5.05572e-05	0.00414472	2.64004	1.75987	2.57771	2.31145	2.27869	5.43091	5.03875	5.23696
ENSG00000043093.13	DCUN1D1	chr3:182938074-182985953	-	protein_coding	0.618398	1.53517	0.030285	0.0834209	3.14635	2.52795	6.41457	3.95468	4.22234	8.42273	7.65658	7.50965
ENSG00000046651.14	OFD1	chrX:13734745-13769353	+	protein_coding	0.844154	1.79521	0.00252833	0.0201544	4.07883	3.23468	10.1777	7.56407	7.7131	15.5211	16.0021	16.1795
ENSG00000047188.15	YTHDC2	chr5:113513683-113595285	+	protein_coding	0.703091	1.62799	0.00346911	0.023636	2.89077	2.18768	4.32933	3.26125	3.1635	6.4474	6.36997	6.4328
ENSG00000047230.14	CTPS2	chrX:16588003-16712936	-	protein_coding	0.591145	1.50644	0.00149321	0.0158496	3.53083	2.93968	7.42704	6.31823	6.32347	10.9809	10.0325	10.6813
ENSG00000047621.11	C12orf4	chr12:4487728-4538508	-	protein_coding	0.867999	1.82513	0.00116269	0.0141516	2.41678	1.54878	2.22509	2.00108	1.58745	4.08128	4.68154	4.27391
ENSG00000048162.20	NOP16	chr5:176383938-176388975	-	protein_coding	0.625469	1.54271	0.000396427	0.00889446	4.71734	4.09188	16.9596	14.9279	16.3331	25.0778	26.2033	24.6622
ENSG00000048405.9	ZNF800	chr7:127346790-127431924	-	protein_coding	0.897011	1.8622	0.000854655	0.0123348	2.69931	1.8023	2.90493	2.09057	2.51554	5.47599	5.67681	5.33648
ENSG00000049130.15	KITLG	chr12:88492793-88580851	-	protein_coding	1.04867	2.06863	0.0062903	0.0323163	3.87641	2.82773	8.25405	5.29639	5.14147	14.8048	12.815	13.5078
ENSG00000050130.17	JKAMP	chr14:59484443-59505410	+	protein_coding	0.755948	1.68874	0.0375489	0.095905	3.6167	2.86075	7.66747	5.5659	5.73493	10.6253	15.1657	8.82218
ENSG00000052723.11	SIKE1	chr1:114769479-114780685	-	protein_coding	0.984399	1.97849	0.00841974	0.0380478	4.51392	3.52952	14.3103	9.04355	9.014	21.9945	21.7066	21.8404
ENSG00000053372.4	MRTO4	chr1:19251539-19260128	+	protein_coding	0.677147	1.59897	0.000410213	0.00896705	4.34388	3.66673	10.7922	12.3941	11.9682	19.3105	20.0309	18.6035
ENSG00000055044.10	NOP58	chr2:202265716-202303666	+	protein_coding	0.947108	1.928	4.3995e-05	0.00402445	5.78959	4.84249	28.9313	28.433	25.8065	54.2869	54.2266	54.4312
ENSG00000055332.16	EIF2AK2	chr2:37099210-37157065	-	protein_coding	0.600336	1.51607	0.00469815	0.0276666	4.43893	3.83859	15.4945	12.4045	12.2435	20.1952	20.5104	21.3803
ENSG00000055732.12	MCOLN3	chr1:85018082-85048499	-	protein_coding	0.927763	1.90232	0.00402589	0.0253195	2.31132	1.38356	2.19569	1.2626	1.45644	4.04154	3.6876	4.1739
ENSG00000056736.9	IL17RB	chr3:53846580-53865800	+	protein_coding	0.896063	1.86098	0.00406545	0.0254194	2.49834	1.60228	1.96817	2.19907	1.94775	3.74201	5.74003	4.64422
ENSG00000057019.15	DCBLD2	chr3:98795941-98901689	-	protein_coding	0.662625	1.58296	0.00373315	0.0244124	2.3723	1.70967	2.79755	2.0239	2.04732	4.1967	4.05796	4.28076
ENSG00000060339.13	CCAR1	chr10:68721012-68792377	+	protein_coding	0.854014	1.80752	0.00182399	0.0173736	5.12068	4.26666	21.04	16.1711	17.8439	31.5803	35.584	34.3334
ENSG00000060749.14	QSER1	chr11:32893178-32993316	+	protein_coding	0.7008	1.62541	0.0242265	0.0723644	4.78563	4.08483	21.2618	14.3269	13.3203	26.0583	26.5764	27.1198
ENSG00000062370.16	ZNF112	chr19:44326555-44367217	-	protein_coding	1.18178	2.26856	0.000262943	0.00745211	2.02984	0.848061	1.03026	0.68993	0.700027	3.27932	2.85818	3.12448
ENSG00000064012.21	CASP8	chr2:201233443-201287711	+	protein_coding	0.782152	1.71969	0.00210547	0.0184765	3.28104	2.49889	5.09823	4.49637	4.38814	9.24061	7.52126	9.52549
ENSG00000064313.11	TAF2	chr8:119730775-119832863	-	protein_coding	0.675693	1.59736	0.0118842	0.0463726	3.44249	2.7668	7.41983	5.09619	5.14194	9.76666	9.74538	10.1065
ENSG00000064651.13	SLC12A2	chr5:128083766-128189688	+	protein_coding	0.953376	1.9364	0.00116153	0.0141516	4.03228	3.07891	8.71557	6.42993	7.3575	15.341	14.8542	15.9079
ENSG00000064726.9	BTBD1	chr15:83016422-83067354	-	protein_coding	0.818002	1.76296	0.00916246	0.0398322	4.39609	3.57808	14.1324	9.51559	9.70505	19.5795	20.8977	19.7123
ENSG00000065308.4	TRAM2	chr6:52497402-52576915	-	protein_coding	0.698153	1.62243	6.90512e-05	0.00466798	2.76576	2.06761	3.17631	3.26774	3.13283	5.90719	5.4562	6.05431
ENSG00000065457.10	ADAT1	chr16:75596981-75623300	-	protein_coding	0.911429	1.88091	0.000649623	0.0108407	3.35218	2.44075	4.02989	4.42628	4.86353	9.40919	8.31685	9.98087
ENSG00000066136.20	NFYC	chr1:40691648-40771603	+	protein_coding	0.704754	1.62987	0.0018122	0.0173307	3.30266	2.59791	5.79945	4.7212	4.70405	8.70907	8.42649	9.49719
ENSG00000066230.11	SLC9A3	chr5:470458-524332	-	protein_coding	0.638975	1.55722	0.0215792	0.067208	1.93139	1.29241	1.27298	2.04757	1.12137	2.79789	3.15385	2.51742
ENSG00000066279.17	ASPM	chr1:197084128-197146694	-	protein_coding	0.711675	1.6377	0.041073	0.101728	3.41016	2.69849	7.9558	4.66034	4.39545	9.61171	8.95773	10.3694
ENSG00000066557.5	LRRC40	chr1:70144805-70205620	-	protein_coding	0.703977	1.62899	0.0153646	0.0544273	3.68899	2.98501	8.99891	5.78019	6.32047	11.6497	12.3832	11.6721
ENSG00000066583.11	ISOC1	chr5:129094751-129114028	+	protein_coding	1.03461	2.04856	0.000248765	0.00731584	4.39905	3.36444	10.427	8.38649	9.18489	20.224	19.6408	20.4379
ENSG00000066654.13	THUMPD1	chr16:20702816-20742084	-	protein_coding	0.660799	1.58096	0.00466765	0.0276021	3.13589	2.47509	5.38993	4.45081	3.93487	7.62905	8.28741	7.47494
ENSG00000066926.10	FECH	chr18:57548283-57586772	-	protein_coding	0.858709	1.81341	6.02001e-05	0.00433219	3.12718	2.26847	4.10423	3.6895	3.67275	7.49325	8.01711	7.70923
ENSG00000067248.9	DHX29	chr5:55256245-55307722	-	protein_coding	0.768084	1.70301	0.00346472	0.0236164	3.56235	2.79426	7.18826	5.14176	5.63723	10.7724	10.7477	10.9207
ENSG00000067533.5	RRP15	chr1:218285287-218337983	+	protein_coding	0.963668	1.95026	7.61903e-05	0.00477909	2.70402	1.74035	2.58431	2.2214	2.2303	5.28019	5.70547	5.57004
ENSG00000068615.18	REEP1	chr2:86213993-86338083	-	protein_coding	0.668146	1.58903	0.000219504	0.00693883	1.63415	0.966005	0.990618	0.966052	0.904611	1.96932	2.31796	2.03569
ENSG00000068654.15	POLR1A	chr2:86020216-86106155	-	protein_coding	0.681764	1.6041	0.000746748	0.0116379	2.43594	1.75417	2.12409	2.56212	2.44942	4.4257	4.11221	4.71224
ENSG00000069509.5	FUNDC1	chrX:44523639-44543001	-	protein_coding	1.19818	2.29449	0.00331769	0.0232692	4.73688	3.5387	12.8821	8.31833	11.1332	24.2737	29.193	23.8459
ENSG00000069943.9	PIGB	chr15:55318960-55355648	+	protein_coding	0.652863	1.57229	0.00255863	0.0202296	1.93834	1.28548	1.48288	1.3661	1.46555	2.3621	3.12709	3.05735
ENSG00000070718.11	AP3M2	chr8:42152946-42171673	+	protein_coding	0.939565	1.91795	0.0233237	0.0708237	1.88352	0.94395	0.606202	1.76821	0.601301	2.76919	2.62902	2.67237
ENSG00000070778.12	PTPN21	chr14:88465778-88554733	-	protein_coding	0.997483	1.99651	0.00118366	0.0142511	1.89616	0.898681	0.760268	0.718276	1.14249	2.74802	2.42321	3.01949
ENSG00000071243.15	ING3	chr7:120950749-120977216	+	protein_coding	0.99068	1.98712	1.25502e-05	0.00304952	2.08599	1.09531	1.24244	1.05907	1.11237	3.19977	3.2992	3.2386
ENSG00000072210.18	ALDH3A2	chr17:19648136-19677598	+	protein_coding	0.787899	1.72656	0.000866111	0.0124092	3.88976	3.10186	8.41758	6.9357	7.46713	13.9134	12.9061	14.7045
ENSG00000072756.16	TRNT1	chr3:3126916-3150879	+	protein_coding	0.585031	1.50007	0.00106705	0.0136583	2.13287	1.54784	2.08863	1.77477	1.9164	3.07714	3.5336	3.56433
ENSG00000075131.9	TIPIN	chr15:66336206-66386746	-	protein_coding	0.702217	1.627	0.0222722	0.0686949	2.69661	1.9944	3.9709	2.63423	2.50165	6.3961	4.69555	5.46765
ENSG00000075223.13	SEMA3C	chr7:80742538-80922359	-	protein_coding	0.810297	1.75357	0.00657702	0.0330566	2.86499	2.0547	4.12199	2.69384	2.79017	5.91095	6.53947	6.42109
ENSG00000075407.18	ZNF37A	chr10:38094334-38150293	+	protein_coding	0.860483	1.81565	0.00647488	0.0328498	1.84554	0.985054	1.31752	0.807895	0.850955	2.90521	2.04579	2.90249
ENSG00000076248.10	UNG	chr12:109097574-109110992	+	protein_coding	0.759732	1.69318	0.00126949	0.0146306	4.64296	3.88323	11.9833	14.57	14.8939	24.0504	24.4017	23.5095
ENSG00000076770.14	MBNL3	chrX:132369317-132489968	-	protein_coding	0.632657	1.55042	0.00520125	0.0290496	2.01409	1.38143	1.98144	1.59916	1.28189	3.17908	2.93805	3.00443
ENSG00000077152.10	UBE2T	chr1:202331657-202341980	-	protein_coding	0.780227	1.7174	0.0429582	0.104785	4.61052	3.83029	19.4527	10.9083	10.8167	22.1276	25.016	23.2293
ENSG00000077721.15	UBE2A	chrX:119574467-119591083	+	protein_coding	0.84202	1.79256	0.013002	0.0490576	4.01549	3.17347	8.35157	9.98217	6.15089	14.0024	14.6492	17.0177
ENSG00000078177.13	N4BP2	chr4:40056826-40158252	+	protein_coding	0.838229	1.78785	0.00760876	0.0361171	1.54082	0.702586	0.899392	0.537197	0.476232	2.23669	1.45044	2.10563
ENSG00000078237.6	TIGAR	chr12:4307763-4354593	+	protein_coding	0.81449	1.75868	0.000434239	0.00918543	2.07282	1.25833	1.65215	1.2897	1.25427	3.12148	3.26507	3.23605
ENSG00000078401.6	EDN1	chr6:12290363-12297194	+	protein_coding	0.592036	1.50737	0.000401485	0.00892259	5.04926	4.45722	21.9985	21.4192	19.5566	31.8977	33.1439	31.3187
ENSG00000078487.17	ZCWPW1	chr7:100400826-100428992	-	protein_coding	0.647185	1.56611	1.33571e-05	0.00304952	2.62112	1.97393	2.83656	3.03055	2.92043	5.07125	5.27254	5.11483
ENSG00000078967.12	UBE2D4	chr7:43926438-43956136	+	protein_coding	0.795273	1.73541	0.0012859	0.0147543	2.45182	1.65655	2.52891	2.16555	1.80494	4.29868	4.51433	4.60474
ENSG00000079134.11	THOC1	chr18:214520-268050	-	protein_coding	1.02801	2.03921	0.000625665	0.0106482	3.82882	2.80081	6.94788	5.33138	5.72413	13.7313	12.4719	13.4577
ENSG00000079257.7	LXN	chr3:158645822-158672693	-	protein_coding	0.645673	1.56447	0.0299498	0.0828954	6.24086	5.59519	61.0908	44.8382	38.6924	71.5966	79.5104	73.0107
ENSG00000079277.19	MKNK1	chr1:46557408-46616843	-	protein_coding	0.590562	1.50583	0.00224595	0.0189276	2.27008	1.67951	2.28193	2.38578	1.95777	3.48663	4.19564	3.81418
ENSG00000079335.19	CDC14A	chr1:100345001-100520278	+	protein_coding	0.737112	1.66684	0.00363988	0.024119	2.58721	1.8501	3.23508	2.39842	2.25587	5.22351	4.82639	4.98478
ENSG00000079387.13	SENP1	chr12:48042898-48106308	-	protein_coding	0.612742	1.52916	0.00352602	0.0237618	2.70929	2.09655	3.78597	3.15207	2.93676	5.16269	5.48812	5.99593
ENSG00000080839.11	RBL1	chr20:36996349-37095995	-	protein_coding	1.05007	2.07062	0.00149716	0.0158496	2.83499	1.78492	2.99101	1.93167	2.49742	6.01398	5.85839	6.55202
ENSG00000080986.12	NDC80	chr18:2571511-2616635	+	protein_coding	0.741522	1.67194	0.000699921	0.0112217	5.91845	5.17692	39.0359	33.3557	33.4175	59.2384	61.6982	57.5815
ENSG00000081014.10	AP4E1	chr15:50908672-51005900	+	protein_coding	0.77517	1.71139	0.00574992	0.0307292	2.4424	1.66723	2.68487	1.64963	2.28134	4.62887	4.17834	4.50926
ENSG00000081041.8	CXCL2	chr4:74097035-74099293	-	protein_coding	1.4008	2.64049	0.0024072	0.0197792	3.20103	1.80022	3.51779	2.23706	1.8886	7.37927	8.76027	8.50927
ENSG00000081087.14	OSTM1	chr6:108041409-108165854	-	protein_coding	1.02378	2.03323	0.00264419	0.0206958	3.29906	2.27528	4.93126	3.20463	3.54893	8.50131	8.76463	9.27794
ENSG00000081721.11	DUSP12	chr1:161749758-161757238	+	protein_coding	0.655253	1.57489	0.00286248	0.0215	4.54295	3.8877	15.6755	13.794	12.1454	22.0435	22.026	22.8739
ENSG00000081870.11	HSPB11	chr1:53916574-53945929	-	protein_coding	0.585716	1.50078	0.0438774	0.106352	4.09641	3.5107	13.5127	9.52099	8.69775	14.8697	18.5187	15.1588
ENSG00000082146.12	STRADB	chr2:201387858-201480846	+	protein_coding	0.9555	1.93925	0.0143301	0.0519932	3.2918	2.3363	5.75801	3.089	3.66076	9.14811	9.5057	7.81018
ENSG00000082213.17	C5orf22	chr5:31532266-31555058	+	protein_coding	0.947136	1.92804	0.00395023	0.0249959	4.05043	3.10329	9.50167	6.36808	7.20241	14.5749	15.7689	16.4171
ENSG00000082482.13	KCNK2	chr1:215005775-215237093	+	protein_coding	0.799719	1.74076	0.000409373	0.00896705	3.07331	2.2736	4.0692	3.86781	3.58129	8.03764	6.82049	7.43706
ENSG00000082497.11	SERTAD4	chr1:210232799-210246631	+	protein_coding	1.05221	2.07371	0.00179435	0.0172328	3.49729	2.44508	5.57947	3.73433	4.18412	10.2448	10.5358	10.1011
ENSG00000082515.17	MRPL22	chr5:154941070-154969411	+	protein_coding	0.820705	1.76627	0.0420186	0.103349	4.43636	3.61566	16.638	10.152	8.36407	20.0852	22.4063	19.5649
ENSG00000082898.16	XPO1	chr2:61477849-61538626	-	protein_coding	0.890664	1.85403	0.00241454	0.0197929	4.45542	3.56475	12.4858	8.99046	11.2978	20.3061	20.8707	21.6609
ENSG00000083099.10	LYRM2	chr6:89568144-89638753	-	protein_coding	0.728144	1.65651	0.000942162	0.0129628	3.35463	2.62649	5.72961	4.71541	5.12233	9.49256	9.64711	8.58123
ENSG00000083290.19	ULK2	chr17:19770829-19867936	-	protein_coding	0.717035	1.6438	0.000380084	0.00872852	2.54514	1.8281	2.78414	2.3539	2.52715	4.99437	4.51685	5.01249
ENSG00000083307.11	GRHL2	chr8:101492432-101669726	+	protein_coding	1.16202	2.23771	0.000137786	0.00589427	4.17101	3.00899	7.58243	7.41518	6.2229	17.0202	16.5868	17.4437
ENSG00000083312.17	TNPO1	chr5:72816312-72916733	+	protein_coding	0.69128	1.61472	0.00537428	0.0294605	4.03171	3.34043	10.9859	7.97169	8.66428	15.1282	15.3052	15.6376
ENSG00000084073.8	ZMPSTE24	chr1:40258107-40294184	+	protein_coding	1.38507	2.61184	0.000366076	0.00859361	6.24968	4.86461	33.5677	25.5116	25.982	74.0265	75.8773	75.3855
ENSG00000084090.13	STARD7	chr2:96184859-96208825	-	protein_coding	0.653009	1.57244	0.00254706	0.0201829	5.35517	4.70217	24.9455	22.3087	28.1676	41.4377	39.4409	38.9607
ENSG00000084093.16	REST	chr4:56907876-56966678	+	protein_coding	0.634948	1.55288	0.0166528	0.0571665	3.38795	2.753	7.21178	4.74284	5.49592	10.2542	9.00095	9.19211
ENSG00000084676.15	NCOA1	chr2:24491914-24770702	+	protein_coding	0.602674	1.51853	0.0339915	0.0899373	3.66068	3.058	9.01633	7.40522	5.86111	11.8129	10.0603	13.2727
ENSG00000085415.15	SEH1L	chr18:12947133-12987536	+	protein_coding	0.675844	1.59753	0.0174559	0.058875	3.87001	3.19417	9.06257	7.32489	8.15239	15.461	15.0705	10.8163
ENSG00000085721.12	RRN3	chr16:15060022-15094317	-	protein_coding	0.730153	1.65882	0.00027491	0.00761169	4.16788	3.43772	10.4816	9.01446	10.0648	17.1497	16.6071	17.1723
ENSG00000085760.14	MTIF2	chr2:55236595-55269347	-	protein_coding	0.616929	1.53361	0.00645779	0.0327951	5.25562	4.63869	28.1183	21.7287	22.357	39.0408	36.6436	35.9918
ENSG00000086061.15	DNAJA1	chr9:33025211-33039907	+	protein_coding	0.843548	1.79446	0.000858428	0.0123462	6.18619	5.34264	44.5823	35.6833	38.9597	72.4674	73.4993	69.5406
ENSG00000086189.9	DIMT1	chr5:62387254-62403939	-	protein_coding	0.964052	1.95078	0.00843489	0.0380606	3.21054	2.24649	5.18494	2.995	3.32444	7.72473	8.33201	8.74273
ENSG00000086200.16	IPO11	chr5:62403972-62628582	+	protein_coding	0.65686	1.57665	0.00159304	0.0164096	2.68307	2.02621	3.53149	2.69636	3.03494	5.47216	5.49453	5.30172
ENSG00000086589.11	RBM22	chr5:150690794-150701107	-	protein_coding	0.636337	1.55438	0.00416948	0.0257558	4.63027	3.99393	17.3855	14.3369	13.3438	23.8893	24.1656	23.251
ENSG00000087053.18	MTMR2	chr11:95832882-95925315	-	protein_coding	0.635033	1.55297	0.0250671	0.0738164	3.90575	3.27072	11.2354	7.27215	7.88215	13.1564	15.0776	13.7935
ENSG00000087087.19	SRRT	chr7:100875111-100888664	+	protein_coding	0.646073	1.5649	0.00712895	0.0347567	4.64626	4.00019	12.5912	16.8395	15.9	24.8328	22.591	24.7675
ENSG00000087128.9	TMPRSS11E	chr4:68447449-68497604	+	protein_coding	1.15697	2.22988	0.00127874	0.0146909	2.18482	1.02785	1.39137	0.700858	1.08412	3.49686	3.52083	3.62335
ENSG00000087263.16	OGFOD1	chr16:56451490-56479100	+	protein_coding	0.78182	1.7193	0.00120118	0.0143353	4.02374	3.24192	9.54595	8.50345	7.44839	15.5148	14.7527	15.5411
ENSG00000087448.9	KLHL42	chr12:27780020-27803040	+	protein_coding	0.789723	1.72874	0.000908635	0.012669	2.91328	2.12356	3.7849	2.91036	3.42254	6.49293	6.30018	6.81569
ENSG00000088035.15	ALG6	chr1:63367590-63438562	+	protein_coding	1.19676	2.29225	0.00196334	0.0179763	2.95909	1.76233	3.25543	1.95566	2.10416	6.72397	6.99083	6.61895
ENSG00000088356.5	PDRG1	chr20:31944342-31952092	-	protein_coding	0.950616	1.9327	0.0011675	0.014188	3.90352	2.95291	5.74261	7.01428	7.5911	13.0404	14.7766	14.13
ENSG00000089048.14	ESF1	chr20:13714322-13784886	-	protein_coding	0.8458	1.79726	0.000925908	0.0128296	4.30893	3.46313	11.5934	9.41731	9.22403	19.0037	18.7155	18.744
ENSG00000089050.15	RBBP9	chr20:18486540-18497243	-	protein_coding	0.891142	1.85464	0.00362912	0.0240799	4.17208	3.28094	10.8804	7.76156	7.82207	16.6054	17.2397	17.2432
ENSG00000089063.14	TMEM230	chr20:5068232-5113103	-	protein_coding	0.651259	1.57054	0.0419985	0.103316	5.06253	4.41127	27.6447	18.2622	16.4592	33.0472	33.3278	30.9295
ENSG00000089195.14	TRMT6	chr20:5937235-5950558	-	protein_coding	1.1885	2.27915	0.000435768	0.00918906	4.48854	3.30004	10.123	7.65506	8.92524	21.6275	22.3902	20.374
ENSG00000089234.15	BRAP	chr12:111642146-111685986	-	protein_coding	0.727806	1.65612	0.00346295	0.0236146	3.34578	2.61798	6.0418	4.92902	4.54119	8.41182	9.71613	9.41916
ENSG00000089280.18	FUS	chr16:31180110-31194871	+	protein_coding	1.30081	2.46367	2.16232e-07	0.00123166	4.80618	3.50537	10.2569	10.1914	10.6242	26.8768	27.1969	26.8595
ENSG00000089335.20	ZNF302	chr19:34677639-34686397	+	protein_coding	1.24133	2.36416	0.00656464	0.0330156	3.66214	2.42081	5.95773	3.77934	3.61711	9.34718	13.2205	12.788
ENSG00000090263.15	MRPS33	chr7:141002610-141015228	-	protein_coding	0.678756	1.60076	0.0477394	0.112333	2.57765	1.8989	3.41593	3.31927	1.71922	4.47223	5.57165	4.91582
ENSG00000090266.12	NDUFB2	chr7:140690777-140722790	+	protein_coding	0.627536	1.54492	0.00626036	0.0322897	3.24007	2.61253	4.52743	6.09059	4.83641	8.33867	9.06375	7.97485
ENSG00000090932.10	DLL3	chr19:39498895-39508481	+	protein_coding	0.604031	1.51996	0.000375657	0.00871657	1.29883	0.694796	0.558234	0.56736	0.73645	1.42828	1.4253	1.52867
ENSG00000091127.13	PUS7	chr7:105439661-105522267	-	protein_coding	1.00415	2.00576	0.00174172	0.0169868	3.34657	2.34242	5.06873	3.60745	3.6651	9.42553	9.45635	8.65554
ENSG00000091651.8	ORC6	chr16:46689643-46698394	+	protein_coding	0.900431	1.86662	0.00866461	0.0385489	3.19795	2.29752	3.56246	3.31621	5.0334	8.60844	9.21542	6.87271
ENSG00000091732.15	ZC3HC1	chr7:130018286-130051451	-	protein_coding	0.643523	1.56214	0.00766119	0.0362756	2.46259	1.81906	2.11622	2.54831	2.97308	4.71388	4.93461	3.9387
ENSG00000092439.14	TRPM7	chr15:50552473-50686815	-	protein_coding	0.645711	1.56451	0.0175844	0.0591295	3.07402	2.42831	5.76094	3.7841	3.82142	7.49863	7.19576	7.57393
ENSG00000092470.11	WDR76	chr15:43826963-43868419	+	protein_coding	0.689091	1.61227	0.00470036	0.0276671	3.68089	2.9918	8.03685	6.9876	5.97322	10.902	12.172	12.4558
ENSG00000092853.13	CLSPN	chr1:35720218-35769967	-	protein_coding	1.11456	2.16529	0.000114156	0.0054372	3.60502	2.49046	4.6005	4.34072	4.93307	11.0651	10.3778	12.124
ENSG00000092931.11	MFSD11	chr17:76735865-76781449	+	protein_coding	0.640528	1.5589	0.000192014	0.00670649	1.85742	1.21689	1.27041	1.24141	1.46794	2.52252	2.6431	2.70758
ENSG00000093000.18	NUP50	chr22:45163841-45188015	+	protein_coding	0.603283	1.51917	0.00130873	0.0149311	4.19348	3.5902	11.7039	10.209	11.2678	17.8189	16.0217	18.1202
ENSG00000095002.14	MSH2	chr2:47402969-47663146	+	protein_coding	0.692958	1.61659	0.00654354	0.0329772	3.45029	2.75733	7.05157	4.90295	5.50386	9.79897	10.1972	9.80019
ENSG00000095261.13	PSMD5	chr9:120815496-120842984	-	protein_coding	0.6532	1.57265	0.00344604	0.0235732	3.79394	3.14074	9.03408	6.98119	7.56689	12.127	13.2661	13.2493
ENSG00000095787.21	WAC	chr10:28532493-28623112	+	protein_coding	0.635084	1.55303	0.00534878	0.0294108	4.03844	3.40336	11.2874	9.28313	8.37462	15.1831	15.3423	15.7766
ENSG00000096092.5	TMEM14A	chr6:52671109-52686588	+	protein_coding	0.848391	1.80049	0.000491551	0.00971653	5.27824	4.42985	22.4748	20.7719	18.591	36.8932	39.5351	37.0484
ENSG00000096717.11	SIRT1	chr10:67884669-67918390	+	protein_coding	0.666064	1.58674	0.00380465	0.0246222	3.95556	3.2895	10.2498	7.6905	8.56138	14.9065	14.1964	14.4493
ENSG00000096746.17	HNRNPH3	chr10:68331174-68343191	+	protein_coding	1.05395	2.07621	0.00106818	0.0136616	6.28992	5.23597	43.3941	34.4944	32.9676	74.2468	80.7672	76.8565
ENSG00000097046.12	CDC7	chr1:91500893-91525764	+	protein_coding	0.868776	1.82611	0.0260176	0.0754766	3.69246	2.82369	8.9973	5.22666	4.70039	11.8385	11.9161	12.0311
ENSG00000097096.8	SYDE2	chr1:85156873-85201046	-	protein_coding	0.671595	1.59283	0.00177104	0.0171142	2.2568	1.58521	2.3752	1.82516	1.83296	3.62105	3.74217	3.98169
ENSG00000099284.13	H2AFY2	chr10:70052796-70112280	+	protein_coding	0.653683	1.57318	0.00140461	0.0153987	5.26002	4.60633	21.3707	23.9333	24.9104	38.1561	39.3106	34.6492
ENSG00000099290.16	WASHC2A	chr10:50067888-50133506	+	protein_coding	0.728498	1.65691	0.000771313	0.0117671	4.52687	3.79837	11.9528	13.8545	12.9974	22.6735	20.3947	23.1878
ENSG00000100104.13	SRRD	chr22:26483877-26494658	+	protein_coding	0.633587	1.55142	0.00010493	0.00530801	2.97091	2.33732	4.00705	3.93894	4.21911	6.50123	6.914	7.11839
ENSG00000100234.11	TIMP3	chr22:32801701-32863043	+	protein_coding	0.70966	1.63542	0.00184424	0.0174968	2.83431	2.12465	2.82972	3.59529	3.71268	6.35257	6.03379	6.01465
ENSG00000100292.16	HMOX1	chr22:35380361-35394214	+	protein_coding	0.586862	1.50198	0.0106927	0.0435518	3.83218	3.24532	8.51404	9.25836	7.7372	14.8346	11.2551	13.8896
ENSG00000100350.14	FOXRED2	chr22:36487190-36507101	-	protein_coding	0.650696	1.56993	0.0237877	0.0715878	4.17719	3.52649	9.88366	9.41212	12.5029	15.763	15.0597	20.9932
ENSG00000100372.14	SLC25A17	chr22:40769630-40819399	-	protein_coding	0.613279	1.52973	0.0107151	0.0436236	3.21757	2.6043	5.78187	4.07414	5.53434	8.75167	8.13469	8.03622
ENSG00000100413.16	POLR3H	chr22:41525804-41544606	-	protein_coding	0.809906	1.7531	0.00574119	0.0307281	2.58419	1.77429	2.19758	2.11677	3.01617	4.59644	5.84366	4.63063
ENSG00000100442.10	FKBP3	chr14:45115600-45135319	-	protein_coding	0.764826	1.69916	0.0477496	0.112333	5.20337	4.43855	29.9011	15.5814	18.8982	34.338	38.4177	34.9073
ENSG00000100479.12	POLE2	chr14:49643555-49688422	-	protein_coding	0.789035	1.72792	0.000900378	0.0126442	2.55223	1.76319	2.69174	2.35047	2.16216	4.48987	4.79404	5.34376
ENSG00000100567.12	PSMA3	chr14:58244831-58272012	+	protein_coding	0.637822	1.55598	0.000994912	0.0132001	5.45965	4.82183	30.1465	26.0915	25.8103	43.2139	44.2137	41.6309
ENSG00000100575.13	TIMM9	chr14:58408494-58427614	-	protein_coding	0.800529	1.74174	0.0171721	0.058245	4.34216	3.54163	14.3947	9.33864	8.92153	18.5645	19.8683	19.4365
ENSG00000100580.7	TMED8	chr14:77335021-77377109	-	protein_coding	0.594184	1.50962	0.0048623	0.0280197	2.33258	1.7384	2.82163	2.14764	2.08815	4.10673	3.78664	4.2283
ENSG00000100632.10	ERH	chr14:69380123-69398627	-	protein_coding	0.89113	1.85463	0.0175308	0.0590384	5.88759	4.99646	41.6412	26.1819	27.0634	52.5926	65.6212	57.1171
ENSG00000100722.18	ZC3H14	chr14:88562909-88627596	+	protein_coding	0.762294	1.69619	0.00220329	0.0187604	2.27554	1.51325	2.31466	1.65891	1.63911	3.76961	3.80902	3.94858
ENSG00000100744.14	GSKIP	chr14:96363452-96387288	+	protein_coding	0.79434	1.73428	0.0104102	0.0428141	2.85702	2.06268	4.22347	2.88298	2.59472	6.45211	6.63344	5.68576
ENSG00000100796.17	SMEK1	chr14:91457611-91510554	-	protein_coding	0.622685	1.53974	0.00316731	0.022835	4.1934	3.57071	12.1771	11.1089	9.51354	17.2892	16.7628	17.8498
ENSG00000100836.10	PABPN1	chr14:23321289-23326185	+	protein_coding	0.780981	1.7183	0.0140452	0.0515222	5.01371	4.23272	23.0414	16.6689	14.6445	30.654	32.802	30.5106
ENSG00000100867.14	DHRS2	chr14:23630115-23645639	+	protein_coding	0.63082	1.54844	5.44355e-05	0.00420824	1.26928	0.638461	0.522174	0.532952	0.616572	1.45275	1.43994	1.34015
ENSG00000100916.13	BRMS1L	chr14:35826318-35932325	+	protein_coding	1.22093	2.33096	0.000291695	0.00778411	2.57018	1.34925	1.69746	1.68813	1.2808	5.45138	4.52038	4.88136
ENSG00000101000.5	PROCR	chr20:35172073-35216240	+	protein_coding	0.682311	1.60471	0.00172209	0.0169026	1.12282	0.44051	0.399235	0.435372	0.244414	1.35103	1.18807	1.00766
ENSG00000101084.17	C20orf24	chr20:36605734-36612557	+	protein_coding	0.63099	1.54863	0.000350117	0.00845558	5.87193	5.24094	36.3553	38.3022	35.8359	61.5783	56.0029	55.3067
ENSG00000101126.16	ADNP	chr20:50888916-50931421	-	protein_coding	1.05291	2.07471	0.0428196	0.104578	4.80468	3.75177	17.3229	7.23565	15.1991	26.6945	26.3414	27.8297
ENSG00000101311.15	FERMT1	chr20:6074845-6123544	-	protein_coding	0.904714	1.87217	0.000191831	0.00670649	1.44554	0.540822	0.522618	0.344316	0.504245	1.65416	1.65147	1.87102
ENSG00000101361.16	NOP56	chr20:2652145-2658393	+	protein_coding	1.13618	2.19799	2.67292e-05	0.00337751	4.87309	3.73691	11.5534	12.8269	12.6546	28.769	29.0152	27.1669
ENSG00000101413.11	RPRD1B	chr20:38033546-38127780	+	protein_coding	1.50989	2.84788	0.000243689	0.00726229	3.04213	1.53224	2.37784	1.59151	1.76415	7.36551	7.55858	6.80595
ENSG00000101442.9	ACTR5	chr20:38748442-38772520	+	protein_coding	0.730434	1.65914	0.000231529	0.00713129	2.42323	1.6928	2.17468	2.39725	2.13272	4.63082	4.0555	4.42078
ENSG00000101557.14	USP14	chr18:158383-214629	+	protein_coding	0.659898	1.57997	0.00218189	0.0187037	5.62276	4.96286	33.947	26.9778	30.0231	48.398	49.1861	47.2571
ENSG00000101574.14	METTL4	chr18:2537525-2571509	-	protein_coding	0.680862	1.6031	0.00137925	0.0152126	3.2853	2.60444	5.30069	4.93693	5.01301	8.3456	8.08828	9.91019
ENSG00000101811.13	CSTF2	chrX:100820359-100840932	+	protein_coding	0.963668	1.95026	0.000183174	0.00663094	4.35029	3.38662	8.61175	9.46514	10.3731	19.594	18.9039	19.7026
ENSG00000101928.12	MOSPD1	chrX:134887626-134915267	-	protein_coding	0.798833	1.73969	0.0120206	0.0467277	3.97873	3.1799	10.5115	6.56207	7.54988	14.2703	14.5627	15.4899
ENSG00000101935.9	AMMECR1	chrX:110194186-110440233	-	protein_coding	0.805231	1.74743	0.00375079	0.0244396	3.1714	2.36617	5.14027	3.71834	3.73033	7.74318	7.75577	8.55213
ENSG00000101986.11	ABCD1	chrX:153724868-153744762	+	protein_coding	0.610433	1.52672	0.00624851	0.0322781	3.17098	2.56054	4.28987	5.18456	5.27549	7.42609	7.55903	9.1304
ENSG00000102078.15	SLC25A14	chrX:130339888-130373361	+	protein_coding	0.61886	1.53566	0.0111839	0.0447145	3.01348	2.39462	5.16131	4.2345	3.50823	7.63066	6.75385	6.86828
ENSG00000102226.9	USP11	chrX:47232690-47248328	+	protein_coding	0.671809	1.59307	0.00730305	0.0352533	3.32932	2.65751	4.45815	6.47473	5.15644	9.09141	9.2519	8.81564
ENSG00000102309.12	PIN4	chrX:72181353-72302926	+	protein_coding	0.747574	1.67897	0.0134815	0.0500741	3.5104	2.76282	7.59161	5.16977	4.8984	11.1399	10.1199	9.96198
ENSG00000102390.10	PBDC1	chrX:76172936-76178204	+	protein_coding	0.694765	1.61862	0.00675293	0.0335693	1.43367	0.738902	0.599123	0.634332	0.778579	1.28443	2.07252	1.80839
ENSG00000102393.9	GLA	chrX:101397803-101407925	-	protein_coding	0.856362	1.81047	0.015601	0.0549325	3.76248	2.90611	8.49562	6.56964	4.8598	12.3281	13.8149	11.6587
ENSG00000102471.13	NDFIP2	chr13:79481124-79556075	+	protein_coding	0.598482	1.51412	0.0195972	0.0633162	3.75944	3.16096	9.58482	6.73823	7.73588	11.5425	14.296	11.9465
ENSG00000102738.7	MRPS31	chr13:40729135-40771173	-	protein_coding	1.10493	2.15088	0.0136379	0.0505145	4.07314	2.96821	10.2157	5.75523	5.32553	16.0765	15.1605	16.2806
ENSG00000102931.7	ARL2BP	chr16:57245098-57253635	+	protein_coding	0.673101	1.5945	0.0240541	0.0720699	3.73185	3.05875	6.27941	8.74229	7.1577	15.258	11.0821	10.9396
ENSG00000102974.15	CTCF	chr16:67562407-67639185	+	protein_coding	0.624741	1.54193	0.000420387	0.00901753	2.64272	2.01798	2.9999	3.28777	2.87378	4.93812	5.30514	5.50534
ENSG00000102978.12	POLR2C	chr16:57462387-57472010	+	protein_coding	0.632863	1.55064	0.000190177	0.00670649	4.62271	3.98984	15.0762	15.2271	14.3732	23.2685	25.0436	22.6578
ENSG00000103037.11	SETD6	chr16:58515479-58521181	+	protein_coding	0.742712	1.67332	6.00431e-05	0.00433219	2.91458	2.17187	3.67001	3.31342	3.54209	6.52261	6.78044	6.32415
ENSG00000103042.8	SLC38A7	chr16:58665109-58685104	-	protein_coding	1.48736	2.80376	6.58399e-05	0.00456958	2.16306	0.675702	0.474168	0.792629	0.542347	3.41185	3.53532	3.48965
ENSG00000103274.10	NUBP1	chr16:10743786-10769351	+	protein_coding	0.590944	1.50623	0.000557701	0.010256	3.7286	3.13766	7.96548	7.93374	7.51099	11.6622	11.8903	13.2721
ENSG00000103495.13	MAZ	chr16:29806106-29811164	+	protein_coding	0.766073	1.70063	0.00210282	0.0184765	4.70379	3.93772	12.3011	14.9668	15.9436	26.0147	24.563	24.6291
ENSG00000103671.9	TRIP4	chr15:64387748-64455303	+	protein_coding	0.647064	1.56598	0.000189539	0.00670649	3.49629	2.84922	6.40636	6.22147	5.99639	10.928	10.1793	9.77651
ENSG00000104064.17	GABPB1	chr15:50275392-50355408	-	protein_coding	0.628493	1.54595	0.0107756	0.0437374	2.36169	1.7332	2.97369	2.16686	1.92021	4.00885	3.97596	4.44762
ENSG00000104147.8	OIP5	chr15:41309268-41332621	-	protein_coding	0.645456	1.56423	0.00161321	0.016461	3.65844	3.01298	6.64896	6.99802	7.59827	12.102	12.3861	10.4792
ENSG00000104205.13	SGK3	chr8:66667596-66862022	+	protein_coding	0.770389	1.70573	0.0022128	0.0188106	1.70215	0.931762	1.17796	0.879392	0.695895	2.20236	2.41125	2.15365
ENSG00000104290.10	FZD3	chr8:28494205-28574268	+	protein_coding	0.659648	1.5797	0.0279583	0.07903	1.71078	1.05113	0.584268	1.36437	1.37533	2.24222	2.18733	2.39406
ENSG00000104320.13	NBN	chr8:89933336-90003228	-	protein_coding	0.736092	1.66566	0.00857039	0.0382934	3.48116	2.74506	7.13779	4.73194	5.45998	9.79893	9.97836	10.7457
ENSG00000104361.9	NIPAL2	chr8:98189833-98294393	-	protein_coding	0.638182	1.55637	0.00419861	0.0258816	1.94053	1.30235	1.82832	1.20706	1.40323	2.76574	2.76319	2.99087
ENSG00000104381.12	GDAP1	chr8:74321130-74488872	+	protein_coding	0.688545	1.61166	0.0132611	0.0495686	0.776542	0.0879966	0	0.0840185	0.107725	0.797711	0.393059	1.00723
ENSG00000104450.12	SPAG1	chr8:100157906-100259278	+	protein_coding	1.10139	2.14562	0.000328852	0.00821655	4.14843	3.04703	8.03316	6.32266	7.53565	17.2011	17.0579	15.9683
ENSG00000104611.11	SH2D4A	chr8:19313617-19396218	+	protein_coding	0.895605	1.86039	3.19704e-05	0.00360867	3.98834	3.09274	7.87827	7.26315	7.46342	14.7523	14.3646	15.5183
ENSG00000104643.9	MTMR9	chr8:11284416-11328146	+	protein_coding	0.690117	1.61341	0.000878042	0.0124763	1.55933	0.869214	0.980592	0.753659	0.754843	2.15764	1.88509	1.80991
ENSG00000104660.17	LEPROTL1	chr8:30095398-30177208	+	protein_coding	1.33116	2.51605	0.0296012	0.0822805	3.70928	2.37812	3.35685	7.96975	2.59506	11.7954	12.3573	12.0931
ENSG00000104691.14	UBXN8	chr8:30732247-30767006	+	protein_coding	0.651008	1.57026	0.00790691	0.0369021	1.78995	1.13894	1.38857	1.02087	1.21252	2.13911	3.03404	2.2654
ENSG00000104998.3	IL27RA	chr19:14031748-14053216	+	protein_coding	0.647228	1.56616	0.003884	0.0247967	3.85138	3.20415	7.16969	8.11751	9.50883	13.8916	13.359	13.0629
ENSG00000105171.9	POP4	chr19:29604017-29617237	+	protein_coding	0.958339	1.94307	0.0244916	0.0727526	3.23264	2.2743	5.76191	3.28825	2.90434	9.01544	9.39934	6.97422
ENSG00000105173.13	CCNE1	chr19:29811898-29824308	+	protein_coding	0.652799	1.57222	0.00159038	0.016393	3.86523	3.21243	8.83055	8.50626	7.52176	12.9192	14.808	13.0657
ENSG00000105185.11	PDCD5	chr19:32581068-32587452	+	protein_coding	0.640445	1.55881	0.0446264	0.107442	4.85433	4.21389	23.4398	16.093	14.2969	26.2821	31.6326	26.1875
ENSG00000105248.15	CCDC94	chr19:4247079-4269090	+	protein_coding	0.640213	1.55856	0.00848952	0.0381807	3.31815	2.67794	4.61123	6.56272	5.17562	9.22018	9.26831	8.4543
ENSG00000105447.12	GRWD1	chr19:48445773-48457022	+	protein_coding	0.627912	1.54533	0.0136137	0.0504684	2.76696	2.13905	2.6017	3.8642	3.87789	5.62148	5.67142	6.13901
ENSG00000105750.14	ZNF85	chr19:20923222-20950697	+	protein_coding	0.770229	1.70554	0.0433884	0.105538	1.43942	0.669194	0.731432	0.377322	0.686171	2.76362	1.45902	1.15556
ENSG00000105825.11	TFPI2	chr7:93885397-93890991	-	protein_coding	0.778549	1.71541	0.000285229	0.00769282	1.0734	0.294847	0.308778	0.248177	0.130138	1.04814	1.12799	1.13819
ENSG00000105849.5	TWISTNB	chr7:19695462-19709087	-	protein_coding	0.746552	1.67778	0.00459264	0.0273631	4.21297	3.46641	12.0782	9.10555	9.2182	18.5942	17.604	16.4965
ENSG00000105855.9	ITGB8	chr7:20330702-20415754	+	protein_coding	0.673705	1.59516	0.0258017	0.0751233	2.68032	2.00661	4.17652	2.29949	2.79899	5.46627	5.13987	5.63369
ENSG00000105879.11	CBLL1	chr7:107743697-107761667	+	protein_coding	0.800553	1.74177	0.00626522	0.0322897	2.84354	2.04298	3.66392	3.05676	2.69887	6.48941	5.13453	7.04898
ENSG00000105939.12	ZC3HAV1	chr7:139043520-139109719	-	protein_coding	0.699291	1.62371	0.00557083	0.0301226	3.80793	3.10864	9.30231	6.82902	6.9568	12.9215	12.8897	13.2077
ENSG00000105968.18	H2AFV	chr7:44826791-44848083	-	protein_coding	0.733543	1.66272	0.000876579	0.0124669	4.76298	4.02944	17.0881	13.869	15.1909	25.8506	26.4152	26.193
ENSG00000106028.10	SSBP1	chr7:141738321-141787922	+	protein_coding	0.742142	1.67266	0.0274202	0.0780947	4.90388	4.16174	22.6751	16.0406	13.2118	27.9916	30.4973	28.3833
ENSG00000106246.17	PTCD1	chr7:99416739-99466163	-	protein_coding	0.599061	1.51473	0.00231474	0.0192579	2.38444	1.78538	2.06421	2.66704	2.64523	4.27944	4.09373	4.29347
ENSG00000106305.9	AIMP2	chr7:6009245-6023834	+	protein_coding	0.727626	1.65591	8.22385e-05	0.00486453	5.53075	4.80312	25.5809	28.1722	27.0615	46.3005	45.48	43.9395
ENSG00000106355.9	LSM5	chr7:32485332-32495283	-	protein_coding	0.704213	1.62926	0.00433874	0.0263941	3.39075	2.68654	6.32742	4.52943	5.58501	9.37859	9.84961	9.24713
ENSG00000106443.16	PHF14	chr7:10973336-11169630	+	protein_coding	0.704548	1.62963	3.88363e-05	0.00396125	3.0785	2.37395	4.3194	4.12368	4.11031	7.66275	7.10101	7.58948
ENSG00000106484.15	MEST	chr7:130486171-130506465	+	protein_coding	0.629599	1.54714	0.00499101	0.028414	3.16352	2.53392	5.68257	4.36749	4.41559	7.98356	8.43729	7.48494
ENSG00000106546.13	AHR	chr7:16916359-17346152	+	protein_coding	0.723314	1.65097	0.0382881	0.0971574	4.69071	3.9674	16.4596	15.822	12.0319	22.195	20.9174	32.8807
ENSG00000106723.16	SPIN1	chr9:88388419-88478694	+	protein_coding	1.35825	2.56374	0.0346149	0.0911006	4.11664	2.75839	3.15924	8.2529	7.0497	19.7776	19.3169	11.3664
ENSG00000106868.16	SUSD1	chr9:112040785-112175408	-	protein_coding	0.586311	1.5014	0.00862871	0.0384538	1.03369	0.447377	0.324409	0.42953	0.33908	1.11531	0.754897	1.31146
ENSG00000107164.15	FUBP3	chr9:130578965-130638352	+	protein_coding	0.588043	1.50321	0.0179387	0.0599082	4.33122	3.74317	15.3217	11.8815	10.4206	19.039	18.8925	19.4603
ENSG00000107371.12	EXOSC3	chr9:37766978-37801437	-	protein_coding	1.05851	2.08278	0.00930131	0.0400973	2.98049	1.92198	3.37303	2.52431	2.53076	5.85509	9.41499	5.88622
ENSG00000107643.15	MAPK8	chr10:48306639-48439360	+	protein_coding	0.669097	1.59008	0.00779598	0.0366251	2.35873	1.68963	2.78193	1.74016	2.2389	4.01312	4.2215	4.15512
ENSG00000107949.16	BCCIP	chr10:125823546-125853695	+	protein_coding	0.72333	1.65099	0.00286953	0.0215022	4.32694	3.60361	13.1429	10.2344	10.3057	19.4824	19.1977	18.5404
ENSG00000107951.14	MTPAP	chr10:30309801-30374448	-	protein_coding	0.587699	1.50285	0.000307425	0.00791424	1.75803	1.17033	1.28767	1.24828	1.21649	2.60776	2.33004	2.22083
ENSG00000107984.9	DKK1	chr10:52314296-52318042	+	protein_coding	2.84655	7.19278	5.52102e-07	0.00123166	3.05956	0.213008	0.150841	0.197416	0.130069	7.69949	7.46287	6.87126
ENSG00000108021.20	FAM208B	chr10:5684838-5763740	+	protein_coding	0.815	1.7593	0.000918917	0.0127554	3.17956	2.36456	4.65339	3.77605	4.05865	8.47892	7.35084	8.39598
ENSG00000108064.10	TFAM	chr10:58385022-58399221	+	protein_coding	1.04509	2.06349	0.00541483	0.0296141	4.42544	3.38035	12.4839	7.71775	8.60606	20.6044	20.277	20.5834
ENSG00000108094.14	CUL2	chr10:35008551-35090642	-	protein_coding	0.601563	1.51736	0.0251066	0.0739046	3.69067	3.08911	9.66699	6.76474	6.43999	10.9963	12.3978	12.3945
ENSG00000108312.14	UBTF	chr17:44205033-44221626	-	protein_coding	0.830375	1.77815	0.0348159	0.0914783	4.24411	3.41373	6.76319	9.83448	13.3899	17.3616	19.5981	16.9918
ENSG00000108384.14	RAD51C	chr17:58692573-58735611	+	protein_coding	0.672458	1.59379	0.00981923	0.0414031	2.35072	1.67827	2.53702	2.29067	1.81646	3.46602	4.7896	4.1327
ENSG00000108443.13	RPS6KB1	chr17:59893046-59950564	+	protein_coding	0.585912	1.50099	0.0065072	0.0329419	3.11517	2.52926	5.73604	4.33639	4.35171	7.4637	7.74421	7.79013
ENSG00000108511.9	HOXB6	chr17:48595751-48604992	-	protein_coding	0.59996	1.51567	0.00177533	0.0171344	1.48664	0.886685	0.653179	0.955438	0.955206	1.79884	1.78047	1.82799
ENSG00000108523.15	RNF167	chr17:4940008-4945222	+	protein_coding	0.993565	1.9911	0.0237716	0.071553	4.78422	3.79065	19.0474	11.2071	9.83002	24.2082	28.2967	27.328
ENSG00000108551.4	RASD1	chr17:17494437-17496395	-	protein_coding	0.881295	1.84203	0.00319566	0.022902	1.30252	0.421226	0.533699	0.161909	0.34739	1.73678	1.39849	1.2862
ENSG00000108602.17	ALDH3A1	chr17:19737984-19748943	-	protein_coding	1.17675	2.26067	0.00167357	0.0166887	1.65768	0.480934	0.238026	0.484334	0.47933	2.51069	2.39384	1.63604
ENSG00000108932.11	SLC16A6	chr17:68267026-68291267	-	protein_coding	1.21945	2.32858	4.90876e-05	0.00412125	1.51489	0.295438	0.19423	0.236511	0.251759	2.11554	1.73585	1.73813
ENSG00000109016.17	DHRS7B	chr17:21123364-21193265	+	protein_coding	0.64866	1.56771	0.00106072	0.0136243	1.98141	1.33275	1.28674	1.64679	1.64032	2.90082	3.1197	2.83152
ENSG00000109066.13	TMEM104	chr17:74776483-74839779	+	protein_coding	0.786838	1.72529	0.0126591	0.0483926	2.46855	1.68171	1.87767	2.43276	2.34233	5.95596	3.8923	3.98253
ENSG00000109193.11	SULT1E1	chr4:69841212-69860152	-	protein_coding	0.716062	1.64269	0.00499808	0.0284439	1.30476	0.588702	0.618431	0.537026	0.367337	1.66038	1.13356	1.65627
ENSG00000109320.11	NFKB1	chr4:102501329-102617302	+	protein_coding	0.74726	1.6786	3.52415e-05	0.00381891	2.96727	2.22001	3.54696	3.62349	3.81035	7.02468	6.52876	6.91697
ENSG00000109321.10	AREG	chr4:74445134-74455009	+	protein_coding	0.744175	1.67502	0.00382113	0.0246568	2.85931	2.11514	3.69424	3.50472	2.84527	5.59605	6.1418	7.11194
ENSG00000109381.19	ELF2	chr4:139028112-139177218	-	protein_coding	0.889516	1.85255	0.000780271	0.0118173	2.50006	1.61054	2.28896	1.67133	2.241	4.67583	4.68143	4.61423
ENSG00000109674.3	NEIL3	chr4:177309836-177362943	+	protein_coding	0.961846	1.9478	0.00248717	0.0200411	3.11236	2.15052	4.27034	2.80825	3.3606	7.17366	7.81102	7.9805
ENSG00000109689.15	STIM2	chr4:26857678-27025381	+	protein_coding	0.684799	1.60748	0.00248416	0.0200364	1.78175	1.09695	1.23384	1.34519	0.868155	2.50941	2.37045	2.43682
ENSG00000109805.9	NCAPG	chr4:17810902-17844862	+	protein_coding	0.769766	1.70499	0.000832959	0.0121113	3.99837	3.2286	9.43318	7.88202	7.88767	14.9388	14.327	15.7098
ENSG00000110092.3	CCND1	chr11:69641087-69654474	+	protein_coding	0.601685	1.51749	0.00185055	0.0175459	4.6676	4.06592	14.3193	15.7066	17.3554	25.5959	23.9064	23.7822
ENSG00000110172.11	CHORDC1	chr11:90201160-90223364	-	protein_coding	0.623163	1.54025	0.0119182	0.0464706	3.05022	2.42706	5.20878	4.58482	3.48577	6.92205	7.33394	7.60867
ENSG00000110321.16	EIF4G2	chr11:10797050-10809110	-	protein_coding	0.602459	1.5183	0.00540867	0.0296045	6.06457	5.46211	50.0179	41.0332	38.9446	64.4206	68.035	65.3841
ENSG00000110422.11	HIPK3	chr11:33256672-33357023	+	protein_coding	0.609657	1.5259	0.038004	0.0966722	5.35328	4.74362	33.5388	22.2247	22.9695	42.5385	41.7804	35.6753
ENSG00000110536.13	PTPMT1	chr11:47565430-47573461	+	protein_coding	0.609376	1.5256	0.00800785	0.0371053	4.98771	4.37833	23.1861	19.6126	17.0439	30.4711	31.692	30.0455
ENSG00000110768.11	GTF2H1	chr11:18322295-18367044	+	protein_coding	0.791417	1.73077	0.00737912	0.0354406	3.53518	2.74377	7.30479	4.82419	5.21305	10.6717	10.4645	10.6439
ENSG00000110851.11	PRDM4	chr12:107732866-107761272	-	protein_coding	0.605873	1.5219	0.000528155	0.0100951	3.22094	2.61507	5.46693	5.04598	4.88136	8.80271	8.36405	7.83061
ENSG00000111196.9	MAGOHB	chr12:10604190-10613623	-	protein_coding	0.617766	1.5345	0.0107814	0.0437374	2.48179	1.86403	3.33581	2.51332	2.16662	4.40435	4.82604	4.5356
ENSG00000111371.15	SLC38A1	chr12:46183063-46270017	-	protein_coding	0.722076	1.64955	0.00526178	0.0292517	5.07732	4.35524	23.3032	17.6647	17.9014	32.0164	31.6021	34.752
ENSG00000111605.16	CPSF6	chr12:69239537-69274358	+	protein_coding	0.691556	1.61502	0.0192731	0.0626236	3.74687	3.05531	9.59353	6.26511	6.46344	11.6784	13.3155	12.3318
ENSG00000111615.13	KRR1	chr12:75490861-75511636	-	protein_coding	0.614123	1.53063	0.0147147	0.0529214	3.23708	2.62296	6.54813	4.63498	4.49587	8.14816	8.39537	8.75278
ENSG00000111641.11	NOP2	chr12:6556863-6568691	-	protein_coding	0.724156	1.65193	0.0258069	0.0751233	2.11245	1.3883	1.2336	1.65899	2.02021	2.63239	4.38302	3.13541
ENSG00000111802.13	TDP2	chr6:24649977-24667033	-	protein_coding	0.72173	1.64916	0.000111059	0.00538733	5.51971	4.79798	27.9251	26.6443	25.9233	46.5475	45.5142	42.6599
ENSG00000111845.4	PAK1IP1	chr6:10694695-10709782	+	protein_coding	1.02253	2.03148	0.00685118	0.0338355	5.79569	4.77316	33.5916	26.467	20.5184	55.9055	52.6249	55.171
ENSG00000111875.7	ASF1A	chr6:118894220-118909167	+	protein_coding	1.53965	2.90724	0.00372974	0.0244124	5.18958	3.64993	16.6064	10.276	8.96289	33.6412	37.7421	35.2142
ENSG00000111877.17	MCM9	chr6:118813442-118935162	-	protein_coding	0.935241	1.91221	3.16574e-05	0.00360867	2.01751	1.08227	1.23895	1.01468	1.10444	3.00696	3.05008	3.08991
ENSG00000111981.4	ULBP1	chr6:149964007-149973710	+	protein_coding	1.03658	2.05136	0.0033933	0.0234373	3.89076	2.85418	8.08894	5.62004	5.2836	13.8618	13.6928	13.9462
ENSG00000112029.9	FBXO5	chr6:152970519-152983579	-	protein_coding	0.637873	1.55603	0.0190156	0.0620582	3.87627	3.23839	10.7854	7.78074	7.12239	14.1204	14.0069	12.956
ENSG00000112031.15	MTRF1L	chr6:152987362-153002685	-	protein_coding	0.668086	1.58896	0.00904399	0.039508	3.35242	2.68433	6.73698	4.7356	4.98468	8.94624	8.9092	9.81023
ENSG00000112081.16	SRSF3	chr6:36594353-36605600	+	protein_coding	0.855604	1.80952	0.00101046	0.0133263	4.91538	4.05978	17.1223	13.677	16.4378	29.0158	30.5241	28.0428
ENSG00000112110.9	MRPL18	chr6:159789812-159798436	+	protein_coding	0.946673	1.92742	0.0110611	0.0443694	6.49297	5.5463	61.1315	39.0759	39.9837	86.5213	95.5189	85.499
ENSG00000112130.16	RNF8	chr6:37353972-37394738	+	protein_coding	0.61708	1.53377	5.60742e-05	0.00425557	3.00921	2.39213	4.46995	4.17471	4.11026	6.9745	6.94739	7.23501
ENSG00000112144.15	ICK	chr6:53001279-53061802	-	protein_coding	0.847573	1.79947	0.0059333	0.0313426	3.42884	2.58126	6.30031	4.30512	4.53449	9.1606	9.4297	10.7858
ENSG00000112149.9	CD83	chr6:14117256-14136918	+	protein_coding	0.899695	1.86567	0.000575544	0.0103904	2.75887	1.85918	2.3459	2.6268	2.93523	6.21978	5.86186	5.25959
ENSG00000112167.9	SAYSD1	chr6:39104064-39115189	-	protein_coding	0.852705	1.80588	1.95637e-05	0.00318277	3.20495	2.35224	4.08431	4.27432	3.96466	7.91306	8.2819	8.47749
ENSG00000112208.11	BAG2	chr6:57172326-57189833	+	protein_coding	1.1183	2.17091	0.000805689	0.0119484	2.40495	1.28665	1.85283	1.19045	1.32355	4.1898	4.60609	4.10594
ENSG00000112210.11	RAB23	chr6:57186992-57222314	-	protein_coding	0.916296	1.88726	0.000836321	0.0121179	3.88156	2.96526	7.93871	6.53784	6.0693	13.942	13.5634	13.7138
ENSG00000112245.10	PTP4A1	chr6:63521748-63583587	+	protein_coding	0.673943	1.59543	0.028351	0.0798142	5.76721	5.09326	43.9822	29.4023	28.0889	54.6699	53.4531	52.2921
ENSG00000112294.12	ALDH5A1	chr6:24494852-24537207	+	protein_coding	0.866511	1.82325	7.92941e-05	0.00478991	4.64332	3.77681	13.5596	11.8432	12.7713	23.961	23.8662	24.1456
ENSG00000112308.12	C6orf62	chr6:24704861-24720836	-	protein_coding	0.669402	1.59041	0.000803123	0.0119484	6.60814	5.93874	58.1724	56.5249	66.802	96.5577	97.2196	95.8921
ENSG00000112365.4	ZBTB24	chr6:109462594-109483237	-	protein_coding	0.935925	1.91312	0.0132911	0.0496067	3.09846	2.16254	4.9832	2.76396	2.98462	6.86818	8.22762	7.65418
ENSG00000112701.17	SENP6	chr6:75601509-75718278	+	protein_coding	0.908063	1.87652	0.00481264	0.0278818	4.39632	3.48825	12.9461	9.18235	8.95187	19.4252	19.7547	21.0286
ENSG00000113300.11	CNOT6	chr5:180494412-180578405	+	protein_coding	0.725646	1.65364	0.00284599	0.0214804	4.60456	3.87892	16.0299	12.3172	13.0406	22.8429	22.9081	24.2599
ENSG00000113368.11	LMNB1	chr5:126776623-126837020	+	protein_coding	0.981681	1.97476	1.67339e-05	0.00305944	5.44694	4.46526	21.5581	20.5062	21.2162	42.1779	41.0936	44.6672
ENSG00000113552.15	GNPDA1	chr5:141991749-142013041	-	protein_coding	0.713828	1.64015	0.00033381	0.00825647	3.44555	2.73173	5.60427	5.35279	5.98562	10.1241	10.39	9.20594
ENSG00000113575.9	PPP2CA	chr5:134194334-134226142	-	protein_coding	0.63647	1.55452	0.00476933	0.0278318	5.58646	4.94999	34.9108	27.1732	28.1896	47.4514	48.3263	45.4189
ENSG00000113583.7	C5orf15	chr5:133955502-133968787	-	protein_coding	0.849585	1.80198	0.0172872	0.058476	5.20478	4.3552	26.6189	16.5177	16.7196	35.0768	36.0753	36.5037
ENSG00000113595.14	TRIM23	chr5:65589680-65625975	-	protein_coding	0.59831	1.51394	0.0109505	0.0440959	2.10248	1.50417	2.39858	1.52923	1.65531	3.18571	3.31438	3.38573
ENSG00000113621.14	TXNDC15	chr5:134873803-134901525	+	protein_coding	0.677849	1.59975	0.00243589	0.019872	2.81671	2.13886	3.81382	2.89627	3.55453	6.41776	5.98365	5.75129
ENSG00000113761.11	ZNF346	chr5:177022696-177081189	+	protein_coding	0.776062	1.71245	0.00979696	0.041362	2.60646	1.83039	2.58176	1.90917	3.31663	5.35366	4.88804	5.03769
ENSG00000113812.13	ACTR8	chr3:53867066-53882202	-	protein_coding	0.647101	1.56602	0.00732834	0.0353039	3.29144	2.64434	5.52934	4.29951	6.06272	8.40071	8.7563	9.23346
ENSG00000113966.9	ARL6	chr3:97764521-97801242	+	protein_coding	0.686256	1.6091	0.0102328	0.04233	1.86775	1.1815	1.59786	1.18128	1.05906	2.13144	2.88293	2.99802
ENSG00000114026.21	OGG1	chr3:9749944-9788219	+	protein_coding	0.611019	1.52734	0.00138455	0.0152369	1.31657	0.705556	0.679926	0.707528	0.511897	1.59744	1.57461	1.31061
ENSG00000114302.15	PRKAR2A	chr3:48744597-48847846	-	protein_coding	0.674262	1.59578	5.06943e-05	0.00414472	3.89769	3.22343	8.26901	7.99163	8.77625	13.8511	13.7688	14.096
ENSG00000114315.3	HES1	chr3:194136145-194138732	+	protein_coding	0.600134	1.51586	0.000132705	0.0058055	6.6893	6.08917	63.9153	67.0957	70.3835	103.627	102.433	100.563
ENSG00000114346.13	ECT2	chr3:172750682-172821474	+	protein_coding	0.656544	1.5763	0.0224502	0.0690259	4.6532	3.99665	19.4864	12.7081	13.4842	24.3893	23.9109	24.1893
ENSG00000114405.10	C3orf14	chr3:62318973-62336213	+	protein_coding	0.63261	1.55037	0.0202249	0.064495	2.66831	2.03569	3.9095	3.18241	2.35701	5.22637	5.87524	5.00063
ENSG00000114450.9	GNB4	chr3:179396089-179451590	-	protein_coding	0.748898	1.68051	0.0214672	0.0670419	3.26455	2.51565	6.58523	3.96952	3.96111	8.50198	8.52682	8.80443
ENSG00000114491.13	UMPS	chr3:124730366-124749273	+	protein_coding	0.753533	1.68592	0.000520226	0.0100418	2.57764	1.82411	2.83197	2.25903	2.55487	5.1165	5.07226	4.7278
ENSG00000114520.10	SNX4	chr3:125446644-125520197	-	protein_coding	0.683945	1.60653	0.000668784	0.0109762	4.14035	3.45641	11.1211	9.42701	9.4651	16.6303	16.6208	16.6532
ENSG00000114686.8	MRPL3	chr3:131462212-131502983	-	protein_coding	0.740106	1.6703	0.0141454	0.0516293	5.23945	4.49935	27.5373	18.334	19.9692	34.6798	39.1107	36.6716
ENSG00000114698.14	PLSCR4	chr3:146192339-146251179	-	protein_coding	0.594533	1.50998	0.0193723	0.0627892	2.5087	1.91416	3.60908	2.21852	2.60903	4.90232	4.76223	4.41956
ENSG00000114744.8	COMMD2	chr3:149738470-149752499	-	protein_coding	0.687449	1.61043	0.00864006	0.0384575	3.82987	3.14242	9.72992	7.08631	6.93495	12.9014	13.7366	13.0367
ENSG00000114812.12	VIPR1	chr3:42489299-42537573	+	protein_coding	0.636877	1.55496	0.0129594	0.0489798	2.78882	2.15194	2.69398	3.55521	4.21671	6.25313	5.6842	5.80741
ENSG00000114904.12	NEK4	chr3:52708449-52770949	-	protein_coding	0.864274	1.82042	0.000114799	0.0054372	2.71332	1.84904	2.84708	2.57147	2.40308	5.79178	5.48778	5.4016
ENSG00000114933.15	INO80D	chr2:205993721-206086303	-	protein_coding	0.613459	1.52992	0.0039966	0.0252165	1.91056	1.2971	1.8291	1.24581	1.33548	2.76151	2.78214	2.73513
ENSG00000114978.17	MOB1A	chr2:74152528-74178898	-	protein_coding	0.638011	1.55618	0.040599	0.101019	4.73749	4.09948	21.8765	13.3558	14.3384	25.0332	24.8468	27.2127
ENSG00000115009.12	CCL20	chr2:227805739-227817564	+	protein_coding	1.16601	2.2439	3.54599e-05	0.00381891	1.21473	0.0487228	0.0660689	0	0.0380442	1.2251	1.49037	1.25632
ENSG00000115084.13	SLC35F5	chr2:113705011-113756823	-	protein_coding	0.886804	1.84907	0.00990785	0.0415014	3.29254	2.40573	5.73122	3.33851	4.09516	9.09763	8.1272	9.20702
ENSG00000115129.13	TP53I3	chr2:24077433-24085861	-	protein_coding	1.49688	2.82232	1.1227e-05	0.00304952	3.83805	2.34116	4.38363	3.99314	3.83986	12.7236	13.7889	13.4112
ENSG00000115145.9	STAM2	chr2:152116801-152175992	-	protein_coding	0.719837	1.647	0.0239015	0.0718194	3.26533	2.5455	6.66718	4.15891	4.03059	8.03838	8.66165	9.18004
ENSG00000115290.9	GRB14	chr2:164492812-164621848	-	protein_coding	0.663771	1.58422	0.0107975	0.0437617	2.7067	2.04292	4.0006	2.81787	2.66523	5.83817	5.60381	5.16105
ENSG00000115307.16	AUP1	chr2:74526645-74529939	-	protein_coding	0.728922	1.6574	0.000558287	0.010256	5.55216	4.82324	29.6151	26.3205	26.1267	45.1409	48.8934	43.8718
ENSG00000115392.11	FANCL	chr2:58159243-58241372	-	protein_coding	0.71877	1.64578	0.00370564	0.0243558	3.91729	3.19852	9.70183	7.32438	7.68438	13.3864	14.7426	14.2277
ENSG00000115446.11	UNC50	chr2:98608579-98618515	+	protein_coding	0.805347	1.74757	0.00032633	0.00816661	3.86049	3.05514	7.56921	6.69427	7.70882	13.9584	13.9487	12.705
ENSG00000115514.11	TXNDC9	chr2:99318982-99340702	-	protein_coding	1.0915	2.13096	0.00412627	0.0256088	4.65185	3.56035	13.8737	9.74341	9.27429	24.9058	26.0593	21.6635
ENSG00000115539.13	PDCL3	chr2:100562690-100576735	+	protein_coding	0.696985	1.62111	0.00207891	0.0183934	4.36947	3.67249	11.4383	11.2104	12.6488	17.3828	21.0045	20.8323
ENSG00000115718.17	PROC	chr2:127418427-127429246	+	protein_coding	0.624722	1.54191	0.0261462	0.0757089	1.28193	0.65721	0.250192	0.737841	0.805231	1.35523	1.66607	1.28979
ENSG00000115758.12	ODC1	chr2:10439968-10448504	-	protein_coding	1.83099	3.55781	5.87289e-06	0.00274442	5.2486	3.41761	10.0263	9.45068	9.58843	37.5909	39.1488	34.4648
ENSG00000115761.15	NOL10	chr2:10570766-10689987	-	protein_coding	0.621331	1.53829	0.000112129	0.00542106	4.87588	4.25455	18.7458	17.8981	17.6359	28.4138	27.212	29.5054
ENSG00000115827.13	DCAF17	chr2:171434217-171485052	+	protein_coding	0.694647	1.61849	0.0100112	0.0418008	2.65406	1.95941	3.42118	2.38738	2.92756	4.46488	5.70912	5.80153
ENSG00000115828.15	QPCT	chr2:37344574-37373322	+	protein_coding	0.867985	1.82511	0.0462022	0.109869	2.99751	2.12953	5.47122	2.71168	2.48818	6.36938	8.304	6.42886
ENSG00000115841.19	RMDN2	chr2:37923187-38067142	+	protein_coding	0.667333	1.58813	0.000450912	0.00923136	1.20269	0.535357	0.577953	0.391201	0.386729	1.29135	1.34629	1.26811
ENSG00000115902.10	SLC1A4	chr2:64988477-65023865	+	protein_coding	0.912174	1.88188	0.000622279	0.0106482	3.15722	2.24505	3.19352	3.92781	4.15522	7.83312	8.22008	7.71776
ENSG00000115946.7	PNO1	chr2:68157844-68176238	+	protein_coding	0.913578	1.88371	7.809e-05	0.00477909	4.08931	3.17574	7.92522	7.64262	8.56557	15.5065	16.8395	15.7487
ENSG00000115993.12	TRAK2	chr2:201377207-201451579	-	protein_coding	1.03585	2.05032	0.000221827	0.00695701	3.59273	2.55688	5.44554	4.80955	4.44116	11.3928	10.4147	11.4143
ENSG00000115998.7	C2orf42	chr2:70149880-70248615	-	protein_coding	0.61775	1.53448	0.00213242	0.0185488	2.32183	1.70408	2.36274	2.4785	1.95701	4.23271	4.11964	3.66505
ENSG00000116005.11	PCYOX1	chr2:70257386-70281191	+	protein_coding	0.857765	1.81223	0.000913011	0.0127043	4.75407	3.89631	15.8906	12.4165	13.569	25.962	25.8552	26.1377
ENSG00000116035.3	VAX2	chr2:70900590-70965373	+	protein_coding	1.2603	2.39545	0.0259241	0.075343	2.16977	0.909475	0.608894	2.00754	0.369619	4.24211	3.00679	3.33708
ENSG00000116095.10	PLEKHA3	chr2:178480468-178516462	+	protein_coding	0.641025	1.55944	0.0176023	0.0591708	2.06521	1.42419	2.29341	1.25958	1.59716	3.10127	3.44093	3.02423
ENSG00000116266.10	STXBP3	chr1:108746674-108809526	+	protein_coding	1.07747	2.11033	0.00253828	0.0201822	4.2958	3.21833	10.6128	7.25481	7.40996	18.8201	18.4204	18.6847
ENSG00000116455.13	WDR77	chr1:111439890-111449376	-	protein_coding	0.70724	1.63268	0.00191481	0.0177834	4.9876	4.28036	16.0942	19.5772	19.8601	29.7971	32.0385	30.3852
ENSG00000116560.10	SFPQ	chr1:35176378-35193148	-	protein_coding	1.34184	2.53474	5.26896e-05	0.00417107	6.00456	4.66272	26.9435	23.4208	22.8132	62.4022	62.586	64.6437
ENSG00000116731.22	PRDM2	chr1:13700198-13825079	+	protein_coding	0.676459	1.59821	0.0214701	0.0670419	2.4406	1.76414	3.03284	1.65091	2.66582	4.59365	4.382	4.31426
ENSG00000116741.7	RGS2	chr1:192809039-192812283	+	protein_coding	1.10399	2.14949	0.000956348	0.0130909	2.25189	1.1479	1.29328	1.19783	1.15875	3.63705	4.5925	3.16689
ENSG00000116752.5	BCAS2	chr1:114567557-114581639	-	protein_coding	1.38077	2.60407	0.0031948	0.022902	6.92672	5.54596	61.8198	39.2599	39.3208	117.356	128.45	116.534
ENSG00000116761.11	CTH	chr1:70411218-70439851	+	protein_coding	0.646676	1.56556	0.0465287	0.110441	3.06573	2.41906	6.16692	3.46802	3.77727	7.08687	6.78776	8.32053
ENSG00000116793.15	PHTF1	chr1:113696831-113759489	-	protein_coding	0.941517	1.92055	2.05853e-05	0.00318277	3.42113	2.47961	4.37185	4.49952	4.87305	9.89803	9.66823	9.57174
ENSG00000116815.15	CD58	chr1:116514535-116571039	-	protein_coding	1.50594	2.8401	0.00244074	0.019872	4.40789	2.90195	9.09352	5.52411	5.34099	19.5578	21.5557	19.6295
ENSG00000116918.13	TSNAX	chr1:231528653-231566524	+	protein_coding	1.02991	2.04189	0.00291025	0.0216928	3.42346	2.39355	5.45705	3.50528	3.98694	9.37487	10.2688	9.56401
ENSG00000116922.14	C1orf109	chr1:37681570-37692249	-	protein_coding	0.937966	1.91582	0.0278106	0.0788316	3.79536	2.8574	3.95053	7.93966	7.60027	13.3049	13.1375	12.2341
ENSG00000117009.11	KMO	chr1:241532134-241595642	+	protein_coding	0.661204	1.5814	0.00684341	0.0338079	0.883219	0.222015	0.331286	0.0692644	0.11466	1.01142	0.648377	0.892637
ENSG00000117054.13	ACADM	chr1:75724347-75787575	+	protein_coding	0.717515	1.64435	0.00393286	0.0249353	4.31014	3.59262	11.6959	10.5958	10.926	15.9977	19.8676	21.0078
ENSG00000117155.16	SSX2IP	chr1:84643707-84690803	-	protein_coding	0.594085	1.50951	0.00722861	0.0350022	3.70628	3.11219	9.12429	6.93626	7.04656	11.784	11.7967	12.5937
ENSG00000117174.10	ZNHIT6	chr1:85649423-85708433	-	protein_coding	0.652215	1.57158	0.0015067	0.0158558	3.36762	2.7154	6.24586	4.9996	5.51691	9.10627	9.11121	9.76139
ENSG00000117262.18	GPR89A	chr1:145607990-145670648	+	protein_coding	0.944227	1.92416	0.00720499	0.0349387	2.90411	1.95988	4.01549	2.46634	2.38659	6.2289	6.84047	6.40039
ENSG00000117450.13	PRDX1	chr1:45511036-45523047	-	protein_coding	0.793763	1.73359	0.0355995	0.0926957	7.3766	6.58284	95.9218	116.9	76.0826	193.424	128.314	181.531
ENSG00000117461.14	PIK3R3	chr1:46040140-46133036	-	protein_coding	0.785762	1.724	1.68489e-05	0.00305944	4.37626	3.5905	10.686	11.2535	11.2072	19.6965	20.3987	19.2243
ENSG00000117475.13	BLZF1	chr1:169367970-169396540	+	protein_coding	0.858435	1.81307	0.0154325	0.054548	3.52779	2.66935	7.43146	4.22141	4.84753	10.2566	10.2351	11.1317
ENSG00000117697.14	NSL1	chr1:212726153-212791782	-	protein_coding	0.609937	1.52619	0.0191484	0.0623832	3.28479	2.67485	6.72903	5.40125	4.26308	8.91465	8.59661	8.72888
ENSG00000117748.9	RPA2	chr1:27891524-27914746	-	protein_coding	0.855909	1.8099	4.27996e-06	0.00274442	4.97725	4.12134	16.436	16.6076	16.1708	30.5263	31.3501	29.6445
ENSG00000118007.12	STAG1	chr3:136336233-136752403	-	protein_coding	1.10741	2.15458	0.000281416	0.00765607	3.65189	2.54448	4.95627	4.4598	5.10585	10.9407	10.8643	13.0188
ENSG00000118096.7	IFT46	chr11:118544528-118572970	-	protein_coding	1.2354	2.35447	9.05918e-05	0.00503719	3.48177	2.24636	4.05432	3.78256	3.41921	10.5395	10.6439	9.37683
ENSG00000118200.14	CAMSAP2	chr1:200739558-200860704	+	protein_coding	0.619365	1.5362	0.00433226	0.0263856	3.7124	3.09304	8.67764	6.91522	7.11069	11.5806	11.6663	13.1345
ENSG00000118246.13	FASTKD2	chr2:206765357-206792509	+	protein_coding	0.879873	1.84021	0.000143449	0.00596656	3.13341	2.25353	4.11899	3.50423	3.70262	8.14359	7.65067	7.54244
ENSG00000118292.8	C1orf54	chr1:150268200-150280916	+	protein_coding	0.585661	1.50073	0.005963	0.0314122	1.63358	1.04792	1.35112	0.949171	0.928595	2.09009	2.33627	1.8976
ENSG00000118402.5	ELOVL4	chr6:79914812-79947580	-	protein_coding	0.719601	1.64673	0.00568144	0.0305094	3.68005	2.96045	7.98572	5.56911	6.98906	12.1614	11.632	11.6661
ENSG00000118496.4	FBXO30	chr6:145793502-145814753	-	protein_coding	0.79446	1.73443	0.00529071	0.0293427	2.33941	1.54495	2.5202	1.54725	1.77072	3.82045	4.19704	4.17436
ENSG00000118523.5	CTGF	chr6:131948176-131951373	-	protein_coding	0.76001	1.6935	2.55437e-05	0.00337751	6.51701	5.757	55.353	51.5661	52.3912	91.9892	91.2557	88.5416
ENSG00000118600.11	TMEM5	chr12:63779803-63809558	+	protein_coding	0.636817	1.55489	0.00115531	0.0141279	1.8189	1.18209	1.40598	1.17327	1.23422	2.35754	2.39784	2.84954
ENSG00000118855.18	MFSD1	chr3:158732198-158829719	+	protein_coding	0.693956	1.61771	0.00406783	0.0254194	3.82804	3.13408	9.17444	6.7744	7.55418	13.1543	13.7209	12.748
ENSG00000118965.14	WDR35	chr2:19910260-19990131	-	protein_coding	1.00743	2.01033	0.000777989	0.0118009	2.09383	1.0864	0.877559	1.27302	1.24347	3.63099	2.97487	3.22591
ENSG00000119004.15	CYP20A1	chr2:203238940-203305611	+	protein_coding	1.09098	2.13018	4.76876e-06	0.00274442	2.37584	1.28486	1.52371	1.34265	1.44681	4.12283	4.21118	4.23786
ENSG00000119328.11	FAM206A	chr9:108934181-108950744	+	protein_coding	0.737046	1.66676	0.0177917	0.0595723	3.50619	2.76914	7.84585	5.00408	4.96481	9.95448	10.5977	10.5462
ENSG00000119421.6	NDUFA8	chr9:122144058-122159819	-	protein_coding	0.668176	1.58906	0.00112949	0.0139763	5.47536	4.80719	28.4536	24.547	28.1637	44.0845	45.5971	40.9138
ENSG00000119446.13	RBM18	chr9:122237624-122264839	-	protein_coding	0.76239	1.6963	0.0295882	0.0822592	3.17811	2.41572	6.20171	3.83266	3.3651	7.36237	8.04424	8.80441
ENSG00000119541.9	VPS4B	chr18:63389190-63422483	-	protein_coding	0.977903	1.9696	0.00118947	0.0142553	4.02046	3.04256	8.67447	6.80183	6.41109	14.9746	15.1384	15.5786
ENSG00000119616.11	FCF1	chr14:74713144-74738620	+	protein_coding	0.926612	1.90081	0.0251718	0.073932	3.34419	2.41758	5.59937	2.71006	5.22888	8.95324	8.96476	9.56029
ENSG00000119640.8	ACYP1	chr14:75053221-75069483	-	protein_coding	0.882609	1.84371	0.0185627	0.0611361	3.14065	2.25804	4.6183	4.32671	2.65718	6.86407	9.4105	7.37851
ENSG00000119686.9	FLVCR2	chr14:75578617-75663214	+	protein_coding	0.840306	1.79043	0.00028435	0.00769282	1.30209	0.461789	0.364298	0.462502	0.309275	1.56309	1.29142	1.55294
ENSG00000119760.15	SUPT7L	chr2:27650812-27663840	-	protein_coding	0.643067	1.56165	2.03528e-05	0.00318277	3.63542	2.99236	7.16779	6.82825	6.88131	11.7638	11.1773	11.3477
ENSG00000119787.13	ATL2	chr2:38294880-38377285	-	protein_coding	0.620614	1.53753	0.023124	0.0704319	4.34766	3.72705	15.6097	10.1879	11.4954	19.6539	18.4347	20.0259
ENSG00000119812.18	FAM98A	chr2:33583658-33599382	-	protein_coding	0.677472	1.59933	0.0109319	0.0440633	3.89108	3.21361	6.60619	9.53525	8.96243	14.2986	13.0023	14.2456
ENSG00000119878.5	CRIPT	chr2:46616416-46625742	+	protein_coding	0.995794	1.99418	0.0317849	0.0861855	3.72543	2.72963	9.04411	4.09443	4.7029	11.8242	13.2428	11.6697
ENSG00000119906.11	SLF2	chr10:100912569-100965136	+	protein_coding	0.933226	1.90954	0.00165414	0.0166223	3.00801	2.07478	3.96224	2.87499	2.88834	7.06808	6.68631	7.39482
ENSG00000119917.13	IFIT3	chr10:89327894-89340971	+	protein_coding	0.823518	1.76972	0.00160468	0.016461	2.55588	1.73236	2.55076	2.31771	2.11399	4.44362	5.6882	4.58459
ENSG00000119927.13	GPAM	chr10:112149864-112215377	-	protein_coding	0.782544	1.72016	0.00098184	0.0131786	1.60441	0.82187	0.879517	0.703436	0.725242	1.96864	1.8064	2.3746
ENSG00000119965.12	C10orf88	chr10:122930903-122954403	-	protein_coding	0.594733	1.51019	0.0152606	0.0542565	2.28264	1.68791	2.73746	1.81059	2.18389	4.13355	4.18758	3.32561
ENSG00000119969.14	HELLS	chr10:94501434-94613905	+	protein_coding	1.06426	2.09109	0.00580306	0.0309415	2.49185	1.42759	1.9393	1.64158	1.50691	3.35452	5.20839	5.58331
ENSG00000120029.12	C10orf76	chr10:101845599-102056193	-	protein_coding	0.744464	1.67535	0.00033629	0.00826027	2.62327	1.8788	2.79714	2.45531	2.79126	5.0474	4.89031	5.56659
ENSG00000120129.5	DUSP1	chr5:172768090-172771195	-	protein_coding	1.07073	2.10049	4.10605e-05	0.0039934	6.06878	4.99806	28.718	31.9	32.3794	67.5427	65.754	65.1023
ENSG00000120333.4	MRPS14	chr1:175010789-175023425	-	protein_coding	0.662261	1.58256	0.0101216	0.0421043	3.64182	2.97956	7.86342	5.55419	7.44667	12.2782	10.7504	11.4651
ENSG00000120334.15	CENPL	chr1:173799550-173824720	-	protein_coding	0.841448	1.79185	0.00212624	0.0185249	2.35763	1.51618	2.3644	1.67492	1.60033	4.24241	4.00628	4.12983
ENSG00000120451.10	SNX19	chr11:130875436-130916509	-	protein_coding	0.663026	1.5834	0.00105126	0.0135561	3.19214	2.52911	5.19181	4.91149	4.25416	8.4621	8.22407	7.74742
ENSG00000120509.10	PDZD11	chrX:70286595-70290514	-	protein_coding	0.886618	1.84884	0.0251774	0.073932	5.02681	4.1402	23.2064	15.5686	12.6696	30.2071	35.2659	29.6137
ENSG00000120616.15	EPC1	chr10:32267751-32378798	-	protein_coding	0.783876	1.72175	2.29235e-05	0.00327841	2.10101	1.31714	1.53548	1.51538	1.42567	3.34096	3.12695	3.40748
ENSG00000120675.5	DNAJC15	chr13:43023203-43114224	+	protein_coding	0.688019	1.61107	0.00878088	0.0388889	2.41167	1.72365	2.98001	2.10847	1.91193	4.40411	4.55196	4.02092
ENSG00000120688.8	WBP4	chr13:41061274-41084006	+	protein_coding	1.0765	2.10891	0.000402338	0.00892458	4.14363	3.06713	8.03495	7.91228	6.31104	16.696	16.7457	16.5833
ENSG00000120694.19	HSPH1	chr13:31134974-31162388	-	protein_coding	0.691018	1.61442	1.98378e-05	0.00318277	4.49378	3.80277	13.4199	12.5888	12.8706	21.3353	21.2438	22.0193
ENSG00000120697.8	ALG5	chr13:36949775-37000261	-	protein_coding	0.982695	1.97615	0.000155059	0.00612602	3.72467	2.74198	6.1742	5.85544	5.08757	12.2551	12.1953	12.2103
ENSG00000120802.13	TMPO	chr12:98515512-98550379	+	protein_coding	0.890286	1.85354	0.000256933	0.00733504	4.43715	3.54686	11.8771	10.3918	9.88235	20.6102	20.5162	20.8634
ENSG00000120837.7	NFYB	chr12:104117077-104138289	-	protein_coding	1.45109	2.73414	0.00141722	0.0154225	4.68934	3.23825	10.9932	7.00466	7.75296	26.2306	23.0533	25.2218
ENSG00000120925.15	RNF170	chr8:42849637-42897290	-	protein_coding	0.709127	1.63481	0.00126298	0.0145878	2.11983	1.41071	1.90736	1.6109	1.47575	3.41732	3.59828	3.04247
ENSG00000120942.13	UBIAD1	chr1:11273206-11296049	+	protein_coding	0.903895	1.87111	2.48909e-05	0.00337751	2.07127	1.16737	1.16168	1.25875	1.32051	3.10838	3.13572	3.36838
ENSG00000120963.11	ZNF706	chr8:101177878-101206193	-	protein_coding	0.667175	1.58796	0.00468596	0.0276553	3.16577	2.4986	5.51253	4.58945	3.95839	7.64084	8.12048	8.17074
ENSG00000121350.15	PYROXD1	chr12:21437615-21471252	+	protein_coding	1.14696	2.21447	0.0100164	0.0418115	3.07859	1.93163	4.285	2.21501	2.26745	7.21692	6.78232	8.42821
ENSG00000121390.18	PSPC1	chr13:19674752-19783019	-	protein_coding	0.647807	1.56678	3.14849e-05	0.00360867	4.16109	3.51328	10.4699	10.8092	9.99082	16.7919	17.089	16.791
ENSG00000121486.11	TRMT1L	chr1:185118098-185157072	-	protein_coding	0.848361	1.80045	0.00412456	0.0256088	3.19421	2.34585	5.20429	3.6032	3.60002	8.17152	8.17663	8.11032
ENSG00000121542.11	SEC22A	chr3:123201927-123274130	+	protein_coding	0.792355	1.7319	0.0455397	0.108783	2.33735	1.54499	3.0769	1.81939	1.16164	4.19803	3.56028	4.44509
ENSG00000121552.3	CSTA	chr3:122325244-122341972	+	protein_coding	1.04057	2.05704	0.0316168	0.0859247	2.98947	1.9489	4.43513	2.98161	1.65925	6.73716	8.25273	5.99688
ENSG00000121931.15	LRIF1	chr1:110947185-110964079	-	protein_coding	0.687088	1.61003	0.0200889	0.0642057	4.18234	3.49525	13.1267	9.54232	8.62835	18.8508	15.5192	17.2501
ENSG00000121989.14	ACVR2A	chr2:147844517-147930826	+	protein_coding	0.61202	1.5284	0.00112931	0.0139763	1.36878	0.756762	0.656365	0.797122	0.620654	1.73972	1.39313	1.62701
ENSG00000122068.12	FYTTD1	chr3:197737179-197787596	+	protein_coding	1.24191	2.36511	0.0441027	0.106644	3.51903	2.27712	7.71574	2.89869	2.35135	10.6165	10.5551	10.2239
ENSG00000122435.9	TRMT13	chr1:100133150-100150497	+	protein_coding	0.858045	1.81258	0.00579818	0.0309415	3.2678	2.40976	5.6039	3.86869	3.66677	8.31282	8.73371	8.85738
ENSG00000122482.20	ZNF644	chr1:90915298-91022272	-	protein_coding	0.716602	1.64331	0.00942986	0.040457	3.14073	2.42413	5.0787	4.77219	3.4061	7.95999	7.23335	8.29989
ENSG00000122484.8	RPAP2	chr1:92298965-92402056	+	protein_coding	0.780948	1.71826	0.000407226	0.00896705	1.74051	0.95956	1.10353	0.861259	0.878507	2.19074	2.30296	2.5403
ENSG00000122643.19	NT5C3A	chr7:33014113-33062797	-	protein_coding	0.654077	1.57361	0.0407117	0.101179	4.34548	3.69141	15.4982	12.2172	8.88773	20.7569	18.7686	18.5339
ENSG00000122644.12	ARL4A	chr7:12686856-12690934	+	protein_coding	1.45662	2.74464	0.00730882	0.0352594	3.15721	1.70059	3.34101	1.23675	2.53656	7.35285	8.65528	7.80332
ENSG00000122687.17	FTSJ2	chr7:2234231-2242198	-	protein_coding	0.87446	1.83332	0.000990016	0.0131786	4.4724	3.59794	11.6903	11.6419	10.0657	20.8752	23.5274	19.388
ENSG00000122783.16	C7orf49	chr7:135092363-135170795	-	protein_coding	0.889918	1.85307	2.77942e-05	0.00341759	3.23682	2.3469	4.09938	3.93137	4.23577	8.71103	8.57334	8.01185
ENSG00000122952.16	ZWINT	chr10:56357228-56361275	-	protein_coding	0.755334	1.68802	0.000213136	0.0068493	4.58857	3.83323	12.5059	13.1363	14.1669	24.1786	22.6633	22.3765
ENSG00000123219.12	CENPK	chr5:65517766-65563171	-	protein_coding	0.76725	1.70202	0.0081143	0.0373895	3.22378	2.45653	5.76275	4.19173	3.7101	8.23567	8.58118	8.21454
ENSG00000123268.8	ATF1	chr12:50763710-50821122	+	protein_coding	0.691297	1.61473	0.0356435	0.0927526	4.22276	3.53147	14.5329	9.04532	8.90869	16.2695	19.0292	17.8188
ENSG00000123472.12	ATPAF1	chr1:46632737-46673867	-	protein_coding	0.60976	1.526	0.00117505	0.0142073	3.00974	2.39998	4.46845	4.45253	3.93099	6.8871	6.63628	7.67492
ENSG00000123545.5	NDUFAF4	chr6:96889313-96897881	-	protein_coding	1.45302	2.73781	0.00249894	0.0200661	3.45386	2.00083	4.30515	2.25325	2.71464	9.77719	10.6091	9.51569
ENSG00000123552.17	USP45	chr6:99432379-99521728	-	protein_coding	0.68804	1.61109	0.00367141	0.0242627	1.76964	1.0816	1.41186	1.12389	0.850543	2.42046	2.30808	2.50336
ENSG00000123609.10	NMI	chr2:151270465-151290057	-	protein_coding	0.870722	1.82858	0.00506075	0.0286648	4.30864	3.43792	12.0925	9.39475	8.35225	17.1912	19.7699	19.5967
ENSG00000123684.12	LPGAT1	chr1:211743457-211830772	-	protein_coding	0.683429	1.60595	0.00629109	0.0323163	3.95985	3.27642	10.3168	7.59826	8.34906	14.4045	13.6242	15.7256
ENSG00000124160.11	NCOA5	chr20:46060985-46089952	-	protein_coding	1.56901	2.96701	1.48541e-05	0.00305944	3.8456	2.27659	4.04372	3.9692	3.53865	13.2817	12.7455	14.135
ENSG00000124193.14	SRSF6	chr20:43457928-43464247	+	protein_coding	0.65973	1.57979	0.00147635	0.0157503	5.55133	4.8916	32.2663	26.4933	27.5974	46.7683	45.4964	45.4296
ENSG00000124209.3	RAB22A	chr20:58309696-58367507	+	protein_coding	0.599806	1.51551	0.0299434	0.0828923	2.85486	2.25505	5.06385	3.16269	3.30914	5.70596	6.58137	6.44702
ENSG00000124217.4	MOCS3	chr20:50958826-50963931	+	protein_coding	0.621126	1.53808	0.000417709	0.00898477	1.91237	1.29124	1.63779	1.31988	1.39555	2.72851	2.72452	2.84093
ENSG00000124279.11	FASTKD3	chr5:7859159-7869037	-	protein_coding	0.855617	1.80953	0.00161723	0.0164734	2.85282	1.9972	3.58176	2.88876	2.57116	6.32067	6.51674	5.85127
ENSG00000124356.15	STAMBP	chr2:73828916-73873659	+	protein_coding	0.656264	1.576	0.00399241	0.0252003	3.31829	2.66203	6.37029	4.8514	4.87904	9.04466	8.85474	9.02618
ENSG00000124444.15	ZNF576	chr19:43596392-43601157	+	protein_coding	0.61202	1.5284	0.00286845	0.0215022	2.59763	1.98561	3.02007	3.2801	2.60995	4.91473	5.56767	4.70889
ENSG00000124532.14	MRS2	chr6:24402908-24426194	+	protein_coding	0.669322	1.59033	0.00082229	0.0120372	4.38488	3.71556	13.1416	10.9821	12.3799	20.5599	19.6177	19.5143
ENSG00000124593.16	RP11-298J23.10	chr6:41780349-41790141	+	protein_coding	0.685116	1.60783	0.016007	0.0557337	4.07027	3.38515	12.1632	8.07376	8.54881	15.7461	16.4677	15.2057
ENSG00000124596.16	OARD1	chr6:41033627-41097787	-	protein_coding	0.848528	1.80066	0.0005437	0.0101604	3.52122	2.67269	5.93802	5.32252	4.90957	10.8602	10.924	9.70203
ENSG00000124608.4	AARS2	chr6:44299654-44313326	-	protein_coding	0.605199	1.52119	0.00360354	0.0240277	2.97724	2.37204	3.54342	4.35074	4.70654	6.73718	6.89482	6.99455
ENSG00000124613.8	ZNF391	chr6:27374615-27403904	+	protein_coding	0.906364	1.87432	0.00112813	0.0139763	3.10393	2.19756	4.18698	3.11801	3.5185	7.55218	7.1248	8.14607
ENSG00000124786.10	SLC35B3	chr6:8413068-8435611	-	protein_coding	0.925634	1.89952	0.017363	0.058625	4.39809	3.47246	14.4	8.34925	8.49832	20.4216	20.0277	19.8081
ENSG00000124787.13	RPP40	chr6:4994732-5004063	-	protein_coding	0.935225	1.91219	0.00468452	0.0276553	4.11495	3.17973	10.0825	7.15334	7.23396	15.2198	18.2363	15.6727
ENSG00000125375.14	ATP5S	chr14:50312326-50335558	+	protein_coding	0.630917	1.54855	0.000975387	0.0131659	1.33731	0.706395	0.792026	0.563854	0.550237	1.5427	1.59998	1.44033
ENSG00000125449.6	ARMC7	chr17:75109952-75130265	+	protein_coding	0.877618	1.83734	0.0100294	0.0418121	3.10459	2.22697	2.68126	4.34845	4.21111	8.38806	7.71387	6.77923
ENSG00000125454.11	SLC25A19	chr17:75272981-75289510	-	protein_coding	0.996218	1.99476	0.00201043	0.01808	3.35628	2.36006	3.30476	4.97927	4.25719	9.32604	8.99339	9.40828
ENSG00000125630.15	POLR1B	chr2:112541915-112577150	+	protein_coding	0.664597	1.58513	0.0264347	0.0762452	3.10388	2.43928	4.7292	3.98708	4.58407	5.71002	8.26022	9.22674
ENSG00000125686.11	MED1	chr17:39404285-39451286	-	protein_coding	0.74606	1.67721	0.00631861	0.0323725	3.34403	2.59797	5.32905	5.75084	4.19407	9.22791	8.13394	10.2078
ENSG00000125703.14	ATG4C	chr1:62784135-62865513	+	protein_coding	0.946856	1.92767	0.00574685	0.0307281	3.77977	2.83291	8.0264	5.6113	5.06139	12.4087	13.1326	12.6729
ENSG00000125848.9	FLRT3	chr20:14322988-14337616	-	protein_coding	0.911895	1.88152	0.000365913	0.00859361	1.23613	0.32424	0.25175	0.267747	0.236708	1.61899	1.1634	1.30712
ENSG00000125863.19	MKKS	chr20:10401009-10434222	-	protein_coding	0.717864	1.64474	0.00375751	0.0244489	3.20128	2.48342	5.23426	4.27641	4.31648	8.75647	8.80803	7.13147
ENSG00000125885.13	MCM8	chr20:5950652-5998977	+	protein_coding	0.597015	1.51258	0.00250205	0.0200661	3.5635	2.96648	7.42721	6.08333	6.99983	11.1022	10.0734	11.3315
ENSG00000125962.14	ARMCX5	chrX:102599168-102604159	+	protein_coding	1.32714	2.50904	0.0219028	0.0678369	2.09161	0.764473	0.330158	1.80525	0.31375	3.4955	3.06831	3.2337
ENSG00000126524.9	SBDS	chr7:66987677-66995601	-	protein_coding	0.591173	1.50647	0.00689697	0.0339865	5.90332	5.31215	45.457	34.8239	36.6811	59.9281	58.2015	58.4402
ENSG00000126790.11	L3HYPDH	chr14:59460363-59484430	-	protein_coding	1.15933	2.23353	0.000910113	0.0126783	2.65285	1.49352	2.33741	1.51937	1.65511	5.64644	5.02514	5.21161
ENSG00000126804.13	ZBTB1	chr14:64503712-64533690	+	protein_coding	0.850329	1.80291	0.0267727	0.076902	3.32569	2.47536	6.02274	3.26482	4.742	9.67778	7.34393	10.3121
ENSG00000126821.7	SGPP1	chr14:63684214-63728039	-	protein_coding	0.833519	1.78203	0.0167521	0.0572933	3.5204	2.68688	7.49692	4.24179	4.99449	10.4971	9.98055	10.968
ENSG00000126953.6	TIMM8A	chrX:101345659-101349196	-	protein_coding	1.20029	2.29785	0.0388886	0.0981073	2.74722	1.54693	3.175	0.703933	2.5068	5.78683	5.49551	5.86605
ENSG00000127125.8	PPCS	chr1:42456117-42473385	+	protein_coding	0.89448	1.85894	0.00341973	0.023512	5.48333	4.58885	27.2677	21.4306	20.9793	42.0283	49.2117	40.4363
ENSG00000127528.5	KLF2	chr19:16324817-16327874	+	protein_coding	1.20258	2.30151	0.000567122	0.0103339	3.06536	1.86278	2.2142	3.09513	2.65526	8.01592	6.70257	7.44604
ENSG00000127870.16	RNF6	chr13:26132115-26222493	-	protein_coding	1.10812	2.15564	0.00490464	0.0281274	4.17113	3.06301	9.89501	6.34127	6.29754	17.4827	15.8941	17.7242
ENSG00000127920.5	GNG11	chr7:93921699-93928610	+	protein_coding	1.57569	2.98079	0.000110195	0.00537753	2.12066	0.544969	0.513021	0.546284	0.327462	3.33459	3.78296	2.96739
ENSG00000127954.12	STEAP4	chr7:88270892-88306891	-	protein_coding	0.831786	1.77989	0.00516807	0.0289264	4.99419	4.16241	20.958	14.7109	15.6432	30.6162	30.422	31.5884
ENSG00000127989.13	MTERF1	chr7:91692008-91880720	-	protein_coding	0.691548	1.61502	0.0264082	0.0762143	1.45939	0.76784	0.896323	0.638451	0.588851	2.12719	1.12703	2.12631
ENSG00000127995.16	CASD1	chr7:94509219-94557019	+	protein_coding	1.12793	2.18545	0.000827653	0.0120731	2.23938	1.11145	1.51085	0.867377	1.15125	3.72344	3.6188	3.82586
ENSG00000128000.15	ZNF780B	chr19:40028260-40056209	-	protein_coding	0.775832	1.71218	0.00315305	0.0227532	1.21466	0.438826	0.278421	0.312097	0.48477	1.53806	1.44183	1.0171
ENSG00000128191.15	DGCR8	chr22:20080232-20111877	+	protein_coding	0.835628	1.78463	0.0023747	0.0196104	2.89548	2.05985	2.67726	3.09254	3.81628	6.44976	6.04181	6.85327
ENSG00000128266.8	GNAZ	chr22:23070361-23125037	+	protein_coding	0.603137	1.51902	0.0013968	0.0153392	0.98321	0.380073	0.221134	0.392092	0.296609	0.840362	1.01453	1.08377
ENSG00000128342.4	LIF	chr22:30240447-30246851	-	protein_coding	0.927676	1.90221	0.00075205	0.0116624	5.33464	4.40697	17.5845	21.4401	21.8934	40.7213	37.9473	39.4415
ENSG00000128408.8	RIBC2	chr22:45413691-45432496	+	protein_coding	1.17799	2.26261	0.000923803	0.0128118	2.40168	1.22369	1.79758	1.17165	1.09668	4.22277	4.14777	4.48801
ENSG00000128510.10	CPA4	chr7:130293134-130324180	+	protein_coding	1.42263	2.68074	0.000268107	0.00748973	3.30307	1.88043	2.2567	2.59948	3.25777	8.42879	9.04308	9.15411
ENSG00000128594.7	LRRC4	chr7:128027071-128032107	-	protein_coding	0.850057	1.80257	0.000416022	0.00898477	1.19675	0.346695	0.218596	0.305378	0.292709	1.09239	1.31445	1.48705
ENSG00000128596.16	CCDC136	chr7:128790757-128822132	+	protein_coding	0.635878	1.55388	0.00208009	0.0183934	1.29266	0.656783	0.396801	0.678375	0.671515	1.51263	1.39633	1.44182
ENSG00000128654.13	MTX2	chr2:176269395-176338025	+	protein_coding	0.670928	1.5921	0.00797374	0.0370746	4.57416	3.90323	16.8858	12.267	13.115	24.0816	22.3577	22.0722
ENSG00000128699.13	ORMDL1	chr2:189770323-189784371	-	protein_coding	0.784384	1.72236	0.0251435	0.073932	4.02784	3.24345	10.0563	5.94137	10.0682	15.0943	15.7145	15.1338
ENSG00000128708.12	HAT1	chr2:171922448-171983682	+	protein_coding	0.620378	1.53728	0.0464874	0.110393	4.61684	3.99646	20.383	13.2965	12.3005	23.2125	25.0428	22.4259
ENSG00000128886.11	ELL3	chr15:43772600-43777543	-	protein_coding	0.859858	1.81486	0.00944431	0.040506	3.10734	2.24748	4.81594	2.98287	3.62234	7.10602	8.79331	7.06252
ENSG00000128928.8	IVD	chr15:40405795-40435947	+	protein_coding	0.691447	1.6149	0.001154	0.014123	2.4516	1.76016	2.07366	2.4306	2.68599	4.29554	4.39939	4.72485
ENSG00000128989.10	ARPP19	chr15:52547045-52569883	-	protein_coding	0.590479	1.50575	0.0218769	0.067787	4.31916	3.72868	15.5484	10.5196	11.222	19.0787	19.0434	18.7644
ENSG00000129028.8	THAP10	chr15:70881342-70892785	-	protein_coding	0.782665	1.72031	0.000625913	0.0106482	2.24969	1.46703	2.0105	1.52058	1.78432	3.73843	3.94614	3.58958
ENSG00000129084.17	PSMA1	chr11:14504874-14643635	-	protein_coding	0.632941	1.55072	0.012865	0.0488247	4.52698	3.89404	16.6552	13.5664	11.7775	20.6037	23.8849	21.7934
ENSG00000129292.20	PHF20L1	chr8:132775358-132848807	+	protein_coding	0.645919	1.56474	0.00312547	0.0226274	2.26987	1.62395	2.51466	1.84261	1.93073	4.0303	3.63431	3.81195
ENSG00000129317.14	PUS7L	chr12:43718993-43758817	-	protein_coding	0.650411	1.56962	0.00282088	0.0213806	1.59881	0.948399	1.20083	0.825141	0.788985	1.91513	2.05926	2.11598
ENSG00000129472.13	RAB2B	chr14:21459020-21476973	-	protein_coding	0.625886	1.54316	0.0120832	0.0468839	2.50113	1.87524	3.43086	2.21216	2.46918	4.42473	4.85657	4.71112
ENSG00000129474.15	AJUBA	chr14:22971174-22982642	-	protein_coding	0.637381	1.5555	0.0090435	0.039508	3.30086	2.66348	4.61841	4.97896	6.57043	9.26067	8.56011	8.75739
ENSG00000129480.12	DTD2	chr14:31446036-31457510	-	protein_coding	0.924557	1.8981	0.00274606	0.0210518	2.71817	1.79362	2.93996	2.03045	2.48979	4.82613	5.99922	5.98756
ENSG00000129514.5	FOXA1	chr14:37589984-37596059	-	protein_coding	0.902575	1.8694	0.000344116	0.00837929	4.11628	3.2137	9.22638	7.45807	8.23142	16.2545	16.5371	16.2389
ENSG00000129646.14	QRICH2	chr17:76274049-76307998	-	protein_coding	0.662859	1.58322	0.00434703	0.0264227	1.42566	0.762799	0.550081	0.903467	0.65568	1.89056	1.43705	1.75201
ENSG00000129810.14	SGO1	chr3:20160593-20186292	-	protein_coding	0.625642	1.5429	0.0107677	0.0437374	2.85308	2.22744	4.64128	3.12023	3.4185	6.40506	6.06245	6.21276
ENSG00000130177.14	CDC16	chr13:114234887-114272723	+	protein_coding	0.780909	1.71821	0.000108362	0.00537753	5.21344	4.43253	21.8018	19.5045	20.5354	37.3953	35.1393	35.8082
ENSG00000130222.10	GADD45G	chr9:89605013-89606555	+	protein_coding	0.742464	1.67303	0.0244724	0.0727526	3.19214	2.44968	3.09476	5.39874	5.22235	8.55053	7.81856	8.06492
ENSG00000130349.9	C6orf203	chr6:107028213-107051342	+	protein_coding	0.766409	1.70103	0.000691929	0.0111746	4.0502	3.28379	8.08125	9.64557	8.55536	15.6525	16.4251	14.669
ENSG00000130487.6	KLHDC7B	chr22:50548033-50551022	+	protein_coding	0.668995	1.58997	0.00127514	0.0146701	1.10683	0.437835	0.240556	0.383075	0.44858	1.30694	1.07559	1.08636
ENSG00000130513.6	GDF15	chr19:18374731-18389176	+	protein_coding	1.08518	2.12164	0.00325943	0.0231103	2.00733	0.922151	0.507661	1.06564	1.18487	3.09843	3.19041	2.78378
ENSG00000130590.13	SAMD10	chr20:63974113-63980008	-	protein_coding	0.914164	1.88448	0.000100917	0.00526731	3.00764	2.09347	3.24934	3.15206	3.40565	6.67111	6.83797	7.65178
ENSG00000130713.15	EXOSC2	chr9:130693721-130704894	+	protein_coding	0.603104	1.51898	0.00178924	0.0172138	2.6773	2.0742	3.1674	3.59488	2.89983	5.58199	5.6076	5.01785
ENSG00000130935.9	NOL11	chr17:67717833-67744531	+	protein_coding	1.04234	2.05956	0.000208241	0.00681738	3.62827	2.58594	5.69047	4.55503	4.82359	11.3785	11.4584	11.2611
ENSG00000131043.11	AAR2	chr20:36236459-36270918	+	protein_coding	0.625372	1.54261	0.00658404	0.0330764	3.50427	2.8789	5.24931	7.18865	6.77791	10.2191	10.2241	10.6028
ENSG00000131368.7	MRPS25	chr3:15042460-15065335	-	protein_coding	0.65382	1.57333	0.000961716	0.0131163	2.78902	2.1352	3.601	2.95954	3.65347	5.87997	5.91636	5.93854
ENSG00000131375.9	CAPN7	chr3:15206152-15252918	+	protein_coding	0.651387	1.57068	0.0149749	0.0535996	3.42638	2.775	6.98307	5.05641	5.63265	9.99118	8.35548	11.0843
ENSG00000131389.16	SLC6A6	chr3:14402576-14489349	+	protein_coding	0.996763	1.99552	5.1121e-06	0.00274442	2.86142	1.86466	2.71986	2.65204	2.55545	6.40923	6.03379	6.36481
ENSG00000131495.8	NDUFA2	chr5:140638740-140647785	-	protein_coding	0.873339	1.8319	0.00414735	0.0256902	4.40043	3.52709	11.8924	10.815	9.05808	22.5617	20.7133	17.41
ENSG00000131507.10	NDFIP1	chr5:142108505-142154443	+	protein_coding	0.664761	1.58531	0.00119126	0.0142658	4.60766	3.9429	16.1193	13.4499	13.7041	23.8572	23.6572	22.6447
ENSG00000131848.9	ZSCAN5A	chr19:56219670-56368383	-	protein_coding	0.670992	1.59217	0.000606329	0.0105546	1.09697	0.425979	0.286168	0.330782	0.41675	1.09312	1.03002	1.3034
ENSG00000131931.8	THAP1	chr8:42836674-42843325	-	protein_coding	0.699346	1.62377	0.00466889	0.0276021	3.17606	2.47671	5.28813	4.76016	3.76141	7.68572	8.3698	8.07252
ENSG00000132016.11	C19orf57	chr19:13882348-13906452	-	protein_coding	0.691722	1.61521	0.00215778	0.0186268	1.60397	0.912251	0.776462	0.821825	1.0596	2.0869	1.76594	2.28978
ENSG00000132141.13	CCT6B	chr17:34927859-34981078	-	protein_coding	0.606769	1.52284	0.000239789	0.00725687	1.18691	0.580142	0.511823	0.513774	0.460018	1.37433	1.32266	1.13973
ENSG00000132155.11	RAF1	chr3:12583601-12664226	-	protein_coding	0.607018	1.52311	0.000363318	0.0085823	3.23474	2.62772	5.33921	4.99059	5.21674	9.06907	8.14088	8.06321
ENSG00000132286.11	TIMM10B	chr11:6481447-6484679	+	protein_coding	0.806902	1.74945	0.00535105	0.0294129	3.6555	2.8486	7.76914	5.45509	5.60209	11.078	11.5623	12.1881
ENSG00000132313.14	MRPL35	chr2:86199355-86213794	+	protein_coding	1.1491	2.21776	0.0142567	0.0518958	4.15961	3.01051	9.97246	7.37838	4.69239	16.8713	17.6211	16.153
ENSG00000132357.13	CARD6	chr5:40841184-40860175	+	protein_coding	0.95891	1.94384	3.01774e-05	0.00356429	1.95544	0.996527	1.08659	1.02275	0.881809	2.84106	2.93933	2.85533
ENSG00000132423.11	COQ3	chr6:99369400-99394204	-	protein_coding	0.710281	1.63612	0.0107831	0.0437374	4.1319	3.42161	9.95029	8.68568	10.6003	16.6239	19.6289	13.8216
ENSG00000132429.9	POPDC3	chr6:105158280-105179995	-	protein_coding	1.15384	2.22505	0.0187662	0.0615268	4.4111	3.25726	13.1817	7.4262	6.31537	20.4771	22.3838	18.1746
ENSG00000132434.9	LANCL2	chr7:55365448-55433742	+	protein_coding	1.44086	2.71483	1.38908e-05	0.00304952	7.69903	6.25816	81.6848	72.3501	72.9365	207.354	208.433	204.621
ENSG00000132436.11	FIGNL1	chr7:50444128-50542535	-	protein_coding	1.31779	2.49284	0.00221052	0.0188015	3.27553	1.95774	3.36136	3.20644	2.19508	7.66971	8.12421	10.479
ENSG00000132437.17	DDC	chr7:50458436-50565457	-	protein_coding	0.624525	1.5417	0.00329797	0.0232331	2.82073	2.1962	4.01758	3.74475	3.04257	6.36163	5.7768	6.06919
ENSG00000132623.15	ANKEF1	chr20:9986126-10058303	+	protein_coding	1.07385	2.10505	0.00015697	0.00617442	2.57849	1.50464	2.13074	1.71218	1.69066	4.95158	4.76644	5.20971
ENSG00000132694.18	ARHGEF11	chr1:156934840-157045370	-	protein_coding	0.657751	1.57762	0.00478952	0.0278503	2.78719	2.12943	3.12647	3.97148	3.08326	6.36767	5.27249	6.1172
ENSG00000132773.11	TOE1	chr1:45339670-45343975	+	protein_coding	1.16637	2.24447	4.01805e-05	0.00398439	3.4065	2.24012	3.8598	3.72405	3.59305	9.64575	10.3008	8.91031
ENSG00000132819.16	RBM38	chr20:57391407-57409333	+	protein_coding	1.4183	2.67271	0.000400579	0.00892259	4.10083	2.68253	5.73749	4.44922	6.2066	15.9538	17.2268	15.3471
ENSG00000132840.9	BHMT2	chr5:79069717-79089466	+	protein_coding	0.886271	1.84839	0.000170221	0.00644608	1.22761	0.341338	0.21361	0.228494	0.363976	1.30642	1.46317	1.26052
ENSG00000132846.5	ZBED3	chr5:77072072-77087323	-	protein_coding	1.10394	2.14941	0.000446409	0.00920889	2.46401	1.36007	1.82248	1.58449	1.31878	4.05018	4.73564	4.79873
ENSG00000132953.16	XPO4	chr13:20777329-20903048	-	protein_coding	0.844742	1.79594	0.0019069	0.0177834	2.30892	1.46417	2.15618	1.4784	1.68502	4.16106	3.59312	4.13229
ENSG00000132963.7	POMP	chr13:28659104-28678925	+	protein_coding	0.629716	1.54726	0.00853478	0.0382546	5.73843	5.10871	39.126	30.1531	31.8625	51.326	57.461	48.7433
ENSG00000133028.10	SCO1	chr17:10672474-10698375	-	protein_coding	0.618795	1.53559	0.00622469	0.032219	2.50901	1.89021	2.32379	2.83264	2.99853	4.92711	4.06569	5.14298
ENSG00000133101.9	CCNA1	chr13:36431520-36442882	+	protein_coding	0.602204	1.51803	0.00564329	0.0303881	1.02322	0.421012	0.363667	0.225966	0.435571	1.25395	1.04471	0.821715
ENSG00000133111.3	RFXAP	chr13:36819224-36829104	+	protein_coding	1.02306	2.03222	0.000139657	0.00589427	2.58806	1.565	2.2387	1.86076	1.79565	4.80055	5.20142	5.04354
ENSG00000133119.12	RFC3	chr13:33818049-33966558	+	protein_coding	1.03245	2.0455	0.00148706	0.0158187	4.3434	3.31095	10.915	7.95479	8.16085	19.1459	19.7215	19.0389
ENSG00000133398.3	MED10	chr5:6371881-6378594	-	protein_coding	0.713449	1.63972	0.000350331	0.00845558	5.74313	5.02968	32.0409	30.5812	32.4019	53.8312	55.5927	48.519
ENSG00000133641.17	C12orf29	chr12:88033846-88050160	+	protein_coding	0.734138	1.6634	0.00167651	0.0167073	2.15868	1.42454	1.91616	1.74061	1.42007	3.81438	3.39491	3.20717
ENSG00000133731.9	IMPA1	chr8:81657961-81686693	-	protein_coding	0.678529	1.60051	0.0180481	0.0601321	2.48057	1.80205	3.40318	2.03309	2.1751	4.48158	4.93888	4.34037
ENSG00000133773.11	CCDC59	chr12:82223681-82358805	-	protein_coding	0.751344	1.68336	0.0451388	0.108195	4.18804	3.4367	14.2176	9.0801	7.27635	16.9063	18.1098	16.6977
ENSG00000133983.14	COX16	chr14:70325081-70359731	-	protein_coding	0.631831	1.54953	0.0447638	0.107667	4.16059	3.52876	12.1206	8.70241	11.0769	18.1293	20.1937	13.1087
ENSG00000134056.11	MRPS36	chr5:69217760-69230129	+	protein_coding	0.852862	1.80608	0.00131553	0.0149951	2.88164	2.02878	3.65044	2.84928	2.79575	6.25359	6.8661	6.01569
ENSG00000134058.11	CDK7	chr5:69234795-69277430	+	protein_coding	0.623891	1.54103	0.030452	0.0836184	4.24073	3.61684	14.2035	10.5411	9.523	20.6098	15.9021	17.4998
ENSG00000134153.9	EMC7	chr15:34084017-34101948	-	protein_coding	0.781247	1.71862	0.0187329	0.0614824	5.03685	4.2556	23.5598	17.6833	14.1886	31.6041	30.479	33.4697
ENSG00000134202.10	GSTM3	chr1:109733932-109741038	-	protein_coding	0.676604	1.59837	0.000338165	0.00827945	4.22745	3.55085	10.9826	10.3972	10.7864	17.8876	18.9311	16.4606
ENSG00000134253.9	TRIM45	chr1:117111060-117122587	-	protein_coding	0.90574	1.87351	0.000136898	0.00588924	2.52752	1.62178	2.18134	1.98642	2.06801	4.42955	5.21514	4.68026
ENSG00000134256.12	CD101	chr1:117001750-117036476	+	protein_coding	0.653892	1.57341	0.00520813	0.0290772	1.07017	0.416283	0.386169	0.333286	0.285884	0.957181	1.45816	0.924076
ENSG00000134294.13	SLC38A2	chr12:46358189-46372867	-	protein_coding	0.721348	1.64872	0.00917163	0.0398398	5.9851	5.26375	46.2972	32.828	34.443	60.7877	62.1431	64.1411
ENSG00000134318.13	ROCK2	chr2:11179761-11348330	-	protein_coding	0.757834	1.69095	0.00536698	0.0294486	4.07101	3.31317	10.9248	7.93333	8.21783	15.3526	15.3326	16.7764
ENSG00000134326.11	CMPK2	chr2:6840570-6866635	-	protein_coding	0.934128	1.91074	3.28569e-06	0.00270049	1.30639	0.372261	0.326457	0.274539	0.28274	1.51238	1.41256	1.49587
ENSG00000134375.10	TIMM17A	chr1:201955491-201970661	+	protein_coding	0.790187	1.7293	0.0374167	0.095677	4.49385	3.70366	16.7374	8.58744	12.0061	21.7148	20.7331	22.1697
ENSG00000134575.9	ACP2	chr11:47239302-47248906	-	protein_coding	0.659993	1.58008	0.019451	0.0630181	3.24157	2.58157	4.06792	5.99593	5.04946	10.0291	7.63997	7.87923
ENSG00000134716.9	CYP2J2	chr1:59893308-59926790	-	protein_coding	0.717765	1.64463	0.00400711	0.0252585	2.57938	1.86162	2.74633	2.4325	2.73241	5.84749	4.97879	4.21517
ENSG00000134755.14	DSC2	chr18:31058840-31102415	-	protein_coding	1.14226	2.20727	0.000210358	0.00682943	4.15821	3.01595	8.09031	6.66297	6.59799	16.3824	16.6623	17.5389
ENSG00000134802.17	SLC43A3	chr11:57406954-57427580	-	protein_coding	0.747566	1.67896	0.0342735	0.0904537	3.80751	3.05995	6.06612	6.4495	10.0179	11.6128	12.1204	15.587
ENSG00000134809.8	TIMM10	chr11:57528463-57530803	-	protein_coding	0.724126	1.6519	0.0153943	0.0544998	6.15017	5.42604	36.0201	49.6297	41.3994	76.0447	76.4768	59.012
ENSG00000134827.7	TCN1	chr11:59852800-59866575	-	protein_coding	1.16663	2.24487	0.000160672	0.00623216	2.05702	0.890387	1.05591	0.796325	0.724689	3.13887	2.99675	3.35598
ENSG00000134901.12	KDELC1	chr13:102784281-102799007	-	protein_coding	0.713786	1.6401	0.00255522	0.0202174	2.9735	2.25971	4.38669	3.55919	3.47212	7.56762	6.43409	6.6076
ENSG00000134987.11	WDR36	chr5:111091716-111130502	+	protein_coding	0.780023	1.71716	0.0169039	0.0577113	2.74353	1.9635	3.16139	2.83591	2.71632	6.44446	4.14295	6.84522
ENSG00000135047.14	CTSL	chr9:87725519-87731393	+	protein_coding	0.67888	1.6009	0.0443467	0.107052	3.91373	3.23485	11.0755	7.63828	6.99884	15.4083	15.9657	11.2974
ENSG00000135069.13	PSAT1	chr9:78297143-78330093	+	protein_coding	0.662885	1.58325	0.000584661	0.0104011	6.87113	6.20824	79.9608	68.9108	70.4143	116.55	117.321	114.336
ENSG00000135070.14	ISCA1	chr9:86264546-86283102	-	protein_coding	1.01813	2.0253	0.00611645	0.0319166	4.07328	3.05514	9.66443	6.83915	5.86853	15.1885	16.7774	15.5753
ENSG00000135185.11	TMEM243	chr7:87196160-87220587	-	protein_coding	0.661702	1.58195	0.0092901	0.0400647	2.77341	2.11171	4.05169	3.02388	2.97174	6.62978	5.70257	5.25008
ENSG00000135249.7	RINT1	chr7:105532085-105567677	+	protein_coding	0.68379	1.60635	0.00802176	0.0371384	3.60677	2.92299	8.03644	5.66889	6.23881	10.7367	10.8339	12.0188
ENSG00000135314.12	KHDC1	chr6:73241314-73310365	-	protein_coding	0.657327	1.57716	0.0128712	0.048833	1.52028	0.862953	0.857356	0.665764	0.944534	2.2903	2.00956	1.38348
ENSG00000135316.17	SYNCRIP	chr6:85607785-85643792	-	protein_coding	0.771762	1.70735	0.00266781	0.0207665	6.14568	5.37392	47.7102	37.1862	37.3358	69.4785	69.7395	70.184
ENSG00000135363.11	LMO2	chr11:33858576-33892289	-	protein_coding	0.741503	1.67192	0.00324629	0.023085	2.0778	1.3363	1.37156	1.66714	1.54518	3.73022	3.33035	2.67316
ENSG00000135407.10	AVIL	chr12:57797376-57818704	-	protein_coding	0.635346	1.55331	0.000233449	0.00717625	0.714932	0.0795865	0.0593029	0.0560781	0.0547695	0.689269	0.530614	0.710344
ENSG00000135457.9	TFCP2	chr12:51093663-51173134	-	protein_coding	0.628927	1.54641	0.00770825	0.0364253	3.76592	3.13699	8.92694	7.95021	6.6619	13.8375	11.7288	12.3296
ENSG00000135469.13	COQ10A	chr12:56266858-56270966	+	protein_coding	0.798387	1.73916	0.0251257	0.073932	1.95084	1.15245	1.32196	1.455	0.926898	2.11261	2.68891	4.0322
ENSG00000135521.8	LTV1	chr6:143843344-143863812	+	protein_coding	0.894424	1.85887	0.000452327	0.00923335	5.3006	4.40618	22.7748	19.325	18.7255	39.0467	37.7923	38.4102
ENSG00000135637.13	CCDC142	chr2:74471986-74483408	-	protein_coding	0.591835	1.50716	0.00191657	0.0177834	1.16203	0.570194	0.460322	0.648489	0.359571	1.26265	1.21778	1.23296
ENSG00000135679.23	MDM2	chr12:68808176-68850686	+	protein_coding	0.728416	1.65682	0.000836257	0.0121179	2.55337	1.82495	2.89203	2.32965	2.43182	5.17344	4.5808	4.87082
ENSG00000135698.9	MPHOSPH6	chr16:82147798-82170226	-	protein_coding	0.70853	1.63414	0.00979574	0.041362	5.3959	4.68737	30.2748	23.6767	21.1632	40.7367	43.5129	39.177
ENSG00000135829.16	DHX9	chr1:182839369-182887751	+	protein_coding	0.61949	1.53633	0.00150764	0.0158558	5.29636	4.67687	27.1917	22.6882	24.06	39.7522	36.8483	38.3452
ENSG00000135838.13	NPL	chr1:182789293-182830384	+	protein_coding	0.891212	1.85473	0.000496973	0.00977399	1.60852	0.717305	0.76625	0.591795	0.58071	1.95626	1.86327	2.34988
ENSG00000135999.11	EPC2	chr2:148644440-148787568	+	protein_coding	1.29345	2.45114	0.000661475	0.010954	3.56387	2.27042	4.67852	3.64154	3.26083	10.4396	10.3179	11.7737
ENSG00000136021.18	SCYL2	chr12:100267140-100341724	+	protein_coding	0.695361	1.61929	0.00765504	0.0362686	3.86868	3.17332	9.94555	7.12014	7.26025	13.5407	13.7842	13.5006
ENSG00000136045.11	PWP1	chr12:107685732-107713167	+	protein_coding	0.823305	1.76945	0.000410418	0.00896705	4.21878	3.39547	10.5711	9.11858	8.95233	18.0702	18.0052	16.8119
ENSG00000136052.9	SLC41A2	chr12:104802553-104958744	-	protein_coding	0.676176	1.5979	0.0273138	0.0778669	2.37457	1.6984	3.09991	1.82759	1.94859	4.78019	3.52273	4.3347
ENSG00000136100.12	VPS36	chr13:52412602-52450628	-	protein_coding	0.749535	1.68125	0.0164352	0.056794	3.4387	2.68916	6.77825	4.70242	5.04802	8.31504	9.77977	11.6957
ENSG00000136147.17	PHF11	chr13:49495610-49528987	+	protein_coding	0.655466	1.57512	0.0298595	0.0827336	2.83021	2.17474	4.79722	3.28827	2.70242	6.31382	6.46654	5.58671
ENSG00000136159.3	NUDT15	chr13:48037567-48047222	+	protein_coding	0.649811	1.56896	0.0025194	0.0201085	3.16762	2.5178	5.10746	4.22417	4.88744	8.26221	8.56436	7.18976
ENSG00000136169.16	SETDB2	chr13:49444374-49495003	+	protein_coding	0.667831	1.58868	0.00415287	0.025704	2.23433	1.5665	2.4539	1.67386	1.8135	3.75202	3.72719	3.63792
ENSG00000136197.12	C7orf25	chr7:42908726-42912305	-	protein_coding	1.6704	3.18304	0.00163075	0.0165148	3.20311	1.5327	2.50321	2.16483	1.1845	7.36092	9.02481	8.31885
ENSG00000136235.15	GPNMB	chr7:23235967-23275108	+	protein_coding	1.53258	2.89304	2.17959e-05	0.00318315	4.26257	2.72998	6.23809	5.42485	5.27962	18.1734	17.7113	18.7096
ENSG00000136243.16	NUPL2	chr7:23181827-23201011	+	protein_coding	0.730307	1.65899	0.00373979	0.0244149	2.98448	2.25418	4.6041	3.44124	3.36229	6.86918	6.64861	7.23657
ENSG00000136247.14	ZDHHC4	chr7:6577434-6589374	+	protein_coding	0.745435	1.67648	0.000283009	0.00768604	2.07827	1.33283	1.59005	1.64772	1.33071	3.37456	3.17873	3.11988
ENSG00000136271.10	DDX56	chr7:44565417-44575051	-	protein_coding	0.603484	1.51938	0.00990521	0.0415014	3.94458	3.3411	7.46334	9.98823	10.1904	14.3549	14.1994	14.6401
ENSG00000136273.11	HUS1	chr7:47695730-47979581	-	protein_coding	0.61484	1.53139	0.00397183	0.0250906	2.72613	2.11129	3.94975	3.02048	3.05342	5.86418	5.63492	5.36086
ENSG00000136371.10	MTHFS	chr15:79833585-79897379	-	protein_coding	1.4856	2.80034	0.000958181	0.0130909	3.59644	2.11084	3.97074	3.30304	2.76774	9.50273	13.1792	10.8838
ENSG00000136450.12	SRSF1	chr17:58003360-58007346	-	protein_coding	0.698981	1.62336	0.00385262	0.0247147	6.19043	5.49145	51.5871	41.3384	39.8942	73.1928	73.4252	69.5401
ENSG00000136451.8	VEZF1	chr17:57971547-57988259	-	protein_coding	0.673694	1.59515	0.0347825	0.0914351	3.76527	3.09157	10.433	6.66152	6.07122	12.6363	12.617	12.5394
ENSG00000136463.7	TACO1	chr17:63600872-63608365	+	protein_coding	0.814026	1.75811	0.00147856	0.0157503	3.56158	2.74756	4.94198	6.06988	6.2102	11.6204	10.8148	10.039
ENSG00000136492.8	BRIP1	chr17:61681266-61863521	-	protein_coding	0.699535	1.62398	0.0103525	0.0426443	1.83598	1.13644	1.64925	1.05063	0.955692	2.23583	2.72864	2.77154
ENSG00000136518.16	ACTL6A	chr3:179562880-179588408	+	protein_coding	0.585604	1.50067	0.00855205	0.0382713	4.1268	3.5412	12.5746	9.21407	10.3788	16.4032	16.9694	16.0495
ENSG00000136522.13	MRPL47	chr3:179588285-179604654	-	protein_coding	0.641122	1.55954	0.0258092	0.0751233	4.89365	4.25252	23.2972	16.7809	15.0289	29.2247	29.9565	27.073
ENSG00000136527.17	TRA2B	chr3:185915906-185938136	-	protein_coding	0.585965	1.50104	0.00302272	0.0222051	3.20307	2.61711	5.878	5.00081	4.59513	8.31291	8.43432	7.88926
ENSG00000136770.10	DNAJC1	chr10:21756537-22003769	-	protein_coding	0.594112	1.50954	0.000635739	0.0107169	4.72208	4.12797	16.6611	17.1233	15.6981	23.7049	25.7442	26.8259
ENSG00000136816.15	TOR1B	chr9:129803153-129811281	+	protein_coding	0.745195	1.6762	0.00106178	0.0136243	3.07992	2.33473	4.14824	3.78048	4.21603	8.29873	6.69756	7.4464
ENSG00000136827.11	TOR1A	chr9:129812944-129824134	-	protein_coding	0.867234	1.82416	4.23208e-05	0.0039934	3.97168	3.10445	7.48417	8.00423	7.32798	15.1974	14.7823	14.1067
ENSG00000136870.10	ZNF189	chr9:101398873-101410660	+	protein_coding	0.766717	1.70139	0.00110088	0.013866	2.49569	1.72898	2.73879	2.14921	2.09378	4.48026	4.8458	4.60002
ENSG00000136897.7	MRPL50	chr9:101387633-101398614	-	protein_coding	1.23356	2.35146	0.000308002	0.00791424	3.08105	1.84749	3.10542	2.35459	2.3842	6.99332	7.92784	7.49168
ENSG00000136925.14	TSTD2	chr9:97600080-97633575	-	protein_coding	0.627223	1.54459	0.000114974	0.0054372	2.40713	1.7799	2.5761	2.25573	2.47822	4.3779	4.23014	4.30551
ENSG00000136932.13	TRMO	chr9:97904489-97922570	-	protein_coding	0.80988	1.75307	0.00470889	0.0276735	1.62573	0.815848	0.929343	0.674815	0.688139	1.5928	2.32844	2.40541
ENSG00000136933.16	RABEPK	chr9:125200542-125234158	+	protein_coding	0.680179	1.60234	0.00381571	0.0246475	2.831	2.15082	3.70726	3.64663	3.00386	5.76741	6.99558	5.6585
ENSG00000136936.10	XPA	chr9:97674909-97697357	-	protein_coding	0.631444	1.54911	0.0233136	0.0708237	3.44333	2.81189	7.59549	5.069	5.63742	9.91256	8.7185	11.137
ENSG00000136982.5	DSCC1	chr8:119833976-119856010	-	protein_coding	1.0896	2.12815	2.11084e-05	0.00318315	3.97115	2.88156	6.82134	6.25695	6.0513	14.7879	14.9193	14.3483
ENSG00000136999.4	NOV	chr8:119416306-119424353	+	protein_coding	0.722439	1.64997	0.00483525	0.0279553	0.977416	0.254977	0.300617	0.15354	0.132621	0.710245	1.23245	0.999188
ENSG00000137168.7	PPIL1	chr6:36854827-36875024	-	protein_coding	1.24806	2.37522	0.00044574	0.00920889	5.22693	3.97887	17.2534	13.5841	13.7249	35.245	39.2192	35.0333
ENSG00000137275.13	RIPK1	chr6:3063991-3115187	+	protein_coding	1.33578	2.52412	4.76831e-05	0.00410894	4.15042	2.81464	6.75373	5.60061	5.80426	16.746	16.7666	16.7624
ENSG00000137310.11	TCF19	chr6:31158542-31167159	+	protein_coding	0.778747	1.71564	0.0492752	0.114574	4.24518	3.46643	11.9529	6.55759	12.7958	18.3183	18.7668	16.8595
ENSG00000137338.5	PGBD1	chr6:28281572-28302549	+	protein_coding	1.22918	2.34433	2.38087e-07	0.00123166	3.38689	2.15771	3.49482	3.44626	3.44529	9.53558	9.22852	9.62168
ENSG00000137492.7	THAP12	chr11:76349956-76380971	-	protein_coding	0.821543	1.7673	0.00052424	0.0100572	4.25113	3.42959	10.8834	8.84591	9.69134	17.5814	18.4075	18.1473
ENSG00000137547.8	MRPL15	chr8:54135210-54147901	+	protein_coding	0.928924	1.90386	0.000663376	0.010954	5.14736	4.21844	20.0448	16.1693	16.8539	34.9425	35.692	32.7561
ENSG00000137713.15	PPP2R1B	chr11:111726908-111766427	-	protein_coding	0.726116	1.65418	0.00107813	0.0137425	3.35575	2.62963	5.32744	4.89304	5.35663	9.91053	8.18814	9.70208
ENSG00000137714.2	FDX1	chr11:110429883-110464881	+	protein_coding	0.722113	1.6496	0.00179126	0.0172138	4.13538	3.41326	10.4863	8.54556	10.0281	16.989	17.4908	15.3175
ENSG00000137760.14	ALKBH8	chr11:107502726-107565746	-	protein_coding	0.893572	1.85777	0.00136104	0.0151952	2.78766	1.89409	3.32812	2.35879	2.53223	5.99905	5.92393	5.79386
ENSG00000137801.10	THBS1	chr15:39581079-39599466	+	protein_coding	1.38604	2.6136	1.8287e-05	0.00318277	3.80723	2.42119	4.55384	4.09653	4.42855	12.8644	12.34	13.8324
ENSG00000137842.6	TMEM62	chr15:43123279-43185146	+	protein_coding	0.868018	1.82515	0.00212262	0.0185187	2.19666	1.32864	1.78409	1.60559	1.18421	3.99818	3.4839	3.29848
ENSG00000137975.7	CLCA2	chr1:86424086-86456558	+	protein_coding	1.03133	2.04391	0.00142949	0.0155037	1.57763	0.546297	0.709512	0.352408	0.347024	1.72827	2.0714	2.17335
ENSG00000138035.14	PNPT1	chr2:55634265-55693910	-	protein_coding	0.631333	1.549	0.0340436	0.090006	3.94221	3.31088	11.9635	7.92435	7.44743	15.2436	13.5393	14.3796
ENSG00000138050.14	THUMPD2	chr2:39736060-39779267	-	protein_coding	0.654476	1.57404	0.00427223	0.026157	2.85189	2.19741	4.33916	3.36887	3.13638	6.23704	6.22677	6.19461
ENSG00000138061.11	CYP1B1	chr2:38066973-38109902	-	protein_coding	1.34108	2.53341	0.00013559	0.00588594	7.31711	5.97603	69.1961	59.7501	57.4828	168.606	150.587	156.725
ENSG00000138092.10	CENPO	chr2:24793136-24822376	+	protein_coding	1.15876	2.23265	0.00473742	0.0277246	2.64168	1.48292	1.82224	2.55186	1.17852	5.27614	5.29301	5.15353
ENSG00000138134.11	STAMBPL1	chr10:88879734-88975153	+	protein_coding	0.606557	1.52262	0.000310878	0.00793246	1.83933	1.23277	1.46474	1.34835	1.2427	2.72709	2.58065	2.43359
ENSG00000138138.13	ATAD1	chr10:87751512-87841343	-	protein_coding	0.695173	1.61908	0.0367875	0.0947537	4.4948	3.79963	17.9289	11.0959	10.7936	20.4402	22.6418	21.6101
ENSG00000138160.5	KIF11	chr10:92593286-92655395	+	protein_coding	0.661603	1.58184	0.003583	0.0239726	4.3849	3.72329	14.1385	10.7284	11.9762	19.5125	20.0501	20.1195
ENSG00000138182.14	KIF20B	chr10:89701610-89774939	+	protein_coding	0.930628	1.90611	0.00628361	0.0323163	4.14439	3.21377	10.6414	7.20619	7.3594	16.3497	15.4973	18.3223
ENSG00000138231.12	DBR1	chr3:138161012-138174949	-	protein_coding	0.639851	1.55817	0.00172147	0.0169026	3.20271	2.56286	5.57885	4.78389	4.42151	8.35624	7.89538	8.37706
ENSG00000138346.14	DNA2	chr10:68414064-68472121	-	protein_coding	0.858986	1.81376	0.000456791	0.00927601	2.87614	2.01716	3.4728	2.77346	2.92967	6.30051	6.66761	6.06975
ENSG00000138380.17	CARF	chr2:202912214-202987063	+	protein_coding	0.615822	1.53243	0.00172682	0.0169385	1.35033	0.734509	0.651209	0.702447	0.638522	1.68073	1.27989	1.71209
ENSG00000138385.15	SSB	chr2:169791933-169812064	+	protein_coding	0.586137	1.50122	0.00321281	0.0229854	5.47901	4.89287	32.4967	27.5879	26.3855	42.8755	45.3786	42.6013
ENSG00000138399.17	FASTKD1	chr2:169529749-169573875	-	protein_coding	0.93413	1.91074	0.000161127	0.00623216	2.99978	2.06565	3.46663	2.85303	3.26267	6.99334	7.24881	6.76153
ENSG00000138442.9	WDR12	chr2:202874782-203014798	-	protein_coding	0.651437	1.57073	0.000675575	0.0110164	3.1748	2.52336	5.26152	4.59132	4.42784	8.21085	7.70017	8.18966
ENSG00000138463.8	DIRC2	chr3:122794795-122881139	+	protein_coding	0.934693	1.91148	0.00150418	0.0158558	3.8175	2.8828	7.5662	6.19071	5.51437	12.6971	13.806	12.8191
ENSG00000138587.5	MNS1	chr15:56421544-56465137	-	protein_coding	0.688332	1.61142	0.00650987	0.0329419	2.5998	1.91147	3.03451	2.93558	2.35299	5.40015	4.26524	5.6107
ENSG00000138600.9	SPPL2A	chr15:50702266-50765808	-	protein_coding	1.15684	2.22968	0.000629928	0.0106807	3.34276	2.18593	4.31042	3.06916	3.35969	8.72525	9.30823	9.41673
ENSG00000138614.14	INTS14	chr15:65578753-65611289	-	protein_coding	0.673076	1.59447	0.000893826	0.0125975	2.70777	2.03469	3.3982	3.13418	2.78308	5.5132	5.21992	5.88302
ENSG00000138642.14	HERC6	chr4:88378739-88443111	+	protein_coding	1.0675	2.09579	0.000288782	0.00776182	1.37465	0.307153	0.187593	0.373826	0.160881	1.42759	1.66052	1.69955
ENSG00000138660.11	AP1AR	chr4:112231737-112270047	+	protein_coding	0.867359	1.82432	0.00288748	0.0215746	4.09729	3.22993	10.2197	7.68318	7.47726	16.8802	15.5919	15.9025
ENSG00000138678.10	GPAT3	chr4:83535914-83605875	+	protein_coding	0.9061	1.87397	4.02233e-05	0.00398439	1.57718	0.671076	0.607685	0.520579	0.651324	1.96539	1.88749	2.10263
ENSG00000138685.14	FGF2	chr4:122826708-122898236	+	protein_coding	0.622189	1.53921	0.000285218	0.00769282	1.57203	0.949839	1.05846	0.853034	0.889575	1.97373	2.05881	1.88954
ENSG00000138735.15	PDE5A	chr4:119494395-119628991	-	protein_coding	0.637737	1.55589	0.00659498	0.0331149	1.88699	1.24925	1.7431	1.31508	1.11535	2.93296	2.44666	2.73254
ENSG00000138756.17	BMP2K	chr4:78776342-78916372	+	protein_coding	0.605888	1.52192	0.0170165	0.057969	2.77002	2.16413	4.51412	2.88258	3.20542	5.67654	5.89627	5.89308
ENSG00000138778.11	CENPE	chr4:103105806-103198409	-	protein_coding	0.597137	1.51271	0.0167505	0.0572933	3.24883	2.6517	6.60598	4.67816	4.7459	8.54123	7.81151	9.21725
ENSG00000138794.9	CASP6	chr4:109688622-109703583	-	protein_coding	0.9448	1.92492	0.000442003	0.00919756	3.41584	2.47104	4.88155	4.1409	4.63687	9.86866	10.4556	8.76368
ENSG00000139211.6	AMIGO2	chr12:47075707-47079951	-	protein_coding	0.893762	1.85802	0.000115248	0.0054372	2.79573	1.90196	2.44582	2.91496	2.86923	5.88299	6.03931	5.91011
ENSG00000139233.6	LLPH	chr12:66116555-66130768	-	protein_coding	0.78768	1.7263	7.34524e-05	0.00472945	2.98106	2.19338	3.67204	3.60478	3.44739	6.90542	7.29729	6.50421
ENSG00000139291.13	TMEM19	chr12:71686087-71705046	+	protein_coding	0.986079	1.98079	0.000114595	0.0054372	1.89932	0.913237	0.895298	0.951361	0.806009	2.46411	2.7794	2.96496
ENSG00000139318.7	DUSP6	chr12:89347232-89353271	-	protein_coding	0.689335	1.61254	0.00166944	0.0166689	3.21061	2.52127	5.40873	4.43753	4.42953	8.14026	8.831	7.829
ENSG00000139324.11	TMTC3	chr12:88142296-88199887	+	protein_coding	0.712348	1.63847	0.0277993	0.0788296	2.97697	2.26462	5.41713	3.10648	3.21064	7.12008	6.59557	6.91321
ENSG00000139344.7	AMDHD1	chr12:95943293-95968716	+	protein_coding	0.730179	1.65884	0.00272069	0.0209977	1.61177	0.88159	1.10496	0.773975	0.674806	2.26116	2.01128	1.90703
ENSG00000139505.11	MTMR6	chr13:25246201-25288009	-	protein_coding	0.616913	1.53359	0.0240007	0.0719703	3.55144	2.93453	8.62696	5.53518	6.10225	10.4786	10.3516	11.3687
ENSG00000139618.14	BRCA2	chr13:32315474-32400266	+	protein_coding	0.933945	1.91049	0.0182974	0.0605879	2.10808	1.17413	1.77844	1.11662	0.953914	2.44455	3.30389	4.40494
ENSG00000139719.10	VPS33A	chr12:122229564-122266521	-	protein_coding	0.622957	1.54003	4.54915e-05	0.0040594	2.28902	1.66606	2.22335	2.09856	2.19991	3.70259	3.97848	3.98606
ENSG00000139726.10	DENR	chr12:122752774-122771064	+	protein_coding	0.796505	1.73689	0.000982313	0.0131786	5.47072	4.67422	27.7638	22.2664	23.8695	42.2774	44.0175	43.7625
ENSG00000139746.15	RBM26	chr13:79311824-79406477	-	protein_coding	0.653334	1.5728	0.0247563	0.0731632	3.97118	3.31784	11.904	7.71144	7.82051	14.5693	14.5653	14.9184
ENSG00000139800.8	ZIC5	chr13:99962964-99971909	-	protein_coding	0.631318	1.54898	0.00294702	0.0218654	2.12543	1.49411	2.19896	1.66328	1.62355	3.29121	3.24149	3.56409
ENSG00000139826.5	ABHD13	chr13:108218379-108234255	+	protein_coding	0.782251	1.71981	0.00715413	0.0348019	3.03687	2.25462	4.894	3.21303	3.3764	7.18674	7.41586	7.02334
ENSG00000139921.12	TMX1	chr14:51240162-51257546	+	protein_coding	0.701355	1.62603	0.00672374	0.0334826	3.85067	3.14932	9.42341	6.88079	7.50229	12.3866	14.5835	13.3935
ENSG00000139977.13	NAA30	chr14:57390544-57415917	+	protein_coding	1.16607	2.24399	0.0301581	0.0832337	3.60627	2.44021	7.81726	3.52626	3.00545	11.2626	10.8852	11.3936
ENSG00000140157.14	NIPA2	chr15:22838641-22868384	+	protein_coding	0.744504	1.6754	0.0311587	0.0850469	4.58583	3.84132	12.1601	13.9872	13.9308	26.8721	27.0719	16.7
ENSG00000140284.10	SLC27A2	chr15:50182196-50236395	+	protein_coding	1.53606	2.90002	6.10849e-06	0.00274442	3.53693	2.00087	3.116	2.96967	2.92404	11.0862	10.838	9.92933
ENSG00000140465.13	CYP1A1	chr15:74719542-74725610	-	protein_coding	2.52674	5.76267	2.51898e-05	0.00337751	4.32272	1.79598	1.99746	2.67711	2.79903	18.6762	20.166	18.2409
ENSG00000140830.8	TXNL4B	chr16:72044289-72094431	-	protein_coding	0.811801	1.7554	0.00146849	0.0156967	2.46173	1.64992	2.48993	2.20572	1.76241	4.30134	4.4834	4.75074
ENSG00000140832.9	MARVELD3	chr16:71626161-71642114	+	protein_coding	0.941868	1.92101	0.00200408	0.0180691	2.91365	1.97178	2.62874	3.6464	2.57949	7.01128	6.14574	6.47372
ENSG00000141076.17	UTP4	chr16:69131291-69231130	+	protein_coding	0.705522	1.63073	4.44366e-05	0.00403443	3.59028	2.88476	6.72168	6.30374	6.14393	11.0739	11.26	10.8034
ENSG00000141219.15	C17orf80	chr17:73232233-73248947	+	protein_coding	0.775924	1.71229	0.00204082	0.0181793	3.17869	2.40277	4.75212	4.15911	3.98324	9.21957	7.34225	7.70817
ENSG00000141380.13	SS18	chr18:26016253-26091217	-	protein_coding	0.89616	1.86111	0.00740143	0.0354978	4.0882	3.19204	10.6594	7.08998	7.0923	15.376	16.6931	15.9824
ENSG00000141424.12	SLC39A6	chr18:36108532-36129385	-	protein_coding	0.835221	1.78413	0.00559813	0.0302264	4.39877	3.56355	13.5237	9.27952	10.0703	20.5663	20.4151	19.3232
ENSG00000142039.3	CCDC97	chr19:41310189-41324883	+	protein_coding	0.685784	1.60858	0.0068264	0.0337666	4.28173	3.59595	9.06989	12.0848	12.4176	18.7294	17.9735	18.6575
ENSG00000142396.10	ERVK3-1	chr19:58305319-58315663	+	protein_coding	0.809978	1.75318	0.0054218	0.0296141	3.75583	2.94585	7.6254	6.35669	6.20953	11.1407	11.6939	14.9961
ENSG00000142686.7	C1orf216	chr1:35713875-35719472	-	protein_coding	0.819313	1.76456	0.00175497	0.0170133	3.211	2.39169	3.55743	4.4571	4.81068	8.08603	8.70068	8.00836
ENSG00000142751.14	GPN2	chr1:26876133-26890297	-	protein_coding	0.651711	1.57103	0.0059202	0.0313071	2.90247	2.25076	3.26402	3.57124	4.53078	6.24286	6.99157	6.22188
ENSG00000142871.16	CYR61	chr1:85580761-85583962	+	protein_coding	0.684335	1.60696	1.03542e-05	0.00304952	6.60634	5.92201	60.2402	59.089	59.5719	94.5167	99.6396	95.2213
ENSG00000142973.13	CYP4B1	chr1:46757838-46819413	+	protein_coding	0.907576	1.87589	0.00010952	0.00537753	1.79912	0.891547	0.925615	0.813854	0.827998	2.73751	2.41365	2.30346
ENSG00000143157.11	POGK	chr1:166839447-166856344	+	protein_coding	0.596501	1.51204	0.00391729	0.024887	3.59278	2.99628	7.57487	6.38593	7.02185	10.9811	10.0299	12.2902
ENSG00000143183.16	TMCO1	chr1:165724293-165827755	-	protein_coding	1.10571	2.15205	0.00194221	0.017883	4.26924	3.16352	9.92993	7.02136	7.20504	17.2046	19.6267	18.094
ENSG00000143222.11	UFC1	chr1:161152776-161158856	+	protein_coding	0.671871	1.59314	0.00907721	0.039606	5.32043	4.64856	28.4799	21.4267	22.8657	38.877	42.8583	35.4798
ENSG00000143315.7	PIGM	chr1:160024953-160031991	-	protein_coding	0.982649	1.97609	0.000497667	0.00977399	1.9868	1.00415	1.21531	0.779608	1.04683	2.83929	3.04127	3.01321
ENSG00000143337.18	TOR1AIP1	chr1:179882042-179925000	+	protein_coding	0.73126	1.66009	0.00160665	0.016461	2.1088	1.37754	1.73089	1.46311	1.6077	3.50558	3.64608	2.83355
ENSG00000143353.11	LYPLAL1	chr1:219173844-219212865	+	protein_coding	0.976464	1.96764	0.0152149	0.0541713	3.47624	2.49978	5.88021	3.65845	4.64526	11.0976	12.0274	7.74592
ENSG00000143368.9	SF3B4	chr1:149923317-149928344	-	protein_coding	0.845195	1.79651	0.000974076	0.0131659	5.70733	4.86213	30.6501	29.4745	24.5054	50.3918	52.4509	50.9256
ENSG00000143420.18	ENSA	chr1:150600851-150629612	-	protein_coding	0.743826	1.67461	0.0006443	0.0108021	5.09913	4.3553	21.3944	18.6056	18.5303	32.8488	35.2119	31.853
ENSG00000143443.9	C1orf56	chr1:151047740-151051986	+	protein_coding	0.915048	1.88563	0.00339943	0.0234373	1.74372	0.82867	0.613462	1.15529	0.611018	2.28422	2.56587	2.20728
ENSG00000143458.11	GABPB2	chr1:151070578-151125542	+	protein_coding	0.704133	1.62917	4.39615e-05	0.00402445	2.26495	1.56082	2.01283	1.83065	2.01092	3.66907	3.90676	3.84651
ENSG00000143493.12	INTS7	chr1:211940399-212035542	-	protein_coding	0.662019	1.5823	0.000314432	0.00798142	3.18767	2.52566	4.81188	4.3712	5.11654	7.948	8.08061	8.30928
ENSG00000143578.15	CREB3L4	chr1:153967534-153974363	+	protein_coding	0.638342	1.55654	0.00286101	0.0215	3.10108	2.46274	3.92834	4.7753	4.88572	8.1137	7.66535	6.99971
ENSG00000143633.12	C1orf131	chr1:231223763-231241187	-	protein_coding	1.08956	2.12809	2.62906e-05	0.00337751	2.4956	1.40604	1.61468	1.653	1.68303	4.39614	5.02772	4.51464
ENSG00000143643.12	TTC13	chr1:230906243-230978875	-	protein_coding	0.62968	1.54722	0.0140951	0.0516174	3.43065	2.80097	7.55005	5.54725	5.04648	9.73946	9.83726	9.77174
ENSG00000143801.16	PSEN2	chr1:226870184-226896105	+	protein_coding	0.719571	1.64669	0.0176844	0.0593871	2.19487	1.4753	1.40629	1.9212	2.05789	4.64082	3.21518	3.03655
ENSG00000143815.14	LBR	chr1:225401502-225428925	-	protein_coding	0.718136	1.64505	0.0141066	0.0516263	3.96673	3.24859	10.9917	7.29065	7.63577	14.0116	15.3835	14.5409
ENSG00000143819.12	EPHX1	chr1:225810092-225845563	+	protein_coding	1.03439	2.04824	1.89794e-05	0.00318277	6.53282	5.49844	42.4072	46.5494	43.7585	91.7298	93.8311	89.2729
ENSG00000143878.9	RHOB	chr2:20447074-20449445	+	protein_coding	1.13025	2.18897	2.93249e-05	0.00350477	6.40899	5.27874	35.6066	38.2566	39.7106	87.41	82.5412	82.0798
ENSG00000143942.4	CHAC2	chr2:53767792-53775196	+	protein_coding	1.97286	3.92547	4.52423e-05	0.0040594	3.81956	1.84669	3.0849	2.27998	2.47279	12.9307	13.9351	12.5277
ENSG00000144026.11	ZNF514	chr2:95147330-95165413	-	protein_coding	0.585254	1.5003	0.0253271	0.0741902	2.35689	1.77163	2.80283	2.83132	1.73204	4.47742	3.99934	3.90897
ENSG00000144034.14	TPRKB	chr2:73729104-73737400	-	protein_coding	0.739518	1.66962	0.020494	0.0650211	3.96172	3.2222	10.9498	7.56838	6.93737	13.5894	16.4469	13.8605
ENSG00000144043.11	TEX261	chr2:70985938-70994945	-	protein_coding	0.978778	1.9708	0.000143237	0.00596656	4.125	3.14623	7.10223	8.21284	8.29665	15.9862	16.3326	17.0422
ENSG00000144048.10	DUSP11	chr2:73762184-73780157	-	protein_coding	0.886372	1.84852	0.011726	0.0460084	3.54398	2.6576	7.25312	4.30149	4.74169	10.1254	10.5252	11.3755
ENSG00000144161.12	ZC3H8	chr2:112211525-112255136	-	protein_coding	0.754193	1.68669	0.00472283	0.0276847	2.74536	1.99116	3.74739	2.62512	2.65111	5.70877	5.98896	5.43057
ENSG00000144306.14	SCRN3	chr2:174395730-174429575	+	protein_coding	0.858502	1.81315	0.0162835	0.0564799	2.68366	1.82515	3.72145	1.92656	2.21993	5.54843	5.68588	5.05741
ENSG00000144362.11	PHOSPHO2	chr2:169694454-169701708	+	protein_coding	1.01952	2.02724	0.00512672	0.0288396	1.97415	0.954628	0.725235	0.718141	1.45589	2.58471	3.06873	3.15832
ENSG00000144445.16	KANSL1L	chr2:210021423-210171383	-	protein_coding	0.774939	1.71112	0.0149828	0.0536017	1.43304	0.658105	0.824233	0.432186	0.504003	1.24087	1.6912	2.26442
ENSG00000144659.11	SLC25A38	chr3:39383324-39397351	+	protein_coding	0.593796	1.50921	0.00080852	0.0119563	3.74005	3.14626	7.25938	8.40292	7.93603	11.8059	12.3432	12.9616
ENSG00000144848.10	ATG3	chr3:112532509-112562046	-	protein_coding	0.594545	1.51	0.00883248	0.0389517	4.48777	3.89322	16.482	13.0384	12.3666	21.2417	22.5371	20.5742
ENSG00000144909.7	OSBPL11	chr3:125528858-125595090	-	protein_coding	0.59939	1.51508	0.00283236	0.0214263	3.76461	3.16522	9.12531	7.40054	7.48722	12.5372	12.1758	13.0759
ENSG00000145012.13	LPP	chr3:188153284-188890671	+	protein_coding	0.688718	1.61185	0.00758118	0.0360828	1.92143	1.23271	1.79332	1.18968	1.12203	2.70176	2.58321	3.09775
ENSG00000145022.4	TCTA	chr3:49412206-49416475	+	protein_coding	1.09958	2.14292	1.67503e-05	0.00305944	3.04906	1.94949	2.93422	2.68131	2.97835	7.17922	7.60183	7.05892
ENSG00000145103.13	ILDR1	chr3:121987323-122022258	-	protein_coding	0.853657	1.80708	0.00509636	0.0287589	2.41465	1.56099	1.42827	2.10702	2.40469	4.44867	4.56976	3.99482
ENSG00000145220.13	LYAR	chr4:4267701-4290169	-	protein_coding	0.883921	1.84538	9.32294e-06	0.00304952	4.3476	3.46368	9.99927	10.4579	9.65475	19.5585	19.3281	19.1922
ENSG00000145354.10	CISD2	chr4:102868974-102892807	+	protein_coding	0.879828	1.84016	0.0251442	0.073932	2.92479	2.04496	3.2753	3.49029	2.66053	5.20484	9.49809	5.72213
ENSG00000145725.19	PPIP5K2	chr5:103120149-103212799	+	protein_coding	0.598191	1.51382	0.00068824	0.0111489	2.10206	1.50387	2.05721	1.65163	1.81378	3.40792	3.19576	3.27863
ENSG00000145781.8	COMMD10	chr5:116084991-116412762	+	protein_coding	0.801993	1.74351	0.0382679	0.097149	2.4444	1.64241	2.06495	2.0524	2.2522	4.69595	6.26815	2.89514
ENSG00000145907.14	G3BP1	chr5:151771045-151812785	+	protein_coding	0.737317	1.66707	0.000862904	0.0123852	4.34414	3.60682	12.3749	10.1934	11.079	19.5678	18.3708	20.0287
ENSG00000145908.12	ZNF300	chr5:150894392-150904983	-	protein_coding	1.02528	2.03535	0.000566194	0.0103339	2.78489	1.75961	2.61874	2.09198	2.46971	6.6554	5.4276	5.65255
ENSG00000146094.14	DOK3	chr5:177501907-177511274	-	protein_coding	0.854107	1.80764	0.000379034	0.00872852	1.20194	0.347835	0.228605	0.256379	0.335346	1.21403	1.17555	1.5276
ENSG00000146143.17	PRIM2	chr6:57314805-57646849	+	protein_coding	0.685004	1.60771	0.0085581	0.0382713	3.20429	2.51928	5.73895	3.88716	4.72124	7.62756	8.61949	8.43451
ENSG00000146233.7	CYP39A1	chr6:46549580-46652830	-	protein_coding	0.616856	1.53353	0.007293	0.0352428	3.07949	2.46263	5.06175	4.85317	3.72053	7.63783	6.92218	7.82687
ENSG00000146247.13	PHIP	chr6:78935867-79078236	-	protein_coding	0.628029	1.54545	0.0233237	0.0708237	4.13541	3.50738	13.3103	8.9263	9.35249	16.4041	15.5259	17.8726
ENSG00000146263.11	MMS22L	chr6:97142161-97283217	-	protein_coding	0.591097	1.50639	0.0032568	0.0231103	2.43795	1.84685	3.08432	2.36651	2.38512	4.29847	4.39739	4.56358
ENSG00000146267.11	FAXC	chr6:99271169-99350062	-	protein_coding	0.814404	1.75857	0.00301107	0.0221483	1.40648	0.592075	0.572364	0.484813	0.467143	1.23778	1.93001	1.84113
ENSG00000146281.5	PM20D2	chr6:89146050-89165565	+	protein_coding	0.764233	1.69847	0.00853828	0.0382593	4.3938	3.62956	14.2738	9.56908	10.7446	19.7449	20.4509	19.8754
ENSG00000146433.8	TMEM181	chr6:158536436-158635428	+	protein_coding	0.596507	1.51205	0.00733161	0.0353039	3.87168	3.27517	10.211	7.6506	8.35593	13.5251	12.9727	14.4553
ENSG00000146457.14	WTAP	chr6:159725585-159756319	+	protein_coding	0.857752	1.81221	0.000967283	0.0131349	4.36757	3.50982	11.9414	10.1218	9.26896	19.7986	19.8663	19.2687
ENSG00000146576.12	C7orf26	chr7:6590017-6608726	+	protein_coding	0.937534	1.91525	0.00636203	0.032499	3.64249	2.70496	4.19215	5.73971	6.92192	11.423	11.1795	11.8718
ENSG00000146676.8	PURB	chr7:44876293-44885361	-	protein_coding	0.707457	1.63292	0.00215455	0.0186195	4.43505	3.72759	14.1786	11.5061	11.246	20.3703	20.2964	21.2398
ENSG00000146834.13	MEPCE	chr7:100428790-100434126	+	protein_coding	1.15938	2.23361	0.00289191	0.0215974	4.60256	3.44319	7.58658	10.825	11.6732	22.5004	24.8075	22.6433
ENSG00000146842.16	TMEM209	chr7:130164715-130207770	-	protein_coding	0.69689	1.62101	0.00121576	0.0143828	2.87897	2.18208	4.00377	3.47803	3.1709	6.0092	6.40937	6.66512
ENSG00000146872.17	TLK2	chr17:62458658-62615481	+	protein_coding	0.642266	1.56078	0.000990613	0.0131786	2.61586	1.97359	3.1153	2.84043	2.83307	5.37359	4.59321	5.46112
ENSG00000147121.15	KRBOX4	chrX:46446857-46497422	+	protein_coding	0.780311	1.7175	0.000749604	0.0116592	2.85545	2.07514	3.47506	3.10788	3.07023	6.72923	6.47266	5.5632
ENSG00000147533.16	GOLGA7	chr8:41490396-41510980	+	protein_coding	0.736251	1.66584	0.0187262	0.0614824	4.93631	4.20006	22.3017	15.9088	14.759	32.4583	30.2233	26.4757
ENSG00000147536.11	GINS4	chr8:41529206-41545046	+	protein_coding	1.19335	2.28684	0.00917756	0.0398545	2.97618	1.78283	3.75345	2.25277	1.63508	6.43433	7.25118	6.94335
ENSG00000147614.3	ATP6V0D2	chr8:85987323-86154228	+	protein_coding	0.698719	1.62306	0.000772364	0.0117671	3.16853	2.46981	5.125	4.3053	4.23173	8.10197	8.15242	7.72562
ENSG00000147669.10	POLR2K	chr8:100150584-100154002	+	protein_coding	1.0784	2.11169	0.0259281	0.075343	6.5572	5.4788	66.9196	37.2932	33.0983	91.8725	100.126	87.9182
ENSG00000147679.11	UTP23	chr8:116766503-116849463	+	protein_coding	0.79488	1.73493	0.00349303	0.0236947	2.66483	1.86995	3.32672	2.27705	2.44422	5.02808	5.49528	5.51335
ENSG00000148120.16	C9orf3	chr9:94726701-95087218	+	protein_coding	0.82236	1.7683	0.000105132	0.00530801	1.34755	0.525189	0.375773	0.42374	0.521652	1.47936	1.49778	1.66112
ENSG00000148291.9	SURF2	chr9:133356552-133361169	+	protein_coding	0.700918	1.62554	0.00477361	0.0278424	4.48545	3.78453	10.7876	13.8305	13.9689	19.896	22.4101	21.977
ENSG00000148300.11	REXO4	chr9:133406059-133418096	-	protein_coding	0.59174	1.50706	0.000468088	0.00945623	4.65487	4.06313	14.572	16.404	16.2339	25.0284	23.7738	23.793
ENSG00000148444.15	COMMD3	chr10:22315974-22320308	+	protein_coding	0.603073	1.51895	0.000205909	0.00680028	2.59893	1.99586	3.09341	2.99476	2.8803	5.32787	5.11794	4.7439
ENSG00000148459.15	PDSS1	chr10:26697659-26746798	+	protein_coding	0.86459	1.82082	0.00173197	0.0169464	2.25751	1.39292	1.76787	1.73174	1.39521	3.92581	4.26474	3.21577
ENSG00000148680.15	HTR7	chr10:90740823-90857698	-	protein_coding	0.725422	1.65338	0.000506268	0.00985771	1.10996	0.384536	0.265318	0.374024	0.279607	1.02693	1.12463	1.33492
ENSG00000148688.13	RPP30	chr10:90871716-90908553	+	protein_coding	0.924104	1.89751	0.000742648	0.0115972	3.37967	2.45557	5.2433	4.17668	4.10663	9.15698	9.90134	9.18369
ENSG00000148950.9	IMMP1L	chr11:31432401-31509645	-	protein_coding	0.838676	1.78841	0.00186491	0.0175864	3.09254	2.25386	3.55816	4.09831	3.66901	7.55256	8.6482	6.52138
ENSG00000149243.15	KLHL35	chr11:75422394-75430629	-	protein_coding	0.636903	1.55499	0.0275884	0.0784022	1.687	1.05009	0.650112	1.13896	1.51543	2.48982	2.00358	2.18468
ENSG00000149300.9	C11orf52	chr11:111918032-111926872	+	protein_coding	0.676981	1.59879	0.00924113	0.039986	3.98973	3.31275	10.3038	9.55304	7.22451	14.3908	15.6653	14.632
ENSG00000149313.10	AASDHPPT	chr11:106075501-106098710	+	protein_coding	1.06964	2.09891	0.0121287	0.0469514	3.27386	2.20422	3.89382	3.35772	3.58882	7.37545	12.4938	7.00666
ENSG00000149346.14	SLX4IP	chr20:10435303-10636829	+	protein_coding	0.626779	1.54411	0.0170581	0.058022	2.46144	1.83466	3.23309	2.46983	2.08959	3.99533	4.4248	5.16532
ENSG00000149474.13	CSRP2BP	chr20:18138118-18188387	+	protein_coding	0.585735	1.5008	0.00173782	0.0169717	3.102	2.51626	4.48682	4.82846	4.85513	8.33961	6.84716	7.63657
ENSG00000149483.11	TMEM138	chr11:61362001-61369509	+	protein_coding	0.790449	1.72961	0.000548639	0.0101873	2.74686	1.95641	3.19821	2.70879	2.75423	5.48703	6.23517	5.4442
ENSG00000149532.15	CPSF7	chr11:61402641-61430031	-	protein_coding	0.625999	1.54328	0.000770149	0.0117671	4.58829	3.96229	15.5598	14.3496	13.8989	22.7946	24.6806	21.7801
ENSG00000149554.12	CHEK1	chr11:125625136-125676255	+	protein_coding	0.682546	1.60497	0.00423015	0.0259764	3.69429	3.01174	8.44613	6.66312	6.24798	12.0336	11.9383	11.8627
ENSG00000149564.11	ESAM	chr11:124752583-124762290	-	protein_coding	0.682599	1.60503	0.00162027	0.0164775	1.92156	1.23896	1.17158	1.65914	1.27707	2.74658	2.73794	2.88217
ENSG00000150401.14	DCUN1D2	chr13:113455819-113490952	-	protein_coding	0.763699	1.69784	0.000576547	0.0103965	3.30627	2.54257	4.25578	5.02728	5.24332	9.06836	8.83562	8.77466
ENSG00000150455.13	TIRAP	chr11:126283065-126298845	+	protein_coding	0.688473	1.61158	0.0185098	0.0610194	2.27166	1.58318	1.62468	1.77378	2.69495	4.34768	3.2787	3.92077
ENSG00000150456.10	EEF1AKMT1	chr13:20728731-20773958	-	protein_coding	1.12259	2.17737	0.0035545	0.0238843	2.3068	1.18421	1.25196	1.7903	0.867406	3.71796	4.47534	3.68906
ENSG00000150459.12	SAP18	chr13:21140514-21149084	+	protein_coding	0.608948	1.52515	0.0118038	0.0461555	5.14611	4.53717	26.8789	20.8129	19.5817	34.7486	35.7483	32.7993
ENSG00000150556.16	LYPD6B	chr2:149038107-149215262	+	protein_coding	0.622377	1.53941	0.00718284	0.0348779	2.08268	1.4603	1.43946	1.81461	2.03441	2.83513	3.25198	3.66098
ENSG00000150756.13	FAM173B	chr5:10226330-10249897	-	protein_coding	0.914271	1.88462	0.00480592	0.0278786	3.16675	2.25247	4.3958	2.84433	4.21567	7.49104	8.42398	8.05026
ENSG00000150768.15	DLAT	chr11:112024814-112064390	+	protein_coding	0.972796	1.96264	3.39598e-05	0.0037611	5.15939	4.1866	16.1336	17.912	17.6333	33.8938	35.0742	35.2619
ENSG00000150773.10	PIH1D2	chr11:112064010-112074274	-	protein_coding	0.693892	1.61764	0.00820748	0.0376617	1.12542	0.431533	0.618157	0.220245	0.242354	1.04161	1.32639	1.18627
ENSG00000150776.17	C11orf57	chr11:112074086-112085150	+	protein_coding	0.718569	1.64555	0.0236671	0.0713623	4.05797	3.3394	11.014	10.1064	6.77173	16.2551	16.4351	14.3592
ENSG00000150783.9	TEX12	chr11:112167372-112172559	+	protein_coding	0.674554	1.5961	0.0107966	0.0437617	0.917988	0.243433	0.181923	0.138931	0.232411	0.566517	1.218	0.941464
ENSG00000150787.7	PTS	chr11:112226365-112269955	+	protein_coding	0.606368	1.52242	0.0161135	0.0560295	4.15402	3.54765	13.0619	9.88679	9.4448	18.4038	16.7479	15.3838
ENSG00000151012.13	SLC7A11	chr4:138164097-138242349	-	protein_coding	1.14705	2.21461	0.00182458	0.0173736	2.91878	1.77173	3.15026	1.90403	2.30332	6.85562	6.15508	6.69352
ENSG00000151025.9	GPR158	chr10:25175062-25602226	+	protein_coding	0.596574	1.51212	0.000956002	0.0130909	1.06789	0.471319	0.489226	0.367155	0.308776	1.20187	0.99469	1.09766
ENSG00000151233.10	GXYLT1	chr12:42081845-42144879	-	protein_coding	0.654612	1.57419	0.00288633	0.0215746	2.24831	1.5937	2.32403	2.11942	1.65163	3.63891	3.69267	3.92708
ENSG00000151287.16	TEX30	chr13:102765990-102773811	-	protein_coding	0.60457	1.52053	0.00184034	0.0174703	4.19466	3.59009	10.8084	12.3868	10.0485	17.4332	17.5469	16.9589
ENSG00000151353.14	TMEM18	chr2:667335-677439	-	protein_coding	0.613338	1.52979	0.000368852	0.00862274	3.14743	2.53409	5.05458	4.85565	4.48089	8.19234	7.45894	7.9468
ENSG00000151366.12	NDUFC2	chr11:78068304-78080219	-	protein_coding	0.597971	1.51359	0.0259525	0.0753724	5.81533	5.21735	45.1119	31.7134	33.1352	50.7089	60.9116	54.7731
ENSG00000151414.14	NEK7	chr1:198156963-198322420	+	protein_coding	0.72986	1.65848	0.00800629	0.0371053	3.90631	3.17645	10.0308	6.84555	7.53866	14.3518	13.8116	13.8248
ENSG00000151474.21	FRMD4A	chr10:13643706-14462142	-	protein_coding	0.724926	1.65282	0.000223584	0.00698297	2.16187	1.43694	1.64797	1.88701	1.59613	3.2866	3.51781	3.62721
ENSG00000151491.13	EPS8	chr12:15620158-15882329	-	protein_coding	0.648601	1.56765	0.00821107	0.0376617	1.74185	1.09325	1.51056	1.09861	0.843312	2.20271	2.44769	2.38845
ENSG00000151532.13	VTI1A	chr10:112446998-112818744	+	protein_coding	0.67132	1.59253	1.0566e-05	0.00304952	1.99183	1.32051	1.54241	1.46439	1.48651	2.9522	2.89532	3.08718
ENSG00000151632.17	AKR1C2	chr10:4987400-5018031	-	protein_coding	1.54645	2.92098	1.38632e-05	0.00304952	4.67189	3.12543	7.11442	7.93664	8.16467	24.9712	25.0126	23.5166
ENSG00000151806.13	GUF1	chr4:44678427-44700926	+	protein_coding	1.09828	2.14099	0.000663582	0.010954	4.18355	3.08527	8.92945	6.79615	6.89718	16.7577	17.2783	17.4841
ENSG00000151881.14	C5orf28	chr5:43444252-43483893	-	protein_coding	0.74973	1.68148	0.0145633	0.0525342	2.8355	2.08577	4.43249	2.70024	2.80547	6.4634	6.10612	5.85713
ENSG00000151882.11	CCL28	chr5:43376645-43412391	-	protein_coding	0.922722	1.89569	0.00118502	0.0142511	3.25661	2.33389	4.83709	3.79731	3.57634	8.18035	8.89825	8.6072
ENSG00000151917.17	BEND6	chr6:56955126-57027342	+	protein_coding	0.891468	1.85506	0.00257546	0.0203123	1.93139	1.03992	1.46126	0.874593	0.883984	2.71784	2.96871	2.76077
ENSG00000152078.9	TMEM56	chr1:95117338-95197607	+	protein_coding	0.647085	1.566	0.0251637	0.073932	3.61477	2.96768	9.09154	5.74439	6.0337	10.9656	11.5242	11.268
ENSG00000152147.10	GEMIN6	chr2:38751534-38785000	+	protein_coding	0.660132	1.58023	0.00125638	0.0145546	2.90324	2.24311	4.16109	3.67572	3.39682	6.80462	6.62949	6.03138
ENSG00000152219.4	ARL14EP	chr11:30323051-30338227	+	protein_coding	0.643392	1.562	0.00672611	0.0334826	3.67464	3.03125	8.69359	6.63912	6.37844	11.481	11.9022	11.9306
ENSG00000152253.8	SPC25	chr2:168834132-168913371	-	protein_coding	1.13061	2.18951	0.000719431	0.0114289	4.68174	3.55113	12.6155	10.5413	9.24938	24.0803	25.3277	24.6027
ENSG00000152413.14	HOMER1	chr5:79372636-79514217	-	protein_coding	0.698622	1.62295	0.00483103	0.0279553	3.09856	2.39993	5.25698	3.84413	3.85039	7.69149	7.60709	7.4009
ENSG00000152620.12	NADK2	chr5:36192592-36242279	-	protein_coding	0.834973	1.78382	0.000735749	0.0115569	3.6817	2.84673	6.94382	5.60738	6.09244	12.3777	12.084	11.0722
ENSG00000152683.14	SLC30A6	chr2:32165841-32224379	+	protein_coding	1.39226	2.62489	0.00186495	0.0175864	4.03237	2.64012	7.0359	4.26967	4.72064	14.7765	15.0806	16.2696
ENSG00000152778.8	IFIT5	chr10:89414586-89421001	+	protein_coding	0.632698	1.55046	0.0085241	0.0382546	2.59511	1.96241	3.62041	2.42355	2.74178	5.13449	5.18489	4.81445
ENSG00000152939.15	MARVELD2	chr5:69415065-69444330	+	protein_coding	0.788195	1.72691	0.000263796	0.00745692	2.57506	1.78686	2.6612	2.17422	2.53538	5.10992	4.83678	4.93335
ENSG00000152942.18	RAD17	chr5:69369293-69414801	+	protein_coding	0.637541	1.55568	0.00116997	0.0141959	3.87692	3.23938	9.4563	7.92919	8.02119	13.2478	14.0432	13.7953
ENSG00000152977.9	ZIC1	chr3:147393422-147510293	+	protein_coding	0.725804	1.65382	0.000238527	0.00723864	2.28749	1.56168	1.99414	1.97308	1.88976	3.76831	4.26743	3.6328
ENSG00000152990.13	ADGRA3	chr4:22345071-22516054	-	protein_coding	0.707236	1.63267	2.77622e-05	0.00341759	2.42208	1.71485	2.3067	2.3784	2.16633	4.23166	4.39275	4.45646
ENSG00000153006.15	SREK1IP1	chr5:64718144-64768685	-	protein_coding	0.836384	1.78557	0.0145009	0.052394	2.91497	2.07859	4.57897	2.7106	2.64046	6.56467	6.76933	6.29978
ENSG00000153157.12	SYCP2L	chr6:10886831-10979320	+	protein_coding	0.835849	1.78491	0.00243274	0.019872	2.93433	2.09848	3.92267	3.03935	2.95007	6.95088	7.09283	5.94142
ENSG00000153187.18	HNRNPU	chr1:244840638-244864560	-	protein_coding	0.749612	1.68134	0.00141004	0.0153987	4.68256	3.93295	12.8827	14.5808	15.4721	25.8816	25.7173	22.5792
ENSG00000153214.9	TMEM87B	chr2:112055223-112119318	+	protein_coding	1.08914	2.12747	0.000463859	0.00938292	4.83061	3.74148	14.42	11.3597	11.5545	27.9353	27.0528	27.3841
ENSG00000153560.11	UBP1	chr3:33388336-33441371	-	protein_coding	1.06637	2.09416	0.037565	0.0959306	3.2022	2.13583	5.51044	2.55416	2.66862	9.7844	9.38084	5.96385
ENSG00000153885.14	KCTD15	chr19:33795933-33815763	+	protein_coding	0.772006	1.70764	0.0023453	0.0194408	3.35987	2.58787	4.42115	5.564	5.10685	10.3693	8.44688	9.07499
ENSG00000154153.13	FAM134B	chr5:16473038-16617058	-	protein_coding	0.658145	1.57805	0.000366505	0.00859361	2.8443	2.18616	3.77457	3.54373	3.34459	5.85387	6.6043	6.10666
ENSG00000154582.16	ELOC	chr8:73939169-73972287	-	protein_coding	0.590754	1.50603	0.0332714	0.0887236	3.18868	2.59793	6.14528	4.65896	4.4879	7.97474	9.87923	6.76328
ENSG00000154719.13	MRPL39	chr21:25585656-25607517	-	protein_coding	0.85648	1.81061	0.00464672	0.0275382	5.89246	5.03598	38.1746	31.8371	26.4518	56.6926	58.5276	60.0352
ENSG00000154813.9	DPH3	chr3:16257978-16264972	-	protein_coding	0.601826	1.51764	0.00565961	0.0304236	3.19597	2.59414	5.7311	4.59983	4.84091	7.44207	9.12995	7.99887
ENSG00000154839.9	SKA1	chr18:50374995-50394173	+	protein_coding	0.814429	1.7586	0.000811745	0.0119813	3.32361	2.50918	5.19927	4.06233	4.87933	8.84188	9.2764	8.92209
ENSG00000155097.11	ATP6V1C1	chr8:103021063-103073051	+	protein_coding	0.617564	1.53428	0.0089769	0.0393552	4.86567	4.2481	21.5519	15.8281	17.0801	28.589	28.8341	27.0732
ENSG00000155100.10	OTUD6B	chr8:91070196-91087095	+	protein_coding	0.598326	1.51396	0.00437582	0.0265267	1.85231	1.25398	1.39229	1.58607	1.19284	2.99116	2.54307	2.32908
ENSG00000155115.6	GTF3C6	chr6:110958560-110967890	+	protein_coding	1.38801	2.61718	0.000505704	0.00985771	6.5991	5.21109	43.2564	33.4464	32.3395	91.4388	100.701	95.917
ENSG00000155329.11	ZCCHC10	chr5:132996985-133026604	-	protein_coding	0.906671	1.87471	0.00504306	0.0286268	2.88496	1.97829	3.71623	2.21901	3.02955	6.4885	6.10708	6.57344
ENSG00000155380.11	SLC16A1	chr1:112911847-112957013	-	protein_coding	0.940101	1.91866	0.000606946	0.0105546	3.58534	2.64524	5.98523	4.56189	5.30209	11.1807	11.0176	10.8139
ENSG00000155393.12	HEATR3	chr16:50065941-50106387	+	protein_coding	1.17198	2.25321	5.34411e-05	0.00417107	3.45429	2.28231	3.57358	4.08309	3.95158	9.88638	10.6077	9.42091
ENSG00000155542.11	SETD9	chr5:56909260-56925532	+	protein_coding	0.925583	1.89945	0.00369387	0.0243332	2.05421	1.12863	1.65512	0.892327	1.08051	2.99946	3.05705	3.41493
ENSG00000155545.19	MIER3	chr5:56919602-56971675	-	protein_coding	0.66013	1.58022	0.000985138	0.0131786	2.95355	2.29342	4.29106	3.44284	4.01147	6.68072	6.63453	6.92759
ENSG00000155636.14	RBM45	chr2:178112424-178139011	+	protein_coding	0.910301	1.87944	0.000481619	0.00962472	1.92758	1.01728	1.16721	1.07936	0.840204	2.54836	2.98947	2.889
ENSG00000155868.7	MED7	chr5:157137412-157159019	-	protein_coding	0.943419	1.92308	0.00102326	0.0133941	3.57732	2.6339	6.17209	4.63709	4.91496	10.5011	11.3485	10.9754
ENSG00000155893.12	PXYLP1	chr3:141228726-141367753	+	protein_coding	0.696623	1.62071	0.0189017	0.0618414	1.35468	0.658053	0.744311	0.83521	0.227359	1.58915	1.53131	1.55207
ENSG00000155957.17	TMBIM4	chr12:66135846-66170072	-	protein_coding	0.806502	1.74897	0.00145742	0.0156745	2.67438	1.86788	3.12106	2.26542	2.61336	5.6901	5.31096	5.16135
ENSG00000156017.12	CARNMT1	chr9:74981020-75028423	-	protein_coding	0.838974	1.78878	0.00710469	0.0346945	3.04525	2.20628	4.56184	2.92976	3.49659	6.41125	7.72671	7.69753
ENSG00000156136.9	DCK	chr4:70992538-71030914	+	protein_coding	0.826233	1.77305	0.0329057	0.0881241	3.97622	3.14998	11.6234	6.38088	6.50642	14.6015	15.6916	13.9699
ENSG00000156162.16	DPY19L4	chr8:94719703-94793836	+	protein_coding	0.644318	1.563	0.023171	0.0705201	2.52768	1.88336	3.72391	2.2682	2.25261	4.82489	4.90014	4.57916
ENSG00000156170.12	NDUFAF6	chr8:94895767-95116455	+	protein_coding	0.867456	1.82444	0.00292005	0.0217347	2.438	1.57054	2.44119	1.90827	1.61818	4.32708	4.92738	4.03943
ENSG00000156256.14	USP16	chr21:29024629-29054488	+	protein_coding	0.599074	1.51474	0.0247555	0.0731632	4.59135	3.99227	18.893	12.3531	14.174	22.4262	23.308	23.6008
ENSG00000156469.8	MTERF3	chr8:96239398-96261610	-	protein_coding	0.790967	1.73023	0.00145657	0.0156745	3.51562	2.72465	5.72679	5.29677	5.8184	10.9788	11.4341	9.04369
ENSG00000156504.16	FAM122B	chrX:134769566-134797232	-	protein_coding	0.996768	1.99552	0.00039442	0.00889431	4.17346	3.17669	9.22507	7.60372	7.40406	16.6425	17.0842	17.4142
ENSG00000156509.13	FBXO43	chr8:100133360-100145800	-	protein_coding	0.96034	1.94577	0.00115693	0.0141366	1.92544	0.965101	1.25315	0.911302	0.727638	2.74443	2.69411	2.96233
ENSG00000156599.10	ZDHHC5	chr11:57667747-57701187	+	protein_coding	0.589499	1.50472	0.000526079	0.0100801	5.1214	4.5319	22.5816	23.2713	20.6294	32.4472	34.2611	34.7624
ENSG00000156603.17	MED19	chr11:57703714-57712323	-	protein_coding	0.69521	1.61912	0.00346128	0.0236135	4.3876	3.69239	13.7814	11.4755	10.7161	19.936	21.2462	18.6899
ENSG00000156689.6	GLYATL2	chr11:58834065-58904215	-	protein_coding	2.16475	4.48387	0.000434685	0.00918543	3.96997	1.80522	3.6185	2.02753	2.05275	14.1719	15.0641	14.7886
ENSG00000156697.12	UTP14A	chrX:129906121-129929761	+	protein_coding	0.765099	1.69949	0.00011802	0.00551797	4.23461	3.46951	10.0973	10.5968	9.56157	17.8567	18.5794	17.0705
ENSG00000156876.9	SASS6	chr1:100083563-100132955	-	protein_coding	0.65457	1.57415	0.0425725	0.104219	4.03723	3.38266	13.1267	8.12777	7.79924	15.335	14.6937	16.264
ENSG00000157036.12	EXOG	chr3:38496127-38542161	+	protein_coding	0.73367	1.66286	0.00391124	0.0248851	1.08589	0.35222	0.215867	0.188856	0.439035	0.923625	1.3651	1.10226
ENSG00000157601.13	MX1	chr21:41420304-41459214	+	protein_coding	0.634643	1.55255	0.000625448	0.0106482	2.48136	1.84672	2.3709	2.82819	2.6059	4.88573	4.42102	4.45773
ENSG00000158050.4	DUSP2	chr2:96143166-96145440	-	protein_coding	0.598113	1.51374	0.00199178	0.0180409	2.03136	1.43324	1.86928	1.78404	1.46546	3.0908	3.33735	2.85003
ENSG00000158079.14	PTPDC1	chr9:94030794-94109856	+	protein_coding	0.609794	1.52604	0.00125164	0.0145216	1.545	0.935206	0.79793	0.858428	1.09246	1.96291	1.78253	2.01381
ENSG00000158201.9	ABHD3	chr18:21650897-21704805	-	protein_coding	0.943169	1.92275	0.00471177	0.0276735	2.38361	1.44044	2.21283	1.57762	1.41401	4.03185	3.6794	5.03525
ENSG00000158234.12	FAIM	chr3:138608606-138633376	+	protein_coding	1.78246	3.44011	0.00112219	0.0139763	3.57993	1.79748	3.33175	2.47824	1.7878	11.4217	12.3133	9.34037
ENSG00000158406.4	HIST1H4H	chr6:26277609-26285638	-	protein_coding	0.598109	1.51373	0.00334333	0.0233182	1.03257	0.434465	0.504107	0.237133	0.326374	0.925987	1.16358	1.05438
ENSG00000158411.11	MITD1	chr2:99161427-99181058	-	protein_coding	0.685648	1.60842	0.0481208	0.113001	3.25116	2.56551	7.27279	4.13937	3.87891	8.63984	8.20466	8.72767
ENSG00000158483.15	FAM86C1	chr11:71787510-71801236	+	protein_coding	0.991065	1.98765	0.000828018	0.0120731	2.58656	1.59549	2.29626	2.16014	1.64937	5.36286	4.62276	5.05746
ENSG00000158691.14	ZSCAN12	chr6:28378955-28399734	-	protein_coding	0.917761	1.88918	0.00112251	0.0139763	2.55919	1.64143	2.54913	2.09802	1.76153	4.72326	5.17038	4.79724
ENSG00000158711.13	ELK4	chr1:205597556-205631962	-	protein_coding	0.597537	1.51313	0.0120014	0.0466813	3.30682	2.70929	6.85234	4.86428	5.07458	9.01281	8.46468	9.22581
ENSG00000158882.14	TOMM40L	chr1:161225939-161230744	+	protein_coding	0.884515	1.84614	0.012256	0.0472917	2.053	1.16848	1.22892	1.38437	1.13686	2.16305	3.94329	3.57001
ENSG00000158985.13	CDC42SE2	chr5:131245493-131398447	+	protein_coding	1.27387	2.4181	0.000107091	0.00536005	3.66099	2.38711	3.90469	4.18914	4.62435	12.6851	11.4733	10.8569
ENSG00000159055.3	MIS18A	chr21:32268219-32279069	-	protein_coding	0.62317	1.54026	0.00150754	0.0158558	4.83598	4.21281	19.0102	16.6419	17.0612	26.9787	29.8728	25.9724
ENSG00000159063.12	ALG8	chr11:78100936-78139660	-	protein_coding	0.644057	1.56272	0.000454301	0.0092495	3.71017	3.06611	7.83113	6.70742	7.63075	12.0321	12.1941	12.0384
ENSG00000159111.12	MRPL10	chr17:47823272-47831534	-	protein_coding	0.94156	1.9206	0.020416	0.0649454	3.22021	2.27865	2.94227	3.25572	5.80931	7.91369	9.0755	8.01181
ENSG00000159176.13	CSRP1	chr1:201483530-201509456	-	protein_coding	0.594714	1.51017	0.00495982	0.0283344	3.03906	2.44434	4.74647	4.46017	4.1387	7.04717	8.29924	6.42079
ENSG00000159445.12	THEM4	chr1:151873584-151909808	-	protein_coding	0.698045	1.6223	0.00489397	0.0280838	2.06373	1.36569	2.03409	1.45953	1.29329	3.16203	3.31867	3.06519
ENSG00000159593.14	NAE1	chr16:66802875-66873256	-	protein_coding	0.676241	1.59797	0.0116121	0.0457683	4.02449	3.34824	11.4003	8.57008	7.90062	14.198	15.902	15.7783
ENSG00000159596.6	TMEM69	chr1:45687214-45694443	+	protein_coding	0.847784	1.79973	0.0145002	0.052394	3.09592	2.24814	5.24625	3.2428	3.04575	6.95349	7.78428	7.94608
ENSG00000159763.3	PIP	chr7:143132077-143139746	+	protein_coding	1.10796	2.15541	0.0177101	0.0594026	1.95981	0.851846	1.57523	0.568218	0.455696	3.43032	2.98987	2.33034
ENSG00000160124.9	CCDC58	chr3:122359591-122383231	-	protein_coding	0.743009	1.67366	0.0275184	0.0782747	4.1281	3.38509	12.8514	8.76952	7.42697	16.0607	17.8047	15.664
ENSG00000160131.13	VMA21	chrX:151396515-151409364	+	protein_coding	1.13474	2.19579	0.00509615	0.0287589	4.41493	3.28019	11.7203	6.90081	8.12305	20.1221	20.679	20.1984
ENSG00000160183.14	TMPRSS3	chr21:42371837-42396846	-	protein_coding	0.629245	1.54676	0.00134757	0.0151285	3.68492	3.05567	6.48715	7.7455	7.77905	12.2594	11.7602	11.5728
ENSG00000160199.14	PKNOX1	chr21:42974510-43033931	+	protein_coding	0.650081	1.56926	0.00057	0.010347	1.95665	1.30657	1.49149	1.40464	1.52606	2.96254	3.12819	2.57521
ENSG00000160229.11	ZNF66	chr19:20776304-20807322	+	protein_coding	0.589665	1.5049	0.00134375	0.0151258	0.914617	0.324952	0.3716	0.236655	0.158737	0.881576	0.839114	0.935758
ENSG00000160336.14	ZNF761	chr19:53431993-53458261	+	protein_coding	0.634557	1.55246	0.00624041	0.0322683	3.06	2.42544	5.23133	3.70643	4.28589	7.36714	7.06002	7.6008
ENSG00000160352.15	ZNF714	chr19:21082159-21125270	+	protein_coding	0.665193	1.58578	0.00305934	0.0223979	1.66138	0.996189	1.24281	0.902207	0.860359	2.01931	2.05143	2.43532
ENSG00000160753.15	RUSC1	chr1:155320896-155331114	+	protein_coding	0.700129	1.62465	0.0006457	0.0108021	2.37702	1.67689	2.07832	2.39562	2.12718	4.37818	4.43469	3.79573
ENSG00000160783.19	PMF1	chr1:156212993-156240042	+	protein_coding	0.635295	1.55326	0.0239292	0.0718559	2.99286	2.35756	4.60584	3.44067	4.40754	8.40216	7.08732	5.63415
ENSG00000160818.16	GPATCH4	chr1:156594487-156601496	-	protein_coding	1.57153	2.97221	1.83967e-06	0.00205202	3.77242	2.20089	3.54678	3.63538	3.61116	13.2173	12.7558	12.0477
ENSG00000161011.19	SQSTM1	chr5:179806398-179838078	+	protein_coding	0.770682	1.70608	0.00402254	0.0253086	6.24588	5.47519	36.6506	45.5691	49.2022	73.5922	78.8225	72.4124
ENSG00000161057.11	PSMC2	chr7:103344254-103369395	+	protein_coding	0.603047	1.51892	0.000710051	0.011326	5.40866	4.80561	29.4382	26.421	25.2059	41.2845	41.4708	41.681
ENSG00000161547.16	SRSF2	chr17:76734115-76737374	-	protein_coding	0.656435	1.57618	0.00198511	0.0180229	4.49849	3.84205	14.0258	14.3908	11.7533	21.7718	22.4138	20.6605
ENSG00000161551.14	ZNF577	chr19:51804816-51890950	-	protein_coding	0.60784	1.52398	0.00174885	0.01699	1.81956	1.21172	1.5176	1.34776	1.1021	2.48063	2.68089	2.43256
ENSG00000161813.21	LARP4	chr12:50392383-50480004	+	protein_coding	0.664145	1.58463	0.0182787	0.0605516	3.55032	2.88617	8.30573	5.83862	5.34971	10.3386	10.542	11.2861
ENSG00000161981.10	SNRNP25	chr16:53010-57669	+	protein_coding	0.639105	1.55736	0.00796789	0.0370648	2.45188	1.81277	2.12365	2.87884	2.57875	4.69274	4.96337	3.82448
ENSG00000162144.9	CYB561A3	chr11:61348745-61362299	-	protein_coding	0.662346	1.58265	0.0139842	0.0513869	2.0991	1.43675	1.51314	1.5907	2.04705	3.89818	3.47337	2.58925
ENSG00000162377.5	COA7	chr1:52684451-52698366	-	protein_coding	1.12127	2.17539	6.67161e-05	0.0046043	3.68559	2.56432	5.35428	4.47958	4.9429	11.8738	12.1851	11.5496
ENSG00000162378.12	ZYG11B	chr1:52726467-52827342	+	protein_coding	0.624054	1.5412	0.0105273	0.0431596	3.00215	2.3781	5.28746	3.75157	3.70246	7.00434	7.10538	6.92712
ENSG00000162385.10	MAGOH	chr1:53226892-53238610	-	protein_coding	0.989402	1.98536	0.00343072	0.0235268	5.27388	4.28448	22.9697	17.4533	15.7315	36.0083	39.5568	37.5857
ENSG00000162407.8	PLPP3	chr1:56494747-56645301	-	protein_coding	0.875286	1.83437	0.000360862	0.00856416	2.96129	2.086	3.20994	3.04205	3.49747	6.13054	7.08182	7.1974
ENSG00000162408.10	NOL9	chr1:6521347-6554535	-	protein_coding	0.813492	1.75746	4.20311e-05	0.0039934	1.87979	1.0663	1.05386	1.2037	1.02881	2.75967	2.58829	2.69475
ENSG00000162441.11	LZIC	chr1:9922113-9943407	-	protein_coding	0.680516	1.60271	0.00148423	0.0157994	3.39829	2.71778	6.23588	5.61094	4.95172	9.3763	10.0221	9.2484
ENSG00000162607.12	USP1	chr1:62436297-62451804	+	protein_coding	1.0394	2.05537	0.00195622	0.0179637	6.08824	5.04884	39.3782	28.7493	29.1946	68.2677	66.4466	66.4116
ENSG00000162623.15	TYW3	chr1:74733152-74766678	+	protein_coding	0.668191	1.58908	0.0115305	0.0455961	3.13986	2.47167	5.50608	4.29726	3.95188	6.93444	7.69019	8.93186
ENSG00000162636.15	FAM102B	chr1:108560089-108644900	+	protein_coding	0.672576	1.59392	0.00373117	0.0244124	2.95517	2.28259	4.5206	3.248	3.91151	6.9556	6.66882	6.64506
ENSG00000162639.15	HENMT1	chr1:108648290-108661526	-	protein_coding	1.62574	3.086	2.15446e-05	0.00318315	4.46857	2.84283	5.96986	5.79057	6.80198	21.3762	21.959	20.1243
ENSG00000162664.16	ZNF326	chr1:89995112-90035531	+	protein_coding	0.88557	1.84749	0.000390228	0.00881882	3.25934	2.37377	4.77987	3.88108	3.93505	8.71183	8.66674	8.35175
ENSG00000162688.16	AGL	chr1:99850084-99924023	+	protein_coding	0.957517	1.94196	0.00615349	0.032048	4.0038	3.04629	9.55095	6.10622	6.51868	14.8506	14.5215	15.7809
ENSG00000162695.11	SLC30A7	chr1:100896076-100981753	+	protein_coding	0.60576	1.52178	0.0324012	0.0871774	3.67338	3.06762	9.84049	6.1113	6.64437	11.7008	11.5725	12.0059
ENSG00000162757.4	C1orf74	chr1:209779208-209784559	-	protein_coding	0.636757	1.55483	0.0198844	0.0638656	1.66629	1.02953	1.29858	0.98528	0.864134	2.69456	1.62922	2.29168
ENSG00000162777.16	DENND2D	chr1:111187174-111204535	-	protein_coding	0.754195	1.68669	0.000522054	0.0100454	3.63008	2.87589	5.65622	6.57549	6.84416	11.1052	11.5841	11.4594
ENSG00000162782.15	TDRD5	chr1:179591613-179691272	+	protein_coding	0.624253	1.54141	0.0031163	0.022582	1.30027	0.676017	0.450334	0.711248	0.643323	1.29443	1.68632	1.42342
ENSG00000162961.13	DPY30	chr2:31867809-32039812	-	protein_coding	0.783547	1.72136	0.0103379	0.0426086	4.99505	4.21151	22.2396	15.5751	15.5076	30.1204	33.2703	29.4103
ENSG00000162972.10	C2orf47	chr2:199955317-200008540	+	protein_coding	0.61776	1.53449	0.00421554	0.0259251	3.70128	3.08352	8.37564	6.69136	7.44684	10.9222	12.8866	12.2936
ENSG00000163002.12	NUP35	chr2:183117513-183161680	+	protein_coding	1.1704	2.25074	0.0154292	0.054548	2.51466	1.34427	1.88277	1.0374	1.78682	4.06949	6.94619	3.63281
ENSG00000163006.11	CCDC138	chr2:108786757-108885477	+	protein_coding	0.922403	1.89527	0.0048101	0.0278818	2.04928	1.12688	1.72888	0.914888	0.99318	3.2591	3.11396	3.04679
ENSG00000163026.11	C2orf44	chr2:24029340-24049575	-	protein_coding	0.755666	1.68841	0.000583194	0.0104011	1.8802	1.12453	1.36738	1.10841	1.0765	2.89144	2.47251	2.69178
ENSG00000163029.15	SMC6	chr2:17663812-17800242	-	protein_coding	0.689228	1.61242	0.013782	0.0509154	4.22095	3.53173	13.3988	9.73218	9.01041	18.2514	16.7905	17.9343
ENSG00000163053.10	SLC16A14	chr2:230034974-230068999	-	protein_coding	1.07807	2.1112	0.00161209	0.016461	2.73868	1.66062	2.84499	1.86149	1.87208	5.72373	5.5428	5.7593
ENSG00000163069.12	SGCB	chr4:52020706-52038482	-	protein_coding	0.859312	1.81417	0.00165122	0.0166037	2.86102	2.00171	3.49528	2.49392	3.08936	6.34477	5.88099	6.58808
ENSG00000163104.17	SMARCAD1	chr4:94207611-94291292	+	protein_coding	1.12281	2.1777	0.00326497	0.0231123	3.02772	1.90492	3.64286	2.50355	2.22863	7.65916	6.28252	7.60103
ENSG00000163138.18	PACRGL	chr4:20696282-20752907	+	protein_coding	0.585805	1.50088	0.0060043	0.0315807	1.94147	1.35567	1.92316	1.38661	1.40246	3.09821	2.8408	2.60006
ENSG00000163156.11	SCNM1	chr1:151156664-151170297	+	protein_coding	0.625397	1.54264	0.00910621	0.039696	4.09925	3.47386	9.76729	11.8181	8.9374	16.9717	17.1519	14.4341
ENSG00000163162.8	RNF149	chr2:101271219-101308701	-	protein_coding	0.613328	1.52978	0.000438142	0.00918906	3.95719	3.34386	9.7376	8.52628	9.23233	14.2397	15.1501	14.2245
ENSG00000163170.11	BOLA3	chr2:74135398-74147994	-	protein_coding	0.727331	1.65557	0.0234861	0.0710699	2.7571	2.02977	3.26322	3.28159	2.73008	6.44906	6.99564	4.18743
ENSG00000163171.7	CDC42EP3	chr2:37641882-37738468	-	protein_coding	1.08331	2.11889	0.00513879	0.0288625	3.35238	2.26907	5.18818	3.31194	3.19697	8.24868	9.95704	9.51295
ENSG00000163257.10	DCAF16	chr4:17800655-17810758	-	protein_coding	0.890655	1.85402	1.80582e-05	0.00318277	3.13415	2.2435	3.8442	3.58432	3.7817	7.98369	7.44205	7.92314
ENSG00000163281.11	GNPDA2	chr4:44682200-44726595	-	protein_coding	0.643457	1.56207	0.0343094	0.090518	1.83658	1.19313	2.01961	0.938036	1.04262	2.43736	2.67822	2.60359
ENSG00000163283.6	ALPP	chr2:232378534-232382889	+	protein_coding	0.753325	1.68567	0.000379439	0.00872852	1.36067	0.60734	0.412959	0.534005	0.631272	1.47102	1.66901	1.56789
ENSG00000163319.10	MRPS18C	chr4:83455932-83469735	+	protein_coding	0.94206	1.92127	0.0199655	0.0639857	3.44473	2.50267	6.82501	3.95164	3.69791	9.33442	11.3657	9.1018
ENSG00000163320.10	CGGBP1	chr3:88051944-88149885	-	protein_coding	0.786974	1.72545	0.00759496	0.0361114	3.46353	2.67656	6.86085	4.58906	4.94794	10.1083	9.41122	10.6073
ENSG00000163331.11	DAPL1	chr2:158795317-158862781	+	protein_coding	0.770651	1.70604	0.0142102	0.0517505	1.47097	0.700318	0.53381	1.04868	0.365222	1.62652	2.02743	1.67893
ENSG00000163378.13	EOGT	chr3:68975214-69013961	-	protein_coding	0.900387	1.86657	0.0345254	0.0909956	2.01226	1.11187	1.54822	0.816906	1.18047	3.66033	1.86199	3.92226
ENSG00000163389.10	POGLUT1	chr3:119468938-119494708	+	protein_coding	1.03293	2.04617	0.000169746	0.00644608	1.81022	0.777287	0.797496	0.675402	0.671757	2.41119	2.84346	2.28972
ENSG00000163507.13	KIAA1524	chr3:108549869-108589644	-	protein_coding	0.615543	1.53213	0.00408149	0.0254844	3.3782	2.76266	6.75766	5.23133	5.46578	9.3952	9.85386	8.96335
ENSG00000163510.13	CWC22	chr2:179944876-180007113	-	protein_coding	0.61188	1.52825	0.00194158	0.017883	3.88427	3.27239	9.77926	8.25144	8.04624	13.2186	14.236	13.8635
ENSG00000163521.15	GLB1L	chr2:219236606-219245478	-	protein_coding	0.611869	1.52824	0.00283334	0.0214263	1.371	0.759134	0.865774	0.553243	0.672892	1.54326	1.77692	1.45011
ENSG00000163528.12	CHCHD4	chr3:14112077-14124870	-	protein_coding	0.64108	1.5595	0.0175492	0.0590622	3.94355	3.30247	10.7975	9.14829	7.02129	14.7755	13.8031	14.5971
ENSG00000163577.7	EIF5A2	chr3:170888415-170908693	-	protein_coding	0.999295	1.99902	0.00792715	0.0369744	2.73599	1.73669	3.40503	1.88342	1.91429	5.41773	5.80833	5.7674
ENSG00000163607.15	GTPBP8	chr3:112990918-113015060	+	protein_coding	0.654291	1.57384	0.0013454	0.0151258	2.45373	1.79944	2.54029	2.6203	2.29059	4.41272	4.06544	4.99664
ENSG00000163832.15	ELP6	chr3:47495640-47513761	-	protein_coding	0.749416	1.68111	0.0104647	0.0430045	2.87296	2.12355	2.63728	3.34861	4.23149	7.01751	5.9454	6.06003
ENSG00000163939.18	PBRM1	chr3:52545352-52685917	-	protein_coding	1.19102	2.28313	0.00113751	0.014018	2.97667	1.78566	2.07761	2.21273	3.14498	6.42751	6.84289	7.37305
ENSG00000163946.13	FAM208A	chr3:56620133-56683237	-	protein_coding	0.588443	1.50362	0.015921	0.055645	3.04575	2.45731	5.5502	4.1201	3.93895	7.44351	6.51258	7.87713
ENSG00000163964.14	PIGX	chr3:196639775-196736007	+	protein_coding	0.70566	1.63089	0.00620392	0.0321727	3.48809	2.78243	7.10368	5.00265	5.6952	10.6719	10.4484	9.57249
ENSG00000164002.11	EXO5	chr1:40508741-40516556	+	protein_coding	1.11138	2.16052	0.026077	0.0755445	2.66372	1.55233	1.54567	2.11433	2.18223	6.28267	7.35745	3.18033
ENSG00000164038.14	SLC9B2	chr4:103019868-103085829	-	protein_coding	0.612706	1.52913	0.00281602	0.0213678	1.77007	1.15736	1.51187	1.1978	1.0101	2.39489	2.43897	2.39842
ENSG00000164047.4	CAMP	chr3:48223347-48225491	+	protein_coding	0.770114	1.7054	0.00516062	0.0289264	0.890364	0.12025	0.284092	0	0	0.687301	0.909986	0.976313
ENSG00000164114.18	MAP9	chr4:155342658-155376970	-	protein_coding	0.796234	1.73656	0.00788974	0.0368553	2.89905	2.10281	4.26271	2.72186	3.0463	6.68294	5.883	6.84863
ENSG00000164128.6	NPY1R	chr4:163323961-163344832	-	protein_coding	0.862201	1.81781	0.00412765	0.0256088	1.64691	0.784713	1.05574	0.666543	0.492387	2.0207	2.37815	2.00971
ENSG00000164134.12	NAA15	chr4:139301455-139420033	+	protein_coding	0.644439	1.56313	0.00285411	0.0215	3.29819	2.65375	6.18491	4.79838	4.982	9.06142	8.56742	8.88796
ENSG00000164162.13	ANAPC10	chr4:144831908-145098541	-	protein_coding	0.593855	1.50927	0.0229537	0.0700994	1.80698	1.21313	1.88559	1.08048	1.0757	2.62251	2.61911	2.26781
ENSG00000164163.10	ABCE1	chr4:145097932-145129179	+	protein_coding	0.820984	1.76661	0.00357046	0.0239503	4.25627	3.43528	11.9026	9.17714	8.63974	17.2364	18.7582	18.369
ENSG00000164168.7	TMEM184C	chr4:147617383-147672044	+	protein_coding	1.07286	2.1036	0.00067537	0.0110164	3.3306	2.25774	4.45413	3.2152	3.75772	9.20065	8.61357	9.38294
ENSG00000164169.12	PRMT9	chr4:147637785-147684230	-	protein_coding	0.628998	1.54649	0.000158583	0.00620659	2.15649	1.52749	1.99181	1.8459	1.81388	3.68448	3.31034	3.38862
ENSG00000164209.16	SLC25A46	chr5:110738136-110765161	+	protein_coding	0.762811	1.69679	0.0417193	0.102758	3.08912	2.32631	5.37767	3.35411	3.54264	8.74756	5.53647	8.67205
ENSG00000164219.9	PGGT1B	chr5:115204012-115262872	-	protein_coding	0.807995	1.75078	0.00918863	0.0398653	2.7983	1.9903	4.0161	2.59604	2.47721	5.69034	6.01675	6.17018
ENSG00000164284.14	GRPEL2	chr5:149345430-149354583	+	protein_coding	1.70672	3.26417	1.96827e-05	0.00318277	4.09622	2.38951	4.49781	3.9904	4.24342	14.9351	17.4312	16.0353
ENSG00000164296.6	TIGD6	chr5:149993118-150001167	-	protein_coding	1.11173	2.16105	9.91386e-05	0.00526581	2.15354	1.04181	1.26	1.0084	0.922592	3.53271	3.36765	3.44871
ENSG00000164332.7	UBLCP1	chr5:159263081-159286040	+	protein_coding	0.819805	1.76517	0.00760795	0.0361171	5.04198	4.22217	22.2782	15.2252	16.2132	31.2242	33.5065	31.157
ENSG00000164338.9	UTP15	chr5:73565443-73583377	+	protein_coding	0.773389	1.70928	0.00507419	0.0287096	2.55672	1.78333	2.91899	2.23279	2.21924	4.10502	5.31439	5.31852
ENSG00000164342.12	TLR3	chr4:186069152-186088069	+	protein_coding	0.629625	1.54716	0.00012961	0.00572971	0.931398	0.301773	0.27596	0.21978	0.2034	0.84843	0.876131	1.00019
ENSG00000164379.6	FOXQ1	chr6:1312440-1314748	+	protein_coding	1.05455	2.07707	0.00554209	0.0300221	2.46891	1.41436	1.17759	1.6847	2.23909	5.33089	4.00012	4.36048
ENSG00000164430.15	MB21D1	chr6:73413515-73452276	-	protein_coding	0.6006	1.51635	0.0100313	0.0418121	1.16445	0.563849	0.34553	0.444067	0.662361	1.46824	0.976578	1.30834
ENSG00000164485.14	IL22RA2	chr6:137143820-137173648	-	protein_coding	1.7984	3.47834	0.000476704	0.00956839	3.1761	1.37771	2.27108	1.29493	1.3374	7.57109	8.56273	8.00927
ENSG00000164506.14	STXBP5	chr6:147204425-147390476	+	protein_coding	0.859444	1.81434	0.0025035	0.0200661	2.08512	1.22568	1.74299	1.16727	1.15159	3.00042	3.19655	3.55043
ENSG00000164815.10	ORC5	chr7:104126341-104208047	-	protein_coding	1.1375	2.2	0.000195992	0.00671185	3.1802	2.0427	3.63641	2.84212	2.92632	7.88602	8.15966	8.14991
ENSG00000164898.12	C7orf55	chr7:139339457-139346319	+	protein_coding	1.04991	2.0704	0.00323656	0.0230449	3.59287	2.54296	5.78688	4.63712	4.17357	9.29003	12.6187	11.5352
ENSG00000164930.11	FZD6	chr8:103298433-103332866	+	protein_coding	1.5246	2.87707	0.00208822	0.0184339	5.28814	3.76354	17.2756	10.5118	10.907	37.7585	37.6976	38.7758
ENSG00000164933.11	SLC25A32	chr8:103398635-103415189	-	protein_coding	1.10022	2.14387	0.00626376	0.0322897	4.54008	3.43987	13.4306	8.41173	8.40925	21.2934	23.4578	22.0946
ENSG00000164934.13	DCAF13	chr8:103414714-103443453	+	protein_coding	0.711956	1.63802	0.000879957	0.0124768	2.76763	2.05568	3.56389	2.90696	3.02983	5.54526	6.19857	5.70266
ENSG00000164967.9	RPP25L	chr9:34610486-34612104	-	protein_coding	0.821872	1.7677	0.0107159	0.0436236	2.6827	1.86083	1.85678	2.92018	3.2787	5.34779	5.79132	5.13964
ENSG00000165025.14	SYK	chr9:90801787-90898549	+	protein_coding	0.985435	1.97991	7.36654e-05	0.00472945	3.27609	2.29066	3.63204	4.06839	3.98917	9.01287	8.12934	8.9451
ENSG00000165118.14	C9orf64	chr9:83938311-83956986	-	protein_coding	1.04453	2.06269	0.000105372	0.00530801	3.05105	2.00652	2.77414	3.16543	3.12659	6.95313	7.88949	7.05299
ENSG00000165140.9	FBP1	chr9:94603133-94640249	-	protein_coding	0.834074	1.78271	0.000259105	0.0073701	2.00927	1.1752	1.11176	1.47196	1.2061	3.06932	3.0296	2.97897
ENSG00000165156.14	ZHX1	chr8:123248451-123275541	-	protein_coding	1.27005	2.41169	0.0352698	0.0921821	3.50313	2.23309	2.94973	2.26418	7.06004	9.15614	10.5141	11.4648
ENSG00000165244.6	ZNF367	chr9:96385941-96418329	-	protein_coding	0.716434	1.64312	0.0116767	0.0459365	3.98173	3.26529	11.0173	7.43037	7.77403	14.4689	15.1626	14.7719
ENSG00000165283.15	STOML2	chr9:35099776-35103195	-	protein_coding	0.621343	1.53831	0.0486783	0.113814	5.14925	4.52791	27.1527	16.2526	24.2775	33.7022	32.6218	37.3053
ENSG00000165338.16	HECTD2	chr10:91409280-91514829	+	protein_coding	0.782005	1.71952	0.00481362	0.0278818	1.69112	0.909115	1.2497	0.726864	0.704626	2.11509	2.14167	2.44034
ENSG00000165392.9	WRN	chr8:31033801-31173769	+	protein_coding	0.602325	1.51816	0.0088698	0.0390721	2.46496	1.86263	3.0652	2.36402	2.51711	5.00752	3.84328	4.78423
ENSG00000165416.14	SUGT1	chr13:52652709-52700909	+	protein_coding	0.635947	1.55396	0.00170638	0.0168614	2.53745	1.9015	3.17419	2.61016	2.46042	4.65029	4.96636	4.8045
ENSG00000165417.11	GTF2A1	chr14:81175452-81221377	-	protein_coding	0.708091	1.63364	0.0100217	0.0418121	3.89675	3.18866	10.1403	7.41285	7.08741	13.3268	13.4459	14.967
ENSG00000165476.13	REEP3	chr10:63521363-63625123	+	protein_coding	0.611488	1.52783	0.0437317	0.106113	3.94214	3.33065	12.4339	7.54009	7.87584	14.2767	14.0484	14.7974
ENSG00000165480.15	SKA3	chr13:21153595-21176602	-	protein_coding	0.894659	1.85917	0.00120749	0.0143502	3.84291	2.94825	7.50804	5.91451	6.81535	13.8615	14.1734	12.1025
ENSG00000165490.12	DDIAS	chr11:82899975-82958277	+	protein_coding	1.2461	2.37199	0.0262599	0.0759396	2.0184	0.7723	0.884674	0.619806	0.63214	1.4825	4.39847	3.96176
ENSG00000165494.11	PCF11	chr11:83156988-83187451	+	protein_coding	0.850971	1.80371	0.000387376	0.00879254	3.07475	2.22378	3.96432	3.30528	3.76887	7.94685	6.99196	7.36481
ENSG00000165501.16	LRR1	chr14:49598697-49614672	+	protein_coding	0.884537	1.84617	0.00595974	0.0314098	3.22	2.33546	3.7903	3.50743	4.95443	9.5823	8.45422	7.08616
ENSG00000165626.16	BEND7	chr10:13438484-13528974	-	protein_coding	0.634351	1.55224	0.00170778	0.0168614	1.93722	1.30287	1.72657	1.36285	1.33109	2.6335	3.04099	2.82538
ENSG00000165632.7	TAF3	chr10:7818504-8016627	+	protein_coding	0.589141	1.50435	0.00142965	0.0155037	3.62308	3.03393	6.45698	7.41239	7.75857	10.8723	11.6776	11.4277
ENSG00000165671.20	NSD1	chr5:177133025-177300215	+	protein_coding	0.759708	1.69315	0.00392276	0.0249117	3.85562	3.09591	8.37986	7.04462	7.283	15.6052	11.8611	13.2054
ENSG00000165832.5	TRUB1	chr10:114938193-114977676	+	protein_coding	0.680054	1.6022	0.00193786	0.017883	3.29891	2.61885	5.68811	4.4958	5.30559	8.68627	9.41812	8.44636
ENSG00000165891.15	E2F7	chr12:77021247-77065580	-	protein_coding	0.636131	1.55416	0.000437146	0.00918906	1.56939	0.933258	1.0697	0.829845	0.838635	2.00008	1.99033	1.91373
ENSG00000165983.14	PTER	chr10:16436943-16513745	+	protein_coding	0.650117	1.5693	0.0221992	0.0685106	3.05996	2.40984	5.36529	3.86542	3.84579	8.27919	6.04488	7.87224
ENSG00000166166.12	TRMT61A	chr14:103529184-103537073	+	protein_coding	0.77476	1.71091	0.0237659	0.071553	2.16933	1.39457	0.98575	1.84705	2.2144	3.7456	3.12124	3.6535
ENSG00000166199.12	ALKBH3	chr11:43880811-43920266	+	protein_coding	0.645302	1.56407	0.0032773	0.0231471	4.44511	3.79981	14.6974	11.6615	12.5912	20.3354	19.8585	22.2248
ENSG00000166224.16	SGPL1	chr10:70815961-70881173	+	protein_coding	0.616129	1.53276	0.000185685	0.00666517	3.65811	3.04198	6.80672	7.47665	7.44286	11.4992	11.3179	12.0673
ENSG00000166261.10	ZNF202	chr11:123724177-123741675	-	protein_coding	0.651191	1.57046	0.000727312	0.0114853	2.76562	2.11443	3.33046	3.06073	3.6172	5.46028	5.77233	6.18806
ENSG00000166266.13	CUL5	chr11:108008733-108107776	+	protein_coding	0.691758	1.61525	0.00711091	0.0347012	4.20479	3.51303	12.6858	9.21242	9.64593	16.9123	17.1076	18.3325
ENSG00000166275.15	BORCS7	chr10:102854223-102864961	+	protein_coding	1.59331	3.01742	4.24503e-05	0.0039934	3.38064	1.78733	2.65012	2.19719	2.52405	10.2347	9.31778	8.74716
ENSG00000166451.13	CENPN	chr16:81006498-81033114	+	protein_coding	0.698312	1.6226	0.00276747	0.021164	3.94186	3.24355	9.5722	8.12333	7.80844	13.061	14.5792	15.5689
ENSG00000166479.9	TMX3	chr18:68673688-68715298	-	protein_coding	0.798347	1.73911	0.00850691	0.0382175	2.80109	2.00275	4.01793	2.65848	2.50619	5.82164	6.24625	5.84915
ENSG00000166548.15	TK2	chr16:66508003-66552544	-	protein_coding	0.592129	1.50747	0.00122835	0.0144319	1.63932	1.04719	0.95945	1.00915	1.24163	2.29794	2.00976	2.04567
ENSG00000166562.8	SEC11C	chr18:59139477-59158836	+	protein_coding	0.916415	1.88742	0.00300862	0.0221483	3.48745	2.57104	6.22107	4.30948	4.47301	10.215	10.485	9.95361
ENSG00000166797.10	FAM96A	chr15:64072559-64094018	-	protein_coding	0.605642	1.52166	0.000835707	0.0121179	4.31382	3.70818	12.365	11.3679	12.5067	19.7074	17.4587	19.5797
ENSG00000166896.7	ATP23	chr12:57941541-57957269	+	protein_coding	0.787849	1.7265	0.0182759	0.0605516	3.18122	2.39338	5.90351	3.36885	3.80836	7.68923	8.51589	8.02614
ENSG00000166902.4	MRPL16	chr11:59806135-59810872	-	protein_coding	0.72373	1.65145	0.000340432	0.00831954	5.03538	4.31165	19.6039	17.5268	19.5146	32.8056	32.5867	30.0633
ENSG00000166938.12	DIS3L	chr15:66293217-66333898	+	protein_coding	0.81153	1.75507	0.000540133	0.0101583	2.8841	2.07257	3.18734	3.06333	3.37423	6.08249	7.17684	5.9476
ENSG00000166971.16	AKTIP	chr16:53491040-53504411	-	protein_coding	0.817527	1.76238	0.0122353	0.0472483	3.63541	2.81788	6.90217	5.60246	5.71969	9.46929	10.7853	14.5541
ENSG00000166997.7	CNPY4	chr7:100119613-100125511	+	protein_coding	0.682886	1.60535	0.000586159	0.0104011	2.37365	1.69076	1.96602	2.44372	2.29391	4.34508	4.01917	4.18839
ENSG00000167034.9	NKX3-1	chr8:23678693-23682927	-	protein_coding	0.83691	1.78622	0.000168174	0.00642104	2.83504	1.99813	2.96778	3.01279	3.00401	6.43962	6.45038	5.55489
ENSG00000167112.9	TRUB2	chr9:128305161-128322742	-	protein_coding	0.68661	1.6095	0.000368325	0.00862274	2.50181	1.8152	2.62021	2.34049	2.60366	4.6765	4.99859	4.33618
ENSG00000167114.12	SLC27A4	chr9:128340646-128361470	+	protein_coding	0.94362	1.92335	0.00487678	0.02805	3.28157	2.33795	3.11418	4.31216	4.91325	9.40041	7.96443	8.86235
ENSG00000167258.13	CDK12	chr17:39461511-39564907	+	protein_coding	0.649474	1.5686	2.15854e-05	0.00318315	2.6364	1.98693	3.08189	2.83287	2.98099	5.15648	5.30566	5.19222
ENSG00000167272.10	POP5	chr12:120578764-120581398	-	protein_coding	0.585832	1.5009	0.00483349	0.0279553	2.65113	2.0653	3.35729	3.2638	2.94582	4.77314	6.14233	5.01115
ENSG00000167461.11	RAB8A	chr19:16111629-16134234	+	protein_coding	0.601603	1.5174	0.0117652	0.0460986	4.35054	3.74894	10.9409	14.2404	12.3535	17.4209	21.9264	19.104
ENSG00000167635.11	ZNF146	chr19:36214602-36238774	+	protein_coding	0.602344	1.51818	0.0130849	0.0491898	6.03043	5.42808	50.9447	36.3494	40.1359	63.7293	65.0159	64.3534
ENSG00000167754.12	KLK5	chr19:50943303-50953093	-	protein_coding	0.592343	1.50769	0.004572	0.0272801	7.04352	6.45118	98.4045	84.842	77.5038	130.393	135.74	126.781
ENSG00000167985.6	SDHAF2	chr11:61430042-61447529	+	protein_coding	0.976707	1.96797	0.00298692	0.0220851	3.34298	2.36628	5.2159	3.74947	3.64314	8.32588	9.99531	9.18867
ENSG00000168002.11	POLR2G	chr11:62761544-62766710	+	protein_coding	0.650671	1.5699	0.00410745	0.0255749	4.9693	4.31863	20.3237	16.3819	20.4362	31.5379	31.1814	28.3581
ENSG00000168003.16	SLC3A2	chr11:62856102-62888875	+	protein_coding	1.38866	2.61835	0.00294187	0.0218555	6.09556	4.7069	19.4935	33.1826	24.4291	69.0524	66.8142	66.3122
ENSG00000168066.20	SF1	chr11:64764606-64778786	-	protein_coding	0.586437	1.50153	0.000423215	0.00906574	4.9865	4.40006	18.927	20.4845	20.983	30.4905	29.557	32.1107
ENSG00000168078.9	PBK	chr8:27809620-27838095	-	protein_coding	0.785299	1.72345	0.000532552	0.0101136	4.4932	3.7079	13.482	11.4232	11.4024	22.1775	20.977	21.4247
ENSG00000168116.13	KIAA1586	chr6:57046532-57055239	+	protein_coding	1.33941	2.53048	0.0238026	0.0716051	3.37148	2.03207	5.5873	2.17965	2.26629	9.31075	11.4899	7.60797
ENSG00000168152.12	THAP9	chr4:82900684-82919969	+	protein_coding	0.886975	1.8493	0.0142986	0.051943	1.53791	0.650931	0.521287	0.237966	1.05556	1.86165	1.84575	2.00645
ENSG00000168175.14	MAPK1IP1L	chr14:55051631-55070192	+	protein_coding	0.917243	1.8885	0.00485936	0.0280197	4.02104	3.10379	9.55124	7.36694	6.19671	14.8194	15.1041	15.797
ENSG00000168269.9	FOXI1	chr5:170105897-170109725	+	protein_coding	1.30704	2.47433	4.2683e-07	0.00123166	5.23066	3.92363	14.0656	14.6122	13.8571	36.63	36.5193	36.4948
ENSG00000168273.7	SMIM4	chr3:52534013-52579237	+	protein_coding	0.999044	1.99867	0.000238723	0.00723864	2.53422	1.53518	1.77451	2.13633	1.79767	5.26	4.52872	4.61606
ENSG00000168275.14	COA6	chr1:234373456-234384049	+	protein_coding	0.729129	1.65764	0.00277852	0.021213	5.35279	4.62366	25.6026	21.9596	23.5299	38.6596	45.2078	36.2384
ENSG00000168283.13	BMI1	chr10:22321211-22331484	+	protein_coding	1.131	2.19011	0.00111871	0.0139738	4.10762	2.97661	8.42506	6.44791	5.94754	16.6258	15.6889	16.4168
ENSG00000168288.12	MMADHC	chr2:149569634-149587816	-	protein_coding	0.810701	1.75406	0.0152635	0.0542565	6.39709	5.58639	37.6173	60.7328	45.5282	85.067	85.2839	79.6091
ENSG00000168300.13	PCMTD1	chr8:51817575-51899186	-	protein_coding	0.837302	1.78671	0.0175397	0.0590555	1.92156	1.08426	1.67569	0.776601	1.00522	2.27942	3.41534	2.75478
ENSG00000168303.7	MPLKIP	chr7:40126023-40134652	-	protein_coding	0.597774	1.51338	3.89024e-05	0.00396125	2.90841	2.31063	4.00891	3.85533	4.02051	6.30394	6.76668	6.46039
ENSG00000168404.12	MLKL	chr16:74671855-74700960	-	protein_coding	0.611413	1.52775	0.00058057	0.0104011	2.32892	1.7175	2.32801	2.1487	2.39426	4.35344	4.01918	3.72014
ENSG00000168453.14	HR	chr8:22114415-22133384	-	protein_coding	0.909994	1.87904	0.00846264	0.0381393	3.19309	2.2831	2.83767	4.28594	4.68401	8.84278	7.31359	8.34856
ENSG00000168569.7	TMEM223	chr11:62771629-62792021	-	protein_coding	0.956879	1.94111	0.0157994	0.0553565	3.6978	2.74092	7.42445	6.27663	3.87329	11.6214	12.4808	11.8416
ENSG00000168661.14	ZNF30	chr19:34926903-34945170	+	protein_coding	1.07384	2.10503	0.000509298	0.00987509	2.29655	1.22271	1.57472	1.1202	1.32868	3.78359	3.61276	4.37376
ENSG00000168679.17	SLC16A4	chr1:110362848-110391082	-	protein_coding	0.98406	1.97802	0.00196478	0.0179763	2.56103	1.57697	2.56843	1.72921	1.72669	4.77631	5.26956	4.67487
ENSG00000168792.4	ABHD15	chr17:29560547-29567137	-	protein_coding	0.743734	1.6745	8.55463e-05	0.00489337	1.9741	1.23037	1.28249	1.41753	1.34075	3.07476	2.99505	2.72536
ENSG00000168803.15	ADAL	chr15:43330657-43354555	+	protein_coding	0.870599	1.82842	0.00182099	0.0173712	2.3884	1.5178	2.23003	1.77652	1.61821	3.7224	4.39434	4.63429
ENSG00000168806.7	LCMT2	chr15:43323649-43330605	-	protein_coding	0.625639	1.54289	0.000186615	0.00666861	1.0081	0.382461	0.232487	0.310318	0.371632	0.969848	1.03408	1.03051
ENSG00000168890.13	TMEM150A	chr2:85598548-85603196	-	protein_coding	0.68067	1.60288	0.000441795	0.00919756	2.28291	1.60224	1.80154	2.15022	2.17126	3.96561	3.95001	3.68918
ENSG00000168906.12	MAT2A	chr2:85539165-85545280	+	protein_coding	0.696524	1.6206	0.00120346	0.0143353	6.38575	5.68923	56.5238	46.1076	49.6926	81.5295	83.7793	82.5618
ENSG00000168936.10	TMEM129	chr4:1715952-1721358	-	protein_coding	0.681379	1.60367	0.0279749	0.0790547	2.62424	1.94286	2.09158	3.13129	3.44954	6.02054	4.2506	5.3584
ENSG00000168944.15	CEP120	chr5:123344885-123423592	-	protein_coding	0.723767	1.65149	0.00679844	0.033703	3.23951	2.51575	5.81843	4.15258	4.32397	9.24527	8.18806	7.95003
ENSG00000169019.10	COMMD8	chr4:47450796-47463719	-	protein_coding	0.736073	1.66564	0.0218418	0.0677318	3.71764	2.98156	9.36949	5.81631	5.97127	11.8298	13.0139	11.6642
ENSG00000169045.17	HNRNPH1	chr5:179614178-179634784	-	protein_coding	0.968679	1.95705	0.00465352	0.027568	5.1571	4.18842	21.9154	14.8275	15.7101	34.3307	33.5048	36.2643
ENSG00000169062.14	UPF3A	chr13:114281584-114305817	+	protein_coding	0.739259	1.66932	0.00185586	0.0175749	4.90732	4.16806	18.7315	17.7627	14.692	28.869	29.5132	28.6512
ENSG00000169087.10	HSPBAP1	chr3:122740003-122793824	-	protein_coding	0.682784	1.60523	5.70615e-05	0.0042704	2.28297	1.60018	2.09687	2.10397	1.89914	3.98021	3.87826	3.74475
ENSG00000169131.11	ZNF354A	chr5:178694605-178730702	-	protein_coding	0.648048	1.56705	0.0433592	0.1055	4.89525	4.2472	24.8144	15.612	14.9705	28.6581	29.0032	28.6167
ENSG00000169136.10	ATF5	chr19:49928702-49933935	+	protein_coding	1.36865	2.58229	0.00174179	0.0169868	2.99519	1.62655	1.55407	2.19631	2.60608	5.82814	7.53627	7.6968
ENSG00000169288.17	MRPL1	chr4:77862520-77952790	+	protein_coding	0.898702	1.86439	0.00819034	0.0376336	3.86759	2.96889	8.7036	5.52125	6.58425	14.113	12.1305	14.6731
ENSG00000169429.10	CXCL8	chr4:73740506-73743716	+	protein_coding	1.43474	2.70334	0.000257902	0.00734927	3.74345	2.30871	4.78664	3.6338	3.53535	13.0415	12.1286	12.0329
ENSG00000169446.5	MMGT1	chrX:135962070-135974063	-	protein_coding	0.740062	1.67025	0.00135389	0.0151626	4.54845	3.80839	14.87	12.4626	11.8709	22.6445	21.9208	22.6427
ENSG00000169519.20	METTL15	chr11:28108248-28527041	+	protein_coding	0.605247	1.52124	0.0210387	0.0661578	2.80906	2.20381	4.69938	3.00815	3.28024	5.82168	6.51795	5.71185
ENSG00000169550.12	MUC15	chr11:26559033-26572233	-	protein_coding	0.908992	1.87773	0.0387646	0.0978736	5.06591	4.15691	25.9301	13.1211	13.9266	31.2042	33.9449	32.3944
ENSG00000169570.9	DTWD2	chr5:118837322-118988545	-	protein_coding	0.757815	1.69093	0.0315983	0.0858901	2.05555	1.29773	2.11001	1.17601	1.19555	2.36397	3.3503	3.90876
ENSG00000169599.12	NFU1	chr2:69395750-69437628	-	protein_coding	0.728829	1.65729	0.0027865	0.0212266	4.24429	3.51546	11.5603	10.5312	9.32522	20.0254	16.8876	17.1
ENSG00000169607.12	CKAP2L	chr2:112736607-112764677	-	protein_coding	0.749851	1.68162	0.0127457	0.0485694	2.96476	2.21491	4.78127	3.06618	3.2565	6.1075	6.95201	7.41882
ENSG00000169612.3	FAM103A1	chr15:82986207-82991057	+	protein_coding	0.873297	1.83184	0.00759645	0.0361114	3.65188	2.77858	7.57259	5.04739	5.23203	10.5284	12.6111	11.6565
ENSG00000169684.13	CHRNA5	chr15:78565520-78595269	+	protein_coding	0.872642	1.83101	0.00119281	0.0142735	3.13395	2.26131	4.22201	3.6854	3.50383	7.59561	7.02554	8.80594
ENSG00000169740.13	ZNF32	chr10:43643859-43648856	-	protein_coding	0.612915	1.52935	0.00125309	0.0145273	4.74342	4.1305	15.8035	17.5776	16.2117	27.5373	26.2722	23.6943
ENSG00000169762.16	TAPT1	chr4:16160505-16227410	-	protein_coding	0.651734	1.57106	0.00127186	0.014647	2.01956	1.36783	1.84863	1.45458	1.45843	2.9451	2.95472	3.27241
ENSG00000169857.7	AVEN	chr15:33866227-34039176	-	protein_coding	0.706376	1.6317	0.0153335	0.0544057	3.07669	2.37031	3.12996	4.48154	5.10602	7.05925	7.94304	7.33196
ENSG00000169871.12	TRIM56	chr7:101085439-101097967	+	protein_coding	0.650935	1.57019	0.0358078	0.0930884	3.97408	3.32315	9.93677	6.55677	11.1304	14.2144	14.6613	15.2881
ENSG00000170088.13	TMEM192	chr4:165070608-165208549	-	protein_coding	0.880473	1.84098	0.000218975	0.00693613	2.23561	1.35513	1.79926	1.47878	1.41283	3.59954	3.69766	3.83457
ENSG00000170185.9	USP38	chr4:143184917-143223830	+	protein_coding	0.591556	1.50687	0.00229074	0.0191527	2.77858	2.18703	4.05492	3.25304	3.39205	5.51478	5.97911	6.10575
ENSG00000170270.4	C14orf142	chr14:93202894-93207094	-	protein_coding	0.634217	1.55209	6.96749e-05	0.00468984	4.39708	3.76286	13.1249	12.6809	11.945	19.9101	20.0916	20.2077
ENSG00000170345.9	FOS	chr14:75278774-75282230	+	protein_coding	0.747432	1.6788	8.47771e-05	0.00488513	5.9775	5.23007	38.0626	36.1727	35.4117	63.6534	63.4547	59.0314
ENSG00000170364.12	SETMAR	chr3:4303304-4317567	+	protein_coding	0.853758	1.8072	0.0240227	0.0720036	2.10174	1.24798	0.712937	1.74845	1.84582	3.17138	3.59198	3.12837
ENSG00000170365.9	SMAD1	chr4:145481194-145558079	+	protein_coding	0.603095	1.51897	0.00236337	0.0195375	2.77652	2.17342	3.27167	3.48117	3.79523	5.58763	5.44274	6.57962
ENSG00000170417.15	TMEM182	chr2:102736905-103019900	+	protein_coding	0.775385	1.71165	0.00105951	0.0136243	1.58151	0.806128	0.577314	0.958031	0.730887	1.9584	1.96979	2.05116
ENSG00000170473.16	PYM1	chr12:55901413-55932618	-	protein_coding	0.780572	1.71781	0.00359445	0.0240081	3.48277	2.7022	6.53935	5.30241	4.80076	9.41053	10.1263	11.0623
ENSG00000170619.9	COMMD5	chr8:144841042-144853736	-	protein_coding	0.817209	1.76199	0.00462658	0.0274605	2.15073	1.33352	1.86451	1.297	1.43267	2.87208	3.53566	3.98565
ENSG00000170634.12	ACYP2	chr2:53970838-54305300	+	protein_coding	0.763409	1.6975	0.00460947	0.0274007	2.28533	1.52192	2.27065	1.93324	1.46859	4.00875	4.15991	3.48215
ENSG00000170837.2	GPR27	chr3:71754050-71756496	+	protein_coding	1.23331	2.35105	0.000153437	0.00611467	2.43937	1.20606	1.19717	1.30933	1.42008	4.31121	5.01429	3.9956
ENSG00000170855.3	TRIAP1	chr12:120443961-120446412	-	protein_coding	1.12892	2.18695	2.60972e-05	0.00337751	4.09996	2.97103	7.18601	6.52478	6.82608	15.3616	16.1951	16.9226
ENSG00000170881.4	RNF139	chr8:124474738-124487914	+	protein_coding	0.61687	1.53354	0.0180828	0.0601578	4.02954	3.41267	12.2361	8.71212	8.39445	15.3144	14.834	15.8605
ENSG00000170903.10	MSANTD4	chr11:105995623-106022403	-	protein_coding	0.609814	1.52606	0.000180597	0.00660046	2.16835	1.55854	1.8339	2.00664	1.99938	3.72471	3.40002	3.36904
ENSG00000170946.14	DNAJC24	chr11:31369840-31431849	+	protein_coding	0.695949	1.61995	0.00166488	0.0166689	2.54599	1.85004	3.09449	2.4138	2.35211	4.88625	4.78656	4.84793
ENSG00000171103.10	TRMT61B	chr2:28849821-28870301	-	protein_coding	0.842089	1.79264	0.00443891	0.0268368	3.98863	3.14654	9.48904	7.22728	7.04669	16.701	13.9507	14.1158
ENSG00000171121.16	KCNMB3	chr3:179236691-179267002	-	protein_coding	0.662086	1.58237	0.00101957	0.0133908	1.16013	0.498039	0.543329	0.381976	0.320734	1.28521	1.11773	1.30622
ENSG00000171155.7	C1GALT1C1	chrX:120625793-120630150	-	protein_coding	0.727546	1.65582	0.00652268	0.0329564	4.10207	3.37452	11.5106	8.64519	8.24503	15.8201	16.9324	15.7907
ENSG00000171202.6	TMEM126A	chr11:85647967-85656547	+	protein_coding	0.711118	1.63707	0.0200427	0.0640971	4.58287	3.87175	17.2688	12.7025	11.5322	21.9396	26.3007	20.9777
ENSG00000171204.12	TMEM126B	chr11:85628573-85636539	+	protein_coding	0.763202	1.69725	0.0334359	0.0890104	4.59651	3.83331	18.4013	11.2218	11.2139	21.3855	26.3542	22.1244
ENSG00000171224.8	C10orf35	chr10:69630251-69633599	+	protein_coding	0.856096	1.81013	0.00055757	0.010256	4.01169	3.15559	7.0487	8.38028	8.37223	14.994	16.0622	14.3789
ENSG00000171307.18	ZDHHC16	chr10:97446131-97457370	+	protein_coding	0.65171	1.57103	0.00252	0.0201085	3.19239	2.54068	5.53881	4.78557	4.20738	8.05337	8.37271	8.00204
ENSG00000171320.14	ESCO2	chr8:27771949-27812640	+	protein_coding	1.28642	2.43922	0.000550113	0.0102026	2.03912	0.752698	0.959859	0.650403	0.478901	2.85098	3.31641	3.17651
ENSG00000171360.3	KRT38	chr17:41436446-41440921	-	protein_coding	0.697921	1.62217	0.00771145	0.0364253	2.02966	1.33174	1.12492	1.5585	1.93328	3.29496	2.89787	3.06614
ENSG00000171448.8	ZBTB26	chr9:122915566-122931500	-	protein_coding	0.886954	1.84927	0.00260955	0.0205397	1.96697	1.08002	1.49425	1.06565	0.833805	2.80258	2.85545	3.07564
ENSG00000171492.14	LRRC8D	chr1:89821014-89936611	+	protein_coding	0.976271	1.96737	0.00155633	0.0162109	4.63558	3.65931	13.9755	10.3783	10.8366	24.0066	24.6885	22.9086
ENSG00000171497.4	PPID	chr4:158709134-158723396	-	protein_coding	0.80902	1.75202	0.000437858	0.00918906	4.44873	3.63971	12.7322	11.0516	10.7005	21.6465	20.3033	20.5853
ENSG00000171617.13	ENC1	chr5:74627406-74641424	-	protein_coding	1.34558	2.54132	0.0132022	0.0494519	4.39313	3.04755	10.3609	8.16124	4.43059	20.518	19.4441	20.0873
ENSG00000171848.14	RRM2	chr2:10120698-10131419	+	protein_coding	0.957954	1.94255	0.0349479	0.0916031	5.17341	4.21545	24.1533	13.8578	16.1547	46.9182	30.0922	30.5427
ENSG00000171928.13	TVP23B	chr17:18780995-18806714	+	protein_coding	0.740506	1.67076	0.0201756	0.0643641	2.48106	1.74055	1.8101	2.34662	2.96776	4.31901	3.88215	5.70157
ENSG00000171984.14	C20orf196	chr20:5750393-5863912	+	protein_coding	0.6987	1.62304	0.0198287	0.0637971	2.04653	1.34783	1.49181	1.64431	1.50256	3.79728	3.58443	2.20569
ENSG00000172031.6	EPHX4	chr1:92029982-92063536	+	protein_coding	0.854414	1.80802	0.000777049	0.0118009	1.74943	0.895013	1.11121	0.772443	0.718599	2.32067	2.39705	2.36949
ENSG00000172073.3	TEX37	chr2:88524651-88529584	+	protein_coding	0.87563	1.83481	0.000543342	0.0101604	1.09685	0.221218	0.15479	0.245795	0.101109	1.24952	0.942191	1.2396
ENSG00000172086.7	KRCC1	chr2:88027205-88055729	-	protein_coding	0.663239	1.58363	0.0444482	0.107164	5.95276	5.28952	52.3249	34.5434	30.566	60.1049	61.7983	60.9227
ENSG00000172113.9	NME6	chr3:48290722-48301685	-	protein_coding	0.650801	1.57004	1.23841e-05	0.00304952	1.59127	0.940469	0.983027	0.900641	0.875423	2.03309	2.00255	2.0039
ENSG00000172167.7	MTBP	chr8:120445400-120542133	+	protein_coding	0.671481	1.59271	0.000277441	0.00762692	1.69034	1.01886	1.12334	0.948932	1.01051	2.32526	2.32372	2.04146
ENSG00000172171.10	TEFM	chr17:30897336-30906820	-	protein_coding	0.927835	1.90242	0.00110193	0.013866	2.02278	1.09494	1.12209	0.894927	1.42367	3.13189	3.22467	2.8442
ENSG00000172244.8	C5orf34	chr5:43486701-43515145	-	protein_coding	1.01511	2.02106	0.00244952	0.0199124	2.81822	1.8031	3.18725	1.98372	2.40155	6.21786	6.334	5.62757
ENSG00000172262.11	ZNF131	chr5:43065176-43192021	+	protein_coding	0.997974	1.99719	0.0128399	0.0487739	2.60381	1.60583	1.70883	2.29383	2.16031	5.79262	6.32383	3.51541
ENSG00000172465.13	TCEAL1	chrX:103628704-103630953	+	protein_coding	0.59711	1.51268	0.0360276	0.0935496	4.4368	3.83969	10.3204	16.8399	13.5322	19.9174	21.5324	20.5532
ENSG00000172671.19	ZFAND4	chr10:45615501-45672780	-	protein_coding	0.747872	1.67931	2.68194e-05	0.00337751	1.37008	0.622205	0.578047	0.473129	0.568724	1.63161	1.57376	1.54985
ENSG00000172687.13	ZNF738	chr19:21358930-21379302	+	protein_coding	0.63317	1.55097	0.00768802	0.0363672	2.42608	1.79291	3.03842	2.06937	2.35661	4.1994	4.17017	4.77449
ENSG00000172845.14	SP3	chr2:173906459-173965702	-	protein_coding	1.05442	2.07688	0.00141443	0.0154029	3.85544	2.80102	5.68365	7.24694	5.14138	12.6267	13.7337	14.1044
ENSG00000172878.13	METAP1D	chr2:171999583-172082430	+	protein_coding	0.654739	1.57433	0.00102302	0.0133941	1.4834	0.828662	0.85017	0.803183	0.679211	1.95754	1.56148	1.88552
ENSG00000172888.11	ZNF621	chr3:40524878-40574685	+	protein_coding	0.785689	1.72391	0.00211003	0.0184802	2.67132	1.88563	3.08221	2.38822	2.64778	4.8369	5.28563	6.04549
ENSG00000172954.13	LCLAT1	chr2:30447226-30644225	+	protein_coding	0.735095	1.66451	0.0136618	0.0505673	2.19158	1.45649	2.44485	1.31063	1.5968	3.57077	3.37077	3.77144
ENSG00000173110.7	HSPA6	chr1:161524540-161526910	+	protein_coding	2.05111	4.14425	0.000139617	0.00589427	2.56337	0.512254	0.197994	0.582543	0.530388	5.11946	4.38575	5.26601
ENSG00000173141.4	MRPL57	chr13:21176645-21179084	+	protein_coding	1.00655	2.0091	0.000988562	0.0131786	3.73853	2.73198	6.56958	5.65907	4.81754	12.2952	13.0219	11.7563
ENSG00000173145.11	NOC3L	chr10:94333226-94362959	-	protein_coding	0.716553	1.64325	0.00437134	0.0265099	2.97216	2.2556	4.63957	3.50684	3.28445	6.9024	6.99742	6.64567
ENSG00000173391.8	OLR1	chr12:10158301-10172138	-	protein_coding	0.591413	1.50672	0.000988011	0.0131786	1.20209	0.610677	0.475581	0.548905	0.557789	1.10842	1.43355	1.37355
ENSG00000173409.13	ARV1	chr1:230978981-231000595	+	protein_coding	1.12792	2.18543	0.00709129	0.0346813	4.42348	3.29556	12.2433	7.92467	7.00935	20.0604	20.0599	21.2779
ENSG00000173598.13	NUDT4	chr12:93377883-93408146	+	protein_coding	1.02382	2.03329	0.0308291	0.0844437	2.56577	1.54195	2.02159	1.59299	2.15125	6.11275	6.47654	2.90285
ENSG00000173674.10	EIF1AX	chrX:20124518-20141844	-	protein_coding	0.767391	1.70219	0.00216437	0.0186336	5.29877	4.53138	25.3783	19.5225	21.8439	37.7054	40.0518	37.3855
ENSG00000173681.16	CXorf23	chrX:19912860-19970298	-	protein_coding	0.635465	1.55344	0.0180625	0.0601321	2.1207	1.48523	2.47848	1.51469	1.50855	3.35018	3.09529	3.61729
ENSG00000173914.11	RBM4B	chr11:66664998-66677921	-	protein_coding	0.878537	1.83851	0.0251595	0.073932	2.92946	2.05092	4.49574	2.87822	2.33819	5.75456	8.14987	6.15411
ENSG00000173928.2	SWSAP1	chr19:11374685-11376951	+	protein_coding	0.589491	1.50472	0.00874561	0.0387877	2.22878	1.63928	1.73197	2.30853	2.34434	3.8529	3.21191	4.03854
ENSG00000173960.13	UBXN2A	chr2:23927285-24004909	+	protein_coding	0.967885	1.95597	0.000662763	0.010954	3.81229	2.84441	6.96691	5.29023	6.39266	13.1965	13.0595	12.8897
ENSG00000174007.7	CEP19	chr3:196706277-196712293	-	protein_coding	0.721806	1.64925	0.00470774	0.0276735	1.96614	1.24433	1.75677	1.18069	1.21183	2.86729	3.23891	2.63865
ENSG00000174173.6	TRMT10C	chr3:101561862-101566446	+	protein_coding	1.03283	2.04603	0.00633741	0.0324263	4.48631	3.45348	13.3644	8.62554	8.50801	21.53	22.0173	20.7132
ENSG00000174371.16	EXO1	chr1:241847967-241895148	+	protein_coding	0.738555	1.6685	0.000553233	0.0102423	3.59371	2.85515	6.67242	6.46103	5.61799	11.4798	11.2164	10.5422
ENSG00000174405.13	LIG4	chr13:108207439-108218368	-	protein_coding	0.788157	1.72687	0.000310638	0.00793246	3.41184	2.62368	5.70489	4.8811	4.937	10.0871	9.44264	9.41273
ENSG00000174428.16	GTF2IRD2B	chr7:75092573-75149817	+	protein_coding	0.641597	1.56005	0.000176373	0.006517	1.79776	1.15617	1.11746	1.31395	1.2592	2.43807	2.3836	2.61283
ENSG00000174442.11	ZWILCH	chr15:66504959-66550128	+	protein_coding	1.14701	2.21454	0.00412437	0.0256088	3.37137	2.22436	4.5542	2.6677	4.00934	8.6574	10.4283	9.04173
ENSG00000174446.12	SNAPC5	chr15:66490135-66497813	-	protein_coding	0.870494	1.82829	0.0032266	0.0230075	2.75288	1.88239	3.14884	2.38203	2.57161	4.81912	6.21408	6.29566
ENSG00000174516.14	PELI3	chr11:66466327-66477337	+	protein_coding	0.620609	1.53752	0.0450461	0.108072	2.39464	1.77403	1.75735	3.54128	2.19476	4.04973	4.38725	4.3449
ENSG00000174574.15	AKIRIN1	chr1:38991223-39006059	+	protein_coding	0.896442	1.86147	0.0134127	0.0499293	5.38882	4.49237	24.9646	19.4027	20.5253	31.4763	47.2077	45.979
ENSG00000174606.13	ANGEL2	chr1:212992182-213015826	-	protein_coding	1.17907	2.26432	0.000633911	0.0107134	2.91201	1.73293	2.91849	1.97447	2.15111	6.41181	6.61247	6.55707
ENSG00000174720.15	LARP7	chr4:112636964-112657592	+	protein_coding	0.727471	1.65573	0.00247547	0.0199906	3.73877	3.0113	8.09984	6.94528	6.24988	13.2885	11.792	12.0173
ENSG00000174749.5	C4orf32	chr4:112145397-112195256	+	protein_coding	0.690198	1.6135	0.00484779	0.0279967	2.52549	1.83529	3.20879	2.29457	2.27698	4.55531	4.93256	4.7915
ENSG00000174808.11	BTC	chr4:74744759-74794686	-	protein_coding	1.00912	2.01268	0.00352423	0.0237618	1.87994	0.870821	1.20083	0.522421	0.825193	2.97248	2.60997	2.47688
ENSG00000174842.16	GLMN	chr1:92246402-92298987	-	protein_coding	1.01086	2.01511	0.000379699	0.00872852	3.27727	2.26641	4.44182	3.47434	3.57399	8.4395	8.81327	8.8379
ENSG00000174953.13	DHX36	chr3:154272546-154324497	-	protein_coding	0.844849	1.79608	0.00076669	0.0117671	3.07521	2.23036	4.16183	3.16468	3.80651	7.50558	7.45994	7.31992
ENSG00000175279.21	CENPS	chr1:10430443-10442809	+	protein_coding	0.899592	1.86554	0.0115943	0.045768	3.33911	2.43952	5.96509	3.62255	3.95785	7.96581	9.43792	10.0742
ENSG00000175283.7	DOLK	chr9:128945530-128947619	-	protein_coding	0.9085	1.87709	0.0117584	0.0460891	2.58367	1.67517	1.41501	2.85262	2.50069	5.16216	5.00272	4.82379
ENSG00000175305.17	CCNE2	chr8:94879770-94896678	-	protein_coding	1.38705	2.61543	4.63194e-06	0.00274442	3.08442	1.69737	2.17566	2.22556	2.32998	7.19748	7.36151	7.90317
ENSG00000175505.10	CLCF1	chr11:67364168-67374177	-	protein_coding	0.9071	1.87527	0.000498213	0.00977399	2.65803	1.75093	2.40728	2.55685	2.14613	4.77895	5.85097	5.351
ENSG00000175536.6	LIPT2	chr11:74491712-74493733	-	protein_coding	0.866845	1.82367	0.00228162	0.0191338	2.18725	1.32041	1.46218	1.67875	1.36154	2.89963	4.02024	3.82547
ENSG00000175606.10	TMEM70	chr8:73972437-73982783	+	protein_coding	1.30252	2.4666	0.00165734	0.0166437	3.24152	1.939	3.85804	2.5152	2.30126	8.52268	8.41678	8.43458
ENSG00000175768.12	TOMM5	chr9:37582646-37592642	-	protein_coding	0.949582	1.93131	0.0394913	0.0990995	3.56933	2.61975	6.74023	4.5351	4.41987	16.0435	9.64812	8.21708
ENSG00000175854.11	SWI5	chr9:128275379-128288990	+	protein_coding	0.86055	1.81573	0.00562647	0.0303289	4.13295	3.2724	7.81866	10.4431	7.93969	15.0551	19.1616	15.6835
ENSG00000175893.11	ZDHHC21	chr9:14611071-14693471	-	protein_coding	0.92593	1.89991	0.00765263	0.0362681	2.69172	1.76579	3.3478	2.00246	2.01244	5.59413	4.98323	5.8355
ENSG00000176055.9	MBLAC2	chr5:90458203-90474768	-	protein_coding	0.775169	1.71139	0.00232867	0.0193428	2.00946	1.2343	1.7283	1.25175	1.11966	3.06262	3.12502	2.89489
ENSG00000176102.11	CSTF3	chr11:33077188-33162371	-	protein_coding	0.700042	1.62455	0.0155653	0.0548562	4.96974	4.2697	23.509	15.9299	16.2957	30.237	30.6416	30.1309
ENSG00000176108.9	CHMP6	chr17:80991598-81009517	+	protein_coding	0.99771	1.99683	0.00279802	0.0213037	3.54069	2.54298	3.74007	5.58307	5.34349	10.9678	10.2413	10.7148
ENSG00000176125.4	UFSP1	chr7:100888723-100889718	-	protein_coding	0.646912	1.56581	0.00137664	0.0152126	0.909849	0.262937	0.1573	0.329807	0.122589	0.865161	0.815848	0.958302
ENSG00000176261.15	ZBTB8OS	chr1:32600172-32650903	-	protein_coding	0.753595	1.68599	0.0158417	0.055455	3.66488	2.91129	8.68471	5.90837	5.36344	11.65	12.1209	11.2933
ENSG00000176273.14	SLC35G1	chr10:93893973-93956062	+	protein_coding	1.02527	2.03534	0.000221862	0.00695701	2.04506	1.01979	1.23042	0.943194	0.923339	3.31477	3.17059	2.90585
ENSG00000176410.7	DNAJC30	chr7:73680969-73683453	-	protein_coding	0.67616	1.59788	0.0126922	0.0484731	1.79722	1.12106	0.812844	1.44303	1.32343	2.83922	2.48546	2.13725
ENSG00000176623.11	RMDN1	chr8:86468257-86514357	-	protein_coding	0.682697	1.60514	0.0057827	0.0308833	2.29551	1.61281	2.41042	2.20581	1.6168	3.64521	4.26232	3.84028
ENSG00000176732.6	PFN4	chr2:24115371-24123477	-	protein_coding	0.613168	1.52961	0.02297	0.0700994	1.08548	0.472311	0.417478	0.392635	0.352653	1.68411	0.868397	0.905533
ENSG00000177034.15	MTX3	chr5:79976731-79991265	-	protein_coding	0.82408	1.77041	0.036452	0.0941506	2.70726	1.88318	3.92299	1.68449	2.79834	5.26559	5.08305	6.30836
ENSG00000177058.11	SLC38A9	chr5:55625845-55773194	-	protein_coding	0.800015	1.74112	5.28192e-06	0.00274442	1.37954	0.579521	0.539005	0.455646	0.489581	1.62355	1.60612	1.57609
ENSG00000177432.7	NAP1L5	chr4:88695915-88697829	-	protein_coding	1.09075	2.12985	1.43097e-05	0.00304952	2.20712	1.11636	1.18896	1.26133	1.05862	3.68857	3.51608	3.64967
ENSG00000177459.10	ERICH5	chr8:98064311-98093610	+	protein_coding	0.997144	1.99604	1.06604e-05	0.00304952	3.53141	2.53426	4.91244	4.89264	4.57946	10.5132	10.2554	10.9295
ENSG00000177485.6	ZBTB33	chrX:120250752-120258398	+	protein_coding	0.957783	1.94232	0.009277	0.0400192	3.25148	2.2937	5.46112	3.14658	3.39968	8.51963	8.13402	8.93347
ENSG00000177606.6	JUN	chr1:58780788-58784327	-	protein_coding	0.632407	1.55015	0.0129121	0.0489048	6.70052	6.06811	53.8502	75.3183	71.1507	102.482	101.459	105.109
ENSG00000177613.8	CSTF2T	chr10:51695487-51699591	-	protein_coding	0.639829	1.55814	0.000225856	0.00703866	3.05421	2.41439	4.63799	4.01587	4.35719	7.1927	7.45497	7.27354
ENSG00000177628.15	GBA	chr1:155234452-155244699	-	protein_coding	0.718894	1.64592	0.00344988	0.023577	3.50807	2.78918	4.92832	6.18975	6.74873	10.3922	10.5726	10.1703
ENSG00000177663.13	IL17RA	chr22:17084954-17115694	+	protein_coding	0.624907	1.54211	0.000136444	0.00588594	2.41963	1.79472	2.67952	2.34187	2.39638	4.30959	4.34287	4.39894
ENSG00000177692.11	DNAJC28	chr21:33485530-33491720	-	protein_coding	0.802389	1.74399	0.00920287	0.0398867	1.68552	0.883127	1.09107	1.04577	0.466615	2.11178	2.39497	2.15012
ENSG00000177868.11	SVBP	chr1:42807052-42817252	-	protein_coding	0.725599	1.65359	0.0141915	0.0517187	2.96219	2.23659	4.65403	3.51598	3.09955	7.66012	7.10157	5.7458
ENSG00000177932.6	ZNF354C	chr5:179060415-179083537	+	protein_coding	0.819871	1.76525	0.00204191	0.0181793	3.41402	2.59415	5.89718	4.34907	4.96765	9.58269	9.1518	10.2728
ENSG00000178028.13	DMAP1	chr1:44213455-44220681	+	protein_coding	0.737728	1.66755	0.00204122	0.0181793	3.23755	2.49983	4.09701	4.55995	5.38529	8.7457	7.90481	8.66863
ENSG00000178202.12	KDELC2	chr11:108472105-108498432	-	protein_coding	0.825364	1.77198	0.00596993	0.0314317	3.45816	2.6328	6.62952	4.50815	4.6774	9.48805	9.99269	10.5142
ENSG00000178252.17	WDR6	chr3:49007062-49015953	+	protein_coding	1.06014	2.08514	0.00459053	0.0273609	3.44332	2.38318	3.14746	5.19409	4.5267	10.9481	9.38918	9.36926
ENSG00000178295.14	GEN1	chr2:17753858-17788941	+	protein_coding	0.59121	1.50651	0.0012044	0.0143353	1.40941	0.818202	0.903353	0.654812	0.740372	1.6033	1.56125	1.81093
ENSG00000178301.3	AQP11	chr11:77589391-77610355	+	protein_coding	0.625699	1.54296	0.00250412	0.0200661	0.743242	0.117544	0	0.132681	0.127314	0.715358	0.797181	0.521486
ENSG00000178409.13	BEND3	chr6:107065182-107115269	-	protein_coding	0.926345	1.90046	0.0334865	0.0891023	2.17848	1.25213	1.23439	1.41836	1.50096	2.05625	4.21001	4.82549
ENSG00000178691.10	SUZ12	chr17:31937018-32001045	+	protein_coding	0.692725	1.61633	0.0138726	0.0511292	3.54304	2.85031	7.99629	5.12421	5.80727	10.6724	10.7212	10.5757
ENSG00000178700.7	DHFRL1	chr3:94047836-94063389	-	protein_coding	1.03361	2.04713	0.0103882	0.0427349	1.55566	0.522055	0.0604033	0.593639	0.752274	1.9116	2.11971	1.79677
ENSG00000178718.6	RPP25	chr15:74954416-74957464	-	protein_coding	0.840855	1.79111	0.00830953	0.0378424	3.5103	2.66945	4.05012	6.33927	5.94703	10.4812	10.9278	9.80374
ENSG00000178913.7	TAF7	chr5:141260225-141320821	-	protein_coding	0.943525	1.92322	0.000373971	0.00870331	5.98559	5.04206	36.0527	30.2955	29.8416	62.2089	62.4299	62.4532
ENSG00000178935.5	ZNF552	chr19:57803841-57814913	-	protein_coding	1.06736	2.09559	7.02889e-05	0.00471087	3.37656	2.3092	4.3876	3.81076	3.69685	9.30531	9.59881	9.25691
ENSG00000178966.16	RMI1	chr9:83980711-84004074	+	protein_coding	0.613095	1.52954	0.0243814	0.0726282	3.38004	2.76695	7.60929	5.05742	5.04712	8.86076	9.6309	9.76472
ENSG00000179021.9	C3orf38	chr3:88149743-88168729	+	protein_coding	0.60227	1.5181	0.0127722	0.048625	2.89412	2.29185	4.81558	3.8134	3.19471	6.26196	6.77783	6.27341
ENSG00000179041.3	RRS1	chr8:66429028-66430733	+	protein_coding	0.908552	1.87716	0.00029641	0.00780547	4.10336	3.19481	7.41745	8.46914	8.63185	16.8302	16.6808	15.1082
ENSG00000179071.4	CCDC89	chr11:85684866-85686277	-	protein_coding	0.609441	1.52567	0.0164777	0.0568526	0.905932	0.296491	0.241684	0.164625	0.281035	0.552679	0.9174	1.20975
ENSG00000179152.19	TCAIM	chr3:44338119-44409451	+	protein_coding	0.862904	1.81869	0.00509213	0.0287589	2.4765	1.6136	2.7035	1.59327	1.98378	4.30362	4.55968	4.84634
ENSG00000179387.9	ELMOD2	chr4:140524158-140553770	+	protein_coding	0.70638	1.6317	0.00632541	0.0323861	2.98458	2.2782	4.7844	3.38796	3.49675	7.22586	7.08617	6.45454
ENSG00000179388.8	EGR3	chr8:22687659-22693302	-	protein_coding	0.823574	1.76978	1.06545e-05	0.00304952	1.77303	0.94946	0.976169	0.932619	0.885721	2.37124	2.35665	2.52787
ENSG00000179630.10	LACC1	chr13:43879284-43893932	+	protein_coding	0.972478	1.96221	0.00132054	0.0150193	2.41574	1.44327	2.187	1.46728	1.55739	4.56098	4.37515	4.08266
ENSG00000179933.5	C14orf119	chr14:23094765-23100462	+	protein_coding	0.771756	1.70735	0.00181249	0.0173307	3.72533	2.95358	7.78199	6.32293	6.22881	12.0597	13.1647	11.5075
ENSG00000179941.6	BBS10	chr12:76344474-76348442	-	protein_coding	1.02139	2.02987	0.00602437	0.0316543	2.16207	1.14068	1.83441	1.06541	0.830917	3.437	3.28817	3.71171
ENSG00000179943.7	FIZ1	chr19:55591371-55601970	-	protein_coding	0.645712	1.56451	0.00192911	0.0178705	2.0278	1.38208	1.42411	1.64773	1.7588	3.10183	3.42238	2.73808
ENSG00000179988.14	PSTK	chr10:122954381-122997513	+	protein_coding	0.640781	1.55917	0.000293836	0.00779038	1.02977	0.388985	0.361263	0.325354	0.244557	0.993216	1.15308	0.983154
ENSG00000180185.11	FAHD1	chr16:1826941-1840207	+	protein_coding	0.656985	1.57678	0.000507017	0.00986	2.5776	1.92062	2.77508	2.78506	2.79746	4.76425	5.51865	4.66118
ENSG00000180329.13	CCDC43	chr17:44673069-44689779	-	protein_coding	0.717065	1.64383	0.00593894	0.0313531	4.38204	3.66497	9.65055	13.5608	12.1595	19.3198	19.9577	20.2868
ENSG00000180346.3	TIGD2	chr4:89111500-89114899	+	protein_coding	0.606575	1.52264	0.00182426	0.0173736	3.8236	3.21702	9.24291	7.53761	8.19388	13.4104	13.5278	12.5573
ENSG00000180425.11	C11orf71	chr11:114391443-114400511	-	protein_coding	0.795966	1.73624	0.00134026	0.0151258	2.33611	1.54015	1.95391	1.71823	2.06343	3.52841	4.55716	4.11589
ENSG00000180532.10	ZSCAN4	chr19:57668935-57679152	+	protein_coding	0.691682	1.61517	0.00162981	0.0165148	1.02111	0.32943	0.376304	0.132552	0.272718	1.0873	1.08812	0.917852
ENSG00000180543.4	TSPYL5	chr8:97273474-97277964	-	protein_coding	0.611088	1.52741	0.00297606	0.0220465	2.43608	1.82499	2.19062	2.56042	2.91522	4.57128	4.11085	4.56612
ENSG00000180626.9	ZNF594	chr17:5179536-5191883	-	protein_coding	1.14841	2.2167	0.000277925	0.00762692	1.74136	0.592943	0.551931	0.566298	0.411672	2.22122	2.09992	2.74309
ENSG00000180628.14	PCGF5	chr10:91163012-91284331	+	protein_coding	0.67315	1.59455	0.0150733	0.0538367	3.73251	3.05936	9.3877	6.11197	6.84096	12.6132	12.0197	12.2504
ENSG00000180787.5	ZFP3	chr17:5078248-5096374	+	protein_coding	1.15521	2.22716	5.29416e-05	0.00417107	2.0587	0.903499	1.0388	0.781495	0.802109	3.18955	3.20626	3.10328
ENSG00000180806.4	HOXC9	chr12:53994895-54003337	+	protein_coding	0.846988	1.79874	0.00053035	0.0101087	2.71786	1.87087	2.62088	2.49864	2.86233	5.42205	6.24325	5.12157
ENSG00000180938.5	ZNF572	chr8:124973298-124979389	+	protein_coding	0.92947	1.90458	0.00021788	0.00692958	1.39057	0.461096	0.350439	0.448544	0.333534	1.43631	1.61212	1.83191
ENSG00000180979.9	LRRC57	chr15:42537820-42548802	-	protein_coding	0.618949	1.53576	0.00196422	0.0179763	1.87494	1.25599	1.50642	1.18064	1.49249	2.39878	2.78071	2.8401
ENSG00000181019.12	NQO1	chr16:69706996-69726951	-	protein_coding	1.20549	2.30616	0.000612534	0.0106095	6.14185	4.93636	33.6849	30.5332	25.2462	70.5077	72.1233	66.3338
ENSG00000181472.4	ZBTB2	chr6:151364117-151391548	-	protein_coding	1.1091	2.15712	0.000101191	0.00526731	4.02979	2.92068	7.34561	6.20169	6.22348	15.1697	15.1819	15.6544
ENSG00000181610.12	MRPS23	chr17:57834781-57850056	-	protein_coding	0.650196	1.56938	0.00619373	0.032144	3.03281	2.38261	4.99899	3.90032	3.82407	7.04183	7.9708	6.59827
ENSG00000181638.17	ZFP41	chr8:143246821-143262705	+	protein_coding	0.737117	1.66684	0.00470833	0.0276735	1.79845	1.06133	0.808794	1.1067	1.38498	2.59117	2.2078	2.65355
ENSG00000181751.9	C5orf30	chr5:103258702-103278660	+	protein_coding	0.603096	1.51897	0.0429027	0.104748	4.12826	3.52516	14.2531	8.67184	9.34357	16.1489	17.0077	16.3178
ENSG00000181754.6	AMIGO1	chr1:109504175-109509738	-	protein_coding	1.01551	2.02162	0.000147873	0.00601984	2.88636	1.87085	2.53653	2.91036	2.53795	6.93364	6.28764	5.9917
ENSG00000181817.5	LSM10	chr1:36391238-36397892	-	protein_coding	0.61558	1.53217	0.00339828	0.0234373	4.38666	3.77108	11.0965	13.559	13.4488	20.3796	18.632	20.8064
ENSG00000181904.8	C5orf24	chr5:134845680-134859737	+	protein_coding	1.22873	2.3436	0.00137742	0.0152126	2.1612	0.932475	0.773849	1.14493	0.827172	3.36984	4.28129	2.87752
ENSG00000181915.4	ADO	chr10:62804857-62808483	+	protein_coding	0.610023	1.52628	0.000138797	0.00589427	3.64469	3.03466	7.18086	6.91405	7.49916	11.0406	11.9559	11.5419
ENSG00000181938.13	GINS3	chr16:58295080-58406144	+	protein_coding	1.17376	2.25599	2.85535e-05	0.00348353	2.43679	1.26303	1.24334	1.41343	1.55328	4.48635	4.35322	4.40435
ENSG00000181991.15	MRPS11	chr15:88467453-88480773	+	protein_coding	0.860629	1.81583	0.0292021	0.0815632	2.52562	1.66499	3.14234	1.94581	1.61331	6.22125	4.29991	3.98866
ENSG00000182004.12	SNRPE	chr1:203861603-203870550	+	protein_coding	0.613136	1.52958	0.0231969	0.0705576	5.68577	5.07263	39.3711	30.2114	29.2453	49.5506	58.1678	44.5981
ENSG00000182010.10	RTKN2	chr10:62183035-62268707	-	protein_coding	0.648764	1.56782	0.0192521	0.0625948	2.50032	1.85155	3.53449	2.31299	2.12873	4.97626	4.5455	4.46563
ENSG00000182013.17	PNMAL1	chr19:46466491-46471563	-	protein_coding	0.616916	1.53359	0.00515488	0.0289251	2.43684	1.81992	2.04517	2.76355	2.84011	4.64349	4.28859	4.31858
ENSG00000182107.6	TMEM30B	chr14:61277370-61281840	-	protein_coding	0.612686	1.5291	0.00213531	0.018556	3.90903	3.29635	9.82142	8.43155	8.2903	13.324	15.1095	13.6913
ENSG00000182117.5	NOP10	chr15:34341713-34343177	-	protein_coding	0.658391	1.57832	0.0160914	0.0559653	6.35094	5.69255	60.1261	51.408	42.1781	81.1197	88.2997	73.1612
ENSG00000182141.10	ZNF708	chr19:21291160-21329425	-	protein_coding	0.675664	1.59733	0.0402966	0.100603	1.78229	1.10662	1.93616	0.910416	0.780214	2.41025	2.49739	2.4122
ENSG00000182253.14	SYNM	chr15:99098217-99135593	+	protein_coding	0.8804	1.84089	0.000857243	0.0123462	2.15456	1.27416	1.19265	1.3662	1.72686	3.28513	3.6473	3.43199
ENSG00000182287.14	AP1S2	chrX:15825806-15854931	-	protein_coding	0.599202	1.51488	0.02607	0.0755444	3.03539	2.43619	5.83225	3.85868	3.77548	6.9197	7.70333	6.99537
ENSG00000182307.12	C8orf33	chr8:145052378-145056030	+	protein_coding	0.91284	1.88275	0.00264606	0.0206958	5.22016	4.30732	18.4852	18.2635	19.6756	40.0361	39.7385	29.9815
ENSG00000182400.14	TRAPPC6B	chr14:39147811-39170532	-	protein_coding	1.01812	2.02527	0.0418101	0.10295	4.01613	2.99801	11.8674	5.40794	5.18392	15.0707	15.6016	14.876
ENSG00000182473.21	EXOC7	chr17:76081017-76121576	-	protein_coding	0.667208	1.588	0.00918841	0.0398653	3.99959	3.33238	8.69698	11.0234	7.7655	15.512	14.0512	15.4671
ENSG00000182551.13	ADI1	chr2:3497361-3519736	-	protein_coding	1.35987	2.56662	0.000869628	0.0124092	4.44821	3.08834	5.89232	8.44524	8.45083	21.044	20.4211	21.0294
ENSG00000182552.14	RWDD4	chr4:183639635-183659225	-	protein_coding	0.673691	1.59515	0.0444019	0.107127	3.75146	3.07777	10.0606	6.60715	6.15325	11.4302	15.012	11.2739
ENSG00000182585.9	EPGN	chr4:74308473-74315307	+	protein_coding	0.762073	1.69593	0.00104491	0.0134966	0.812299	0.0502258	0.0382608	0.0594974	0.0091416	0.66549	0.641167	0.980997
ENSG00000182687.3	GALR2	chr17:76074794-76077541	+	protein_coding	0.587338	1.50247	2.80484e-06	0.00263494	0.587338	0	0	0	0	0.523318	0.471289	0.513319
ENSG00000182810.6	DDX28	chr16:68021274-68023442	-	protein_coding	0.90468	1.87213	3.7814e-05	0.00396125	2.41511	1.51043	1.80225	1.96311	1.78485	4.0773	4.46544	4.46774
ENSG00000182903.15	ZNF721	chr4:425815-499156	-	protein_coding	0.842434	1.79307	0.0141505	0.0516293	2.55971	1.71727	3.26974	1.68139	2.10519	5.25039	4.72996	4.7225
ENSG00000183155.4	RABIF	chr1:202878957-202889135	-	protein_coding	1.14848	2.2168	0.00010158	0.00526999	3.70832	2.55984	4.84256	5.19516	4.66387	13.0669	12.1488	11.0744
ENSG00000183340.6	JRKL	chr11:96389989-96507574	+	protein_coding	0.589968	1.50521	0.0125713	0.048175	3.81312	3.22316	10.0889	7.18974	7.96685	12.3112	13.0893	13.8076
ENSG00000183520.11	UTP11	chr1:38009258-38024824	+	protein_coding	0.761424	1.69516	0.00772893	0.0364408	4.78904	4.02762	18.322	15.3961	12.6933	27.4294	27.9914	24.6388
ENSG00000183527.11	PSMG1	chr21:39174769-39183851	-	protein_coding	0.805214	1.74741	0.015188	0.0541126	5.78635	4.98114	39.8478	28.1162	25.4919	55.274	57.3228	50.2212
ENSG00000183578.6	TNFAIP8L3	chr15:51056598-51105276	-	protein_coding	0.601289	1.51707	0.00736616	0.0354156	1.53619	0.934902	0.685155	0.88215	1.20296	2.00403	1.73833	1.96572
ENSG00000183605.16	SFXN4	chr10:119140767-119165667	-	protein_coding	0.738925	1.66893	0.00606318	0.0317958	3.5974	2.85848	5.42023	6.09212	7.37787	10.7359	12.5267	10.1704
ENSG00000183665.5	TRMT12	chr8:124450820-124462150	+	protein_coding	0.705817	1.63107	8.50894e-05	0.00488513	3.02298	2.31717	3.93045	4.18072	3.84544	6.7778	7.38187	7.23814
ENSG00000183726.10	TMEM50A	chr1:25337917-25362361	+	protein_coding	0.703747	1.62873	0.0129622	0.0489798	4.96828	4.26454	22.1679	16.9973	16.0281	27.6153	34.4204	29.2662
ENSG00000183763.8	TRAIP	chr3:49828599-49856574	-	protein_coding	0.666204	1.58689	5.19483e-05	0.00417107	2.45291	1.78671	2.38157	2.62687	2.34894	4.4751	4.45918	4.49138
ENSG00000183891.5	TTC32	chr2:19896643-19901986	-	protein_coding	0.780141	1.7173	0.0139011	0.05121	3.95391	3.17377	10.622	7.03934	6.86506	14.9522	14.8591	13.711
ENSG00000183978.7	CCDC56	chr17:42795147-42798704	-	protein_coding	0.801748	1.74321	0.00063618	0.0107169	3.7755	2.97375	7.74655	6.51277	6.37787	12.7954	13.1047	12.1983
ENSG00000184076.13	UQCR10	chr22:29767369-29770413	+	protein_coding	0.727419	1.65567	0.0180409	0.0601321	5.91818	5.19076	43.0443	36.9112	28.1785	59.2408	65.0919	54.5399
ENSG00000184162.14	NR2C2AP	chr19:19201416-19203424	-	protein_coding	0.608621	1.5248	0.00901613	0.0394831	3.85874	3.25012	7.15596	8.57689	10.0269	13.9719	13.0723	13.4928
ENSG00000184208.10	C22orf46	chr22:41688939-41698136	+	protein_coding	1.19764	2.29364	5.51283e-07	0.00123166	4.8176	3.61996	11.0659	11.5458	11.2771	27.0425	26.8602	27.7029
ENSG00000184307.14	ZDHHC23	chr3:113947901-113965401	+	protein_coding	0.818388	1.76343	0.0312398	0.0851854	1.58721	0.768826	0.516612	0.739037	0.875579	1.91654	3.03865	1.30299
ENSG00000184330.11	S100A7A	chr1:153416524-153423225	+	protein_coding	1.88918	3.70424	0.00033536	0.00826027	3.77595	1.88678	3.43988	2.71218	2.06851	12.1184	12.1504	13.9008
ENSG00000184368.15	MAP7D2	chrX:20006713-20116917	-	protein_coding	0.666865	1.58762	0.000620394	0.0106346	1.33494	0.668076	0.695691	0.495899	0.581554	1.68156	1.45008	1.44345
ENSG00000184378.2	ACTRT3	chr3:169766921-169769895	-	protein_coding	1.02249	2.03142	0.000109936	0.00537753	1.37962	0.357125	0.290397	0.241157	0.312098	1.46309	1.83669	1.52131
ENSG00000184436.11	THAP7	chr22:20999104-21002196	-	protein_coding	0.746439	1.67765	0.00248121	0.0200241	3.09564	2.3492	3.52091	4.31324	4.5075	6.80678	7.7964	8.09627
ENSG00000184517.11	ZFP1	chr16:75148492-75172236	+	protein_coding	1.0337	2.04727	0.0440132	0.106527	2.95658	1.92288	1.47321	3.60964	3.78191	5.97639	5.75593	8.92518
ENSG00000184564.9	SLITRK6	chr13:85792787-85806683	-	protein_coding	1.05925	2.08384	0.00170858	0.0168614	2.76105	1.7018	2.89508	2.08384	1.86596	5.63202	5.49567	6.23108
ENSG00000184635.15	ZNF93	chr19:19900913-19963464	+	protein_coding	0.598668	1.51432	0.00445533	0.0268731	2.58321	1.98454	2.55481	3.12754	3.22387	4.46079	5.37341	5.18359
ENSG00000184752.12	NDUFA12	chr12:94897055-95003770	-	protein_coding	0.71575	1.64234	0.0317051	0.0860606	4.19359	3.47784	12.7431	8.88702	9.17781	14.901	15.9024	21.7938
ENSG00000184786.5	TCTE3	chr6:169740114-169751587	-	protein_coding	0.637998	1.55617	0.00386661	0.0247666	1.27374	0.635741	0.576764	0.512528	0.572755	1.29766	1.7891	1.20572
ENSG00000184860.9	SDR42E1	chr16:81988855-82011488	-	protein_coding	0.857659	1.8121	3.90466e-05	0.00396125	2.43537	1.57771	2.11745	1.88041	1.96181	4.41995	4.22604	4.58711
ENSG00000184887.13	BTBD6	chr14:105248490-105251093	+	protein_coding	0.652046	1.57139	0.00905715	0.0395405	3.83103	3.17898	6.96679	9.14178	8.19406	15.075	11.891	12.9099
ENSG00000185009.12	AP3M1	chr10:74120255-74151063	-	protein_coding	0.642931	1.5615	0.0140417	0.0515222	4.1193	3.47636	12.7281	9.09516	8.94826	15.7697	16.9763	16.4128
ENSG00000185088.13	RPS27L	chr15:63125872-63158021	-	protein_coding	0.721657	1.64907	0.0415217	0.102498	2.07442	1.35276	2.47965	1.41988	0.978509	3.05408	3.52025	3.07693
ENSG00000185127.6	C6orf120	chr6:169702190-169704856	+	protein_coding	0.690495	1.61384	0.000445525	0.00920889	3.15107	2.46057	4.40646	4.32578	4.79193	7.25674	8.12965	8.29901
ENSG00000185220.11	PGBD2	chr1:248906196-248919946	+	protein_coding	1.02376	2.03321	0.000316575	0.00798648	1.80246	0.778696	0.821878	0.608696	0.722818	2.16338	2.71462	2.61174
ENSG00000185238.12	PRMT3	chr11:20387530-20509294	+	protein_coding	0.826775	1.77372	0.00323773	0.0230449	2.48448	1.6577	2.63011	1.66426	2.24757	4.49551	4.64975	4.6451
ENSG00000185290.3	NUPR2	chr7:56114681-56116400	-	protein_coding	0.697132	1.62128	0.00109624	0.0138502	3.2172	2.52007	4.80855	4.4081	5.00814	9.05834	7.51329	8.39294
ENSG00000185344.13	ATP6V0A2	chr12:123712318-123761755	+	protein_coding	0.799887	1.74096	6.32173e-05	0.00446697	1.88052	1.08063	1.2432	1.06386	1.04343	2.61864	2.76383	2.66524
ENSG00000185418.15	TARSL2	chr15:101653598-101724604	-	protein_coding	0.65682	1.5766	0.00158209	0.0163615	1.73733	1.08051	1.1509	1.13171	1.06277	2.71268	2.03901	2.2851
ENSG00000185480.11	C12orf48	chr12:102120185-102197520	+	protein_coding	0.690223	1.61353	0.0302886	0.0834209	2.2057	1.51547	2.74981	1.71597	1.29444	3.4703	3.58224	3.79213
ENSG00000185745.9	IFIT1	chr10:89392546-89406486	+	protein_coding	0.606103	1.52214	0.0105765	0.0432608	1.54941	0.943303	1.02562	1.01902	0.738557	2.19007	2.13704	1.50572
ENSG00000185798.7	WDR53	chr3:196554177-196568674	-	protein_coding	0.914367	1.88474	0.000120222	0.00554389	3.60853	2.69416	5.81526	5.35038	5.2631	11.3534	11.8373	10.4437
ENSG00000185808.13	PIGP	chr21:37059170-37073170	-	protein_coding	0.672234	1.59354	0.029696	0.0824121	2.21534	1.5431	2.80344	1.71528	1.39646	3.6198	3.8895	3.43366
ENSG00000185869.14	ZNF829	chr19:36888124-36916291	-	protein_coding	0.760407	1.69397	0.00260105	0.02049	1.85216	1.09175	1.48845	0.971317	0.973621	2.52208	2.60672	2.7047
ENSG00000185875.12	THNSL1	chr10:25016658-25026664	+	protein_coding	0.898196	1.86373	0.00155781	0.0162109	2.28421	1.38601	2.04876	1.35411	1.48739	3.85726	3.70914	4.0526
ENSG00000185946.15	RNPC3	chr1:103525691-103555239	+	protein_coding	0.606621	1.52269	0.00231101	0.0192473	2.48844	1.88182	3.01681	2.33253	2.73939	4.31241	4.75808	4.77723
ENSG00000186017.14	ZNF566	chr19:36445119-36489902	-	protein_coding	0.606002	1.52204	0.00824143	0.0377303	1.44094	0.834933	0.913789	0.594037	0.86049	1.47499	1.62751	2.07734
ENSG00000186141.8	POLR3C	chr1:145824088-145842505	+	protein_coding	0.649236	1.56834	0.000452916	0.00923335	4.80623	4.157	17.6783	17.5472	15.388	27.1292	26.8831	26.923
ENSG00000186160.4	CYP4Z1	chr1:47067488-47118319	+	protein_coding	1.98635	3.96234	0.000130769	0.00575237	3.38756	1.4012	2.07185	1.33954	1.56378	8.67632	10.5127	9.28916
ENSG00000186166.8	CCDC84	chr11:118998142-119015791	+	protein_coding	0.616665	1.53333	0.00197955	0.0180144	3.04414	2.42747	4.5664	4.29877	4.27808	6.48055	7.23486	8.11044
ENSG00000186377.7	CYP4X1	chr1:47023568-47050751	+	protein_coding	1.30424	2.46953	0.000242569	0.00726229	5.59695	4.29272	21.5302	16.7914	17.7816	46.1559	48.5643	47.5117
ENSG00000186395.7	KRT10	chr17:40818117-40822595	-	protein_coding	1.00644	2.00895	0.00557497	0.0301346	4.05681	3.05036	9.46349	6.41006	6.33255	14.7919	17.5187	14.7621
ENSG00000186432.8	KPNA4	chr3:160494995-160565588	-	protein_coding	0.611301	1.52764	0.000230186	0.00710392	4.28789	3.67659	12.3652	11.3658	11.6502	18.5658	17.7052	19.3653
ENSG00000186638.16	KIF24	chr9:34252381-34311371	-	protein_coding	0.59505	1.51052	0.000869656	0.0124092	1.36032	0.765274	0.658826	0.784547	0.658755	1.5721	1.39657	1.74547
ENSG00000186767.6	SPIN4	chrX:63347228-63351344	-	protein_coding	0.680045	1.60219	0.00873688	0.0387699	4.90852	4.22848	21.4855	15.1829	17.1025	27.8926	29.5061	29.7372
ENSG00000186834.3	HEXIM1	chr17:45148502-45152101	+	protein_coding	0.72809	1.65644	0.00162538	0.0165135	5.04579	4.3177	16.6235	21.1095	19.3517	31.814	31.8073	32.4791
ENSG00000186871.6	ERCC6L	chrX:72204657-72239047	-	protein_coding	0.974026	1.96431	0.0020567	0.0182693	2.66503	1.691	2.84262	2.03931	1.88222	4.9604	5.71256	5.37674
ENSG00000187049.9	TMEM216	chr11:61391687-61398863	+	protein_coding	0.596919	1.51248	0.00246091	0.0199634	2.65908	2.06216	3.52328	2.95425	3.07195	4.80654	5.78161	5.39943
ENSG00000187134.13	AKR1C1	chr10:4963253-4983283	+	protein_coding	1.34392	2.5384	0.00015939	0.00620831	2.95319	1.60927	2.34029	1.70309	2.14536	6.95329	6.91456	6.37943
ENSG00000187325.4	TAF9B	chrX:78129748-78139706	-	protein_coding	2.11552	4.33347	0.000254217	0.00733504	3.55819	1.44267	2.43327	1.42786	1.40951	10.4945	10.4638	11.4036
ENSG00000187522.15	HSPA14	chr10:14838164-14871741	+	protein_coding	0.587406	1.50254	0.00465858	0.0275797	4.04004	3.45263	11.3706	9.48896	9.11387	15.3458	16.54	14.5269
ENSG00000187527.10	ATP13A5	chr3:193274790-193378843	-	protein_coding	0.619114	1.53593	0.000198588	0.00676179	2.42716	1.80805	2.43941	2.42733	2.6424	4.57934	4.11115	4.45559
ENSG00000187566.5	NHLRC1	chr6:18120440-18122687	-	protein_coding	1.03405	2.04776	0.000758493	0.011709	1.76288	0.72883	0.568319	0.698799	0.708531	2.33168	2.87859	2.02481
ENSG00000187605.15	TET3	chr2:73986404-74108176	+	protein_coding	0.963693	1.9503	0.0316844	0.0860351	2.73116	1.76746	2.66764	1.32676	3.62423	5.90348	5.09787	5.95398
ENSG00000187624.8	C17orf97	chr17:410327-431062	+	protein_coding	0.678228	1.60017	0.00306513	0.0224192	2.18705	1.50882	1.64239	1.92808	1.97869	3.02067	3.94113	3.75314
ENSG00000187676.7	B3GLCT	chr13:31199936-31332276	+	protein_coding	0.861895	1.81742	0.000312831	0.00796929	2.48552	1.62362	2.39649	2.00344	1.86832	4.66562	4.64444	4.49259
ENSG00000187801.14	ZFP69B	chr1:40450102-40463718	+	protein_coding	0.860875	1.81614	0.000522341	0.0100454	2.79113	1.93025	3.08134	2.94767	2.43597	6.21301	5.95916	5.60642
ENSG00000187815.9	ZFP69	chr1:40477215-40496343	+	protein_coding	1.00569	2.0079	0.00611541	0.0319166	2.83916	1.83347	3.47055	2.57398	1.83317	6.17477	6.12288	6.17054
ENSG00000187866.8	FAM122A	chr9:68780034-68784608	+	protein_coding	0.72954	1.65811	0.000315352	0.00798142	1.86704	1.1375	1.27479	1.18278	1.14444	2.86468	2.37872	2.71739
ENSG00000188092.14	GPR89B	chr1:147928393-147993521	+	protein_coding	0.94459	1.92464	0.00649501	0.0329199	2.95358	2.00899	4.12448	2.62946	2.50598	6.28616	7.1885	6.792
ENSG00000188171.15	ZNF626	chr19:20620061-20661596	-	protein_coding	0.690211	1.61352	2.67154e-05	0.00337751	1.39218	0.701967	0.592768	0.642381	0.645556	1.55321	1.72452	1.59948
ENSG00000188191.14	PRKAR1B	chr7:549197-727650	-	protein_coding	0.831672	1.77975	0.0213041	0.0666837	2.92288	2.09121	2.16725	3.76987	4.12104	6.71407	5.94316	7.14294
ENSG00000188315.7	C3orf62	chr3:49268602-49277909	-	protein_coding	0.60952	1.52575	0.00381646	0.0246475	1.52925	0.919727	0.871972	0.688577	1.14178	1.87189	1.95921	1.82946
ENSG00000188368.9	PRR19	chr19:42302098-42310821	+	protein_coding	0.950598	1.93267	0.00133079	0.0150829	1.78164	0.831043	0.6029	0.759709	0.995994	2.81647	2.22789	2.29914
ENSG00000188419.13	CHM	chrX:85861180-86047562	-	protein_coding	0.624564	1.54174	0.00140042	0.0153683	1.8023	1.17774	1.46848	1.25815	1.07692	2.41431	2.4027	2.65185
ENSG00000188529.14	SRSF10	chr1:23964804-23980927	-	protein_coding	0.897704	1.8631	0.00820365	0.0376617	4.17873	3.28103	11.4974	7.72999	7.41844	16.8066	16.6903	17.8564
ENSG00000188611.14	ASAH2	chr10:50182778-50248610	-	protein_coding	0.616437	1.53308	7.70116e-05	0.00477909	0.92489	0.308454	0.266668	0.240244	0.208903	0.958156	0.92035	0.819833
ENSG00000188613.6	NANOS1	chr10:119029716-119033732	+	protein_coding	0.846532	1.79817	0.000251935	0.00732357	3.16255	2.31602	3.75257	3.89614	4.30634	7.38592	8.07723	8.43121
ENSG00000188636.3	LDOC1L	chr22:44492572-44498298	-	protein_coding	0.636378	1.55442	0.00531777	0.0293697	3.45104	2.81467	5.0157	6.55055	6.66711	10.2713	9.64567	9.90071
ENSG00000188707.5	ZBED6CL	chr7:150329789-150332721	+	protein_coding	0.83125	1.77923	0.0189219	0.0618815	2.68602	1.85477	1.76304	2.67858	3.6554	5.30555	5.4921	5.51044
ENSG00000188725.7	SMIM15	chr5:61157709-61162474	-	protein_coding	1.01359	2.01893	0.0036189	0.0240614	4.68701	3.67342	14.9695	10.8221	10.0013	25.3556	24.1955	24.7395
ENSG00000188917.14	TRMT2B	chrX:101009346-101052116	-	protein_coding	0.914904	1.88544	0.00807735	0.0373404	3.16677	2.25186	2.92765	3.89839	4.61626	8.93565	8.44214	6.71983
ENSG00000188938.15	FAM120AOS	chr9:93446494-93453592	-	protein_coding	0.711686	1.63772	0.00542501	0.0296141	3.42189	2.7102	6.42319	5.25618	5.0347	8.65568	11.026	9.60152
ENSG00000188959.9	C9orf152	chr9:110190048-110208189	-	protein_coding	1.15726	2.23034	0.000736366	0.0115569	3.5966	2.43934	5.44059	3.98303	3.97192	11.1764	11.1273	10.9887
ENSG00000189050.15	RNFT1	chr17:59952240-59964761	-	protein_coding	0.760335	1.69388	0.00408872	0.0255092	2.37106	1.61073	2.4566	1.6257	2.1386	4.21243	4.50342	3.82625
ENSG00000189079.15	ARID2	chr12:45729665-45908040	+	protein_coding	0.654634	1.57422	0.00627481	0.0322929	2.25242	1.59778	2.56574	1.78732	1.79	3.70124	3.58257	4.02128
ENSG00000189266.11	PNRC2	chr1:23959109-23963462	+	protein_coding	0.920661	1.89298	0.0142945	0.051943	5.99974	5.07908	44.8685	27.5385	28.5067	62.6524	65.0732	61.2967
ENSG00000196072.11	BLOC1S2	chr10:100273280-100286712	-	protein_coding	0.940309	1.91894	0.00349442	0.0236947	3.43899	2.49869	5.96307	4.04421	4.13977	10.167	9.61761	9.75866
ENSG00000196116.7	TDRD7	chr9:97411950-97496125	+	protein_coding	0.640406	1.55877	4.04506e-05	0.00398439	2.86116	2.22075	3.72305	3.8043	3.46361	6.22847	6.23556	6.33441
ENSG00000196139.13	AKR1C3	chr10:5035354-5107686	+	protein_coding	0.865772	1.82231	0.00054437	0.0101604	2.50204	1.63626	1.99948	2.18433	2.14508	4.78836	4.08935	5.17087
ENSG00000196172.9	ZNF681	chr19:23739195-23758891	-	protein_coding	0.678991	1.60102	0.00397017	0.0250906	1.66768	0.988686	1.28626	0.787027	0.912562	2.01026	2.20673	2.32196
ENSG00000196268.11	ZNF493	chr19:21397119-21427573	+	protein_coding	0.655391	1.57504	0.0217992	0.0676638	1.373	0.717606	1.05701	0.534556	0.408778	1.60597	1.80869	1.37393
ENSG00000196323.12	ZBTB44	chr11:130226677-130314686	-	protein_coding	0.827912	1.77511	0.00373712	0.0244149	3.23868	2.41076	5.25349	3.51149	4.3296	8.27948	8.53745	8.50299
ENSG00000196381.10	ZNF781	chr19:37667751-37692322	-	protein_coding	0.639223	1.55749	6.60948e-06	0.00274442	0.844615	0.205391	0.131314	0.165501	0.162495	0.757537	0.816708	0.813733
ENSG00000196387.9	ZNF140	chr12:133079838-133107544	+	protein_coding	0.840565	1.79075	0.0495835	0.115113	2.06861	1.22804	1.82103	0.774467	1.56778	3.81314	3.97316	2.08374
ENSG00000196418.12	ZNF124	chr1:247121975-247172016	-	protein_coding	0.699295	1.62371	0.00121156	0.0143549	1.53463	0.835338	0.91478	0.856594	0.597901	1.98866	1.79455	1.91155
ENSG00000196427.13	NBPF4	chr1:108223341-108244081	-	protein_coding	0.631015	1.54865	0.0022391	0.0189107	1.65773	1.02671	0.86679	1.21688	1.04351	2.29745	2.26	1.92202
ENSG00000196437.10	ZNF569	chr19:37411155-37469275	-	protein_coding	0.908026	1.87648	0.00317571	0.0228534	2.42258	1.51456	2.47497	1.65023	1.53249	4.42916	4.40663	4.24991
ENSG00000196458.10	ZNF605	chr12:132918308-132956306	-	protein_coding	0.708435	1.63403	0.00239324	0.0197218	1.76829	1.05986	1.38809	0.982004	0.914214	2.34316	2.32838	2.55253
ENSG00000196470.11	SIAH1	chr16:48356364-48448402	-	protein_coding	0.651622	1.57093	0.0154946	0.0547058	3.31384	2.66222	6.80816	4.60043	4.80034	8.49548	9.6876	8.68946
ENSG00000196505.10	GDAP2	chr1:117863485-117929630	-	protein_coding	0.657087	1.5769	0.00132906	0.0150829	2.86786	2.21077	4.18305	3.32077	3.42973	6.32391	6.30025	6.27533
ENSG00000196510.12	ANAPC7	chr12:110372900-110403730	-	protein_coding	0.6635	1.58392	0.00191221	0.0177834	2.97346	2.30996	4.43701	4.08208	3.41269	7.0533	6.6412	6.87352
ENSG00000196517.11	SLC6A9	chr1:43991500-44031467	-	protein_coding	0.84516	1.79646	0.000200921	0.00676179	4.03092	3.18576	7.77429	7.88785	8.66102	16.4406	15.0486	14.6059
ENSG00000196542.8	SPTSSB	chr3:161344792-161372880	-	protein_coding	1.26261	2.3993	0.00103862	0.0134647	2.54823	1.28562	1.923	1.33464	1.12316	5.12031	5.0465	4.40763
ENSG00000196584.2	XRCC2	chr7:152644779-152676165	-	protein_coding	0.80637	1.74881	0.00895666	0.0392976	2.9225	2.11613	4.40847	2.66843	3.10674	6.57237	6.28647	6.89819
ENSG00000196597.11	ZNF782	chr9:96816472-96875623	-	protein_coding	0.94139	1.92038	0.000124885	0.00563643	1.38608	0.444687	0.335217	0.392014	0.356428	1.40561	1.6765	1.77307
ENSG00000196659.9	TTC30B	chr2:177548998-177553014	-	protein_coding	1.00476	2.00661	2.62237e-05	0.00337751	1.97182	0.96706	0.978359	0.952977	0.933481	2.93407	3.13456	2.7107
ENSG00000196678.13	ERI2	chr16:20780193-20900349	-	protein_coding	0.609991	1.52625	0.00649939	0.0329314	1.8629	1.25291	1.71153	1.24798	1.22066	2.47774	2.44795	3.01336
ENSG00000196693.14	ZNF33B	chr10:42574185-42638568	-	protein_coding	1.19697	2.29258	0.0120149	0.0467195	3.75208	2.55511	7.23785	3.26969	4.77144	12.654	12.3127	12.4568
ENSG00000196715.5	VKORC1L1	chr7:65873267-65959563	+	protein_coding	0.611426	1.52777	0.0166173	0.0570764	3.19117	2.57974	6.17652	4.05011	4.89558	7.98417	8.73338	7.71309
ENSG00000196981.3	WDR5B	chr3:122412332-122416051	-	protein_coding	0.621754	1.53874	0.000478264	0.00958738	1.484	0.862247	0.896915	0.777025	0.782154	1.98769	1.76855	1.64605
ENSG00000197020.10	ZNF100	chr19:21722766-21767628	-	protein_coding	0.675329	1.59696	0.0170674	0.0580283	1.75963	1.08431	1.67393	0.881566	0.894765	2.55757	2.24592	2.36215
ENSG00000197045.12	GMFB	chr14:54474484-54489196	-	protein_coding	0.958519	1.94331	0.00843085	0.0380606	3.50018	2.54166	6.64167	3.92202	4.24832	10.4781	10.1723	10.2972
ENSG00000197054.11	ZNF763	chr19:11965037-11980381	+	protein_coding	0.728907	1.65738	0.00383306	0.0246935	1.41848	0.68957	0.683337	0.635237	0.524024	1.68961	1.32606	2.05282
ENSG00000197062.11	ZSCAN26	chr6:28267010-28278224	+	protein_coding	0.918992	1.89079	0.00283471	0.0214263	2.9391	2.02011	3.84936	2.96108	2.47413	6.62507	6.81658	6.5686
ENSG00000197124.11	ZNF682	chr19:19997058-20039506	-	protein_coding	0.719282	1.64636	0.0437402	0.106113	1.70124	0.98196	1.73277	0.757656	0.604208	2.50481	2.30217	1.97106
ENSG00000197128.11	ZNF772	chr19:57466663-57477570	-	protein_coding	0.665395	1.586	0.000385429	0.00878665	1.20413	0.538731	0.39953	0.396075	0.56903	1.30016	1.37205	1.24157
ENSG00000197134.11	ZNF257	chr19:22052452-22091480	+	protein_coding	0.668715	1.58966	0.0184389	0.0608627	1.30137	0.63265	0.616983	0.32427	0.740435	1.88381	1.44851	1.12022
ENSG00000197147.13	LRRC8B	chr1:89524836-89597864	+	protein_coding	0.840103	1.79018	0.00372596	0.0244124	3.20861	2.36851	5.15038	3.77685	3.68739	7.77709	8.01528	8.98468
ENSG00000197170.9	PSMD12	chr17:67337916-67366627	-	protein_coding	0.619846	1.53671	0.0149597	0.0535682	4.58371	3.96386	18.0643	13.8362	12.4333	23.3786	22.3539	23.2178
ENSG00000197279.3	ZNF165	chr6:28080975-28089563	+	protein_coding	0.674428	1.59596	0.0050819	0.0287324	4.24944	3.57501	12.9283	10.243	9.80885	18.5572	18.5953	16.9543
ENSG00000197323.11	TRIM33	chr1:114392777-114511160	-	protein_coding	0.650754	1.56999	0.0200418	0.0640971	4.48623	3.83547	17.0522	11.9181	11.4752	21.8092	20.3256	22.1449
ENSG00000197385.5	ZNF860	chr3:31981771-31991628	+	protein_coding	0.792532	1.73211	0.00203354	0.0181565	1.08546	0.292925	0.322688	0.0585448	0.313321	1.02847	1.20092	1.14039
ENSG00000197557.6	TTC30A	chr2:177612992-177618966	-	protein_coding	0.654	1.57352	0.000802983	0.0119484	1.80215	1.14815	1.40194	1.18752	1.0719	2.66315	2.38998	2.41548
ENSG00000197603.13	C5orf42	chr5:37106228-37249428	-	protein_coding	0.59833	1.51396	0.0164414	0.0568029	1.69509	1.09676	1.47225	0.903078	1.07935	2.3484	1.828	2.58513
ENSG00000197702.11	PARVA	chr11:12377185-12530801	+	protein_coding	0.728843	1.65731	0.000194993	0.00670649	2.79399	2.06515	3.42654	2.93431	3.20807	5.82427	6.18668	5.80208
ENSG00000197782.14	ZNF780A	chr19:40069152-40090938	-	protein_coding	0.778105	1.71488	0.00133149	0.0150829	1.78204	1.00394	1.23283	0.907519	0.893751	2.3387	2.26757	2.72859
ENSG00000197798.8	FAM118B	chr11:126211414-126262986	+	protein_coding	0.637726	1.55587	0.00214226	0.018575	3.39172	2.75399	6.47014	5.14133	5.69133	9.44874	10.0198	9.04133
ENSG00000197822.10	OCLN	chr5:69492292-69558104	+	protein_coding	0.897263	1.86253	0.0109206	0.0440633	3.26826	2.371	5.442	3.02521	4.33847	8.20448	8.88706	8.82808
ENSG00000197841.14	ZNF181	chr19:34734155-34745378	+	protein_coding	0.884563	1.84621	0.0318583	0.0862666	2.17437	1.28981	2.08682	0.896144	1.49706	2.50469	4.06959	4.17642
ENSG00000197885.10	NKIRAS1	chr3:23891660-23946591	-	protein_coding	0.604999	1.52098	0.00307249	0.0224521	2.33309	1.72809	2.33212	1.9664	2.6785	3.83277	4.14087	4.14942
ENSG00000197937.12	ZNF347	chr19:53124072-53159075	-	protein_coding	0.84291	1.79366	0.018163	0.0603346	2.01169	1.16878	1.51411	1.50597	0.803664	2.29367	3.28507	3.64624
ENSG00000197977.3	ELOVL2	chr6:10980759-11044314	-	protein_coding	0.677427	1.59928	0.0262918	0.0759756	2.29159	1.61416	3.00122	1.77239	1.58634	4.06131	3.76928	3.86176
ENSG00000198000.11	NOL8	chr9:92297358-92325636	-	protein_coding	0.653854	1.57337	0.0105766	0.0432608	2.95067	2.29682	4.86442	3.44004	3.55637	6.47678	6.29666	7.46996
ENSG00000198042.10	MAK16	chr8:33484750-33501260	+	protein_coding	0.889596	1.85266	0.00134466	0.0151258	3.63111	2.74152	6.6019	4.99091	5.56784	11.1184	10.8417	12.2545
ENSG00000198053.11	SIRPA	chr20:1894167-1940592	+	protein_coding	0.816709	1.76138	0.000684208	0.0110951	2.43459	1.61788	1.93034	2.2063	2.07732	4.79992	4.59807	3.86628
ENSG00000198074.9	AKR1B10	chr7:134527592-134541408	+	protein_coding	0.935762	1.9129	0.000245738	0.00728168	5.26167	4.32591	18.4064	18.9038	19.8834	37.0343	40.8437	34.4777
ENSG00000198081.10	ZBTB14	chr18:5289019-5297053	-	protein_coding	0.604048	1.51998	0.0459256	0.109409	3.17815	2.5741	3.9502	5.37156	5.69543	9.07124	9.18942	6.22645
ENSG00000198088.10	NUP62CL	chrX:107123427-107206433	-	protein_coding	0.663886	1.58434	0.0226751	0.0695119	2.99968	2.3358	5.45888	3.26697	3.66831	6.89017	7.33801	6.77743
ENSG00000198146.4	ZNF770	chr15:34978341-34988287	-	protein_coding	1.11785	2.17023	0.00457077	0.0272801	3.99521	2.87736	8.58701	5.45772	5.40849	14.4912	14.6745	15.7016
ENSG00000198162.12	MAN1A2	chr1:117367449-117528872	+	protein_coding	0.877711	1.83746	0.0108088	0.0437732	4.36018	3.48247	13.61	9.02016	8.53794	19.1522	19.5152	19.9523
ENSG00000198168.8	SVIP	chr11:22813799-22830299	-	protein_coding	0.836994	1.78632	0.00154823	0.0161612	3.38206	2.54507	5.12109	4.62763	4.77125	10.8876	8.30076	9.24927
ENSG00000198176.12	TFDP1	chr13:113584721-113641470	+	protein_coding	0.905361	1.87301	0.00391204	0.0248851	5.63014	4.72477	20.4727	28.9047	27.7919	48.8015	48.7964	47.9868
ENSG00000198189.10	HSD17B11	chr4:87336610-87391386	-	protein_coding	0.83991	1.78994	0.00343587	0.023543	1.06595	0.226044	0.329194	0.104638	0.0897565	1.18499	1.29418	0.830522
ENSG00000198246.8	SLC29A3	chr10:71319258-71381423	+	protein_coding	0.614505	1.53103	0.00287503	0.0215331	1.26751	0.653003	0.418973	0.607509	0.704483	1.53055	1.24024	1.46131
ENSG00000198298.12	ZNF485	chr10:43606407-43617903	+	protein_coding	0.80563	1.74791	0.00855314	0.0382713	2.18063	1.375	2.10374	1.27123	1.47517	4.03487	2.97932	3.65063
ENSG00000198301.11	SDAD1	chr4:75940950-75990962	-	protein_coding	0.908759	1.87743	0.000416913	0.00898477	3.76084	2.85208	6.50047	5.44681	6.78487	12.7354	12.6002	12.3348
ENSG00000198331.10	HYLS1	chr11:125883614-125900648	+	protein_coding	1.04172	2.05869	0.00273796	0.0210207	3.77379	2.73206	7.17698	5.31657	4.67835	12.452	13.1318	12.4612
ENSG00000198346.10	ZNF813	chr19:53467735-53496255	+	protein_coding	0.682836	1.60529	0.001668	0.0166689	1.61064	0.927803	1.14455	0.747886	0.836705	2.0411	2.12701	1.99496
ENSG00000198431.15	TXNRD1	chr12:104215779-104350305	+	protein_coding	1.0774	2.11023	0.00509075	0.0287589	5.61315	4.53575	22.937	24.4381	19.4943	59.1907	47.6442	39.0513
ENSG00000198440.9	ZNF583	chr19:56397966-56436035	+	protein_coding	0.861726	1.81721	0.00368488	0.0243209	1.07662	0.214893	0.101326	0.30602	0.0869323	0.838014	1.11733	1.41072
ENSG00000198464.13	ZNF480	chr19:52297177-52325922	+	protein_coding	1.19417	2.28813	0.0128394	0.0487739	3.25964	2.06548	4.77379	2.70282	2.4302	9.85202	9.41487	6.77299
ENSG00000198498.9	TMA16	chr4:163494442-163520539	+	protein_coding	0.835078	1.78395	0.0449898	0.107978	3.42742	2.59234	7.98303	4.11087	3.77748	10.1414	9.59603	9.54836
ENSG00000198521.11	ZNF43	chr19:21804949-21852125	-	protein_coding	0.698541	1.62286	0.00808574	0.0373418	1.90514	1.2066	1.75408	0.998783	1.23318	2.54735	2.75068	2.94909
ENSG00000198556.13	ZNF789	chr7:99472841-99503650	+	protein_coding	0.665678	1.58631	0.0214003	0.0668991	1.38398	0.718301	0.556312	0.631255	0.754172	2.3202	1.35676	1.27184
ENSG00000198586.13	TLK1	chr2:170990823-171231314	-	protein_coding	0.59706	1.51263	0.0422177	0.103708	3.68671	3.08965	9.63118	7.5534	5.78441	11.0919	11.3091	13.3454
ENSG00000198612.10	COPS8	chr2:237085312-237100466	+	protein_coding	0.950081	1.93198	0.00138101	0.0152194	2.81898	1.8689	3.13563	2.46219	2.40324	5.36177	6.19174	6.68037
ENSG00000198743.6	SLC5A3	chr21:34073570-34106262	+	protein_coding	1.10432	2.14998	6.08269e-05	0.00433732	3.02982	1.9255	3.01925	2.65834	2.72792	7.2745	6.67789	7.5746
ENSG00000198780.11	FAM169A	chr5:74777574-74866951	-	protein_coding	1.14499	2.21145	5.36875e-05	0.00417107	2.17044	1.02545	1.20026	0.900392	1.01724	3.43968	3.48012	3.58633
ENSG00000198824.6	CHAMP1	chr13:114314335-114337626	+	protein_coding	1.94434	3.84861	0.032505	0.0873211	3.64038	1.69604	5.82536	2.11488	0.599978	11.6801	11.1066	11.6312
ENSG00000198830.10	HMGN2	chr1:26472450-26475972	+	protein_coding	0.817897	1.76283	0.000451045	0.00923136	6.66857	5.85067	51.5589	60.4136	58.5347	102.366	104.072	95.9284
ENSG00000198843.12	SELT	chr3:150602875-150630445	+	protein_coding	0.734868	1.66425	0.0297692	0.0825712	3.37151	2.63664	5.37915	3.88773	6.71352	9.85761	10.5107	7.87029
ENSG00000198890.7	PRMT6	chr1:107056679-107059294	+	protein_coding	1.36655	2.57853	5.0058e-05	0.00413601	4.46186	3.09531	7.12141	7.46512	8.07987	22.0754	21.7646	19.3728
ENSG00000198898.13	CAPZA2	chr7:116811070-116922049	+	protein_coding	0.672005	1.59329	0.000344986	0.00837929	3.77123	3.09923	7.91294	6.9289	7.90531	12.817	12.8569	12.2949
ENSG00000198899.2	MT-ATP6	chrM:8527-9207	+	protein_coding	1.06868	2.09751	0.0139111	0.0512281	10.3011	9.23244	836.159	559.167	463.088	1180.01	1290	1316.22
ENSG00000198924.7	DCLRE1A	chr10:113834725-113854383	-	protein_coding	1.20684	2.30832	0.000264545	0.00745692	3.23635	2.0295	3.64645	2.85502	2.79907	8.70344	7.99675	8.58739
ENSG00000198938.2	MT-CO3	chrM:9207-9990	+	protein_coding	0.601571	1.51737	0.0479797	0.112703	12.8482	12.2467	6216.88	4914.92	3753.94	7259.81	7758.23	7116.37
ENSG00000198954.7	KIF1BP	chr10:68988721-69043544	+	protein_coding	0.810111	1.75335	0.00432362	0.0263432	3.73893	2.92881	8.21147	5.88359	5.96369	12.7402	12.0753	12.2476
ENSG00000203499.11	RP11-429J17.8	chr8:143734140-143790644	+	protein_coding	0.884468	1.84608	0.000100764	0.00526731	2.96388	2.07941	3.16154	3.18559	3.33396	7.2519	6.26748	6.91977
ENSG00000203666.12	EFCAB2	chr1:244969705-245127164	+	protein_coding	0.657944	1.57783	0.0025638	0.0202306	1.12861	0.470666	0.444659	0.392344	0.322945	1.02188	1.47654	1.08755
ENSG00000203667.9	COX20	chr1:244835322-244845057	+	protein_coding	0.98046	1.97309	0.00551706	0.0299355	4.01983	3.03936	9.40545	6.67133	5.96127	15.5778	15.8438	14.2861
ENSG00000203668.2	CHML	chr1:241628853-241640254	-	protein_coding	1.48489	2.79896	0.00254471	0.0201829	4.07737	2.59248	7.09279	4.00134	4.42077	15.145	15.4533	17.1111
ENSG00000203705.10	TATDN3	chr1:212791828-212816626	+	protein_coding	0.675187	1.5968	0.00239173	0.0197198	2.55961	1.88442	3.14974	2.44938	2.51594	5.23654	4.94595	4.52577
ENSG00000203724.10	C1orf53	chr1:197902647-197907367	+	protein_coding	0.596456	1.512	0.0205873	0.0652201	1.92282	1.32636	1.6448	1.20676	1.70192	3.23538	3.06513	2.16599
ENSG00000203797.9	DDO	chr6:110391771-110415562	-	protein_coding	0.691283	1.61472	0.0127128	0.048514	1.43533	0.744048	1.06019	0.424748	0.600654	1.70889	1.58932	1.82005
ENSG00000203965.12	EFCAB7	chr1:63523372-63572693	+	protein_coding	0.725912	1.65395	0.00415545	0.0257098	2.12781	1.4019	2.12121	1.39316	1.47028	3.3592	3.50552	3.25064
ENSG00000204019.4	CT83	chrX:116461682-116463003	-	protein_coding	1.30037	2.46292	0.00925868	0.0400018	5.08328	3.78291	18.9019	11.3867	9.57926	32.6703	34.4853	31.6107
ENSG00000204021.3	LIPK	chr10:88724544-88752786	+	protein_coding	1.24987	2.37821	0.00281773	0.0213704	1.87076	0.620883	0.756867	0.196552	0.729987	2.59847	2.43299	2.95978
ENSG00000204147.10	ASAH2B	chr10:50739318-50816495	+	protein_coding	0.749918	1.6817	0.0145451	0.0525075	1.68717	0.937253	1.31249	1.0022	0.51648	2.31562	2.27478	2.07553
ENSG00000204179.10	PTPN20	chr10:46911396-47002488	+	protein_coding	0.866618	1.82338	0.00123158	0.0144387	2.75297	1.88635	3.15391	2.31606	2.66831	5.69185	6.17878	5.37651
ENSG00000204272.12	NBDY	chrX:56729241-56818380	+	protein_coding	0.830906	1.7788	0.00801066	0.0371053	3.99952	3.16862	9.90661	7.78405	6.58863	14.5687	16.6788	13.8671
ENSG00000204370.10	SDHD	chr11:112086773-112120013	+	protein_coding	0.770073	1.70536	0.0193438	0.0627412	5.426	4.65593	31.4596	22.0934	20.3743	43.1024	45.8532	37.4563
ENSG00000204438.10	GPANK1	chr6:31661229-31666283	-	protein_coding	1.17601	2.2595	0.00251543	0.0201085	3.72726	2.55126	3.67298	5.99016	5.16498	12.7728	11.8127	12.164
ENSG00000204569.9	PPP1R10	chr6:30600400-30618612	-	protein_coding	0.723314	1.65097	0.00732986	0.0353039	4.13938	3.41606	7.8791	10.1243	11.3131	16.9904	15.7856	17.1239
ENSG00000204644.9	ZFP57	chr6:29672392-29681110	-	protein_coding	0.609295	1.52551	0.00166869	0.0166689	1.31419	0.7049	0.546914	0.600825	0.748952	1.70754	1.38598	1.3801
ENSG00000204682.5	CASC10	chr10:21492658-21497262	-	protein_coding	0.618284	1.53505	0.00628985	0.0323163	2.44349	1.8252	2.12237	2.63095	2.92478	4.93032	4.36447	4.05921
ENSG00000205002.3	AARD	chr8:116938199-116944487	+	protein_coding	0.876907	1.83643	8.08027e-05	0.00481609	5.15175	4.27484	17.3918	18.023	19.733	33.8503	34.9812	34.8269
ENSG00000205085.11	FAM71F2	chr7:128672288-128687872	+	protein_coding	0.612355	1.52875	0.00170625	0.0168614	0.715495	0.10314	0.0576984	0.0977928	0.0672407	0.546506	0.560149	0.835009
ENSG00000205413.7	SAMD9	chr7:93099513-93118023	-	protein_coding	0.826462	1.77333	0.0177112	0.0594026	2.17675	1.35028	2.17854	1.09654	1.48712	3.85208	2.82204	3.98397
ENSG00000205531.12	NAP1L4	chr11:2944431-2992377	-	protein_coding	0.612375	1.52877	0.000812742	0.0119847	4.43697	3.82459	12.6388	13.7716	13.1171	19.2333	22.2837	20.5706
ENSG00000205707.10	LYRM5	chr12:25195216-25209645	+	protein_coding	0.683171	1.60566	0.0412982	0.102124	2.73348	2.05031	3.62808	3.24145	2.61993	6.80762	4.00494	6.52769
ENSG00000205808.5	PLPP6	chr9:4662315-4665258	+	protein_coding	0.769779	1.70501	0.00549903	0.0298792	2.16561	1.39584	1.75791	1.28009	1.89756	4.04545	3.44252	3.02916
ENSG00000205981.7	DNAJC19	chr3:180983709-180989774	-	protein_coding	0.803609	1.74546	0.0398229	0.0997234	2.63112	1.82751	3.98847	2.16256	1.83402	4.96712	6.05115	4.65088
ENSG00000206527.9	HACD2	chr3:123490820-123585185	-	protein_coding	0.852803	1.80601	0.00626091	0.0322897	5.21243	4.35963	24.587	16.9961	17.7904	34.801	37.196	36.2717
ENSG00000211448.11	DIO2	chr14:80197527-80387757	-	protein_coding	0.70012	1.62464	0.000256535	0.00733504	1.05997	0.35985	0.268322	0.272102	0.309863	1.02307	0.991181	1.24972
ENSG00000212916.4	MAP10	chr1:232804892-232808407	+	protein_coding	0.753659	1.68606	0.000345023	0.00837929	2.11936	1.3657	1.7366	1.41951	1.58469	3.45236	3.49475	3.09897
ENSG00000213079.9	SCAF8	chr6:154733325-154834244	+	protein_coding	1.06054	2.08571	0.0099377	0.041594	4.08805	3.02751	10.1424	6.14948	5.80553	15.5751	15.4783	17.0098
ENSG00000213160.9	KLHL23	chr2:169694488-169776989	+	protein_coding	1.53419	2.89625	0.000473285	0.00952425	3.11605	1.58186	2.52498	1.55656	1.97679	8.38287	7.14129	7.53184
ENSG00000213190.3	MLLT11	chr1:151057758-151068497	+	protein_coding	0.67745	1.59931	0.00692796	0.0340747	1.64406	0.966605	1.17452	1.0009	0.715314	1.77318	2.35323	2.28313
ENSG00000213246.6	SUPT4H1	chr17:58345175-58353093	-	protein_coding	0.713825	1.64015	0.012124	0.0469514	4.50991	3.79608	13.1386	12.4364	13.1096	18.2673	27.2088	20.7593
ENSG00000213281.4	NRAS	chr1:114704469-114716894	-	protein_coding	0.772759	1.70853	0.0066623	0.033298	5.76055	4.98779	37.7754	26.6326	28.8156	51.9905	54.6892	52.9911
ENSG00000213401.9	MAGEA12	chrX:152733779-152737669	+	protein_coding	0.601633	1.51743	0.000234735	0.0072016	5.83389	5.23226	34.9779	37.155	37.6912	56.2854	58.4045	53.5336
ENSG00000213462.4	ERV3-1	chr7:64990809-65006743	-	protein_coding	0.808186	1.75101	0.00190536	0.0177834	2.12801	1.31982	1.79627	1.17176	1.56168	3.52984	3.2082	3.38128
ENSG00000213463.4	SYNJ2BP	chr14:70366496-70417061	-	protein_coding	0.685333	1.60807	0.00847852	0.0381778	3.12155	2.43622	5.37999	4.04083	3.92948	7.14338	7.36481	8.67786
ENSG00000213516.9	RBMXL1	chr1:88979456-88992960	-	protein_coding	0.605133	1.52112	0.00195065	0.0179395	3.25339	2.64825	5.95454	4.93365	4.97062	8.31093	8.27112	9.04556
ENSG00000213593.9	TMX2	chr11:57712600-57740973	+	protein_coding	0.924644	1.89822	0.0308715	0.0845056	5.85624	4.9316	43.1238	26.4677	22.452	54.2407	62.9176	54.0596
ENSG00000213694.3	S1PR3	chr9:88991447-89005010	+	protein_coding	0.81725	1.76204	0.000345976	0.00838937	1.42956	0.612314	0.457951	0.592171	0.539011	1.47261	1.79659	1.82645
ENSG00000213793.5	ZNF888	chr19:52904417-52923481	-	protein_coding	0.884831	1.84655	0.00411464	0.0255993	2.49159	1.60676	2.53508	1.51877	2.17295	4.35421	4.62876	4.90235
ENSG00000213920.8	MDP1	chr14:24213937-24216070	-	protein_coding	0.642599	1.56114	0.0289449	0.0810627	2.20278	1.56018	2.28081	2.3769	1.31463	3.20549	3.55383	4.09464
ENSG00000213965.3	NUDT19	chr19:32691961-32713796	+	protein_coding	0.630659	1.54827	0.000632643	0.0107035	3.74259	3.11193	7.72358	6.96842	8.29575	12.4292	12.4919	12.2364
ENSG00000214212.8	C19orf38	chr19:10836575-10869790	+	protein_coding	0.64088	1.55928	0.0139125	0.0512281	1.1529	0.512019	0.355661	0.611855	0.327157	1.34822	1.49496	0.876592
ENSG00000214711.9	CAPN14	chr2:31173056-31233858	-	protein_coding	1.03444	2.04831	0.000651955	0.0108596	1.23905	0.204609	0.125396	0.188475	0.144155	1.60856	1.46058	1.04895
ENSG00000214827.9	MTCP1	chrX:155061622-155147937	-	protein_coding	0.914214	1.88454	0.0055385	0.0300221	1.72454	0.810324	0.902326	0.49558	0.8954	2.88038	2.2012	1.90553
ENSG00000214967.5	NPIPA7	chr16:16379055-16393954	+	protein_coding	0.598381	1.51402	0.0107729	0.0437374	2.26188	1.6635	2.28637	2.5581	1.71866	3.67417	4.24303	3.50191
ENSG00000215114.8	UBXN2B	chr8:58411264-58451501	+	protein_coding	0.59595	1.51147	0.0471962	0.111483	3.19549	2.59954	7.10138	4.36566	4.12193	8.11546	8.10795	8.26006
ENSG00000215251.3	FASTKD5	chr20:3146519-3159897	-	protein_coding	0.962392	1.94854	0.00144447	0.0156311	3.88965	2.92725	7.86831	5.94559	6.14537	14.5029	12.7913	14.2295
ENSG00000215472.10	RPL17-C18orf32	chr18:49481681-49492479	-	protein_coding	0.645233	1.56399	0.0316858	0.0860351	4.60595	3.96072	11.0442	17.7239	15.7383	24.1837	24.4558	21.526
ENSG00000215712.10	TMEM242	chr6:157289386-157323601	-	protein_coding	0.630082	1.54765	0.00312996	0.0226284	2.93455	2.30447	4.51421	3.94718	3.4188	6.28445	6.74532	6.92011
ENSG00000218739.9	CEBPZOS	chr2:37196488-37216193	+	protein_coding	0.819963	1.76536	0.0235414	0.0711481	4.43604	3.61608	15.8352	9.72568	9.2095	20.4788	21.1447	20.324
ENSG00000219435.5	TEX40	chr11:64300391-64304770	+	protein_coding	0.596666	1.51222	0.0129747	0.0489994	0.638868	0.0422021	0.0510059	0	0.0387406	0.614975	0.799255	0.299261
ENSG00000219481.10	NBPF1	chr1:16562319-16613562	-	protein_coding	0.785832	1.72409	0.000293506	0.00779038	3.41052	2.62468	4.7554	5.09256	5.69037	9.42894	9.54826	9.92904
ENSG00000219626.8	FAM228B	chr2:24076526-24169640	+	protein_coding	0.704587	1.62968	0.0122223	0.0472202	1.17877	0.474186	0.673058	0.391669	0.151292	1.3141	1.35726	1.1269
ENSG00000220201.7	ZGLP1	chr19:10304803-10309880	-	protein_coding	0.595101	1.51058	0.00595836	0.0314098	1.8655	1.2704	1.18126	1.56399	1.50993	2.94269	2.775	2.25091
ENSG00000221886.3	ZBED8	chr5:160393148-160400097	-	protein_coding	1.2054	2.30602	6.0524e-05	0.00433552	2.67726	1.47185	2.02633	1.71722	1.59523	5.45333	5.2357	5.5033
ENSG00000221909.2	FAM200A	chr7:99546308-99558536	-	protein_coding	0.867987	1.82511	0.000814885	0.0119936	2.31648	1.44849	2.06676	1.5821	1.56724	3.86848	4.30033	3.78953
ENSG00000221926.11	TRIM16	chr17:15627960-15684311	-	protein_coding	0.815332	1.7597	0.0126481	0.0483644	3.01295	2.19762	3.65788	3.21233	3.91966	8.08263	5.30815	8.18018
ENSG00000221988.12	PPT2	chr6:32153441-32163680	+	protein_coding	0.600056	1.51578	0.0398832	0.0998576	2.34352	1.74347	2.93397	1.60831	2.65863	4.04374	4.6117	3.61919
ENSG00000223496.2	EXOSC6	chr16:70246778-70251930	-	protein_coding	1.04135	2.05815	0.00471345	0.0276735	2.56225	1.5209	1.37606	1.72308	2.6525	4.89008	4.91827	4.91053
ENSG00000223658.7	C1GALT1C1L	chr2:43675151-43676322	-	protein_coding	1.27546	2.42076	0.00309778	0.0225273	1.5832	0.307742	0.446972	0.140809	0.148804	1.39763	2.50467	2.20145
ENSG00000225526.4	MKRN2OS	chr3:12514934-12561059	-	protein_coding	0.765118	1.69951	0.00506027	0.0286648	1.80281	1.03769	1.4112	1.02563	0.77149	2.4516	2.7095	2.31716
ENSG00000226479.3	TMEM185B	chr2:120221278-120223408	-	protein_coding	0.952574	1.93532	0.00020247	0.00676179	3.84408	2.8915	6.58365	5.7922	6.9323	13.2201	12.9207	13.9617
ENSG00000228253.1	MT-ATP8	chrM:8366-8572	+	protein_coding	1.30091	2.46383	0.016005	0.0557337	12.5196	11.2187	3633.68	2199.25	1691.71	5749	5785.99	6083.66
ENSG00000228439.5	TSTD3	chr6:99520693-99531918	+	protein_coding	1.14311	2.20856	0.00158459	0.0163665	2.94975	1.80664	2.70286	2.61139	2.20148	5.66416	8.18947	6.53102
ENSG00000228716.6	DHFR	chr5:80626228-80654983	-	protein_coding	0.758917	1.69222	0.00827218	0.0377923	5.30709	4.54817	27.5443	21.3056	19.113	40.0661	39.5469	36.2682
ENSG00000229544.8	NKX1-2	chr10:124445239-124450184	-	protein_coding	0.686521	1.6094	0.00462385	0.0274548	2.50658	1.82006	2.08765	2.67302	2.88176	4.37803	5.23381	4.47387
ENSG00000230797.2	YY2	chrX:21855987-21858727	+	protein_coding	0.779079	1.71604	0.00667632	0.0333343	1.62333	0.844256	0.877121	0.801427	0.711315	2.05488	2.68535	1.59743
ENSG00000230989.6	HSBP1	chr16:83807843-83819737	+	protein_coding	0.612922	1.52935	0.0246638	0.0730518	4.03504	3.42212	12.5157	8.91377	8.19186	15.4952	16.1235	14.5974
ENSG00000232388.4	LINC00493	chr20:18567347-18569563	+	protein_coding	0.675023	1.59662	0.0111578	0.0446425	5.49886	4.82384	32.4461	26.8508	23.3879	42.1639	49.0873	41.7677
ENSG00000232810.3	TNF	chr6:31575567-31578336	+	protein_coding	0.652779	1.57219	0.00478312	0.0278498	1.04031	0.387531	0.277718	0.214004	0.443179	1.01676	0.870579	1.30602
ENSG00000234284.6	ZNF879	chr5:179023752-179035064	+	protein_coding	1.04682	2.06596	0.000745728	0.0116337	1.96824	0.921423	1.11444	0.950952	0.64697	2.83673	3.11942	2.79053
ENSG00000235109.7	ZSCAN31	chr6:28324693-28356271	-	protein_coding	0.948765	1.93022	0.00222129	0.0188418	3.62174	2.67298	6.60192	4.7299	4.95483	11.2303	12.0603	10.6781
ENSG00000235194.8	PPP1R3E	chr14:23295643-23302848	-	protein_coding	0.651703	1.57102	0.00735312	0.0353638	1.21742	0.565715	0.399362	0.65311	0.401715	1.48766	1.50439	1.01811
ENSG00000236287.7	ZBED5	chr11:10812074-10858796	-	protein_coding	0.759119	1.69246	0.0108954	0.0440036	3.28473	2.52561	6.15791	3.8553	4.49352	8.58113	9.23432	8.43908
ENSG00000239789.5	MRPS17	chr7:55951819-55956501	+	protein_coding	0.650431	1.56964	0.0127961	0.0486664	6.19552	5.54508	38.6397	47.0509	52.4415	74.8888	78.3406	64.3785
ENSG00000240204.2	SMKR1	chr7:129502479-129512932	+	protein_coding	0.861382	1.81678	0.00381631	0.0246475	2.22699	1.36561	1.51951	1.51039	1.70525	3.87628	4.39654	2.89913
ENSG00000240857.1	RDH14	chr2:18554723-18560680	-	protein_coding	0.879854	1.84019	0.000778361	0.0118009	4.97111	4.09126	18.2125	15.1256	14.9836	28.8388	31.9371	30.3974
ENSG00000241127.7	YAE1D1	chr7:39566376-39610320	+	protein_coding	1.47842	2.78643	0.00592899	0.0313323	3.51606	2.03764	4.90991	2.34913	2.4967	9.54912	11.8407	10.0538
ENSG00000241258.6	CRCP	chr7:66114604-66154568	+	protein_coding	0.766469	1.7011	0.0249854	0.0736173	2.2289	1.46243	1.68663	2.05956	1.5459	4.21666	4.57929	2.53938
ENSG00000241399.6	CD302	chr2:159768630-159798255	-	protein_coding	0.742865	1.6735	0.00037018	0.00862797	1.7674	1.02454	0.970888	1.1513	0.985579	2.5935	2.45986	2.17357
ENSG00000242372.7	EIF6	chr20:35278911-35284985	-	protein_coding	0.587964	1.50312	0.0040402	0.0253482	5.84792	5.25996	33.252	42.064	37.1428	54.5116	57.8123	57.5256
ENSG00000242616.3	GNG10	chr9:111661335-111670246	+	protein_coding	0.782242	1.7198	0.0467494	0.11078	4.1387	3.35646	13.3864	7.79504	7.49175	16.7224	19.3855	14.1279
ENSG00000243725.6	TTC4	chr1:54715822-54742657	+	protein_coding	0.913217	1.88324	0.00273484	0.0210207	3.61293	2.69971	6.472	5.69929	4.47796	10.5925	11.2559	11.8907
ENSG00000243749.1	TMEM35B	chr1:34981535-34985353	-	protein_coding	1.17687	2.26085	0.04138	0.102229	2.67082	1.49395	3.85977	1.19065	1.09886	4.97779	5.41438	5.73432
ENSG00000243927.5	MRPS6	chr21:34073224-34143034	+	protein_coding	0.694947	1.61882	0.0157104	0.0551963	4.83288	4.13794	20.8684	15.917	13.7498	28.8126	27.9032	25.8647
ENSG00000244165.1	P2RY11	chr19:10111538-10115372	+	protein_coding	1.14161	2.20627	0.0434761	0.105669	2.60202	1.46041	1.09135	1.82103	2.53221	2.91189	7.22769	5.95331
ENSG00000247626.4	MARS2	chr2:197705369-197708387	+	protein_coding	0.849369	1.80171	0.00134378	0.0151258	2.53205	1.68268	2.67816	1.89925	2.10239	4.55604	4.83415	4.96933
ENSG00000247746.4	USP51	chrX:55484616-55489202	-	protein_coding	0.770902	1.70634	0.00105854	0.0136243	1.28976	0.518854	0.616123	0.31296	0.386263	1.43842	1.40678	1.49012
ENSG00000248487.8	ABHD14A	chr3:51971426-51981199	+	protein_coding	0.682567	1.60499	0.00349439	0.0236947	1.17868	0.496112	0.429337	0.443087	0.36021	0.963863	1.33909	1.52519
ENSG00000250317.8	SMIM20	chr4:25861830-25929874	+	protein_coding	0.598348	1.51398	0.0461057	0.109704	3.98033	3.38199	12.4084	9.32491	7.18416	14.6379	15.6166	14.1314
ENSG00000251192.7	ZNF674	chrX:46497727-46545457	-	protein_coding	0.936322	1.91364	0.000990759	0.0131786	1.90818	0.971858	1.26972	0.810144	0.836496	2.66219	2.88271	2.71862
ENSG00000251349.3	MSANTD3-TMEFF1	chr9:100442271-100577636	+	protein_coding	1.00703	2.00977	0.000147872	0.00601984	1.76124	0.75421	0.675006	0.604341	0.785693	2.25219	2.27101	2.66186
ENSG00000253251.2	CTC-534A2.2	chr5:65624765-65630891	+	protein_coding	1.10149	2.14577	0.000734725	0.0115569	1.73031	0.628815	0.630299	0.613031	0.405938	2.52056	2.57108	1.90545
ENSG00000253293.4	HOXA10	chr7:27170591-27180261	-	protein_coding	0.853626	1.80704	3.4924e-05	0.00381379	1.77318	0.919558	0.818069	0.88433	0.975495	2.308	2.48836	2.46065
ENSG00000253368.3	TRNP1	chr1:26993707-27000898	+	protein_coding	0.720921	1.64823	0.00663524	0.0332315	1.59877	0.877851	0.642657	0.944763	0.942517	2.04924	2.45875	1.63466
ENSG00000253719.3	ATXN7L3B	chr12:74537827-74545430	+	protein_coding	0.609394	1.52562	0.000706481	0.0113153	2.97931	2.36991	4.2482	3.83299	4.44527	7.24091	6.94168	6.49369
ENSG00000254093.8	CTD-2135J3.2	chr8:10764963-10839884	-	protein_coding	0.840918	1.79119	0.000736261	0.0115569	2.81089	1.96997	2.82623	3.20888	2.73354	5.54887	5.81123	6.74624
ENSG00000254685.6	FPGT	chr1:74198212-74234086	+	protein_coding	0.757031	1.69001	0.000698004	0.011214	2.14054	1.38351	1.84656	1.64223	1.36124	3.33095	3.50281	3.39576
ENSG00000256061.7	DYX1C1	chr15:55410525-55508234	-	protein_coding	0.765838	1.70036	0.0102298	0.04233	1.83942	1.07358	0.931836	1.50256	0.928344	2.89385	2.06687	2.83783
ENSG00000256537.4	SMIM10L1	chr12:11171222-11176016	+	protein_coding	1.0908	2.12993	0.00042759	0.00910873	3.29696	2.20616	4.19954	3.60182	3.10641	9.06786	8.9369	8.48993
ENSG00000257218.5	GATC	chr12:120446438-120463749	+	protein_coding	0.746122	1.67728	0.000338261	0.00827945	3.4409	2.69478	5.05823	5.60935	5.77832	10.4292	9.30016	9.87877
ENSG00000257594.3	GALNT4	chr12:89519408-89524806	-	protein_coding	0.727857	1.65618	0.00956331	0.0407677	1.57238	0.844525	1.00256	0.786449	0.618472	1.95138	2.48224	1.55928
ENSG00000258429.1	PDF	chr16:69328621-69330595	-	protein_coding	1.21184	2.31632	0.0201062	0.0642477	2.969	1.75717	2.43608	1.64026	3.25766	4.51115	8.69854	7.98108
ENSG00000260027.4	HOXB7	chr17:48607227-48633572	-	protein_coding	0.871206	1.82919	0.000118534	0.00552544	4.28775	3.41655	8.91164	10.2259	9.9417	18.3805	19.0807	18.1463
ENSG00000263002.7	ZNF234	chr19:44141557-44160309	+	protein_coding	0.669634	1.59067	0.00407721	0.0254679	2.20306	1.53342	2.28794	1.67305	1.75985	3.21467	3.75506	3.87122
ENSG00000263465.4	SRSF8	chr11:95067197-95071224	+	protein_coding	0.772945	1.70875	0.0013545	0.0151626	3.06997	2.29702	4.46129	3.5529	3.77346	6.7954	7.92395	7.51255
ENSG00000264364.2	DYNLL2	chr17:58083415-58095536	+	protein_coding	0.660213	1.58032	0.000719395	0.0114289	4.69498	4.03477	14.4317	15.0266	16.8035	26.0962	24.6123	24.0401
ENSG00000265241.6	RBM8A	chr1:145917714-145927678	-	protein_coding	0.679736	1.60185	0.00298851	0.0220864	4.86121	4.18148	19.3304	17.5352	14.8528	28.4444	27.5724	28.1851
ENSG00000265354.3	TIMM23	chr10:45972449-46003734	+	protein_coding	0.8052	1.74739	0.00471616	0.0276767	6.55471	5.74951	63.3212	50.126	46.3511	93.4535	98.4674	87.4291
ENSG00000266472.5	MRPS21	chr1:150293720-150308979	+	protein_coding	0.744752	1.67569	0.00321905	0.0229854	5.04073	4.29598	21.4109	18.3716	16.4595	31.3794	34.3898	30.1235
ENSG00000267673.6	FDX1L	chr19:10310045-10316015	-	protein_coding	0.598562	1.51421	0.0217146	0.067473	5.69203	5.09347	27.683	40.6898	32.2817	48.9451	49.1038	54.2144
ENSG00000268643.1	AC006486.9	chr19:42234583-42255132	-	protein_coding	0.596014	1.51153	0.0415361	0.102504	0.778393	0.182379	0.007275	0	0.45063	0.541938	0.936954	0.689558
ENSG00000269028.3	MTRNR2L12	chr3:96617188-96618236	-	protein_coding	1.04757	2.06705	0.00850525	0.0382175	3.7847	2.73713	7.14892	5.50023	4.59561	10.338	15.1368	13.3078
ENSG00000269343.6	ZNF587B	chr19:57819741-57846238	+	protein_coding	1.0376	2.0528	0.000102218	0.00528047	2.32428	1.28668	1.6424	1.33429	1.35415	3.78797	4.19131	4.05361
ENSG00000270647.5	TAF15	chr17:35713791-35864615	+	protein_coding	0.618745	1.53554	0.000155347	0.00612602	4.29909	3.68034	12.2303	11.7177	11.5228	19.2417	19.1728	17.6831
ENSG00000271092.5	TMEM56-RWDD3	chr1:95117923-95247225	+	protein_coding	0.614908	1.53146	0.0392379	0.0986538	1.35491	0.740006	0.704598	0.409915	0.938551	1.15741	1.4912	2.11364
ENSG00000271254.6	AC240274.1	KI270711.1:4612-29626	-	protein_coding	0.624644	1.54183	0.00656393	0.0330156	4.59019	3.96555	12.6764	14.981	16.4448	23.6075	21.1505	24.6391
ENSG00000273045.5	C2orf15	chr2:99141485-99151487	+	protein_coding	0.970318	1.95927	0.00291826	0.0217318	3.39998	2.42966	5.21698	3.64144	4.41962	8.61413	10.8157	9.35416
ENSG00000273841.4	TAF9	chr5:69364743-69370013	-	protein_coding	1.20768	2.30965	0.00522782	0.0291302	3.82389	2.61621	7.24442	4.24379	4.33173	12.4268	13.1367	13.9621
ENSG00000273899.4	NOL12	chr22:37681673-37693478	+	protein_coding	0.693702	1.61743	0.00206032	0.018291	3.13967	2.44597	4.2722	5.20444	3.9458	7.8098	7.76809	7.86208
ENSG00000276043.4	UHRF1	chr19:4903080-4962154	+	protein_coding	0.613437	1.5299	0.0197411	0.0636016	3.64609	3.03265	5.92725	7.35706	8.46547	11.5493	13.0525	10.1269
ENSG00000276234.4	TADA2A	chr17:37406874-37479730	+	protein_coding	0.778223	1.71502	0.00750862	0.0358357	1.90999	1.13177	1.66212	0.834231	1.1548	2.75416	2.79036	2.72993
ENSG00000276256.1	AC011043.1	GL000195.1:42939-49164	-	protein_coding	0.634048	1.55191	0.0234991	0.0710752	1.40248	0.768432	1.05267	0.621368	0.485124	1.37337	2.06573	1.53903
ENSG00000277150.1	F8A3	chrX:155456914-155458672	-	protein_coding	0.964456	1.95133	0.000184958	0.00665507	4.02794	3.06348	6.93893	8.18073	7.0161	15.4655	15.7361	14.753
ENSG00000277161.1	PIGW	chr17:36535020-36539310	+	protein_coding	1.01814	2.0253	0.00145036	0.0156535	2.83579	1.81765	2.67111	2.18045	2.75162	5.67523	7.27689	5.58632
ENSG00000277203.1	F8A1	chrX:154886349-154888061	+	protein_coding	0.906649	1.87469	0.000102796	0.00528047	3.83025	2.9236	6.14721	6.79645	6.83861	13.8794	13.297	12.5278
ENSG00000277639.2	RP11-467J12.4	chr16:53035690-53052873	-	protein_coding	0.886087	1.84816	5.12208e-05	0.00416596	3.2127	2.32662	4.08941	3.80633	4.16017	8.33232	7.84742	8.65062
ENSG00000277972.1	CISD3	chr17:38730235-38735044	+	protein_coding	0.786418	1.72479	0.000369892	0.00862797	3.05124	2.26482	3.74079	3.98236	3.69949	7.92848	7.35727	6.6331
ENSG00000278053.4	DDX52	chr17:37609739-37643464	-	protein_coding	0.757186	1.69019	0.000122093	0.00560765	2.54718	1.78999	2.65107	2.40974	2.32186	4.99833	4.59916	4.94535
ENSG00000278615.4	C11orf98	chr11:62662816-62665217	-	protein_coding	0.835291	1.78422	0.0489876	0.114096	6.05197	5.21668	44.7025	44.2242	23.8785	63.6517	72.0372	60.852
ENSG00000283199.2	ABC13-47488600E17.1	chr13:113953705-113974079	-	protein_coding	0.776079	1.71247	0.00574774	0.0307281	1.08794	0.311856	0.143765	0.12023	0.492761	1.18639	0.972137	1.2276
ENSG00000285292.1	RP4-548D19.5	chr7:151207837-151227166	-	protein_coding	0.969668	1.95839	0.00936147	0.0402606	1.94583	0.976166	0.553487	1.42033	1.0248	3.09658	3.10679	2.39891
ENSG00000285509.1	CMB9-75A1.1	chr11:121024125-121113108	+	protein_coding	0.589775	1.50501	0.0114536	0.0454075	0.881945	0.29217	0.253786	0.140956	0.283403	0.55476	1.01812	0.994643
ENSG00000001617.11	SEMA3F	chr3:50155045-50189075	+	protein_coding	-0.597807	0.660758	0.0225211	0.0691487	3.91116	4.50897	17.3066	24.9234	23.8718	14.121	13.1617	14.9014
ENSG00000002586.19	CD99	chrX:2691133-2741309	+	protein_coding	-0.63014	0.646114	0.000109913	0.00537753	2.5252	3.15534	7.62749	8.27341	7.83966	4.84312	4.89434	4.53868
ENSG00000004399.12	PLXND1	chr3:129555175-129606818	-	protein_coding	-1.15291	0.449716	0.00158543	0.0163665	1.56705	2.71997	4.75694	5.54616	6.58921	2.17393	1.58715	2.16789
ENSG00000005001.9	PRSS22	chr16:2852727-2858170	-	protein_coding	-0.880923	0.54302	0.00429521	0.0262213	2.7532	3.63412	9.26087	11.6967	13.6914	5.68728	5.86699	5.67371
ENSG00000005238.19	FAM214B	chr9:35104112-35116341	-	protein_coding	-0.94033	0.521114	0.00654351	0.0329772	1.20669	2.14702	2.75066	3.85753	3.76901	0.913271	1.52105	1.54911
ENSG00000005448.16	WDR54	chr2:74421678-74425755	+	protein_coding	-0.760185	0.590421	0.00228268	0.0191338	1.51573	2.27592	3.8163	3.47349	4.27227	1.89871	1.56391	2.14583
ENSG00000005884.17	ITGA3	chr17:50055968-50090481	+	protein_coding	-1.21968	0.429377	0.00827807	0.0377923	3.64463	4.86432	20.7976	37.3142	28.5902	12.8136	10.2028	11.6414
ENSG00000006459.10	KDM7A	chr7:140084746-140177035	-	protein_coding	-1.10513	0.464859	0.00238139	0.0196553	2.30874	3.41388	11.7733	8.62673	8.84588	3.97861	3.4133	4.53516
ENSG00000006534.15	ALDH3B1	chr11:68008578-68029282	+	protein_coding	-0.623564	0.649065	0.0477626	0.112345	1.47472	2.09829	2.58009	3.27548	4.12936	2.00248	1.22613	2.21201
ENSG00000007255.10	TRAPPC6A	chr19:45162928-45178237	-	protein_coding	-0.598674	0.660361	0.0154001	0.0545078	4.06268	4.66136	20.318	28.0806	25.1383	14.5678	17.2447	15.4288
ENSG00000007545.15	CRAMP1	chr16:1612325-1677908	+	protein_coding	-0.775952	0.584003	0.0173696	0.0586336	1.91257	2.68852	3.93396	6.62618	6.11988	2.74304	2.61523	2.94331
ENSG00000008323.15	PLEKHG6	chr12:6310436-6328506	+	protein_coding	-0.900369	0.53575	0.00120992	0.0143549	0.923909	1.82428	2.20591	2.65561	2.78945	1.12444	0.777851	0.808141
ENSG00000008710.19	PKD1	chr16:2088710-2135898	-	protein_coding	-0.841633	0.558011	0.0116118	0.0457683	1.17538	2.01702	2.17171	3.3344	3.8231	1.42511	1.1027	1.25927
ENSG00000010810.17	FYN	chr6:111660332-111873452	-	protein_coding	-0.615752	0.65259	0.00021776	0.00692958	0.973745	1.5895	2.12913	1.84138	2.06553	1.00729	0.903202	0.982823
ENSG00000011021.21	CLCN6	chr1:11806096-11843144	+	protein_coding	-0.649377	0.637555	0.00509877	0.0287589	1.06108	1.71046	2.12022	2.33797	2.36534	1.00333	0.871617	1.4226
ENSG00000011105.12	TSPAN9	chr12:3077355-3286564	+	protein_coding	-0.837131	0.559756	0.00873478	0.0387699	3.1345	3.97163	11.3559	16.123	17.2508	7.94594	7.63852	7.76328
ENSG00000011243.17	AKAP8L	chr19:15380048-15419141	-	protein_coding	-0.829616	0.562679	0.00203962	0.0181793	3.99872	4.82833	24.014	27.2354	31.467	14.4175	15.9136	14.6658
ENSG00000011347.9	SYT7	chr11:61515313-61581148	-	protein_coding	-0.585479	0.666428	0.00240781	0.0197792	3.64535	4.23083	15.8029	18.5292	19.1721	11.4996	11.1127	11.9403
ENSG00000011478.11	QPCTL	chr19:45692483-45703989	+	protein_coding	-0.743154	0.597432	0.00825854	0.0377865	2.42764	3.17079	6.32268	8.65543	9.32926	4.26343	4.48367	4.39555
ENSG00000012171.19	SEMA3B	chr3:50267558-50277546	+	protein_coding	-0.811927	0.569621	0.00895057	0.0392839	1.2351	2.04703	2.36098	4.04988	3.15818	1.3367	1.3079	1.41872
ENSG00000012822.15	CALCOCO1	chr12:53708517-53727745	-	protein_coding	-0.627787	0.647168	0.00321907	0.0229854	2.27269	2.90048	5.52096	6.89835	7.08249	3.93526	3.75646	3.80674
ENSG00000013364.18	MVP	chr16:29820394-29848039	+	protein_coding	-0.934566	0.5232	0.0372784	0.0954796	3.31724	4.2518	11.5904	20.8637	24.1187	9.01462	8.88085	9.00771
ENSG00000014914.20	MTMR11	chr1:149928651-149936869	-	protein_coding	-0.64795	0.638186	0.000127138	0.00570515	1.45086	2.09881	3.04347	3.33413	3.48493	1.71857	1.72959	1.75306
ENSG00000021355.12	SERPINB1	chr6:2832332-2842006	-	protein_coding	-0.76898	0.586832	0.00103156	0.0134128	5.68448	6.45346	96.2346	82.1308	82.2666	48.7011	54.1081	48.6609
ENSG00000024422.11	EHD2	chr19:47713343-47743134	+	protein_coding	-1.97739	0.253949	0.00583454	0.0310433	1.15933	3.13672	5.77046	8.91395	9.13627	2.45669	0.864795	0.728591
ENSG00000026025.15	VIM	chr10:17228259-17237593	+	protein_coding	-2.22605	0.213743	2.75592e-05	0.00341759	4.23573	6.46178	83.5458	96.5684	82.0175	17.0498	19.8272	16.7886
ENSG00000026950.16	BTN3A1	chr6:26402237-26415216	+	protein_coding	-0.715181	0.609129	0.0186307	0.0612756	1.23116	1.94635	2.07634	3.30766	3.31965	1.63232	1.11193	1.3272
ENSG00000034152.18	MAP2K3	chr17:21284672-21315240	+	protein_coding	-0.738713	0.599274	0.0147905	0.053101	2.80011	3.53883	8.20306	12.6206	11.5242	5.88605	5.57744	6.45978
ENSG00000034510.5	TMSB10	chr2:84905625-84906675	+	protein_coding	-0.648185	0.638082	0.048778	0.113921	9.79437	10.4426	1031.87	1615.26	1613.39	961.817	918.226	790.098
ENSG00000035664.11	DAPK2	chr15:63907036-64072033	-	protein_coding	-0.624974	0.648431	0.00506076	0.0286648	0.877511	1.50249	1.53096	1.76968	2.24463	0.790659	0.941158	0.784012
ENSG00000035862.12	TIMP2	chr17:78852977-78925387	-	protein_coding	-0.942953	0.520167	0.0209056	0.0658456	2.25897	3.20193	8.15633	9.38216	7.19629	2.45458	4.67958	4.58912
ENSG00000039560.13	RAI14	chr5:34656237-34832627	+	protein_coding	-0.718945	0.607542	0.00854495	0.0382713	2.97815	3.69709	14.7923	10.6941	10.814	7.36846	6.51537	6.77933
ENSG00000039650.11	PNKP	chr19:49859882-49878351	-	protein_coding	-0.632178	0.645202	0.0170496	0.0580059	2.46522	3.0974	5.981	8.23203	8.7278	4.6048	4.8926	4.09857
ENSG00000041982.15	TNC	chr9:115019578-115118257	-	protein_coding	-0.602004	0.658838	0.00129561	0.014833	0.592622	1.19463	1.16678	1.50447	1.20965	0.504008	0.445741	0.577068
ENSG00000042493.15	CAPG	chr2:85394748-85418432	-	protein_coding	-0.63902	0.642149	0.0229047	0.0700234	4.19511	4.83413	22.5169	34.8389	26.5371	17.3653	17.6041	16.9867
ENSG00000044090.8	CUL7	chr6:43037617-43053945	-	protein_coding	-0.815287	0.568295	0.0349495	0.0916031	2.87906	3.69434	8.1623	14.0979	14.682	7.08586	5.83316	6.20608
ENSG00000044574.7	HSPA5	chr9:125234853-125241330	-	protein_coding	-1.00411	0.498576	6.79206e-06	0.00274442	6.68141	7.68552	196.853	207.921	210.055	102.113	103.275	99.5589
ENSG00000047457.13	CP	chr3:149162410-149222055	-	protein_coding	-1.18488	0.439861	0.00191537	0.0177834	3.55316	4.73804	32.4487	23.0372	22.6383	10.6435	10.6967	10.8762
ENSG00000047849.21	MAP4	chr3:47850690-48089272	-	protein_coding	-0.594869	0.662104	0.000296904	0.00780547	3.27709	3.87196	13.1006	13.9209	13.9176	8.24021	8.63759	9.22959
ENSG00000048707.14	VPS13D	chr1:12230032-12512047	+	protein_coding	-0.679734	0.624281	0.0017801	0.0171699	2.30901	2.98875	6.30394	7.29598	7.25431	3.64199	3.81537	4.44391
ENSG00000051108.14	HERPUD1	chr16:56932048-56944863	+	protein_coding	-0.636387	0.643322	0.00655164	0.0330008	3.85565	4.49204	24.5687	20.0306	20.1911	13.8698	12.0004	14.6941
ENSG00000052344.15	PRSS8	chr16:31131433-31135762	-	protein_coding	-0.841085	0.558224	0.0114038	0.0452846	4.70701	5.5481	35.1633	52.7632	51.6837	26.3952	24.9698	24.0444
ENSG00000052802.12	MSMO1	chr4:165327623-165343160	+	protein_coding	-1.71941	0.303673	0.000386885	0.00879254	3.74229	5.4617	52.1408	36.7108	41.7085	11.7794	13.5185	11.918
ENSG00000053918.16	KCNQ1	chr11:2444684-2849110	+	protein_coding	-0.760017	0.590489	0.00527469	0.0292922	1.2981	2.05812	2.48422	3.46076	3.64674	1.58182	1.31422	1.48867
ENSG00000057149.15	SERPINB3	chr18:63655197-63661963	-	protein_coding	-1.40346	0.378022	0.000401676	0.00892259	0.109188	1.51265	2.33816	1.59923	1.67734	0	0.154195	0.087245
ENSG00000057294.14	PKP2	chr12:32790745-32896840	-	protein_coding	-0.648529	0.637931	0.0015173	0.0159235	3.23877	3.8873	15.3109	12.8375	13.3565	7.92249	8.53086	8.89201
ENSG00000057657.15	PRDM1	chr6:106086320-106109939	+	protein_coding	-0.633396	0.644657	0.000165627	0.00637053	2.30692	2.94032	6.92467	6.44091	6.6695	3.74749	4.19795	3.90981
ENSG00000059804.15	SLC2A3	chr12:7919230-7936275	-	protein_coding	-1.46483	0.362278	0.00445102	0.0268575	0.631465	2.0963	4.2559	3.9181	2.02483	0.5094	0.622047	0.518455
ENSG00000060656.19	PTPRU	chr1:29236516-29326813	+	protein_coding	-0.786636	0.579694	0.0126486	0.0483644	2.03012	2.81675	4.57553	6.97883	6.86239	3.3006	2.70566	3.27546
ENSG00000061918.12	GUCY1B3	chr4:155758992-155807591	+	protein_coding	-1.14049	0.453607	0.000286988	0.00772691	2.86458	4.00507	15.0939	16.9109	13.3602	6.02563	6.48638	6.34544
ENSG00000062038.13	CDH3	chr16:68636189-68722616	+	protein_coding	-0.965842	0.511979	0.00123856	0.0144554	3.18824	4.15408	15.837	16.1553	18.5366	8.62346	8.87585	6.96826
ENSG00000063046.17	EIF4B	chr12:53006158-53042209	+	protein_coding	-0.611437	0.654545	7.42914e-05	0.00472945	6.00567	6.61711	97.5582	94.8697	99.1087	64.7692	60.501	64.5781
ENSG00000063169.10	GLTSCR1	chr19:47608196-47703277	+	protein_coding	-0.920948	0.528162	0.0141333	0.0516293	1.50437	2.42532	3.04392	5.19991	5.18144	1.87085	1.55115	2.11769
ENSG00000064666.14	CNN2	chr19:1026581-1039068	+	protein_coding	-1.03811	0.486964	0.00857664	0.0382994	3.88013	4.91825	21.5944	32.0755	35.9925	13.9571	13.456	13.7644
ENSG00000064932.15	SBNO2	chr19:1107636-1174283	-	protein_coding	-1.02915	0.489999	0.0255259	0.0745488	3.23697	4.26611	11.9271	22.1136	22.8404	8.63267	7.55932	9.16448
ENSG00000064961.18	HMG20B	chr19:3572777-3579088	+	protein_coding	-0.665282	0.630565	0.0267842	0.0769021	4.50325	5.16853	26.8184	42.1845	37.725	22.8755	21.3368	20.871
ENSG00000065485.19	PDIA5	chr3:123067062-123225227	+	protein_coding	-0.800275	0.57424	0.00059295	0.0104156	2.74303	3.54331	10.7849	10.4312	10.7628	5.81469	6.29448	5.03623
ENSG00000065717.14	TLE2	chr19:2997638-3047635	-	protein_coding	-0.903449	0.534607	0.0360345	0.0935519	3.25325	4.1567	11.2301	18.4272	22.88	9.10718	7.85247	8.68915
ENSG00000066248.14	NGEF	chr2:232878686-233013272	-	protein_coding	-0.729262	0.603212	0.00200924	0.01808	1.20323	1.93249	2.35863	2.97723	3.16365	1.41868	1.28658	1.2073
ENSG00000067057.16	PFKP	chr10:3066333-3137712	+	protein_coding	-1.28712	0.40977	0.000298451	0.00783295	5.18976	6.47687	75.9067	95.1586	94.553	36.8892	34.6745	34.9702
ENSG00000067064.11	IDI1	chr10:1039152-1049170	-	protein_coding	-0.618624	0.651292	0.0284066	0.0799274	3.90552	4.52415	28.3495	19.3932	19.353	15.1725	13.6265	13.2273
ENSG00000067082.14	KLF6	chr10:3775996-3785281	-	protein_coding	-1.08873	0.470176	0.00340542	0.0234549	3.39487	4.4836	26.8475	18.7845	19.3226	8.57123	9.62565	10.4433
ENSG00000068137.14	PLEKHH3	chr17:42667914-42676994	-	protein_coding	-0.901599	0.535293	0.044811	0.107723	2.20908	3.11068	4.67876	9.15377	10.1774	3.85767	3.21067	3.83301
ENSG00000068724.15	TTC7A	chr2:46916157-47076137	+	protein_coding	-0.678224	0.624934	0.0173886	0.0586606	2.74725	3.42547	7.8197	11.6864	10.0846	5.25259	6.50755	5.44845
ENSG00000069399.14	BCL3	chr19:44747705-44760044	+	protein_coding	-1.07788	0.473723	0.0017451	0.0169868	3.74701	4.82489	22.6184	28.0016	32.2382	12.2046	12.2444	12.8397
ENSG00000069812.11	HES2	chr1:6412418-6424670	-	protein_coding	-1.37726	0.38495	0.000763355	0.011756	0.139022	1.51628	1.34454	2.0873	2.23371	0.0737457	0.156869	0.0748902
ENSG00000070047.11	PHRF1	chr11:576486-612222	+	protein_coding	-0.771128	0.585959	0.0262418	0.0759013	3.11305	3.88417	9.93332	15.5813	16.7578	7.80101	7.10509	8.07969
ENSG00000070444.14	MNT	chr17:2384060-2401118	-	protein_coding	-0.625956	0.64799	0.0203813	0.0648614	2.23369	2.85964	4.8011	6.7339	7.52324	3.65213	3.61684	3.8442
ENSG00000070495.14	JMJD6	chr17:76712832-76726799	-	protein_coding	-0.622408	0.649586	0.00123759	0.0144554	3.0039	3.62631	10.4032	11.5403	12.169	6.70943	6.83539	7.54502
ENSG00000070759.16	TESK2	chr1:45343883-45491166	-	protein_coding	-0.795368	0.576196	0.000184706	0.00665507	1.58226	2.37763	4.30406	4.24305	4.04681	2.23318	1.90447	1.85906
ENSG00000071242.11	RPS6KA2	chr6:166409364-166906451	-	protein_coding	-0.927578	0.52574	0.0241097	0.0721812	2.82438	3.75196	10.7107	12.8245	14.1051	7.42235	7.29887	4.08414
ENSG00000071575.11	TRIB2	chr2:12716889-12742734	+	protein_coding	-0.744408	0.596913	2.04511e-05	0.00318277	4.85227	5.59668	47.2402	46.05	48.9271	28.6076	27.8686	27.1974
ENSG00000072110.13	ACTN1	chr14:68874143-68979440	-	protein_coding	-0.822103	0.565617	0.000200043	0.00676179	4.25703	5.07914	31.6634	35.8329	31.1086	18.3787	17.9495	18.0354
ENSG00000072310.16	SREBF1	chr17:17810399-17837002	-	protein_coding	-0.818813	0.566908	0.0302525	0.0834081	2.72644	3.54525	7.34388	12.5999	13.021	6.13634	5.27187	5.47663
ENSG00000072786.12	STK10	chr5:172042073-172188386	-	protein_coding	-0.619796	0.650763	0.0116504	0.0458846	2.98382	3.60362	9.06727	12.6379	12.0838	7.0173	6.57827	7.1482
ENSG00000073060.15	SCARB1	chr12:124776856-124882668	-	protein_coding	-0.815543	0.568195	0.000974726	0.0131659	1.36626	2.1818	3.35067	3.42631	3.85027	1.83483	1.33665	1.58662
ENSG00000073792.15	IGF2BP2	chr3:185643739-185825056	-	protein_coding	-0.958082	0.514741	2.47248e-06	0.00257402	3.01854	3.97662	14.9569	14.3255	14.9543	7.0174	7.02566	7.26981
ENSG00000074181.8	NOTCH3	chr19:15159038-15200981	-	protein_coding	-1.42304	0.372925	0.0036928	0.0243332	5.36989	6.79293	81.2748	118.618	137.536	41.312	36.7581	43.2607
ENSG00000074695.5	LMAN1	chr18:59327823-59359962	-	protein_coding	-0.698387	0.616261	0.00096358	0.0131188	4.20911	4.9075	32.3537	27.6969	27.2445	17.9823	16.9063	17.6145
ENSG00000074800.14	ENO1	chr1:8861000-8879250	-	protein_coding	-0.97799	0.507687	0.000310537	0.00793246	7.40783	8.38582	306.989	351.362	343.847	177.177	155.663	174.437
ENSG00000074855.10	ANO8	chr19:17323223-17334829	-	protein_coding	-0.931067	0.52447	0.030895	0.0845229	3.11062	4.04169	10.5667	16.0119	21.7011	8.07752	7.18934	7.66873
ENSG00000074964.16	ARHGEF10L	chr1:17539835-17697874	+	protein_coding	-1.06266	0.478748	0.0175164	0.0590153	1.62554	2.68821	3.45116	6.3574	7.17512	2.22081	2.01847	2.02176
ENSG00000075275.16	CELSR1	chr22:46360834-46537170	-	protein_coding	-0.664023	0.631116	0.0331184	0.0884809	2.61188	3.27591	6.39014	9.83966	10.3441	4.88501	4.77197	5.72502
ENSG00000075426.11	FOSL2	chr2:28392448-28417312	+	protein_coding	-1.09827	0.467076	0.000616524	0.01062	3.75607	4.85434	23.9827	29.164	31.1202	12.3875	12.1362	13.0249
ENSG00000075618.17	FSCN1	chr7:5592823-5606655	+	protein_coding	-1.45001	0.366019	0.00543508	0.0296309	1.06743	2.51744	2.97552	5.71969	6.0264	1.03662	1.1672	1.08535
ENSG00000075651.15	PLD1	chr3:171600405-171810950	-	protein_coding	-0.871854	0.546444	0.00246546	0.0199692	0.802753	1.67461	2.80567	1.91206	1.93555	0.793297	0.733473	0.707609
ENSG00000076716.8	GPC4	chrX:133300103-133415490	-	protein_coding	-0.594777	0.662147	4.9486e-05	0.00413248	2.73139	3.32616	8.64344	9.35018	9.10754	5.73933	5.56248	5.62222
ENSG00000076924.11	XAB2	chr19:7619525-7629565	-	protein_coding	-0.750599	0.594357	0.00988517	0.0414973	3.08394	3.83454	10.5238	15.7703	14.0243	7.67454	7.20495	7.56546
ENSG00000077044.10	DGKD	chr2:233354507-233472104	+	protein_coding	-0.856807	0.552173	0.00666117	0.033298	1.93299	2.78979	4.59877	6.57752	6.79501	2.98836	2.49265	2.99679
ENSG00000077150.18	NFKB2	chr10:102394110-102402529	+	protein_coding	-0.887289	0.540629	0.0139414	0.0512855	3.34402	4.23131	13.0915	20.2307	21.1479	9.57968	8.58635	9.32351
ENSG00000077942.18	FBLN1	chr22:45502238-45601135	+	protein_coding	-0.842494	0.557679	0.00167276	0.0166887	4.8645	5.70699	44.1166	57.3048	53.186	27.4761	28.0022	28.9342
ENSG00000079337.15	RAPGEF3	chr12:47734367-47771040	-	protein_coding	-0.720928	0.606707	0.0142645	0.0518999	0.903555	1.62448	1.43944	2.31972	2.61962	0.908289	0.826957	0.877669
ENSG00000079459.12	FDFT1	chr8:11795573-11839309	+	protein_coding	-0.808409	0.571011	6.76091e-05	0.00461041	4.2314	5.03981	33.6747	31.211	30.8705	17.4284	18.513	17.4301
ENSG00000079739.15	PGM1	chr1:63593276-63660245	+	protein_coding	-0.679084	0.624562	0.00206305	0.0183049	5.00615	5.68524	44.114	53.5784	54.3284	31.0792	30.8264	31.5084
ENSG00000079805.16	DNM2	chr19:10718079-10833488	+	protein_coding	-0.740955	0.598343	0.00107169	0.013684	3.96243	4.70338	22.2347	27.0274	26.1554	14.6857	14.0668	15.0288
ENSG00000080031.9	PTPRH	chr19:55181248-55209506	-	protein_coding	-0.771878	0.585655	0.00220151	0.0187555	1.12456	1.89643	2.21876	2.96977	3.03827	1.27877	1.15905	1.10674
ENSG00000082641.15	NFE2L1	chr17:48048329-48061487	+	protein_coding	-0.619174	0.651043	0.0105896	0.0432785	3.70551	4.32469	16.7014	22.615	18.248	12.8675	12.2556	11.0784
ENSG00000082781.11	ITGB5	chr3:124761948-124901418	-	protein_coding	-1.0747	0.47477	0.000221056	0.00695701	4.27937	5.35407	35.7493	42.9949	41.3208	17.7427	19.1662	18.3731
ENSG00000083444.16	PLOD1	chr1:11934205-11975538	+	protein_coding	-1.10212	0.465832	0.0011364	0.014018	4.19287	5.29499	31.866	43.56	40.3198	17.506	17.1033	17.2585
ENSG00000084092.6	NOA1	chr4:56963370-56978823	-	protein_coding	-0.673049	0.62718	0.000289369	0.00776423	3.30393	3.97698	14.3582	14.9965	14.8929	8.35681	8.70519	9.60748
ENSG00000086544.2	ITPKC	chr19:40717103-40740860	+	protein_coding	-1.18232	0.440642	0.0066941	0.0333839	3.3053	4.48762	15.5445	23.7284	26.5976	9.52022	8.71177	8.45488
ENSG00000086548.8	CEACAM6	chr19:41750977-41772208	+	protein_coding	-0.746735	0.595951	0.00317811	0.022857	2.0753	2.82204	7.19664	5.32475	5.82139	3.39715	3.00414	3.25112
ENSG00000087460.24	GNAS	chr20:58839718-58911192	+	protein_coding	-0.758427	0.59114	0.0055787	0.0301443	4.19082	4.94925	34.9316	30.4325	25.1071	17.9097	17.6505	16.2708
ENSG00000089159.16	PXN	chr12:120210439-120265771	-	protein_coding	-0.693614	0.618303	0.00809858	0.0373418	3.31546	4.00908	13.1653	14.1646	18.4312	8.76316	8.73402	9.38194
ENSG00000089351.14	GRAMD1A	chr19:34994784-35026471	+	protein_coding	-1.23082	0.426074	0.00438267	0.0265579	3.47876	4.70959	18.6734	28.9294	29.4231	10.946	9.62908	9.91233
ENSG00000090776.5	EFNB1	chrX:68828997-68842147	+	protein_coding	-0.748718	0.595132	0.0253134	0.074164	2.1153	2.86401	4.45215	7.04305	7.79982	3.53743	3.3104	3.15887
ENSG00000091073.19	DTX2	chr7:76461676-76505995	+	protein_coding	-0.633349	0.644678	0.00384126	0.0246954	2.42187	3.05522	6.25928	7.53716	8.26685	4.49001	4.24465	4.34415
ENSG00000091136.13	LAMB1	chr7:107923799-108003255	-	protein_coding	-0.701339	0.615001	0.000252655	0.00732357	3.1937	3.89504	12.9789	14.0338	14.6687	7.99178	7.92338	8.54613
ENSG00000091513.15	TF	chr3:133745956-133796640	+	protein_coding	-1.02927	0.489958	6.74279e-06	0.00274442	1.25167	2.28093	3.92265	4.00983	3.65444	1.38833	1.40596	1.34954
ENSG00000092295.11	TGM1	chr14:24249114-24264432	-	protein_coding	-1.33399	0.39667	0.000352738	0.00848746	1.57106	2.90504	5.43744	7.16568	6.99486	1.98044	2.12931	1.81241
ENSG00000095139.13	ARCN1	chr11:118572390-118603033	+	protein_coding	-0.740311	0.59861	0.0141337	0.0516293	5.03308	5.7734	54.8217	54.0622	52.2401	26.8616	40.6388	29.2569
ENSG00000095303.15	PTGS1	chr9:122370530-122395703	+	protein_coding	-1.01639	0.494353	0.0317498	0.0861463	0.629683	1.64607	1.07645	2.86746	2.81769	0.647637	0.678862	0.33901
ENSG00000095321.16	CRAT	chr9:129094810-129111189	-	protein_coding	-0.945108	0.519391	0.00304309	0.0222998	3.63313	4.57824	18.7679	24.7208	25.8114	10.7524	12.3025	11.2176
ENSG00000095383.19	TBC1D2	chr9:98198999-98255721	-	protein_coding	-0.97423	0.509012	0.00815706	0.0375219	2.78678	3.76101	9.3193	14.6142	14.4653	5.90904	5.63097	6.17326
ENSG00000095397.13	DFNB31	chr9:114402080-114505450	-	protein_coding	-0.587346	0.665566	0.0104776	0.0430346	1.76266	2.35001	3.27384	4.49666	4.64093	2.33312	2.35969	2.48893
ENSG00000095637.21	SORBS1	chr10:95311771-95561414	-	protein_coding	-1.06661	0.477439	0.0143582	0.0520711	1.70668	2.77329	6.20017	5.77104	5.55439	1.29386	2.89951	2.88783
ENSG00000096433.10	ITPR3	chr6:33620365-33696574	+	protein_coding	-0.766117	0.587998	0.00954716	0.0407234	4.74473	5.51085	36.4573	50.9994	47.6694	26.5871	23.1483	27.9285
ENSG00000099194.5	SCD	chr10:100347124-100364834	+	protein_coding	-1.73388	0.300643	4.23745e-06	0.00274442	5.907	7.64088	211.57	189.092	195.758	58.8793	57.9181	60.2386
ENSG00000099308.10	MAST3	chr19:18097793-18151692	+	protein_coding	-0.593642	0.662668	0.0243543	0.0726051	1.87034	2.46398	3.44035	4.81188	5.50826	2.77324	2.45897	2.74477
ENSG00000099331.13	MYO9B	chr19:17075781-17214537	+	protein_coding	-0.975015	0.508735	0.0067249	0.0334826	3.70526	4.68028	19.2396	27.9257	27.7889	12.8315	10.6464	12.776
ENSG00000099625.12	CBARP	chr19:1228287-1238027	-	protein_coding	-0.612785	0.653933	0.0427277	0.104421	0.483332	1.09612	0.703098	1.11981	1.70617	0.424325	0.523048	0.259417
ENSG00000099785.10	MARCH2	chr19:8413270-8439017	+	protein_coding	-0.958888	0.514453	0.000932661	0.0128889	2.82841	3.78729	10.9682	14.2856	13.3865	6.19617	5.85093	6.26866
ENSG00000099860.8	GADD45B	chr19:2476122-2478259	+	protein_coding	-0.953019	0.51655	0.00111782	0.0139738	4.19474	5.14776	39.662	33.7663	30.5168	18.2606	17.1638	16.553
ENSG00000099875.14	MKNK2	chr19:2037465-2051244	-	protein_coding	-1.25135	0.420056	0.00183245	0.0174099	3.3552	4.60655	18.2865	26.9341	25.8374	8.97697	9.44231	9.28619
ENSG00000099917.17	MED15	chr22:20495913-20587632	+	protein_coding	-0.802242	0.573457	0.00371201	0.0243762	3.00721	3.80946	10.7724	15.0234	13.6104	7.08218	6.94397	7.09505
ENSG00000099991.17	CABIN1	chr22:24011192-24178628	+	protein_coding	-0.728969	0.603335	0.00483297	0.0279553	3.11791	3.84688	11.1378	14.9823	14.3567	7.84808	7.26046	7.95155
ENSG00000099994.10	SUSD2	chr22:24181259-24189110	+	protein_coding	-0.658161	0.633685	0.0202976	0.0646477	3.8076	4.46576	16.3079	24.0956	23.8397	12.9462	12.8999	13.1626
ENSG00000099998.17	GGT5	chr22:24219654-24245142	-	protein_coding	-0.714052	0.609605	0.0120847	0.0468839	0.782709	1.49676	1.27879	2.07969	2.20257	0.792532	0.599111	0.77628
ENSG00000100031.18	GGT1	chr22:24583750-24629005	+	protein_coding	-0.71079	0.610985	0.0112059	0.0447457	1.69304	2.40383	3.36506	5.22436	4.45497	2.3284	1.99396	2.39225
ENSG00000100092.21	SH3BP1	chr22:37634654-37656119	+	protein_coding	-0.632002	0.64528	0.0253433	0.0742099	3.28972	3.92172	10.9137	16.0413	16.1442	9.15279	9.14106	8.08328
ENSG00000100097.11	LGALS1	chr22:37675608-37679806	+	protein_coding	-1.37705	0.385006	3.21213e-05	0.00360867	3.55329	4.93034	27.8032	32.0294	28.7989	10.4029	11.2205	10.6102
ENSG00000100100.12	PIK3IP1	chr22:31281593-31292534	-	protein_coding	-0.864959	0.549062	0.0077833	0.0365986	1.76513	2.63009	4.23989	5.75239	5.70549	1.98028	3.01681	2.28046
ENSG00000100170.9	SLC5A1	chr22:32043032-32113029	+	protein_coding	-0.806739	0.571673	8.66014e-06	0.00304952	1.52629	2.33303	4.0467	3.86919	4.20562	1.88331	1.88938	1.86869
ENSG00000100226.15	GTPBP1	chr22:38705723-38738299	+	protein_coding	-0.868892	0.547567	0.000898231	0.0126312	2.37062	3.23951	7.39511	8.95543	9.08059	4.53259	3.97989	4.02038
ENSG00000100243.20	CYB5R3	chr22:42617840-42649568	-	protein_coding	-0.695634	0.617438	0.0274858	0.0782182	3.01389	3.70952	8.94332	14.3018	13.715	7.6108	6.61443	7.03773
ENSG00000100266.18	PACSIN2	chr22:42835412-43015145	-	protein_coding	-0.96163	0.513476	0.00443757	0.0268368	4.74923	5.71086	40.8793	56.3329	58.8441	26.2583	24.6307	26.8438
ENSG00000100284.20	TOM1	chr22:35299275-35347994	+	protein_coding	-0.948739	0.518085	0.0323158	0.0870225	3.05684	4.00558	9.83314	17.1434	20.0828	7.79967	7.33899	6.85281
ENSG00000100302.6	RASD2	chr22:35540868-35554001	+	protein_coding	-1.54961	0.341603	7.78598e-05	0.00477909	1.95355	3.50316	9.24849	11.5882	10.2991	2.74952	2.79997	3.07827
ENSG00000100311.16	PDGFB	chr22:39223359-39244751	-	protein_coding	-0.851013	0.554395	0.0438797	0.106352	3.09334	3.94436	9.35902	16.5324	19.0886	7.75128	7.67792	7.18616
ENSG00000100321.14	SYNGR1	chr22:39349925-39385588	+	protein_coding	-0.686188	0.621494	0.035801	0.0930884	3.40779	4.09398	11.6981	17.7849	19.8777	9.97262	9.70113	9.18131
ENSG00000100330.15	MTMR3	chr22:29883155-30030866	+	protein_coding	-0.703412	0.614118	0.00714503	0.0347803	2.86691	3.57032	8.88998	11.4312	12.6337	6.2595	6.16009	6.46882
ENSG00000100344.10	PNPLA3	chr22:43923739-43964488	+	protein_coding	-0.896631	0.53714	0.000509669	0.00987509	1.15455	2.05118	3.06201	2.98704	3.3955	1.29157	1.00972	1.39548
ENSG00000100345.21	MYH9	chr22:36281277-36388067	-	protein_coding	-1.29691	0.406997	0.00581455	0.030981	6.43283	7.72974	152.561	246.69	250.454	88.5574	78.351	89.7334
ENSG00000100353.17	EIF3D	chr22:36510850-36529436	-	protein_coding	-0.589027	0.664791	0.0041146	0.0255993	5.50013	6.08916	65.5842	67.0527	68.6375	42.2286	50.7311	40.4565
ENSG00000100504.16	PYGL	chr14:50857891-50944736	-	protein_coding	-1.29228	0.408306	9.32665e-05	0.00512835	1.90036	3.19263	7.75291	8.27912	8.4097	2.47469	3.13112	2.62417
ENSG00000100628.11	ASB2	chr14:93934153-93976791	-	protein_coding	-0.962861	0.513039	0.000187628	0.0066895	0.082461	1.04532	0.872712	1.15104	1.18223	0.0595957	0.0354991	0.0818817
ENSG00000100647.7	SUSD6	chr14:69611596-69715142	+	protein_coding	-0.601285	0.659167	0.00328904	0.0232196	2.84381	3.44509	8.92028	9.75645	11.1069	6.59759	5.78596	6.17671
ENSG00000100982.11	PCIF1	chr20:45934628-45948023	+	protein_coding	-0.871074	0.54674	0.00268987	0.0208828	3.22478	4.09586	14.0794	18.191	16.2761	7.95359	9.49758	7.69328
ENSG00000101144.12	BMP7	chr20:57168748-57266629	-	protein_coding	-0.603639	0.658092	0.0027399	0.0210252	2.12519	2.72883	5.18711	6.04377	5.6847	2.95452	3.69475	3.47227
ENSG00000101187.15	SLCO4A1	chr20:62642445-62685785	+	protein_coding	-0.950943	0.517294	0.000415166	0.00898477	2.19528	3.14622	7.00011	7.84078	8.81146	3.53501	3.48533	3.72238
ENSG00000101199.12	ARFGAP1	chr20:63272785-63289793	+	protein_coding	-0.603977	0.657938	0.0216224	0.0672888	2.32993	2.93391	5.39093	8.07146	6.69733	4.26187	4.34477	3.51925
ENSG00000101236.16	RNF24	chr20:3927309-4015582	-	protein_coding	-1.072	0.475659	0.000559561	0.010256	3.25459	4.32659	17.7778	19.102	20.4004	7.45127	8.80232	9.49395
ENSG00000101265.15	RASSF2	chr20:4780023-4823645	-	protein_coding	-0.844315	0.556975	2.44922e-05	0.00337751	0.64794	1.49226	1.85248	1.76732	1.8207	0.529672	0.527231	0.646817
ENSG00000101276.15	SLC52A3	chr20:760080-776015	-	protein_coding	-0.644852	0.639558	0.00623693	0.0322644	2.31724	2.96209	5.92199	6.65447	7.93074	3.68214	3.90433	4.39076
ENSG00000101384.12	JAG1	chr20:10637684-10673999	-	protein_coding	-1.19699	0.436185	3.55016e-06	0.00274442	3.17017	4.36716	19.5578	19.7784	19.5752	8.15502	7.60456	8.25891
ENSG00000101400.5	SNTA1	chr20:33407955-33443892	-	protein_coding	-0.901513	0.535325	0.0303588	0.0834998	2.72315	3.62466	7.47791	13.1234	14.6736	5.73666	5.47321	5.60215
ENSG00000101654.17	RNMT	chr18:13726660-13764558	+	protein_coding	-1.11808	0.460706	0.016858	0.0576051	3.32723	4.44531	20.282	19.8616	22.2891	7.42315	7.12771	13.7687
ENSG00000101782.14	RIOK3	chr18:23452823-23486603	+	protein_coding	-0.596898	0.661174	0.0145314	0.0524796	3.27236	3.86926	16.5283	11.5868	13.146	8.82549	8.98867	8.19122
ENSG00000101883.4	RHOXF1	chrX:120109053-120115937	-	protein_coding	-0.65649	0.63442	0.00385013	0.0247147	0.180366	0.836856	0.760852	0.700892	0.902642	0.151483	0.263658	0
ENSG00000102109.8	PCSK1N	chrX:48831094-48835633	-	protein_coding	-1.09951	0.466676	0.0282348	0.0795875	3.95539	5.05489	21.5015	32.6965	47.4425	15.291	13.0876	15.2662
ENSG00000102144.14	PGK1	chrX:77910739-78129296	+	protein_coding	-1.32614	0.398834	4.12461e-07	0.00123166	6.50929	7.83543	229.231	223.563	229.461	89.0001	92.3519	88.9727
ENSG00000102962.4	CCL22	chr16:57358772-57366190	+	protein_coding	-0.953444	0.516398	0.00240071	0.0197521	1.9055	2.85895	5.84213	5.75632	7.2601	2.44102	2.53745	3.3198
ENSG00000102996.4	MMP15	chr16:58025566-58046901	+	protein_coding	-0.689088	0.620246	0.0433317	0.105466	3.072	3.76109	8.84241	14.2103	15.648	7.74475	7.38036	7.11485
ENSG00000103152.11	MPG	chr16:77007-85853	+	protein_coding	-0.641489	0.641051	0.0440049	0.106523	3.78083	4.42232	14.88	23.4122	24.4271	13.4342	12.0948	12.7385
ENSG00000103264.17	FBXO31	chr16:87326987-87392142	-	protein_coding	-0.668134	0.62932	0.0406139	0.10104	2.15489	2.82302	4.25078	7.08331	7.34889	3.10399	3.56502	3.7142
ENSG00000103319.11	EEF2K	chr16:22206282-22288732	+	protein_coding	-0.69667	0.616995	0.00102321	0.0133941	1.98568	2.68236	4.93288	5.66701	5.68669	2.98076	2.68397	3.23613
ENSG00000103657.13	HERC1	chr15:63608618-63833942	-	protein_coding	-0.77485	0.584449	0.0012414	0.0144777	1.90202	2.67687	5.11887	5.37094	5.70778	2.8676	2.3231	3.06171
ENSG00000104055.15	TGM5	chr15:43232595-43266857	-	protein_coding	-0.761951	0.589698	0.00427462	0.026157	0.317415	1.07937	0.819599	1.48063	1.09039	0.221922	0.271994	0.244876
ENSG00000104140.6	RHOV	chr15:40872214-40874289	-	protein_coding	-1.73393	0.300632	0.00121853	0.0143867	4.77335	6.50728	66.9698	101.58	106.964	26.5948	26.7801	25.681
ENSG00000104419.14	NDRG1	chr8:133237171-133302022	-	protein_coding	-2.2637	0.208237	1.30354e-06	0.00180764	4.54726	6.81096	104.202	115.241	114.752	22.1431	22.8229	22.1829
ENSG00000104549.11	SQLE	chr8:124998497-125022283	+	protein_coding	-1.10871	0.463708	0.00080497	0.0119484	3.98477	5.09348	39.2489	30.9496	29.9495	15.3154	14.4369	14.7561
ENSG00000104765.15	BNIP3L	chr8:26382898-26505636	+	protein_coding	-0.681299	0.623603	0.0223772	0.0688964	4.88664	5.56794	60.0572	40.5199	41.1069	26.7229	29.2677	29.8498
ENSG00000104774.12	MAN2B1	chr19:12646511-12666742	-	protein_coding	-0.950878	0.517318	0.000677964	0.0110397	3.85901	4.80989	24.173	28.5473	28.6696	14.8162	12.939	12.8581
ENSG00000104805.15	NUCB1	chr19:48900050-48923372	+	protein_coding	-0.68389	0.622485	0.0111854	0.0447145	4.36505	5.04894	26.2103	36.8256	34.2476	20.7118	19.9485	18.2391
ENSG00000104808.7	DHDH	chr19:48933682-48944969	+	protein_coding	-0.870963	0.546782	0.0114052	0.0452846	1.00923	1.8802	1.88484	3.52033	2.82556	1.08009	1.0975	0.869152
ENSG00000104881.15	PPP1R13L	chr19:45379634-45406349	-	protein_coding	-1.46537	0.362142	0.00336443	0.0233922	3.78502	5.25039	26.57	42.0563	45.4626	12.8172	12.8552	12.683
ENSG00000104885.17	DOT1L	chr19:2164149-2232578	+	protein_coding	-0.982286	0.506177	0.00686377	0.0338807	2.16003	3.14231	5.83979	8.90102	9.16411	3.42951	3.21985	3.77581
ENSG00000104946.12	TBC1D17	chr19:49877425-49888749	+	protein_coding	-0.595823	0.661667	0.0465568	0.110441	2.68938	3.2852	6.37103	9.78044	10.6593	5.85772	5.17262	5.34022
ENSG00000104953.19	TLE6	chr19:2977446-2995184	+	protein_coding	-0.807207	0.571487	0.00869724	0.0386717	1.59001	2.39722	3.17431	4.96365	4.87228	1.98736	2.06375	1.98113
ENSG00000105048.16	TNNT1	chr19:55132794-55149354	-	protein_coding	-0.800236	0.574255	0.0010834	0.0137547	4.22059	5.02082	30.3099	34.8841	29.4559	16.1593	18.6398	18.2279
ENSG00000105137.12	SYDE1	chr19:15107403-15114988	+	protein_coding	-1.53123	0.345983	0.0143496	0.0520517	1.58665	3.11788	5.17219	8.92705	9.67732	1.47225	3.39235	1.49514
ENSG00000105141.5	CASP14	chr19:15049384-15058293	+	protein_coding	-1.29258	0.40822	8.399e-05	0.00488513	9.05022	10.3428	1431.39	1236.54	1234.55	503.251	539.205	545.96
ENSG00000105143.12	SLC1A6	chr19:14950034-15022990	-	protein_coding	-1.04714	0.483926	0.000255889	0.00733504	4.61227	5.65941	48.153	53.8648	46.8759	22.4343	25.609	22.4647
ENSG00000105146.12	AURKC	chr19:57230802-57235548	+	protein_coding	-0.676516	0.625675	0.00214033	0.0185696	1.07686	1.75338	2.20003	2.73473	2.20662	1.1238	0.953311	1.26267
ENSG00000105220.15	GPI	chr19:34359480-34402413	+	protein_coding	-0.83264	0.561501	0.000913613	0.0127043	4.898	5.73064	47.2401	55.6261	53.8102	27.9706	31.478	27.1703
ENSG00000105223.19	PLD3	chr19:40348456-40380439	+	protein_coding	-0.611733	0.65441	0.037104	0.0952605	3.97466	4.5864	17.5035	24.8945	27.9379	13.8455	15.4881	14.875
ENSG00000105289.14	TJP3	chr19:3708109-3750813	+	protein_coding	-0.85699	0.552103	0.00969742	0.0411718	4.26751	5.1245	26.5213	40.1995	36.4393	19.1567	16.8125	18.8978
ENSG00000105290.11	APLP1	chr19:35867899-35879791	+	protein_coding	-0.59083	0.663961	0.0164725	0.0568526	1.99483	2.58566	4.01682	5.36813	5.77089	3.07771	3.26772	2.63832
ENSG00000105327.17	BBC3	chr19:47220822-47232766	-	protein_coding	-0.604699	0.657608	0.0112187	0.0447629	1.30192	1.90662	2.13387	2.92781	3.28168	1.39652	1.50314	1.49851
ENSG00000105357.16	MYH14	chr19:50188186-50310544	+	protein_coding	-1.42656	0.372017	0.00921119	0.0399007	3.42728	4.85384	18.6712	33.7608	34.3617	11.4169	8.31901	9.75867
ENSG00000105376.4	ICAM5	chr19:10289981-10296778	+	protein_coding	-1.96935	0.255368	0.00112796	0.0139763	1.10908	3.07843	5.10884	8.60324	9.27365	1.20683	1.13901	1.12628
ENSG00000105379.9	ETFB	chr19:51345169-51366418	-	protein_coding	-0.852591	0.553789	0.012999	0.0490576	3.48816	4.34075	14.452	21.5798	22.8442	10.3888	10.5911	9.7033
ENSG00000105404.10	RABAC1	chr19:41956681-41959390	-	protein_coding	-0.982139	0.506229	0.0389766	0.0982679	3.71553	4.69766	17.4245	34.4346	25.7663	15.5995	11.3715	10.0391
ENSG00000105516.10	DBP	chr19:48630030-48637438	-	protein_coding	-1.00555	0.498079	0.0197279	0.0635824	2.39983	3.40538	6.48872	10.4051	12.9271	4.53353	3.9974	4.31518
ENSG00000105613.9	MAST1	chr19:12833951-12874951	+	protein_coding	-1.14149	0.453291	0.000387015	0.00879254	1.64746	2.78895	5.0882	6.16601	6.56672	1.97408	2.2997	2.13312
ENSG00000105649.9	RAB3A	chr19:18196784-18204074	-	protein_coding	-1.81676	0.283858	0.000254129	0.00733504	1.49334	3.3101	8.79929	9.23732	8.72601	1.31334	2.24607	1.97182
ENSG00000105701.15	FKBP8	chr19:18531751-18544077	-	protein_coding	-0.993676	0.502196	0.026061	0.0755394	5.57521	6.56889	65.2368	102.862	123.378	51.4336	40.6919	48.5745
ENSG00000105808.17	RASA4	chr7:102573807-102616757	-	protein_coding	-0.788101	0.579106	0.00517752	0.028947	1.38078	2.16888	2.73358	3.74369	4.134	1.50669	1.7161	1.59372
ENSG00000105875.13	WDR91	chr7:135183839-135211534	-	protein_coding	-0.697329	0.616713	0.0077909	0.0366123	2.41791	3.11523	6.37478	7.67928	9.16493	4.07245	4.32432	4.65073
ENSG00000106089.11	STX1A	chr7:73699206-73719672	-	protein_coding	-0.622253	0.649655	0.00849383	0.0381807	1.15857	1.78082	2.05304	2.87554	2.42907	1.24342	1.0177	1.45767
ENSG00000106665.15	CLIP2	chr7:74289475-74405943	+	protein_coding	-1.03977	0.486406	0.0378238	0.0963369	1.44332	2.48309	2.584	5.19291	6.87388	1.86296	1.52868	1.77805
ENSG00000106714.17	CNTNAP3	chr9:39072767-39288315	-	protein_coding	-0.59759	0.660857	7.26393e-05	0.00472945	1.35027	1.94786	2.80402	2.89382	2.87684	1.60789	1.43253	1.6126
ENSG00000107159.12	CA9	chr9:35673856-35681159	+	protein_coding	-1.77401	0.292395	0.00046971	0.00947673	4.79752	6.57154	74.972	99.3695	111.832	26.95	26.548	26.9335
ENSG00000107331.16	ABCA2	chr9:137007227-137028922	-	protein_coding	-0.866113	0.548623	0.0255809	0.0746397	1.79458	2.66069	3.51276	6.37693	6.59497	2.67916	2.23503	2.50784
ENSG00000107338.9	SHB	chr9:37919134-38069211	-	protein_coding	-0.825659	0.564224	0.00160617	0.016461	4.13144	4.9571	25.95	31.183	33.5558	16.3777	17.0203	16.1913
ENSG00000107404.19	DVL1	chr1:1335276-1349350	-	protein_coding	-0.960317	0.513944	0.0270226	0.0773432	3.19083	4.15115	13.1503	14.1445	25.1724	8.35488	7.9017	8.14321
ENSG00000107819.13	SFXN3	chr10:101031234-101041244	+	protein_coding	-0.642036	0.640808	0.000804498	0.0119484	2.1562	2.79824	6.51248	5.77079	5.61662	3.21395	3.6517	3.51796
ENSG00000107902.13	LHPP	chr10:124461834-124617888	+	protein_coding	-1.19352	0.437236	0.000669141	0.0109762	1.9029	3.09641	7.65306	6.41498	8.75123	2.63219	3.00738	2.59301
ENSG00000107957.16	SH3PXD2A	chr10:103594027-103855543	-	protein_coding	-0.64431	0.639799	0.0289209	0.0810534	2.5798	3.22411	6.60563	7.98632	10.9383	4.98194	4.73037	5.23399
ENSG00000108557.18	RAI1	chr17:17681473-17811453	+	protein_coding	-0.801263	0.573846	0.00845864	0.0381323	2.95239	3.75365	10.0753	14.1942	13.5832	7.51843	6.80876	5.97155
ENSG00000108669.16	CYTH1	chr17:78674048-78782297	-	protein_coding	-0.731287	0.602366	0.00229029	0.0191527	3.03384	3.76512	11.13	13.853	12.9498	6.52627	7.53617	7.55034
ENSG00000108784.9	NAGLU	chr17:42536172-42544449	+	protein_coding	-0.665845	0.630319	0.0396589	0.0994082	1.6758	2.34164	2.80248	4.40038	5.34196	2.05039	2.189	2.35265
ENSG00000108821.13	COL1A1	chr17:50183289-50201632	-	protein_coding	-0.798049	0.575127	0.0443705	0.107079	1.38773	2.18578	2.14292	4.06194	4.91976	1.55759	1.70268	1.59192
ENSG00000108840.15	HDAC5	chr17:44076746-44123702	-	protein_coding	-0.986725	0.504622	0.0127138	0.048514	2.42101	3.40774	6.73486	11.4886	11.3746	4.30381	4.21406	4.55431
ENSG00000109062.11	SLC9A3R1	chr17:74748652-74769353	+	protein_coding	-0.672136	0.627577	0.0367467	0.0946925	6.29685	6.96898	94.0789	154.482	132.001	72.4212	77.0309	83.8266
ENSG00000109501.13	WFS1	chr4:6269849-6303265	+	protein_coding	-1.11024	0.463217	0.0259174	0.0753399	2.30651	3.41675	6.62082	9.5517	14.1465	3.58408	5.04472	3.36879
ENSG00000110237.4	ARHGEF17	chr11:73308289-73369388	+	protein_coding	-0.623439	0.649122	0.0371428	0.0953356	2.4954	3.11884	5.76961	8.89202	8.78921	5.09894	3.95813	4.92928
ENSG00000110375.2	UPK2	chr11:118925164-118958559	+	protein_coding	-0.642127	0.640768	9.10276e-05	0.00504073	0.862224	1.50435	1.89503	1.77967	1.83739	0.730108	0.881787	0.845108
ENSG00000110427.15	KIAA1549L	chr11:33376466-33674102	+	protein_coding	-0.814427	0.568634	5.49842e-06	0.00274442	1.47463	2.28906	4.03993	3.75621	3.8701	1.79845	1.78558	1.75353
ENSG00000110697.12	PITPNM1	chr11:67491768-67506263	-	protein_coding	-0.884863	0.541539	0.0243709	0.0726282	3.2973	4.18217	11.9353	20.1546	20.8621	9.51083	8.19251	8.83311
ENSG00000110719.9	TCIRG1	chr11:68039016-68050895	+	protein_coding	-0.826806	0.563776	0.0475829	0.112092	3.3617	4.18851	11.2303	20.1554	22.4285	9.1947	8.97065	9.68622
ENSG00000110852.4	CLEC2B	chr12:9852984-9870136	-	protein_coding	-1.3302	0.397712	0.00265067	0.0206958	1.34997	2.68017	6.64942	5.64732	4.17795	1.981	1.38882	1.32592
ENSG00000110921.13	MVK	chr12:109573255-109598117	+	protein_coding	-0.73334	0.60151	0.00349794	0.0236979	1.41366	2.147	2.78819	3.80445	3.77377	1.68522	1.53861	1.77389
ENSG00000111057.10	KRT18	chr12:52948871-52952901	+	protein_coding	-0.652577	0.636143	0.000354225	0.00851011	6.75301	7.40559	156.942	180.167	169.348	106.155	108.221	106.216
ENSG00000111199.10	TRPV4	chr12:109783085-109833401	-	protein_coding	-1.26475	0.416172	0.00171277	0.0168749	1.44849	2.71324	4.25274	6.52808	6.13236	1.57662	1.71654	1.90438
ENSG00000111266.8	DUSP16	chr12:12474210-12562383	-	protein_coding	-0.639568	0.641905	8.4649e-05	0.00488513	3.18471	3.82428	13.5318	12.6078	13.3734	8.09782	7.8067	8.38273
ENSG00000111319.12	SCNN1A	chr12:6346843-6377730	-	protein_coding	-0.638094	0.642561	0.00692059	0.0340491	4.03034	4.66844	22.1332	28.7236	22.9155	15.453	14.3006	16.3304
ENSG00000111344.11	RASAL1	chr12:113098819-113136239	-	protein_coding	-0.623532	0.64908	0.037686	0.0960823	1.01315	1.63669	1.37513	2.3307	2.80059	1.06606	1.04742	0.943658
ENSG00000111640.14	GAPDH	chr12:6533927-6538374	+	protein_coding	-0.817545	0.567407	4.48751e-05	0.00405069	9.21072	10.0283	1020.63	1079.66	1030.43	596.268	565.267	614.056
ENSG00000111669.14	TPI1	chr12:6867119-6870948	+	protein_coding	-0.973885	0.509133	0.00116929	0.0141959	6.38728	7.36116	146.976	167.263	177.489	84.3109	73.8217	90.8869
ENSG00000111674.8	ENO2	chr12:6913745-6923698	+	protein_coding	-0.898138	0.536579	0.00619251	0.032144	2.80098	3.69911	15.3721	10.3571	10.7831	6.16401	6.05378	5.69816
ENSG00000111961.17	SASH1	chr6:148272304-148552050	+	protein_coding	-0.795729	0.576052	0.000210358	0.00682943	2.43781	3.23354	8.3967	8.57775	8.2456	4.42868	4.03642	4.81758
ENSG00000112511.17	PHF1	chr6:33410399-33416453	+	protein_coding	-0.640983	0.641276	0.045556	0.108783	3.91491	4.55589	17.1222	24.0597	27.6543	15.6782	12.0512	14.7657
ENSG00000112599.8	GUCA1B	chr6:42184401-42194916	-	protein_coding	-0.886171	0.541048	0.00295282	0.0218952	1.15527	2.04144	2.64561	2.88183	3.92941	1.18523	1.33708	1.16341
ENSG00000112699.10	GMDS	chr6:1623806-2245692	-	protein_coding	-0.9365	0.522499	0.0233032	0.0708229	3.76687	4.70337	24.9695	31.1419	20.1853	15.8907	9.58551	13.1081
ENSG00000112715.21	VEGFA	chr6:43770184-43786487	+	protein_coding	-1.14302	0.452811	0.000100536	0.00526731	4.34115	5.48417	40.2249	43.3796	48.0183	19.1418	19.0224	19.6461
ENSG00000112773.15	FAM46A	chr6:81491439-81752774	-	protein_coding	-0.637439	0.642853	0.00835429	0.0379356	1.99801	2.63544	6.33423	4.91317	4.53183	2.83585	2.89956	3.2609
ENSG00000112972.14	HMGCS1	chr5:43289395-43313512	-	protein_coding	-1.24236	0.42268	0.00404962	0.0253869	3.04681	4.28917	24.837	15.9097	16.1052	7.13274	6.77694	7.9227
ENSG00000113083.13	LOX	chr5:122063195-122078360	-	protein_coding	-1.63037	0.323005	0.0012001	0.0143353	1.84648	3.47685	13.6335	8.82095	8.60294	2.61577	2.68044	2.4949
ENSG00000113161.15	HMGCR	chr5:75336329-75362104	+	protein_coding	-1.00738	0.497448	4.9048e-05	0.00412125	2.91438	3.92176	14.904	13.1834	14.4316	6.53729	6.74205	6.34298
ENSG00000113369.8	ARRDC3	chr5:91368724-91383359	-	protein_coding	-0.647425	0.638419	0.00774152	0.036478	3.93351	4.58094	27.6761	20.958	20.7713	14.3761	14.3459	14.1174
ENSG00000113645.14	WWC1	chr5:168291651-168472303	+	protein_coding	-0.660467	0.632673	0.00716327	0.034814	4.85241	5.51288	37.439	49.7103	47.8376	27.693	26.7483	29.2795
ENSG00000113763.11	UNC5A	chr5:176810477-176880898	+	protein_coding	-0.61506	0.652903	0.0233343	0.0708237	1.13232	1.74738	1.68705	2.92378	2.5897	1.1654	1.08009	1.33864
ENSG00000113916.17	BCL6	chr3:187721377-187745727	-	protein_coding	-0.949296	0.517885	1.71249e-05	0.00307382	4.05009	4.99938	31.6196	30.5829	30.7659	16.4102	15.04	15.2774
ENSG00000114023.15	FAM162A	chr3:122384176-122412334	+	protein_coding	-0.654222	0.635418	0.00882047	0.0389317	3.82663	4.48085	25.3827	20.7735	18.3806	12.9272	14.064	12.6141
ENSG00000114268.11	PFKFB4	chr3:48517684-48562015	-	protein_coding	-1.66287	0.315811	0.000983877	0.0131786	1.44142	3.10429	5.64493	8.48123	9.09476	1.73632	1.57622	1.84172
ENSG00000114480.12	GBE1	chr3:81489699-81762161	-	protein_coding	-0.801169	0.573884	0.000952485	0.0130818	3.26061	4.06178	17.8352	14.3653	15.0932	8.83483	8.61837	8.30587
ENSG00000115107.19	STEAP3	chr2:119223831-119265652	+	protein_coding	-0.633894	0.644434	0.00673664	0.0335243	3.25386	3.88776	11.9847	14.9596	14.6509	8.4964	7.70273	9.50306
ENSG00000115414.18	FN1	chr2:215360440-215436172	-	protein_coding	-1.90541	0.266941	2.6284e-05	0.00337751	1.45028	3.35568	9.20622	9.32885	9.17575	1.71964	1.46697	2.04127
ENSG00000115461.4	IGFBP5	chr2:216672105-216695525	-	protein_coding	-1.24763	0.421139	8.0082e-06	0.00297753	2.30937	3.557	10.1222	11.2171	10.9986	3.94587	3.9089	4.01578
ENSG00000115468.11	EFHD1	chr2:232606057-232682781	+	protein_coding	-1.0928	0.468851	4.31598e-05	0.00401181	5.25094	6.34374	74.7532	83.1314	83.0634	37.44	38.0877	35.749
ENSG00000115548.16	KDM3A	chr2:86440647-86492716	+	protein_coding	-0.853316	0.553511	0.0001759	0.006517	2.78704	3.64035	11.8554	11.3426	11.22	5.36384	6.10925	6.26779
ENSG00000115641.18	FHL2	chr2:105357712-105438513	-	protein_coding	-0.998245	0.500609	1.49615e-06	0.00180764	3.39422	4.39246	19.7543	19.6929	20.5705	9.56009	9.62727	9.35611
ENSG00000116017.10	ARID3A	chr19:925781-975934	+	protein_coding	-0.912439	0.531286	0.000981479	0.0131786	1.37822	2.29066	3.28842	3.95221	4.5154	1.62819	1.58363	1.58686
ENSG00000116260.16	QSOX1	chr1:180154834-180204030	+	protein_coding	-1.27802	0.41236	0.00364764	0.0241363	3.4159	4.69392	18.4784	28.3975	29.2809	10.2542	9.22313	9.56734
ENSG00000116273.5	PHF13	chr1:6613685-6624033	+	protein_coding	-0.693978	0.618147	0.0255526	0.0745853	3.07595	3.76993	9.65792	12.8872	16.1514	7.61013	7.52404	7.16969
ENSG00000116285.12	ERRFI1	chr1:8004404-8026308	-	protein_coding	-0.722965	0.605851	0.013169	0.0493987	5.71986	6.44283	107.793	75.296	78.3144	53.2516	53.9822	48.0813
ENSG00000116337.15	AMPD2	chr1:109616104-109632051	+	protein_coding	-0.614956	0.65295	0.0274886	0.0782182	2.84295	3.4579	7.64471	12.0951	10.7203	6.19545	5.92631	6.411
ENSG00000116678.19	LEPR	chr1:65420652-65641559	+	protein_coding	-0.988872	0.503872	0.00216812	0.0186336	0.782861	1.77173	3.04794	2.2057	2.06815	0.624453	0.663118	0.885227
ENSG00000116717.11	GADD45A	chr1:67685061-67688338	+	protein_coding	-0.598164	0.660594	0.00037721	0.00872669	4.98772	5.58588	45.9332	45.9865	49.246	30.6847	29.1509	32.4356
ENSG00000117016.9	RIMS3	chr1:40620679-40665657	-	protein_coding	-1.00905	0.496874	0.0015635	0.0162446	2.93099	3.94004	11.9661	14.7414	16.7156	6.65253	6.50874	6.71931
ENSG00000117020.16	AKT3	chr1:243488233-243851079	-	protein_coding	-0.692293	0.61887	0.00701219	0.0344131	2.34052	3.03281	8.81009	6.45291	6.49725	4.32028	4.00571	3.87863
ENSG00000117115.12	PADI2	chr1:17066761-17119435	-	protein_coding	-0.955068	0.515817	0.000105358	0.00530801	5.00224	5.9573	56.7322	61.6237	65.3475	31.2327	30.1358	31.8029
ENSG00000117139.16	KDM5B	chr1:202724491-202809470	-	protein_coding	-0.607218	0.656461	1.15846e-05	0.00304952	3.54803	4.15525	16.312	16.8938	17.2607	10.6494	10.6957	10.7453
ENSG00000117266.15	CDK18	chr1:205504595-205532793	+	protein_coding	-0.649557	0.637476	0.00327049	0.0231219	1.17882	1.82838	2.25548	2.99578	2.4433	1.42466	1.13262	1.24399
ENSG00000117298.14	ECE1	chr1:21217247-21345504	-	protein_coding	-0.912423	0.531292	0.000740224	0.0115709	3.82784	4.74026	22.3744	27.3786	27.7837	13.4231	12.9308	13.251
ENSG00000117305.14	HMGCL	chr1:23801885-23838620	-	protein_coding	-0.836781	0.559892	0.0274083	0.0780752	2.44282	3.2796	8.00188	8.7817	9.39986	3.86432	3.387	6.53177
ENSG00000117318.8	ID3	chr1:23557918-23559794	-	protein_coding	-0.648813	0.637805	0.0174874	0.0589684	3.72179	4.3706	15.8636	20.0562	23.9296	12.4176	12.5383	11.6436
ENSG00000117394.21	SLC2A1	chr1:42925375-42959176	-	protein_coding	-1.25235	0.419764	7.4104e-05	0.00472945	4.67116	5.92351	54.5942	59.5299	65.4445	24.4391	24.2635	24.7324
ENSG00000117479.13	SLC19A2	chr1:169463909-169486003	-	protein_coding	-0.681893	0.623347	0.00332532	0.0233071	1.94759	2.62948	4.76629	5.27844	5.545	3.33312	2.45194	2.83692
ENSG00000118369.12	USP35	chr11:78188812-78214711	+	protein_coding	-0.75898	0.590914	0.00778311	0.0365986	1.46746	2.22644	3.04351	3.4184	4.73661	1.68888	1.75696	1.85265
ENSG00000119138.4	KLF9	chr9:70384597-70414624	-	protein_coding	-0.793186	0.577068	0.00053897	0.0101583	2.00743	2.80061	6.56909	5.68469	5.68469	3.30147	2.8194	2.95619
ENSG00000119408.16	NEK6	chr9:124257606-124353307	+	protein_coding	-0.641515	0.641039	0.00135971	0.0151952	2.5421	3.18362	7.89399	8.52188	7.85675	5.21312	4.26881	5.03566
ENSG00000119950.20	MXI1	chr10:110207605-110287365	+	protein_coding	-0.905989	0.533667	0.00018227	0.00663094	3.67718	4.58317	25.2034	22.0039	21.8485	11.436	11.8566	12.0925
ENSG00000120437.8	ACAT2	chr6:159760328-159779055	+	protein_coding	-0.682877	0.622922	0.00428124	0.0261635	5.22357	5.90644	68.0115	53.7792	56.0837	35.338	39.3417	34.5823
ENSG00000120708.16	TGFBI	chr5:136028895-136063818	+	protein_coding	-1.80297	0.286583	8.3807e-06	0.00304356	3.31709	5.12007	32.8352	35.1508	33.387	8.80661	8.41901	9.7179
ENSG00000120913.23	PDLIM2	chr8:22578279-22598025	+	protein_coding	-0.746891	0.595886	0.000585877	0.0104011	0.760494	1.50739	1.57118	2.00921	1.96975	0.660522	0.741021	0.68169
ENSG00000121671.11	CRY2	chr11:45847118-45883248	+	protein_coding	-0.652515	0.63617	0.00821438	0.0376617	2.13714	2.78966	4.75508	6.42737	6.73433	3.44786	3.33233	3.41731
ENSG00000121691.4	CAT	chr11:34438925-34472062	+	protein_coding	-0.585496	0.66642	0.00197367	0.0179763	5.97335	6.55885	102.344	94.2607	84.1195	61.5393	61.6385	62.3112
ENSG00000122547.10	EEPD1	chr7:36153149-36301543	+	protein_coding	-0.819537	0.566624	0.0079872	0.0370793	0.833484	1.65302	1.51901	2.39507	2.63705	0.876058	0.724415	0.749132
ENSG00000122642.10	FKBP9	chr7:32957404-33006931	+	protein_coding	-0.640286	0.641586	0.0488042	0.113921	3.29125	3.93153	10.6613	14.5732	18.5617	8.67349	8.00336	9.77225
ENSG00000123064.12	DDX54	chr12:113157174-113185479	-	protein_coding	-0.802923	0.573187	0.0486719	0.113814	3.32025	4.12317	11.0436	21.9533	18.1424	9.42602	9.58446	8.03021
ENSG00000123159.15	GIPC1	chr19:14477760-14496149	-	protein_coding	-0.709139	0.611685	0.0112782	0.0449173	4.80282	5.51196	38.6348	41.3813	55.5647	26.9657	26.0443	27.7527
ENSG00000123384.13	LRP1	chr12:57128493-57213351	+	protein_coding	-0.930362	0.524727	0.00533253	0.0293731	0.836566	1.76693	1.75203	2.85336	2.71708	0.782222	0.643145	0.944718
ENSG00000123405.13	NFE2	chr12:54292111-54301121	-	protein_coding	-0.598257	0.660552	0.0302945	0.0834209	1.12399	1.72224	1.99538	3.23643	1.83067	1.1983	1.1586	1.18173
ENSG00000124006.14	OBSL1	chr2:219550729-219571859	-	protein_coding	-0.831782	0.561835	0.0403247	0.100625	2.55225	3.38403	6.34482	10.0281	13.0476	5.27405	4.51893	4.82783
ENSG00000124102.4	PI3	chr20:45174876-45176544	+	protein_coding	-0.929124	0.525177	0.000708091	0.0113166	6.06614	6.99526	131.59	128.729	119.727	63.5875	74.6468	60.5648
ENSG00000124107.5	SLPI	chr20:45252239-45254564	-	protein_coding	-0.706984	0.612599	0.000304957	0.00791424	7.88641	8.59339	360.712	399.59	396.688	234.129	247.183	226.016
ENSG00000124191.17	C20orf100	chr20:43914864-44069616	+	protein_coding	-1.05005	0.482952	0.000597976	0.0104803	1.99424	3.04429	7.12374	6.38514	8.35742	3.15214	3.02454	2.78437
ENSG00000124216.3	SNAI1	chr20:49982999-49988886	+	protein_coding	-1.74207	0.29894	0.000192393	0.00670649	1.28249	3.02457	6.08944	8.25051	7.21633	1.22385	1.44945	1.64261
ENSG00000124466.8	LYPD3	chr19:43460787-43465660	-	protein_coding	-0.774487	0.584597	0.00265192	0.0206958	4.05876	4.83324	23.5595	29.2193	30.2141	16.3453	14.7324	15.9608
ENSG00000124602.9	UNC5CL	chr6:41026911-41039217	-	protein_coding	-0.941035	0.520859	0.00854938	0.0382713	0.802945	1.74398	1.6177	2.51998	3.0786	0.795673	0.823013	0.622238
ENSG00000124614.14	RPS10	chr6:34417454-34426125	-	protein_coding	-0.61939	0.650946	0.00609543	0.0318668	7.42823	8.04762	225.271	281.842	288.439	176.751	172.23	164.931
ENSG00000124762.13	CDKN1A	chr6:36676460-36687339	+	protein_coding	-0.675333	0.626188	0.00864161	0.0384575	3.27373	3.94906	11.8197	15.8312	16.0752	8.7331	9.12549	8.17923
ENSG00000124942.13	AHNAK	chr11:62433542-62556235	-	protein_coding	-0.956614	0.515265	0.00155858	0.0162109	5.30365	6.26027	66.429	77.9171	83.6381	39.4467	34.5955	41.7954
ENSG00000125246.15	CLYBL	chr13:99606669-99897134	+	protein_coding	-0.661463	0.632237	0.000539224	0.0101583	1.20542	1.86689	2.37601	2.73862	2.84461	1.20668	1.37186	1.34303
ENSG00000125352.5	RNF113A	chrX:119870475-119871827	-	protein_coding	-0.609105	0.655603	0.00196201	0.0179763	4.6437	5.2528	34.2567	39.374	37.9413	24.3457	22.0948	25.6844
ENSG00000125657.4	TNFSF9	chr19:6530999-6535928	+	protein_coding	-0.649651	0.637435	0.0259837	0.0754203	1.55738	2.20703	2.76593	3.91896	4.31379	2.44102	1.70058	1.74354
ENSG00000125730.16	C3	chr19:6677704-6730562	-	protein_coding	-1.1831	0.440405	0.000618559	0.0106264	1.49702	2.68012	4.62343	5.82264	5.8617	1.6782	1.67661	2.13701
ENSG00000125731.12	SH2D3A	chr19:6752160-6767588	-	protein_coding	-1.13133	0.456496	0.0173023	0.0585087	2.16497	3.29629	5.69466	10.405	11.4173	3.73259	3.04023	3.71689
ENSG00000125733.17	TRIP10	chr19:6737925-6751526	+	protein_coding	-1.11457	0.461828	0.000100135	0.00526731	4.88367	5.99824	58.6483	68.1004	62.3688	27.367	29.9558	28.2981
ENSG00000125746.16	EML2	chr19:45606994-45645629	-	protein_coding	-0.910708	0.531924	0.00497792	0.0283974	2.63547	3.54617	8.38964	12.2689	11.7947	5.14328	4.98598	5.52419
ENSG00000125895.5	TMEM74B	chr20:1180561-1185415	-	protein_coding	-0.829728	0.562635	2.31569e-05	0.00327841	0.268873	1.0986	1.04228	1.16923	1.21674	0.199037	0.222196	0.193557
ENSG00000125898.12	FAM110A	chr20:833715-857463	+	protein_coding	-0.933925	0.523432	0.0330075	0.0882915	1.63735	2.57127	3.08415	6.20603	6.13334	2.49685	2.19396	1.69566
ENSG00000125968.8	ID1	chr20:31605283-31606515	+	protein_coding	-1.24881	0.420797	0.000262155	0.00744329	5.20301	6.45182	76.0603	95.0485	89.6261	36.0466	37.4677	34.0709
ENSG00000126005.16	RP4-614O4.5	chr20:35201745-35278131	-	protein_coding	-0.700875	0.615199	0.00819877	0.0376565	2.07721	2.77808	4.6804	6.16903	6.92537	3.3197	3.11108	3.23152
ENSG00000126351.12	THRA	chr17:40058290-40093867	+	protein_coding	-0.658035	0.633741	0.011847	0.0462737	1.9407	2.59874	3.95029	5.45623	5.95479	2.83486	2.93149	2.75251
ENSG00000126368.5	NR1D1	chr17:40092787-40100725	-	protein_coding	-1.5335	0.345439	5.55206e-05	0.00425005	3.13737	4.67087	24.5926	26.2956	22.6597	7.21648	7.7307	8.49712
ENSG00000126458.3	RRAS	chr19:49635292-49640201	-	protein_coding	-0.975648	0.508511	0.000273012	0.00758512	4.022	4.99765	30.1202	34.5348	28.4872	15.1059	15.545	15.0908
ENSG00000126561.16	STAT5A	chr17:42287547-42311943	+	protein_coding	-0.68288	0.622921	0.0320971	0.0866726	1.59991	2.28279	3.73344	2.86468	5.29903	1.90144	2.27011	1.93553
ENSG00000126602.10	TRAP1	chr16:3651639-3717597	-	protein_coding	-0.618102	0.651527	0.0215977	0.0672521	4.02992	4.64802	19.4126	27.7677	25.8398	14.088	17.0311	15.0223
ENSG00000126603.8	GLIS2	chr16:4314761-4339597	+	protein_coding	-0.742223	0.597818	0.0146161	0.0526637	1.74351	2.48573	3.76789	4.61187	5.56762	2.74305	1.8406	2.53112
ENSG00000126705.14	AHDC1	chr1:27534035-27604431	-	protein_coding	-1.05141	0.482495	0.0139853	0.0513869	1.54968	2.6011	3.29939	6.07419	6.34418	2.08689	1.85315	1.84878
ENSG00000126934.13	MAP2K2	chr19:4090321-4124129	-	protein_coding	-0.840534	0.558437	0.038115	0.0968446	3.78217	4.62271	15.9234	28.4824	28.9688	13.7578	12.1419	12.4266
ENSG00000127129.9	EDN2	chr1:41478775-41484673	-	protein_coding	-1.02475	0.491495	0.0186749	0.0613712	2.67085	3.6956	8.04174	13.956	15.084	5.85141	4.95032	5.33428
ENSG00000127481.14	UBR4	chr1:19074506-19210276	-	protein_coding	-0.653228	0.635856	0.00345885	0.0236073	2.96806	3.62129	10.7195	11.6886	11.5322	7.25115	5.8261	7.50628
ENSG00000127507.17	ADGRE2	chr19:14732393-14778541	-	protein_coding	-0.973934	0.509116	0.00838027	0.0379763	1.16098	2.13491	2.48754	4.50719	3.41132	1.20585	1.08421	1.43193
ENSG00000127616.18	SMARCA4	chr19:10960825-11079426	+	protein_coding	-0.783008	0.581154	0.00773106	0.0364408	3.82306	4.60607	18.7843	25.7194	26.3243	13.1647	12.3375	14.0067
ENSG00000127663.14	KDM4B	chr19:4969113-5153595	+	protein_coding	-0.931538	0.524299	0.0206208	0.0652877	1.54757	2.47911	2.98298	6.08381	5.14306	2.01933	1.85276	1.90016
ENSG00000127824.13	TUBA4A	chr2:219249711-219278170	-	protein_coding	-0.854648	0.553	0.000689885	0.011164	1.3767	2.23135	3.21477	3.92232	3.99072	1.44445	1.6425	1.71072
ENSG00000128052.9	KDR	chr4:55078259-55125595	-	protein_coding	-0.925063	0.526657	2.91985e-05	0.00350477	0.841225	1.76629	2.29731	2.48736	2.42341	0.872963	0.715616	0.789585
ENSG00000128228.4	SDF2L1	chr22:21642261-21644298	+	protein_coding	-1.00243	0.499159	0.00307784	0.0224701	3.78508	4.78751	21.7551	28.6711	30.1992	11.704	13.9649	12.7802
ENSG00000128309.16	MPST	chr22:37019635-37029822	+	protein_coding	-0.65131	0.636702	0.000495326	0.00975412	2.6887	3.34001	9.85829	8.59822	8.9627	5.73891	5.40852	5.20569
ENSG00000128422.15	KRT17	chr17:41619437-41624842	-	protein_coding	-1.14818	0.451193	0.000324492	0.00813365	4.23506	5.38325	35.7191	44.822	42.2105	17.148	18.4065	17.9612
ENSG00000129226.13	CD68	chr17:7579467-7582113	+	protein_coding	-0.689758	0.619958	0.00827805	0.0377923	1.28164	1.9714	2.93454	3.6097	2.32496	1.48576	1.51337	1.29998
ENSG00000129521.13	EGLN3	chr14:33924231-34462774	-	protein_coding	-1.73965	0.299442	0.000245	0.00727362	3.70879	5.44844	46.8699	46.7873	35.3959	12.2359	12.7872	11.25
ENSG00000129657.14	SEC14L1	chr17:77086716-77217101	+	protein_coding	-0.677465	0.625263	0.00467088	0.0276021	3.78301	4.46048	18.301	22.0139	23.024	13.7757	13.0507	11.5649
ENSG00000129757.13	CDKN1C	chr11:2883213-2885773	-	protein_coding	-0.645225	0.639393	0.00329203	0.0232301	0.991066	1.63629	1.99802	1.98959	2.35175	1.2238	0.954182	0.807014
ENSG00000129988.5	LBP	chr20:38346356-38377023	+	protein_coding	-0.824775	0.56457	0.000135867	0.00588594	0.0570698	0.881844	0.705387	0.945293	0.886153	0.038875	0.039807	0.042373
ENSG00000130052.13	STARD8	chrX:68647666-68725842	+	protein_coding	-0.711844	0.610539	0.00835928	0.0379362	1.7002	2.41205	3.49874	5.05571	4.53401	2.59549	2.13184	2.04705
ENSG00000130158.13	DOCK6	chr19:11199295-11262481	-	protein_coding	-0.683413	0.62269	0.040251	0.100519	2.1581	2.84151	4.24479	7.54327	7.21836	3.61403	3.26614	3.51689
ENSG00000130164.13	LDLR	chr19:11089362-11133816	+	protein_coding	-2.27832	0.206137	5.73356e-05	0.0042704	2.7081	4.98642	26.7314	32.1005	33.704	5.6299	6.14177	4.89308
ENSG00000130304.16	SLC27A1	chr19:17468769-17506168	+	protein_coding	-1.39774	0.379523	0.011895	0.0464034	1.61656	3.0143	4.68141	6.8138	10.8814	2.34891	1.75043	2.13039
ENSG00000130309.10	GLT25D1	chr19:17555594-17583162	+	protein_coding	-0.64492	0.639528	0.0255206	0.0745471	4.95952	5.60444	36.9687	52.5923	55.5957	31.938	28.6211	29.874
ENSG00000130402.11	ACTN4	chr19:38647649-38731583	+	protein_coding	-0.786303	0.579828	0.00249068	0.0200496	6.07154	6.85784	130.61	117.24	99.2756	68.1168	64.5328	66.1586
ENSG00000130511.15	SSBP4	chr19:18418864-18434562	+	protein_coding	-0.722583	0.606012	0.0460075	0.109554	3.69651	4.41909	14.1104	24.3411	24.5701	12.5266	11.8032	11.5826
ENSG00000130702.15	LAMA5	chr20:62307955-62367312	-	protein_coding	-1.15465	0.449176	0.0249675	0.0735786	3.14505	4.2997	11.7355	22.5262	24.4947	8.37021	6.75716	8.52383
ENSG00000130787.13	HIP1R	chr12:122834453-122862960	+	protein_coding	-0.97231	0.509689	0.0154758	0.0546674	2.6671	3.63941	8.00671	12.7585	14.6162	5.36746	5.34636	5.34071
ENSG00000130956.13	HABP4	chr9:96450201-96491336	+	protein_coding	-0.815553	0.568191	0.00352714	0.0237618	2.72467	3.54022	8.73925	11.3162	12.1262	5.73329	5.66611	5.43463
ENSG00000131015.4	ULBP2	chr6:149942000-149949235	+	protein_coding	-0.666062	0.630224	0.00114244	0.0140312	3.66278	4.32884	19.4624	20.6077	17.3557	11.7556	12.2418	11.0274
ENSG00000131069.19	ACSS2	chr20:34872146-34927962	+	protein_coding	-0.609051	0.655628	0.00156817	0.0162823	4.75394	5.363	35.9921	42.4505	42.3675	25.9017	25.3705	26.6912
ENSG00000131188.11	PRR7	chr5:177446445-177456286	+	protein_coding	-1.11397	0.46202	0.0346933	0.0912378	2.29765	3.41162	5.62527	13.3586	11.6674	4.36922	3.46556	3.95676
ENSG00000131473.16	ACLY	chr17:41866908-41930542	-	protein_coding	-0.810416	0.570217	0.000171848	0.00645335	4.78496	5.59538	44.8547	50.0019	47.3238	26.5241	25.2919	27.9546
ENSG00000131620.17	ANO1	chr11:70078302-70189528	+	protein_coding	-0.982238	0.506194	0.00158572	0.0163665	2.68971	3.67195	11.3893	13.6478	10.4099	4.83835	5.68605	5.88005
ENSG00000131650.13	KREMEN2	chr16:2963944-2968383	+	protein_coding	-0.785493	0.580154	0.0384742	0.0974713	0.801814	1.58731	1.15616	2.16089	2.98098	0.774104	0.704035	0.752478
ENSG00000131653.12	TRAF7	chr16:2155698-2178129	+	protein_coding	-0.839383	0.558883	0.00768459	0.0363644	4.21781	5.05719	25.4023	36.135	36.6421	17.5041	17.1384	18.1952
ENSG00000131746.12	TNS4	chr17:40475828-40501597	-	protein_coding	-0.939685	0.521347	0.00101774	0.013378	0.895518	1.8352	2.63665	2.98052	2.13842	0.963516	0.762031	0.860738
ENSG00000131759.17	RARA	chr17:40309192-40357643	+	protein_coding	-0.935993	0.522683	0.00681633	0.0337495	2.97864	3.91463	10.979	16.1708	15.6745	6.87705	7.61876	6.21389
ENSG00000131771.13	PPP1R1B	chr17:39626740-39636626	+	protein_coding	-1.42227	0.373124	0.000124684	0.00563643	3.45016	4.87243	24.7942	30.5112	29.921	9.89859	10.3426	9.56129
ENSG00000131941.7	RHPN2	chr19:32978593-33064888	-	protein_coding	-0.904532	0.534206	0.000146649	0.00601984	4.83158	5.73611	52.9614	51.5307	52.4226	28.786	28.7089	25.0886
ENSG00000132002.7	DNAJB1	chr19:14514770-14529770	-	protein_coding	-1.02777	0.490469	9.57883e-06	0.00304952	6.02325	7.05101	130.23	132.901	131.703	66.5758	64.5578	61.1037
ENSG00000132003.9	ZSWIM4	chr19:13795460-13832230	+	protein_coding	-0.893668	0.538244	0.0243044	0.0725277	3.39011	4.28378	12.9183	20.8711	23.2762	9.74947	8.67109	10.0844
ENSG00000132196.13	HSD17B7	chr1:162790702-162812817	+	protein_coding	-0.774699	0.584511	0.00276029	0.0211228	1.82506	2.59976	5.93085	4.43799	4.91003	2.60518	2.75791	2.28336
ENSG00000132405.18	TBC1D14	chr4:6909242-7033118	+	protein_coding	-0.6727	0.627331	0.00375365	0.0244441	3.37858	4.05128	13.4897	16.6532	16.8149	9.86509	8.6578	9.72128
ENSG00000132470.13	ITGB4	chr17:75721328-75757818	+	protein_coding	-1.15175	0.450078	0.00706559	0.0346148	3.91931	5.07107	24.8733	36.1359	38.5351	14.2136	12.0257	16.4767
ENSG00000132471.11	WBP2	chr17:75845699-75856507	-	protein_coding	-0.773782	0.584882	0.0480661	0.112889	3.90508	4.67886	26.3967	18.9186	29.7947	11.4836	12.6816	18.6862
ENSG00000132510.10	KDM6B	chr17:7839904-7854796	+	protein_coding	-0.6472	0.638519	0.0256412	0.0747737	2.89269	3.53989	10.236	8.70907	13.4229	6.73817	5.62068	6.99502
ENSG00000132535.18	DLG4	chr17:7189890-7219702	-	protein_coding	-0.781479	0.58177	0.00220029	0.0187553	2.23799	3.01947	6.16919	7.9129	7.34383	4.13067	3.59535	3.45263
ENSG00000132613.14	MTSS1L	chr16:70661204-70686066	-	protein_coding	-0.760788	0.590174	0.0108144	0.0437734	3.87966	4.64044	18.9657	25.7144	28.0877	13.6619	13.0683	14.4614
ENSG00000132793.11	LPIN3	chr20:41340920-41360582	+	protein_coding	-0.745107	0.596624	0.0187565	0.0615209	1.78227	2.52738	3.42612	5.5392	5.62069	2.47121	2.26374	2.59216
ENSG00000133026.12	MYH10	chr17:8474205-8630761	-	protein_coding	-0.650014	0.637274	0.0169779	0.0578754	3.33614	3.98615	12.044	16.6843	16.2526	9.39187	8.00506	10.0065
ENSG00000133030.20	MPRIP	chr17:17042545-17217679	+	protein_coding	-0.688368	0.620556	0.00553692	0.0300221	2.89728	3.58564	9.30139	12.1419	11.7822	6.53577	5.89262	6.96138
ENSG00000133226.16	SRRM1	chr1:24631716-24673267	+	protein_coding	-0.706385	0.612854	0.000904577	0.0126598	4.29906	5.00544	32.9572	31.5999	28.9375	17.2424	20.0082	18.905
ENSG00000133315.10	MACROD1	chr11:63998558-64166106	-	protein_coding	-0.865183	0.548977	0.0269304	0.07714	4.10336	4.96855	21.1524	37.6067	34.889	16.7696	15.4858	16.3348
ENSG00000134013.15	LOXL2	chr8:23297189-23425328	-	protein_coding	-1.96923	0.25539	0.000308643	0.00791424	4.55539	6.52461	73.3409	107.465	95.7828	24.1721	21.5921	21.8586
ENSG00000134030.13	CTIF	chr18:48539046-48863217	+	protein_coding	-1.20185	0.434718	0.00140737	0.0153987	2.15326	3.3551	8.41346	10.0242	9.32444	4.15727	2.72178	3.58579
ENSG00000134107.4	BHLHE40	chr3:4979116-4985323	+	protein_coding	-1.79888	0.287397	1.57779e-05	0.00305944	6.01486	7.81374	202.452	235.683	235.526	63.6154	63.5078	63.8645
ENSG00000134323.11	MYCN	chr2:15940564-15947007	+	protein_coding	-0.664122	0.631073	0.00210447	0.0184765	1.03941	1.70353	2.01436	2.21116	2.5693	1.2374	0.965469	0.974546
ENSG00000134324.11	LPIN1	chr2:11677595-11827409	+	protein_coding	-1.08269	0.472149	0.00905714	0.0395405	2.04063	3.12331	8.63132	8.63235	6.13206	4.03972	2.298	3.18998
ENSG00000134333.13	LDHA	chr11:18394388-18408425	+	protein_coding	-0.754595	0.592713	9.36966e-05	0.00513391	7.00063	7.75522	219.411	217.335	208.559	134.041	126.375	121.08
ENSG00000134899.19	ERCC5	chr13:102807146-102876001	+	protein_coding	-1.10375	0.465304	0.037958	0.0966102	2.93264	4.03639	17.813	17.9781	11.3741	6.70019	4.31068	9.88393
ENSG00000135048.13	TMEM2	chr9:71683366-71816690	-	protein_coding	-0.89802	0.536623	0.00211644	0.0185053	2.44307	3.34109	10.642	9.22103	7.74542	4.66511	4.53882	4.12488
ENSG00000135245.9	HILPDA	chr7:128455849-128458418	+	protein_coding	-1.5943	0.331183	0.0119345	0.0465057	3.20733	4.80162	31.6657	34.289	17.8177	6.05872	11.1584	8.18122
ENSG00000135365.15	PHF21A	chr11:45929323-46121178	-	protein_coding	-0.672998	0.627202	0.00133192	0.0150829	3.17382	3.84682	15.1377	12.6889	12.4838	8.18628	7.87352	8.01591
ENSG00000135631.16	RAB11FIP5	chr2:73073382-73156721	-	protein_coding	-0.695523	0.617485	0.018996	0.0620071	2.07117	2.76669	4.50961	7.45007	5.76998	3.31175	2.97273	3.33218
ENSG00000135821.18	GLUL	chr1:182381704-182392206	-	protein_coding	-0.884944	0.541509	7.43096e-05	0.00472945	4.92499	5.80993	58.0289	51.4811	55.9933	29.4993	29.9031	28.7451
ENSG00000135926.14	TMBIM1	chr2:218274192-218292586	-	protein_coding	-1.03714	0.487291	5.80941e-05	0.0042704	4.30856	5.3457	36.6435	40.6486	41.8906	18.7335	19.1221	18.5948
ENSG00000136068.14	FLNB	chr3:58008400-58172251	+	protein_coding	-1.72145	0.303244	2.29395e-05	0.00327841	4.05083	5.77228	49.1895	59.0679	53.1541	15.621	15.2822	15.8226
ENSG00000136295.14	TTYH3	chr7:2631951-2664802	+	protein_coding	-1.2628	0.416733	0.0061562	0.032048	4.67867	5.94147	43.8028	66.2282	76.0595	25.0111	23.1511	25.7401
ENSG00000136720.6	HS6ST1	chr2:128236716-128318577	-	protein_coding	-0.629794	0.646269	0.0318173	0.0861855	3.98868	4.61847	17.8119	27.2119	26.9274	15.461	14.3574	14.8257
ENSG00000136848.16	DAB2IP	chr9:121567057-121785530	+	protein_coding	-0.934677	0.52316	0.0100983	0.0420406	2.49292	3.42759	7.11908	11.4818	11.2925	4.65388	4.69433	4.54039
ENSG00000137076.20	TLN1	chr9:35696948-35732395	-	protein_coding	-0.791358	0.5778	0.00965519	0.0410385	4.31275	5.10411	26.7252	37.3238	37.294	18.8742	17.2908	20.5915
ENSG00000137094.14	DNAJB5	chr9:34989641-34998900	+	protein_coding	-0.783106	0.581114	0.000195381	0.00670649	0.132386	0.915492	0.938223	0.986763	0.742696	0.115259	0.0955594	0.0778159
ENSG00000137193.13	PIM1	chr6:37170203-37175426	+	protein_coding	-1.3785	0.384618	0.000109512	0.00537753	3.75072	5.12923	30.1317	35.0912	37.1547	12.3064	12.9064	12.1816
ENSG00000137309.19	HMGA1	chr6:34236873-34246231	+	protein_coding	-0.587946	0.66529	0.00249081	0.0200496	6.5952	7.18314	128.295	155.782	150.407	94.3874	94.9661	97.7299
ENSG00000137440.4	FGFBP1	chr4:15935569-15938740	-	protein_coding	-1.04132	0.485882	0.000626837	0.0106482	2.77441	3.81573	14.1871	13.253	11.8995	5.65146	6.63646	5.30572
ENSG00000137496.17	IL18BP	chr11:71998541-72005715	+	protein_coding	-0.614076	0.653348	0.00347493	0.023655	1.50065	2.11472	2.92152	3.42729	3.67941	2.08193	1.64703	1.77739
ENSG00000137642.12	SORL1	chr11:121452203-121633693	+	protein_coding	-0.670519	0.628281	0.000502684	0.00984933	3.34919	4.0197	15.1134	14.9894	15.5629	9.02809	8.53357	10.0699
ENSG00000137673.8	MMP7	chr11:102520508-102530753	-	protein_coding	-2.0058	0.248997	2.57085e-05	0.00337751	2.78223	4.78803	28.6595	24.7791	26.5798	5.86426	6.49494	5.32763
ENSG00000137726.16	FXYD6	chr11:117836976-117877486	-	protein_coding	-0.745801	0.596337	0.0015882	0.0163813	0.661798	1.4076	1.92681	1.5862	1.46679	0.580786	0.710049	0.46481
ENSG00000138101.18	DTNB	chr2:25377198-25673647	-	protein_coding	-0.767534	0.587421	9.58194e-05	0.00520765	3.07518	3.84272	12.6313	13.787	13.6522	7.69827	7.51913	7.07867
ENSG00000138119.16	MYOF	chr10:93306429-93482317	-	protein_coding	-0.766895	0.587681	0.000158365	0.00620659	5.77292	6.53982	91.6779	91.159	93.3037	54.3653	49.9411	56.9643
ENSG00000138623.10	SEMA7A	chr15:74409289-74433958	-	protein_coding	-0.807309	0.571447	0.00333663	0.023309	0.922164	1.72947	1.89965	2.23543	2.88679	0.856404	0.997451	0.835052
ENSG00000138640.14	FAM13A	chr4:88725955-89111398	-	protein_coding	-0.658411	0.633576	1.42175e-05	0.00304952	1.28429	1.9427	2.90631	2.75761	2.87042	1.44751	1.48672	1.374
ENSG00000138641.16	HERC3	chr4:88592423-88708542	+	protein_coding	-0.763052	0.589249	0.000276517	0.00762048	1.93627	2.69932	5.35385	5.22773	5.92406	2.74964	3.05832	2.68372
ENSG00000138764.14	CCNG2	chr4:77157151-77433388	+	protein_coding	-0.680864	0.623792	0.0445897	0.107383	2.84514	3.526	13.3806	9.07325	9.55235	4.66627	7.22242	6.96375
ENSG00000138834.12	MAPK8IP3	chr16:1706183-1770317	+	protein_coding	-1.11593	0.461393	0.0036423	0.0241214	1.45146	2.56739	3.64905	5.60469	5.78221	1.79156	1.5535	1.86958
ENSG00000139832.4	RAB20	chr13:110523066-110561733	-	protein_coding	-0.980246	0.506893	0.00359601	0.0240082	4.00125	4.9815	24.4117	33.953	34.4993	15.3796	15.3192	14.3634
ENSG00000140057.8	AK7	chr14:96392111-96489427	+	protein_coding	-0.753775	0.59305	0.000167363	0.00642104	0.401059	1.15483	1.36366	1.18496	1.13743	0.284246	0.382527	0.296793
ENSG00000140320.11	BAHD1	chr15:40439721-40468242	+	protein_coding	-0.684228	0.622339	0.0323058	0.0870225	2.42275	3.10698	5.51757	8.34154	9.50457	4.02098	4.51826	4.5638
ENSG00000140332.15	TLE3	chr15:70047790-70098176	-	protein_coding	-1.01465	0.494949	0.00122409	0.0144099	2.44855	3.4632	9.5584	11.4142	9.23443	5.07712	3.90377	4.45802
ENSG00000140859.15	KIFC3	chr16:57758217-57863053	-	protein_coding	-1.42222	0.373137	0.00214013	0.0185696	1.32269	2.74491	4.06817	6.7663	6.6531	1.50648	1.48453	1.51305
ENSG00000140939.14	NOL3	chr16:67170154-67175735	+	protein_coding	-0.777887	0.58322	0.037829	0.0963369	2.90151	3.6794	8.64452	13.5867	13.9482	6.75621	7.76447	5.13691
ENSG00000141458.12	NPC1	chr18:23506184-23586898	-	protein_coding	-0.60597	0.657029	0.000252733	0.00732357	2.19056	2.79653	5.59227	5.87369	6.40111	3.57792	3.59667	3.52028
ENSG00000141503.15	MINK1	chr17:4833388-4898061	+	protein_coding	-1.10772	0.464028	0.00383673	0.0246954	2.94404	4.05176	12.0017	17.4249	18.0414	6.63095	6.2512	7.23657
ENSG00000141526.16	SLC16A3	chr17:82228397-82261129	+	protein_coding	-0.712547	0.610242	0.016475	0.0568526	0.851737	1.56428	1.34512	2.4004	2.24336	0.938668	0.811552	0.673559
ENSG00000141527.16	CARD14	chr17:80169992-80209331	+	protein_coding	-1.02089	0.492812	0.025771	0.075054	1.02124	2.04213	1.76939	3.62021	4.45988	1.00035	1.02665	1.06248
ENSG00000141579.6	ZNF750	chr17:82829435-82840578	-	protein_coding	-0.5868	0.665818	0.00351346	0.0237618	3.18673	3.77353	12.4737	13.7227	11.8932	8.10351	7.30483	8.98528
ENSG00000141655.16	TNFRSF11A	chr18:62325287-62391292	+	protein_coding	-0.955144	0.51579	0.000442915	0.00919756	1.82932	2.78446	5.41501	5.81481	6.48118	2.49083	2.3317	2.85873
ENSG00000141736.13	ERBB2	chr17:39687914-39730426	+	protein_coding	-0.74898	0.595024	0.0147052	0.0528993	2.99678	3.74576	9.6044	13.5874	14.6063	7.33739	6.34341	7.30689
ENSG00000141738.13	GRB7	chr17:39737927-39747291	+	protein_coding	-1.25608	0.418679	0.0024391	0.019872	2.72682	3.9829	11.3999	17.1457	16.5682	5.79547	5.13076	5.96356
ENSG00000141750.6	STAC2	chr17:39210536-39225872	-	protein_coding	-1.21561	0.430591	0.00242946	0.0198631	2.98255	4.19816	13.836	17.4211	21.63	7.21482	6.87094	6.63638
ENSG00000141753.6	IGFBP4	chr17:40443461-40457731	+	protein_coding	-0.871036	0.546754	0.0140423	0.0515222	5.20491	6.07594	49.5112	76.2561	77.669	35.9024	35.608	36.1423
ENSG00000141959.16	PFKL	chr21:44300051-44327376	+	protein_coding	-0.980457	0.506819	0.0107348	0.0436664	4.28522	5.26568	27.6971	42.6886	44.4124	19.0017	17.2563	19.2984
ENSG00000141985.9	SH3GL1	chr19:4360370-4400547	-	protein_coding	-0.7974	0.575385	0.00391549	0.024887	3.83312	4.63052	20.0594	25.7951	25.9325	13.767	12.0577	14.014
ENSG00000142178.8	SIK1	chr21:43414483-43427189	-	protein_coding	-0.68266	0.623015	0.00199749	0.0180409	2.21666	2.89932	5.5666	6.82199	7.08512	3.62236	3.55535	3.7693
ENSG00000142273.11	CBLC	chr19:44777869-44800634	+	protein_coding	-0.904999	0.534033	0.00634564	0.0324471	4.55032	5.45532	34.7779	44.7546	50.5935	23.333	20.1313	24.0166
ENSG00000142459.8	EVI5L	chr19:7830233-7864976	+	protein_coding	-0.748483	0.595229	0.0362361	0.0939193	2.32425	3.07274	5.0314	8.68173	9.19969	4.10083	3.97834	3.94636
ENSG00000142619.4	PADI3	chr1:17249098-17284233	+	protein_coding	-0.657016	0.634189	0.0128988	0.0488782	1.05897	1.71599	1.84974	2.34115	2.72384	1.37854	1.05546	0.84981
ENSG00000142623.9	PADI1	chr1:17205126-17246005	+	protein_coding	-1.57849	0.334833	0.000243447	0.00726229	1.59184	3.17032	6.67276	8.60643	8.89861	2.0581	1.81301	2.18382
ENSG00000142784.15	WDTC1	chr1:27234516-27308633	+	protein_coding	-0.602407	0.658654	0.0332219	0.0886674	2.60283	3.20523	8.51914	9.57525	6.79339	4.24708	6.26856	4.87788
ENSG00000142798.18	HSPG2	chr1:21822245-21937297	-	protein_coding	-0.982185	0.506212	0.00532	0.0293697	0.939703	1.92189	2.04128	3.15621	3.30411	0.927365	0.737209	1.10776
ENSG00000142910.15	TINAGL1	chr1:31576485-31587686	+	protein_coding	-0.585462	0.666436	0.0371959	0.0954177	4.47414	5.0596	24.6486	36.3983	37.6687	21.5695	20.77	21.3446
ENSG00000142949.16	PTPRF	chr1:43525187-43623666	+	protein_coding	-0.719312	0.607387	0.00651051	0.0329419	5.31171	6.03102	54.7485	75.2476	64.7797	41.2536	37.9881	37.0323
ENSG00000142959.4	BEST4	chr1:44783585-44787705	-	protein_coding	-0.624229	0.648766	0.00422043	0.0259269	0.436372	1.0606	0.843498	1.18104	1.25689	0.463351	0.304719	0.29783
ENSG00000143178.12	TBX19	chr1:168281040-168314426	+	protein_coding	-0.708879	0.611795	0.00206893	0.0183466	0.836363	1.54524	2.25265	1.8826	1.65138	0.672457	0.889226	0.801655
ENSG00000143217.8	NECTIN4	chr1:161070995-161089599	-	protein_coding	-0.902202	0.535069	0.00832639	0.0378949	4.54548	5.44768	33.6988	43.3057	53.0721	22.8701	22.3325	21.8646
ENSG00000143375.14	CGN	chr1:151510510-151538692	+	protein_coding	-1.15163	0.450118	0.0029299	0.0217873	3.42884	4.58046	17.8008	25.7853	26.1954	9.50458	9.49168	10.3325
ENSG00000143590.13	EFNA3	chr1:155078872-155087538	+	protein_coding	-1.35188	0.391781	7.20551e-06	0.00274442	3.04536	4.39724	20.6512	20.1217	19.4594	7.68156	6.93941	7.16292
ENSG00000143847.15	PPFIA4	chr1:203026498-203078740	+	protein_coding	-1.34709	0.393083	0.0119637	0.0465667	0.808004	2.1551	2.15397	3.26172	5.57361	0.703739	0.790789	0.758947
ENSG00000144063.3	MALL	chr2:110083870-110116566	-	protein_coding	-1.05698	0.480637	6.84436e-05	0.00464702	3.61129	4.66827	25.9725	23.7091	23.6653	10.6804	11.9688	11.0492
ENSG00000144354.13	CDCA7	chr2:173354820-173368997	+	protein_coding	-0.713725	0.609744	0.0172116	0.058292	2.5238	3.23752	10.8578	7.32766	7.49659	4.37568	4.54592	5.37982
ENSG00000144655.14	CSRNP1	chr3:39141855-39154562	-	protein_coding	-0.689027	0.620272	0.02791	0.0789425	2.97511	3.66413	8.74458	12.4041	14.597	6.63455	6.65108	7.32306
ENSG00000145050.15	MANF	chr3:51385047-51389397	+	protein_coding	-0.726386	0.604416	0.009528	0.040708	4.00837	4.73475	27.0759	25.7764	24.1086	17.6477	15.9302	12.2018
ENSG00000145675.14	PIK3R1	chr5:68215720-68301821	+	protein_coding	-0.762641	0.589416	0.00372385	0.0244124	3.46489	4.22754	20.1027	16.6796	16.6211	8.72496	10.7029	10.8285
ENSG00000145730.20	PAM	chr5:102753981-103031105	+	protein_coding	-0.860432	0.550788	1.44509e-05	0.00304952	2.79335	3.65378	11.7924	11.2063	11.769	5.74203	5.89423	6.16749
ENSG00000145901.14	TNIP1	chr5:151029945-151093577	-	protein_coding	-0.998312	0.500585	0.0137455	0.0508047	4.05127	5.04958	23.5828	37.3808	37.5018	14.0147	14.9654	18.0093
ENSG00000145990.10	GFOD1	chr6:13357830-13487662	-	protein_coding	-0.848935	0.555194	8.8043e-07	0.0017186	3.1125	3.96144	14.3785	14.4702	14.8902	7.71249	7.55404	7.68075
ENSG00000146067.15	FAM193B	chr5:177519788-177554541	-	protein_coding	-0.837008	0.559803	0.0465424	0.110441	2.54114	3.37815	6.03726	11.6703	11.6061	4.4827	4.49531	5.5447
ENSG00000146278.10	PNRC1	chr6:89080751-89085160	+	protein_coding	-0.822133	0.565605	6.57e-05	0.00456958	5.07674	5.89887	61.1234	56.6721	58.2916	33.3973	33.7819	31.1274
ENSG00000146648.17	EGFR	chr7:55019021-55211628	+	protein_coding	-0.668762	0.629046	0.000350133	0.00845558	8.33845	9.00722	537.534	501.145	502.83	321.436	304.724	343.034
ENSG00000146674.14	IGFBP3	chr7:45912245-45921874	-	protein_coding	-1.83282	0.280716	0.0138157	0.0510194	6.37541	8.20823	197.115	361.515	359.185	54.7534	121.667	82.6702
ENSG00000147065.16	MSN	chrX:65588377-65741931	+	protein_coding	-0.793621	0.576894	0.000505666	0.00985771	5.18767	5.98129	56.029	65.3357	65.6499	35.6345	34.3931	36.3356
ENSG00000147454.13	SLC25A37	chr8:23528805-23575463	+	protein_coding	-0.706205	0.61293	0.00882842	0.0389448	2.96821	3.67442	13.6483	9.89477	12.0413	7.69744	6.65606	6.19722
ENSG00000148090.11	AUH	chr9:91213815-91361913	-	protein_coding	-0.997825	0.500754	0.00498705	0.028413	2.45719	3.45501	10.5805	10.0473	9.30863	3.76185	5.95179	4.00251
ENSG00000148180.19	GSN	chr9:121207794-121332843	+	protein_coding	-1.17717	0.442217	0.00198328	0.0180205	3.565	4.74218	20.4319	28.1503	29.6838	11.2644	10.683	10.5696
ENSG00000148396.18	SEC16A	chr9:136440096-136483759	-	protein_coding	-0.673067	0.627172	0.0217724	0.0676054	3.24867	3.92174	10.9575	15.618	16.5171	9.0658	7.68877	8.81823
ENSG00000148400.10	NOTCH1	chr9:136494433-136545786	-	protein_coding	-0.740485	0.598538	0.01261	0.0482649	2.09479	2.83527	4.70779	7.19934	6.76712	3.2536	3.00338	3.57719
ENSG00000148488.15	ST8SIA6	chr10:17318383-17454330	-	protein_coding	-0.594702	0.662181	0.0131159	0.0492823	1.73077	2.32547	4.87783	3.31961	3.95959	2.37181	2.08683	2.51287
ENSG00000148841.15	ITPRIP	chr10:104309698-104338404	-	protein_coding	-0.647423	0.638419	0.00163755	0.0165515	1.95641	2.60384	4.49375	5.53478	5.25749	3.08116	2.70034	2.87072
ENSG00000149177.12	PTPRJ	chr11:47980558-48170841	+	protein_coding	-0.712813	0.610129	0.000104256	0.00530801	2.65545	3.36826	9.84776	9.17738	8.97394	5.46261	5.05963	5.38637
ENSG00000149260.15	CAPN5	chr11:77066932-77126155	+	protein_coding	-0.597081	0.66109	0.00367882	0.0242911	1.53929	2.13637	2.95972	3.59131	3.67452	1.71535	1.87257	2.14792
ENSG00000149503.12	INCENP	chr11:62123973-62153163	+	protein_coding	-0.729568	0.603085	0.0370583	0.0951839	4.2146	4.94417	21.4919	34.4398	35.6024	19.0692	16.0102	17.7466
ENSG00000149596.6	JPH2	chr20:44111695-44187578	-	protein_coding	-2.22763	0.213509	0.00125139	0.0145216	1.75234	3.97996	9.89311	16.6482	19.4368	2.37169	2.40575	2.33009
ENSG00000149925.18	ALDOA	chr16:30064164-30070457	+	protein_coding	-1.07209	0.475629	0.000300432	0.00786896	6.37551	7.4476	156.581	193.043	172.961	85.2857	79.8467	81.0458
ENSG00000150961.14	SEC24D	chr4:118722823-118838683	-	protein_coding	-0.946688	0.518822	0.000971906	0.0131659	1.33854	2.28523	4.53347	3.60635	3.54374	1.73673	1.47906	1.38398
ENSG00000150995.18	ITPR1	chr3:4493348-4847840	+	protein_coding	-0.770586	0.586179	1.66378e-05	0.00305944	1.50283	2.27341	3.77746	3.87082	3.85619	1.72333	1.85753	1.92479
ENSG00000151006.7	PRSS53	chr16:31083425-31089628	-	protein_coding	-0.897846	0.536687	0.00859791	0.0383724	0.469705	1.36755	1.11804	1.63409	2.07933	0.504331	0.466913	0.203477
ENSG00000151726.13	ACSL1	chr4:184755595-184826818	-	protein_coding	-0.935797	0.522754	0.000426959	0.00910847	3.69824	4.63404	24.8763	22.6304	24.037	12.3392	10.6904	13.0245
ENSG00000151779.12	NBAS	chr2:15166909-15561330	-	protein_coding	-0.915905	0.530011	0.000431096	0.00913433	2.58191	3.49781	9.53157	10.3984	11.0088	5.29691	4.46887	5.2326
ENSG00000152154.10	TMEM178A	chr2:39664982-39717963	+	protein_coding	-0.631797	0.645372	0.000566949	0.0103339	0.148972	0.780769	0.637887	0.701581	0.819566	0.0921804	0.059865	0.17758
ENSG00000152256.13	PDK1	chr2:172555373-172608669	+	protein_coding	-0.734971	0.60083	0.0124209	0.0477392	2.2216	2.95658	8.79467	5.78873	6.03518	3.52445	3.68488	3.78679
ENSG00000152284.4	TCF7L1	chr2:85133410-85310388	+	protein_coding	-0.936982	0.522324	0.000484441	0.00962472	3.13913	4.07612	14.0329	17.5546	16.2031	7.65663	7.98649	7.78985
ENSG00000153395.9	LPCAT1	chr5:1456480-1523977	-	protein_coding	-1.65756	0.316974	0.0049228	0.0281694	3.68001	5.33757	33.1928	41.2534	44.7628	9.80313	17.5478	9.50843
ENSG00000153815.16	CMIP	chr16:81445170-81711762	+	protein_coding	-0.629229	0.646522	0.0123874	0.0476341	3.1905	3.81973	16.0408	12.4193	11.3122	7.88603	7.89158	8.62985
ENSG00000154027.18	AK5	chr1:77282051-77559969	+	protein_coding	-0.674467	0.626564	0.00019457	0.00670649	2.06135	2.73581	5.44178	5.66998	5.87947	3.2929	2.9298	3.30983
ENSG00000154079.5	SDHAF4	chr6:70566917-70589569	+	protein_coding	-0.80596	0.571982	0.00134322	0.0151258	3.10281	3.90877	12.7159	13.4363	16.1118	7.86853	7.66	7.25564
ENSG00000154102.10	C16orf74	chr16:85690084-85751129	-	protein_coding	-0.925051	0.526662	0.00484114	0.0279687	2.52252	3.44757	7.96358	10.4786	11.6209	5.33149	4.58337	4.36608
ENSG00000154310.16	TNIK	chr3:171061339-171460408	-	protein_coding	-0.598947	0.660236	0.000255229	0.00733504	0.412352	1.0113	0.932884	1.04306	1.07399	0.386763	0.267395	0.341147
ENSG00000155229.20	MMS19	chr10:97458324-97498794	-	protein_coding	-0.754298	0.592835	0.0077799	0.0365986	2.12725	2.88155	5.12437	7.02531	7.14282	3.45517	2.96765	3.71739
ENSG00000155367.15	PPM1J	chr1:112709994-112715477	-	protein_coding	-0.701858	0.61478	0.0170804	0.0580598	0.597059	1.29892	0.962064	1.68722	1.82502	0.466737	0.661676	0.420036
ENSG00000156030.13	ELMSAN1	chr14:73715122-73790285	-	protein_coding	-0.683405	0.622694	0.00337433	0.0234194	1.78355	2.46695	3.84485	4.83203	4.9811	2.54546	2.19921	2.59742
ENSG00000156222.11	SLC28A1	chr15:84884654-84945796	+	protein_coding	-0.626644	0.647681	0.00305145	0.0223506	1.25595	1.8826	2.45531	2.56495	3.07019	1.42466	1.1927	1.56218
ENSG00000156510.12	HKDC1	chr10:69220303-69267559	+	protein_coding	-0.587445	0.66552	0.00531599	0.0293697	0.877865	1.46531	1.47157	1.99647	1.84266	0.958521	0.678168	0.888112
ENSG00000156515.22	HK1	chr10:69269984-69401884	+	protein_coding	-1.13593	0.455042	0.00410067	0.0255429	5.30857	6.4445	70.8896	102.499	87.7891	37.6277	33.9419	45.1179
ENSG00000156675.15	RAB11FIP1	chr8:37858618-37899467	-	protein_coding	-0.62248	0.649553	0.000770833	0.0117671	3.5388	4.16128	16.0221	16.145	18.6274	10.4646	10.719	10.6843
ENSG00000157227.12	MMP14	chr14:22836557-22849027	+	protein_coding	-0.598009	0.660665	0.0387632	0.0978736	2.30081	2.89882	4.76064	7.81313	7.17137	4.32855	3.69641	3.78042
ENSG00000157353.16	FUK	chr16:70454421-70480274	+	protein_coding	-0.645109	0.639444	0.0175262	0.0590356	0.918909	1.56402	1.36091	2.24451	2.37459	0.879983	0.836437	0.957616
ENSG00000157483.8	MYO1E	chr15:59132434-59372900	-	protein_coding	-0.724301	0.60529	8.07449e-05	0.00481609	2.53999	3.26429	8.52917	9.05022	8.26234	4.78176	4.64573	5.02645
ENSG00000157514.16	TSC22D3	chrX:107713221-107777342	-	protein_coding	-0.5884	0.66508	0.0130237	0.0491013	4.89527	5.48367	40.4489	41.6011	49.7355	25.2181	28.9106	32.608
ENSG00000157557.11	ETS2	chr21:38805307-38824955	+	protein_coding	-1.15469	0.449162	6.60183e-06	0.00274442	4.28963	5.44433	42.9115	42.3822	42.3338	18.6102	19.4158	17.6843
ENSG00000157765.12	SLC34A2	chr4:25648011-25678748	+	protein_coding	-1.27078	0.414435	2.00771e-05	0.00318277	2.61843	3.88922	13.1125	14.2684	14.0979	5.26306	5.3712	4.80327
ENSG00000157881.13	PANK4	chr1:2508533-2526628	-	protein_coding	-0.810117	0.570336	0.00471172	0.0276735	2.38009	3.19021	6.53059	8.97045	9.1275	4.0063	4.2211	4.39708
ENSG00000158106.13	RHPN1	chr8:143368887-143384220	+	protein_coding	-0.872274	0.546285	0.0364896	0.0942322	1.93692	2.8092	3.786	6.88261	8.12672	2.88308	2.78924	2.81494
[truncated: 288 more rows]
