# Supplementary material for: H4K79 and H4K91 histone lactylation, newly identified lactylation sites enriched in breast cancer
Source: J Exp Clin Cancer Res. 2025 Aug 23;44:252. doi: 10.1186/s13046-025-03512-6 (PMC12374308; doi:10.1186/s13046-025-03512-6)
Supplement: Supplementary file 20 — Supplementary Material 20: Table S7. The list of differentially expressed genes after BC cell treated with NaLac. [file 13046_2025_3512_MOESM20_ESM.xlsx]

## Sheet: DEGs(NaLac vs NC)
Track_id	Gene_Name	Locus	Strand	Gene_Type	log2FC	Fold_Change	p_value	q_value	RU_FPKM	JM_FPKM	NC-1	NC-2	NC-3	NaLac-1	NaLac-2	NaLac-3
ENSG00000001617.11	SEMA3F	chr3:50155045-50189075	+	protein_coding	0.727336	1.65558	0.0263851	0.111941	3.72874	3.00141	8.39173	5.03466	8.06026	13.2918	11.7657	11.7719
ENSG00000003137.8	CYP26B1	chr2:72129238-72148038	-	protein_coding	0.640957	1.55936	0.00286447	0.0313862	1.15646	0.515499	0.540544	0.407794	0.346879	1.47416	1.1872	1.04676
ENSG00000003249.13	DBNDD1	chr16:90004865-90020128	-	protein_coding	0.955078	1.93868	0.0175378	0.087279	3.32964	2.37456	5.19468	2.73436	5.02842	9.91331	8.82895	8.47319
ENSG00000003436.15	TFPI	chr2:187464230-187565760	-	protein_coding	0.603278	1.51916	0.000774744	0.0160023	2.68996	2.08668	2.99686	3.45432	3.30485	5.04991	5.64865	5.68021
ENSG00000004399.12	PLXND1	chr3:129555175-129606818	-	protein_coding	0.66187	1.58213	0.00284083	0.0312389	1.71142	1.04954	1.1885	0.809868	1.23892	2.39077	2.16733	2.27017
ENSG00000005249.12	PRKAR2B	chr7:107044649-107161811	+	protein_coding	1.33939	2.53045	6.00376e-06	0.00260475	5.59205	4.25265	17.3604	18.7152	18.1358	45.3809	48.8241	47.5671
ENSG00000005448.16	WDR54	chr2:74421678-74425755	+	protein_coding	0.705404	1.6306	0.00225097	0.0274307	1.91947	1.21407	1.53789	1.05689	1.39184	3.02549	2.72032	2.61459
ENSG00000006468.13	ETV1	chr7:13891228-13991425	-	protein_coding	0.755019	1.68765	0.0257796	0.110646	2.13798	1.38297	1.44631	1.83264	1.56	3.7624	4.38671	2.32386
ENSG00000007237.18	GAS7	chr17:9910609-10198551	-	protein_coding	0.80011	1.74123	0.00302093	0.0323425	2.94672	2.14661	3.78772	3.00797	3.52407	6.38615	7.81836	6.03635
ENSG00000007968.6	E2F2	chr1:23506430-23531220	-	protein_coding	1.25381	2.3847	0.000308858	0.0107038	2.67528	1.42147	1.87542	1.36617	1.82469	5.30774	5.89507	4.99247
ENSG00000010292.12	NCAPD2	chr12:6493356-6531955	+	protein_coding	0.996339	1.99493	0.000297081	0.0104855	3.76247	2.76613	6.58622	5.34765	5.53769	12.1101	12.5764	13.0429
ENSG00000010704.18	HFE	chr6:26087281-26098343	+	protein_coding	0.957105	1.94141	8.10838e-05	0.00625341	2.18306	1.22595	1.40603	1.27686	1.33619	3.64257	3.77629	3.22326
ENSG00000011426.10	ANLN	chr7:36389806-36453791	+	protein_coding	0.666979	1.58774	0.0209841	0.097493	4.46744	3.80046	11.6786	16.3365	11.3063	18.7038	21.7296	23.1746
ENSG00000011638.10	TMEM159	chr16:21158377-21180616	+	protein_coding	0.630889	1.54852	0.0411429	0.145143	2.79089	2.16	3.62526	3.17202	3.62582	4.58359	5.53866	8.0786
ENSG00000013364.18	MVP	chr16:29820394-29848039	+	protein_coding	0.835405	1.78436	0.0140614	0.0760032	3.21234	2.37693	5.36124	3.0182	4.48287	8.08274	8.85867	7.89187
ENSG00000013619.13	MAMLD1	chrX:150361422-150514178	+	protein_coding	0.629845	1.5474	0.000614358	0.0142587	2.14224	1.5124	1.9801	1.70352	1.88184	3.27497	3.72815	3.25611
ENSG00000020633.18	RUNX3	chr1:24899511-24965121	-	protein_coding	0.825323	1.77193	0.0118596	0.0690144	3.16356	2.33824	5.02493	2.95817	4.42244	8.56524	7.78208	7.56425
ENSG00000021300.13	PLEKHB1	chr11:73646178-73662819	+	protein_coding	0.892495	1.85638	0.00931466	0.0606745	2.84681	1.95431	3.38774	2.01379	3.40114	6.76891	6.00762	5.839
ENSG00000021574.12	SPAST	chr2:32063547-32157637	+	protein_coding	0.762857	1.69685	0.00323974	0.0334861	2.63041	1.86755	2.77613	2.98618	2.22821	4.74411	5.89456	4.99465
ENSG00000023445.13	BIRC3	chr11:102317450-102339403	+	protein_coding	0.681761	1.6041	0.00970031	0.0621193	2.09076	1.409	1.23937	2.02101	1.76804	3.30164	2.89218	3.61653
ENSG00000024422.11	EHD2	chr19:47713343-47743134	+	protein_coding	1.55399	2.93628	0.000283694	0.0103023	2.64255	1.08856	1.28556	0.90994	1.2032	5.90111	5.49539	4.43169
ENSG00000025423.11	HSD17B6	chr12:56752161-56787790	+	protein_coding	0.838934	1.78873	0.00117797	0.01943	1.69619	0.857252	0.927406	0.774134	0.738667	2.44282	1.85663	2.45972
ENSG00000026025.15	VIM	chr10:17228259-17237593	+	protein_coding	1.6752	3.19365	2.72083e-05	0.00450021	5.77211	4.0969	16.4756	15.1516	16.751	58.1459	53.5486	49.5851
ENSG00000031081.10	ARHGAP31	chr3:119294373-119420714	+	protein_coding	0.623425	1.54053	0.00290137	0.0315424	1.73657	1.11314	1.30418	1.02902	1.16503	2.67463	2.03209	2.32139
ENSG00000032444.16	PNPLA6	chr19:7534004-7561764	+	protein_coding	0.627688	1.54509	0.036801	0.135835	3.19781	2.57012	5.93646	3.56395	5.61564	9.09101	7.92415	7.57843
ENSG00000035403.17	VCL	chr10:73995193-74121363	+	protein_coding	0.671856	1.59312	0.000152919	0.00819024	4.36125	3.68939	12.4013	11.2288	12.1015	20.3403	19.1233	19.2162
ENSG00000037042.8	TUBG2	chr17:42659305-42667006	+	protein_coding	0.613782	1.53027	0.024837	0.107917	3.85345	3.23967	9.59091	6.71565	9.31358	15.3099	11.9508	13.2977
ENSG00000042493.15	CAPG	chr2:85394748-85418432	-	protein_coding	0.868508	1.82577	0.0258178	0.110682	4.15113	3.28262	9.68633	6.00493	11.3104	18.1249	15.6778	16.5836
ENSG00000047230.14	CTPS2	chrX:16588003-16712936	-	protein_coding	0.749819	1.68158	0.000181707	0.00882881	3.36882	2.619	5.37873	4.6918	5.3857	9.36613	9.4456	9.18114
ENSG00000047457.13	CP	chr3:149162410-149222055	-	protein_coding	1.65082	3.14012	1.74285e-05	0.00351277	3.47897	1.82814	2.31327	2.66536	2.68643	9.54445	10.1476	10.7927
ENSG00000049130.15	KITLG	chr12:88492793-88580851	-	protein_coding	0.797211	1.73774	0.0196468	0.0937803	4.28989	3.49268	7.52651	12.5891	11.3095	18.083	20.0583	17.6246
ENSG00000051180.16	RAD51	chr15:40694774-40732339	+	protein_coding	0.608626	1.52481	0.00100265	0.0180053	2.99046	2.38183	4.39791	4.0607	4.18291	6.73696	6.4734	7.68093
ENSG00000058085.14	LAMC2	chr1:183186238-183244900	+	protein_coding	0.709486	1.63522	0.00081249	0.0164192	2.40517	1.69569	2.44648	2.14896	2.13196	4.25666	3.92578	4.7399
ENSG00000059804.15	SLC2A3	chr12:7919230-7936275	-	protein_coding	0.9034	1.87047	1.82067e-05	0.00361654	1.68136	0.777956	0.65693	0.771091	0.717986	2.25757	2.09552	2.27182
ENSG00000061918.12	GUCY1B3	chr4:155758992-155807591	+	protein_coding	0.910824	1.88012	0.00136006	0.0209381	3.60339	2.69257	4.9919	5.27423	6.18637	12.466	10.0249	11.0942
ENSG00000062822.13	POLD1	chr19:50384204-50418016	+	protein_coding	0.790902	1.73016	0.00812716	0.0557509	3.25016	2.45926	5.08335	3.44218	5.15446	9.09574	8.52161	7.96058
ENSG00000063180.8	CA11	chr19:48637942-48646312	-	protein_coding	0.782947	1.72064	0.00351333	0.0348513	4.02115	3.2382	8.8879	7.31266	9.22219	16.3363	16.1529	13.3934
ENSG00000064115.10	TM7SF3	chr12:26973195-27014434	-	protein_coding	0.833819	1.7824	0.00372092	0.0357443	3.43545	2.60164	5.27678	4.23272	5.80842	10.4397	8.69431	10.418
ENSG00000064651.13	SLC12A2	chr5:128083766-128189688	+	protein_coding	0.806673	1.74917	3.76214e-05	0.00479991	4.11705	3.31038	8.71849	9.07914	8.96663	15.4862	16.6719	16.9335
ENSG00000065054.13	SLC9A3R2	chr16:2025356-2039026	+	protein_coding	1.02162	2.03019	0.00508871	0.0425717	3.51965	2.49803	5.29631	3.46591	5.41134	11.2242	10.8264	9.43475
ENSG00000065057.7	NTHL1	chr16:2039815-2047866	-	protein_coding	0.74386	1.67465	0.0106021	0.0647539	2.42481	1.68095	2.47867	1.58559	2.665	4.74959	4.19065	4.18752
ENSG00000065328.16	MCM10	chr10:13161554-13211104	+	protein_coding	0.680231	1.6024	0.000696623	0.015115	2.19321	1.51298	1.61246	2.07598	1.89281	3.49531	3.51845	3.70883
ENSG00000067057.16	PFKP	chr10:3066333-3137712	+	protein_coding	0.982362	1.9757	0.000684705	0.0151131	5.49344	4.51108	23.18	19.2171	23.2512	47.0821	41.0243	44.2465
ENSG00000067225.17	PKM	chr15:72199029-72231822	-	protein_coding	1.08722	2.12464	0.000402608	0.0120485	6.54207	5.45485	42.2145	38.7081	48.1716	96.432	86.9438	93.4431
ENSG00000067992.12	PDK3	chrX:24465221-24539837	+	protein_coding	0.630051	1.54762	0.00408387	0.0379329	3.27924	2.64919	5.67671	4.42856	5.811	8.97383	8.54666	8.61031
ENSG00000071575.11	TRIB2	chr2:12716889-12742734	+	protein_coding	1.06373	2.09033	8.55913e-06	0.00285019	5.59673	4.533	22.6018	21.2674	22.61	47.4165	48.7868	46.0161
ENSG00000071794.15	HLTF	chr3:149030127-149086554	-	protein_coding	0.915594	1.88635	0.000694764	0.015115	4.1003	3.18471	7.93332	9.08443	7.34474	14.9705	16.3958	17.1627
ENSG00000072110.13	ACTN1	chr14:68874143-68979440	-	protein_coding	0.771126	1.7066	0.00088985	0.0170861	5.03804	4.26691	20.0177	16.2216	18.7127	32.732	31.559	31.2915
ENSG00000072571.19	HMMR	chr5:163460203-163491945	+	protein_coding	0.638392	1.55659	0.0344141	0.13086	4.73	4.09161	15.9205	20.6469	12.5295	23.7245	26.7118	26.2787
ENSG00000072786.12	STK10	chr5:172042073-172188386	-	protein_coding	0.757627	1.69071	1.08178e-05	0.00312261	3.2962	2.53858	4.90004	4.78265	4.74884	9.17297	8.68751	8.6185
ENSG00000073111.13	MCM2	chr3:127598223-127622436	+	protein_coding	0.922206	1.89501	0.00256337	0.0295975	3.5576	2.6354	6.28627	4.50274	4.98298	11.8542	9.98501	10.5609
ENSG00000074181.8	NOTCH3	chr19:15159038-15200981	-	protein_coding	1.12513	2.18121	0.02281	0.102492	6.1326	5.00747	38.4912	20.2554	38.6489	75.2745	72.1696	60.8845
ENSG00000074219.13	TEAD2	chr19:49340595-49362457	-	protein_coding	0.960758	1.94633	0.0136223	0.0746839	4.8246	3.86384	16.7578	9.65721	15.3066	27.1596	27.9551	26.9058
ENSG00000074800.14	ENO1	chr1:8861000-8879250	-	protein_coding	0.790802	1.73004	0.0310635	0.123049	7.62897	6.83817	138.483	83.9195	125.46	221.304	200.316	172.31
ENSG00000075218.18	GTSE1	chr22:46296741-46330810	+	protein_coding	0.761428	1.69517	0.00498484	0.0421633	2.55329	1.79186	2.68653	1.9046	2.87707	4.52457	4.99707	5.10391
ENSG00000075624.14	ACTB	chr7:5527147-5563784	-	protein_coding	0.852051	1.80506	0.0297499	0.120271	8.71041	7.85836	248.502	198.096	250.578	305.101	457.96	522.175
ENSG00000076003.4	MCM6	chr2:135839626-135876426	-	protein_coding	1.26467	2.40272	1.15113e-07	0.00035266	5.12549	3.86082	13.3305	13.7418	13.5165	33.5555	33.8606	34.3126
ENSG00000076382.16	SPAG5	chr17:28577565-28599279	-	protein_coding	0.624043	1.54119	0.000443057	0.0122698	2.67084	2.0468	3.18832	2.92381	3.29238	5.23022	5.76497	5.12694
ENSG00000077152.10	UBE2T	chr1:202331657-202341980	-	protein_coding	0.760549	1.69413	0.00273856	0.0306777	4.04772	3.28717	9.91481	7.71107	8.78415	15.651	14.2132	16.8563
ENSG00000077514.8	POLD3	chr11:74493851-74669117	+	protein_coding	0.603232	1.51912	0.00117838	0.01943	3.80858	3.20535	7.75606	9.04708	7.92015	13.3869	12.2831	13.3955
ENSG00000078269.14	SYNJ2	chr6:157981887-158099176	+	protein_coding	1.04302	2.06054	0.0043736	0.0392012	2.55126	1.50824	1.63357	2.62308	1.41241	4.70415	4.87508	5.0091
ENSG00000079257.7	LXN	chr3:158645822-158672693	-	protein_coding	0.809234	1.75228	0.000223566	0.00946017	5.4245	4.61526	22.3814	24.6273	23.5712	43.2923	39.0144	43.6957
ENSG00000079308.17	TNS1	chr2:217799588-218010421	-	protein_coding	0.767232	1.702	0.0114206	0.0676497	1.60057	0.833343	1.04901	0.448094	0.906523	2.3034	2.10003	1.72355
ENSG00000079819.18	EPB41L2	chr6:130839347-131063322	-	protein_coding	0.619956	1.53683	0.0271618	0.113965	3.88476	3.2648	7.94017	10.8497	7.38211	13.711	12.157	15.6528
ENSG00000080819.6	CPOX	chr3:98521132-98593723	-	protein_coding	0.779938	1.71706	0.00133293	0.0206647	3.42374	2.6438	5.60494	4.95661	5.20473	8.61394	10.8529	9.8447
ENSG00000080986.12	NDC80	chr18:2571511-2616635	+	protein_coding	0.723265	1.65091	0.00138438	0.0211004	5.40413	4.68087	24.4082	26.5937	23.0692	37.4539	42.6057	44.283
ENSG00000081014.10	AP4E1	chr15:50908672-51005900	+	protein_coding	0.663715	1.58416	0.0122414	0.0701063	2.24864	1.58493	2.39399	1.462	2.231	3.8286	3.43989	4.0065
ENSG00000081026.18	MAGI3	chr1:113390749-113685923	+	protein_coding	0.705239	1.63041	0.000854485	0.0169	3.66359	2.95835	6.70938	7.48088	6.18114	11.4861	11.2393	12.3157
ENSG00000082482.13	KCNK2	chr1:215005775-215237093	+	protein_coding	0.61303	1.52947	0.00289386	0.0314831	2.92827	2.31524	3.62437	4.63147	3.73361	6.42068	6.50042	6.92428
ENSG00000083444.16	PLOD1	chr1:11934205-11975538	+	protein_coding	1.10281	2.14772	0.00380529	0.0361822	4.87259	3.76978	14.4219	9.89219	14.1078	31.7786	27.3989	26.0081
ENSG00000084731.14	KIF3C	chr2:25926596-25982749	-	protein_coding	1.10044	2.1442	0.000233413	0.00952671	2.54118	1.44074	1.81844	1.43546	1.91425	5.07784	4.83806	4.55772
ENSG00000085840.12	ORC1	chr1:52372829-52404459	-	protein_coding	0.685061	1.60777	0.00196779	0.0254154	2.58492	1.89986	2.96671	2.33379	2.92983	5.3296	5.05809	4.63251
ENSG00000085999.11	RAD54L	chr1:46247688-46278473	+	protein_coding	1.06817	2.09677	0.0008756	0.0169765	3.20792	2.13976	3.82095	2.95283	3.4911	8.58533	9.0045	7.22701
ENSG00000086300.15	SNX10	chr7:26291895-26374329	+	protein_coding	0.989726	1.98581	0.000560153	0.0136197	3.41789	2.42816	4.37399	3.83918	4.99488	9.07991	10.0875	9.92369
ENSG00000086548.8	CEACAM6	chr19:41750977-41772208	+	protein_coding	1.34239	2.53571	2.83088e-05	0.00461312	2.05849	0.716097	0.559373	0.722578	0.65033	3.43644	3.0954	2.97802
ENSG00000087008.15	ACOX3	chr4:8366282-8440723	-	protein_coding	0.656195	1.57592	0.00686551	0.0506092	1.57209	0.915891	1.02901	0.70028	0.946828	2.13339	2.24659	1.584
ENSG00000087128.9	TMPRSS11E	chr4:68447449-68497604	+	protein_coding	0.886267	1.84839	0.00221108	0.0271389	1.39902	0.512749	0.359429	0.650489	0.294461	1.43751	1.87012	1.62175
ENSG00000087586.17	AURKA	chr20:56369389-56392337	-	protein_coding	0.7361	1.66567	0.0150925	0.0793366	3.84484	3.10874	8.6743	5.72103	8.87228	13.5136	13.3455	13.2478
ENSG00000088280.18	ASAP3	chr1:23428563-23484568	-	protein_coding	0.590877	1.50616	0.016893	0.0852048	2.7558	2.16492	4.1326	2.71351	3.73145	6.00894	6.00183	5.27868
ENSG00000088305.18	DNMT3B	chr20:32762385-32809356	+	protein_coding	0.60342	1.51931	6.15821e-07	0.000758872	1.49839	0.89497	0.849721	0.857913	0.871144	1.8109	1.86303	1.80227
ENSG00000088325.15	TPX2	chr20:31739271-31801805	+	protein_coding	0.905395	1.87306	0.000388068	0.0118486	5.66273	4.75734	25.2762	29.0351	24.0677	48.5441	48.9897	51.4911
ENSG00000088756.12	ARHGAP28	chr18:6729718-6915716	+	protein_coding	0.702846	1.62771	0.0202914	0.0954034	1.30931	0.606459	0.604986	0.51861	0.448004	1.40893	2.12867	1.01946
ENSG00000089127.12	OAS1	chr12:112906777-112933222	+	protein_coding	0.737947	1.6678	0.00218902	0.0270363	1.64173	0.903783	0.900263	0.650885	1.0877	2.23868	1.96705	2.16182
ENSG00000089335.20	ZNF302	chr19:34677639-34686397	+	protein_coding	1.41815	2.67242	0.000377765	0.0117996	3.21768	1.79953	2.72253	2.71413	2.05103	7.45416	8.18141	9.37229
ENSG00000089356.18	FXYD3	chr19:35115879-35124324	+	protein_coding	0.683757	1.60632	0.0287049	0.117438	5.16012	4.47636	23.0024	16.5954	25.1156	40.1326	30.7876	33.9628
ENSG00000089639.10	GMIP	chr19:19629476-19643667	-	protein_coding	0.720372	1.64761	0.00747197	0.0532104	3.32889	2.60852	5.58954	4.10414	5.74452	9.39164	9.6142	8.19852
ENSG00000090889.11	KIF4A	chrX:70290090-70420832	+	protein_coding	0.827138	1.77416	0.000295527	0.0104663	4.34009	3.51295	9.69626	11.322	10.2875	18.3934	19.2076	20.1993
ENSG00000091513.15	TF	chr3:133745956-133796640	+	protein_coding	1.26001	2.39497	7.54374e-06	0.00262625	1.87441	0.614406	0.561698	0.475374	0.557274	2.66768	2.52448	2.8131
ENSG00000092470.11	WDR76	chr15:43826963-43868419	+	protein_coding	1.15292	2.22363	0.000193164	0.00910426	3.33581	2.18289	3.2805	3.96232	3.40727	9.69728	8.33565	9.30671
ENSG00000093009.9	CDC45	chr22:19479459-19520612	+	protein_coding	0.691882	1.61539	0.00182377	0.0245272	3.80298	3.11109	8.69526	6.74466	7.59084	13.0687	13.0282	12.7776
ENSG00000095303.15	PTGS1	chr9:122370530-122395703	+	protein_coding	1.31788	2.49299	0.00219213	0.0270363	1.75483	0.436947	0.608608	0.355669	0.137624	2.92677	2.32974	1.93981
ENSG00000095637.21	SORBS1	chr10:95311771-95561414	-	protein_coding	0.708689	1.63432	0.0359092	0.133931	1.61722	0.908528	0.456756	1.24515	1.02233	2.44428	2.25773	1.57323
ENSG00000096092.5	TMEM14A	chr6:52671109-52686588	+	protein_coding	0.616261	1.5329	0.0289072	0.118014	4.69699	4.08073	18.0567	12.1057	18.398	25.2312	24.6939	24.8916
ENSG00000097021.19	ACOT7	chr1:6264269-6394391	-	protein_coding	0.660834	1.581	0.0206439	0.096551	3.48995	2.82912	7.38674	4.58306	6.66452	10.2042	10.3119	10.1899
ENSG00000099250.17	NRP1	chr10:33177492-33336262	-	protein_coding	1.14821	2.21639	0.00134769	0.0207685	2.04612	0.897908	1.00944	0.608474	1.00172	3.03457	3.68983	2.72283
ENSG00000099282.9	TSPAN15	chr10:69451473-69507669	+	protein_coding	0.598229	1.51386	0.0150028	0.0790281	4.19937	3.60115	11.9784	9.13288	12.5896	19.0447	16.8674	16.3122
ENSG00000099377.13	HSD3B7	chr16:30985207-30989152	+	protein_coding	1.02147	2.02998	0.043927	0.150902	2.56007	1.53861	2.82924	0.882163	2.40197	5.65985	5.44542	3.77815
ENSG00000099785.10	MARCH2	chr19:8413270-8439017	+	protein_coding	0.734243	1.66352	0.0196207	0.0937463	2.92644	2.1922	4.31713	2.49919	4.1299	6.43546	6.50921	6.86936
ENSG00000099849.14	RASSF7	chr11:560404-564021	+	protein_coding	0.629691	1.54723	0.0151883	0.0795826	2.00464	1.37495	1.99349	1.13377	1.73133	3.2938	2.95353	2.80664
ENSG00000099864.17	PALM	chr19:708939-748329	+	protein_coding	0.662038	1.58232	0.0174445	0.0869274	1.9061	1.24406	1.68361	1.1769	1.2748	3.55737	2.32038	2.4792
ENSG00000099994.10	SUSD2	chr22:24181259-24189110	+	protein_coding	0.777347	1.71398	0.0139376	0.0755473	3.77192	2.99457	8.16409	5.39834	7.63393	14.4038	12.4522	11.3015
ENSG00000100024.14	UPB1	chr22:24494107-24528390	+	protein_coding	0.790837	1.73008	0.000529562	0.0131347	0.914229	0.123392	0.0791583	0.0876559	0.101178	0.933957	1.03595	0.69988
ENSG00000100031.18	GGT1	chr22:24583750-24629005	+	protein_coding	0.923211	1.89633	0.00147648	0.0219367	2.27495	1.35174	1.68364	1.20918	1.80404	4.12112	3.91069	3.50791
ENSG00000100065.14	CARD10	chr22:37490362-37519542	-	protein_coding	0.71394	1.64028	0.0225022	0.101678	2.59334	1.8794	3.33204	1.85819	3.02237	5.53642	5.08454	4.52648
ENSG00000100092.21	SH3BP1	chr22:37634654-37656119	+	protein_coding	0.873907	1.83262	0.0082861	0.0563117	2.67387	1.79996	3.03557	1.73514	2.8251	5.54219	5.56931	5.04646
ENSG00000100097.11	LGALS1	chr22:37675608-37679806	+	protein_coding	1.03836	2.05389	0.0124405	0.0707364	3.91054	2.87218	8.39343	4.37796	6.76962	14.6165	14.3918	13.1481
ENSG00000100100.12	PIK3IP1	chr22:31281593-31292534	-	protein_coding	0.643513	1.56213	0.0110913	0.0664006	1.37083	0.727313	0.688611	0.495516	0.796836	2.05896	1.3626	1.3934
ENSG00000100280.16	AP1B1	chr22:29327680-29423179	-	protein_coding	0.659715	1.57977	0.0312135	0.123484	4.48623	3.82652	16.4195	9.96648	13.9481	22.2993	22.1042	19.914
ENSG00000100297.15	MCM5	chr22:35400063-35425430	+	protein_coding	0.99867	1.99816	0.000323952	0.0109543	3.69819	2.69952	5.69264	4.8188	6.03846	12.4652	11.6198	11.8686
ENSG00000100302.6	RASD2	chr22:35540868-35554001	+	protein_coding	0.934483	1.91121	0.00427856	0.0388667	2.24374	1.30925	1.687	1.03222	1.78699	4.21533	3.47938	3.54775
ENSG00000100311.16	PDGFB	chr22:39223359-39244751	-	protein_coding	0.838865	1.78864	0.0429967	0.149043	3.58783	2.74896	7.2524	3.56377	7.06596	11.8954	11.1674	10.0789
ENSG00000100321.14	SYNGR1	chr22:39349925-39385588	+	protein_coding	1.00956	2.0133	0.0415957	0.146071	3.54956	2.54	5.98615	2.69603	6.61862	11.7242	11.1821	9.35678
ENSG00000100345.21	MYH9	chr22:36281277-36388067	-	protein_coding	0.911275	1.88071	0.000418552	0.0121157	7.03854	6.12726	69.7213	75.6485	62.0106	129.347	134.1	128.025
ENSG00000100479.12	POLE2	chr14:49643555-49688422	-	protein_coding	0.694937	1.61881	0.00564252	0.0452051	2.07573	1.3808	1.6428	1.23642	1.98789	3.06093	3.12856	3.46837
ENSG00000100504.16	PYGL	chr14:50857891-50944736	-	protein_coding	0.665894	1.58655	0.00107422	0.0185481	1.78121	1.11532	1.14659	1.21756	1.13604	2.24606	2.27154	2.82373
ENSG00000100612.13	DHRS7	chr14:60144120-60169856	-	protein_coding	0.609716	1.52596	0.00327712	0.0336906	3.21594	2.60622	4.91945	4.71375	5.67498	7.77813	7.93892	9.22337
ENSG00000100714.15	MTHFD1	chr14:64388031-64463457	+	protein_coding	0.605381	1.52138	0.000224396	0.00946912	4.00894	3.40356	10.0224	9.04929	9.69808	15.1848	14.5445	15.5862
ENSG00000101003.9	GINS1	chr20:25407727-25452628	+	protein_coding	0.64942	1.56854	0.00355298	0.0349323	2.964	2.31458	4.109	3.88842	3.92916	5.78748	7.62983	7.11057
ENSG00000101040.19	ZMYND8	chr20:47209214-47356889	-	protein_coding	0.59723	1.51281	0.0175293	0.0872649	4.54507	3.94784	12.8881	17.6029	13.2242	20.7624	21.7432	24.7067
ENSG00000101057.15	MYBL2	chr20:43667019-43716496	+	protein_coding	0.852385	1.80548	0.000383491	0.0118434	5.63294	4.78056	27.8996	23.7037	28.0817	48.7633	48.2035	48.9057
ENSG00000101187.15	SLCO4A1	chr20:62642445-62685785	+	protein_coding	1.11569	2.16698	0.0258381	0.11071	3.1505	2.03481	4.36009	1.72575	3.70935	9.47361	7.3885	6.96904
ENSG00000101236.16	RNF24	chr20:3927309-4015582	-	protein_coding	1.12763	2.185	0.00678535	0.0502358	3.25101	2.12338	3.82271	2.43488	3.99343	7.02454	10.1056	8.68263
ENSG00000101265.15	RASSF2	chr20:4780023-4823645	-	protein_coding	0.611823	1.52819	0.00166258	0.0231521	0.926601	0.314778	0.245106	0.143137	0.351973	0.795036	0.9499	0.962089
ENSG00000101276.15	SLC52A3	chr20:760080-776015	-	protein_coding	0.828749	1.77614	0.0224314	0.101448	1.93555	1.1068	1.39599	0.624622	1.56626	3.39503	2.64616	2.49281
ENSG00000101412.12	E2F1	chr20:33675683-33686404	-	protein_coding	0.835753	1.78479	0.0270209	0.113581	4.46353	3.62777	13.7688	7.9459	13.2968	21.4413	22.8753	19.0433
ENSG00000101447.14	FAM83D	chr20:38926312-38953106	+	protein_coding	0.612281	1.52867	0.00733751	0.0527919	4.84565	4.23337	19.8941	15.0461	18.8483	29.0388	26.6197	27.6524
ENSG00000101489.19	CELF4	chr18:37243047-37566037	-	protein_coding	0.691837	1.61534	0.000278832	0.0102919	1.99095	1.29911	1.31962	1.6401	1.43319	2.96237	2.89134	3.07334
ENSG00000101868.10	POLA1	chrX:24693919-24996986	+	protein_coding	0.724675	1.65253	0.00167136	0.0231692	3.68886	2.96419	6.40153	7.89384	6.21964	11.7864	11.713	12.194
ENSG00000102038.15	SMARCA1	chrX:129446501-129523500	-	protein_coding	0.594715	1.51017	0.0359715	0.134066	3.20345	2.60874	4.9253	6.6106	4.03266	7.25089	8.56344	8.90589
ENSG00000102048.15	ASB9	chrX:15235288-15270467	-	protein_coding	0.961632	1.94751	0.000202287	0.00916755	1.37031	0.40868	0.363556	0.277831	0.342543	1.36355	1.77694	1.63259
ENSG00000102144.14	PGK1	chrX:77910739-78129296	+	protein_coding	0.965457	1.95268	0.00198453	0.0255439	6.94187	5.97642	66.2169	51.4339	69.8194	123.941	121.43	120.491
ENSG00000102174.8	PHEX	chrX:22032441-22251310	+	protein_coding	0.630323	1.54791	0.00380803	0.0361857	1.84913	1.21881	1.3309	1.14484	1.52216	2.27265	2.6053	2.96359
ENSG00000102243.12	VGLL1	chrX:136532152-136556807	+	protein_coding	1.18874	2.27953	0.00438008	0.0392363	5.91778	4.72904	24.6574	20.4464	32.8985	63.9122	54.0277	60.8554
ENSG00000102384.13	CENPI	chrX:101098218-101163681	+	protein_coding	0.638816	1.55705	0.00857708	0.0575235	1.72649	1.08767	1.30365	1.21811	0.878737	1.91661	2.38315	2.67261
ENSG00000103145.10	HCFC1R1	chr16:3022620-3024286	-	protein_coding	0.591857	1.50719	0.0262619	0.111713	3.12366	2.53181	5.35759	3.75621	5.39583	8.97119	6.98878	7.31233
ENSG00000103485.17	QPRT	chr16:29679008-29698699	+	protein_coding	1.42804	2.6908	0.000302267	0.0105711	4.6654	3.23736	7.12153	9.63493	8.71085	25.8893	23.7961	23.5083
ENSG00000103490.13	PYCARD	chr16:31201485-31203450	-	protein_coding	0.777747	1.71445	0.0393652	0.141236	2.36542	1.58767	2.44557	1.29954	2.42696	5.29629	4.20209	3.17757
ENSG00000103495.13	MAZ	chr16:29806106-29811164	+	protein_coding	1.01414	2.0197	0.00744026	0.0530833	4.42981	3.41567	11.3295	7.21699	10.9948	21.4381	21.8882	18.4948
ENSG00000103769.9	RAB11A	chr15:65726054-65891991	+	protein_coding	0.599133	1.51481	0.000924806	0.0173818	4.05233	3.4532	10.9349	9.28326	9.70527	15.6059	16.0475	15.1322
ENSG00000104341.16	LAPTM4B	chr8:97775057-97853013	+	protein_coding	0.727842	1.65616	0.0143769	0.0770825	3.7077	2.97986	7.92889	5.43774	7.54177	10.5053	13.3547	12.5049
ENSG00000104419.14	NDRG1	chr8:133237171-133302022	-	protein_coding	1.34478	2.53991	6.58687e-06	0.00260475	5.59054	4.24576	17.7404	17.3621	18.8429	48.9639	46.8836	45.765
ENSG00000104881.15	PPP1R13L	chr19:45379634-45406349	-	protein_coding	0.731113	1.65992	0.0322199	0.125808	3.99282	3.26171	10.3961	6.75353	8.98535	16.2778	17.2195	11.819
ENSG00000104998.3	IL27RA	chr19:14031748-14053216	+	protein_coding	0.740718	1.67101	0.0236442	0.10476	3.03976	2.29904	4.48223	2.76434	4.77553	7.37481	7.89624	6.46434
ENSG00000105048.16	TNNT1	chr19:55132794-55149354	-	protein_coding	0.828861	1.77628	0.0320483	0.125458	4.91999	4.09113	13.4721	21.9858	13.8823	35.6953	26.511	26.484
ENSG00000105137.12	SYDE1	chr19:15107403-15114988	+	protein_coding	1.11985	2.17324	0.00107646	0.0185481	2.25934	1.13949	1.3856	0.985087	1.25782	4.5165	3.62939	3.29734
ENSG00000105141.5	CASP14	chr19:15049384-15058293	+	protein_coding	1.42517	2.68546	7.05549e-05	0.00586944	9.35521	7.93004	226.273	248.454	254.86	715.589	616.494	633.881
ENSG00000105173.13	CCNE1	chr19:29811898-29824308	+	protein_coding	0.745711	1.6768	0.000456852	0.0124743	3.16393	2.41821	4.09927	4.84566	4.12299	7.81557	7.75833	8.32476
ENSG00000105220.15	GPI	chr19:34359480-34402413	+	protein_coding	0.962828	1.94913	0.00622697	0.047764	5.02186	4.05904	17.9011	12.071	17.7447	33.8272	29.93	30.8343
ENSG00000105289.14	TJP3	chr19:3708109-3750813	+	protein_coding	0.938688	1.91678	0.00320785	0.0333182	4.40507	3.46638	11.7383	8.23773	10.4757	21.8883	19.8247	18.9519
ENSG00000105290.11	APLP1	chr19:35867899-35879791	+	protein_coding	0.678803	1.60081	0.0166396	0.0844549	1.89193	1.21313	1.81995	1.13414	1.07061	2.99191	2.94109	2.24928
ENSG00000105355.8	PLIN3	chr19:4838341-4867768	-	protein_coding	0.670211	1.59131	0.017799	0.0881435	3.93763	3.26742	8.62942	8.93103	8.33639	18.3915	12.8972	12.3504
ENSG00000105427.9	CNFN	chr19:42387019-42390287	-	protein_coding	0.670945	1.59212	0.013932	0.0755438	3.76453	3.09358	6.73989	6.99153	9.05586	14.3002	12.8612	10.8361
ENSG00000105486.13	LIG1	chr19:48115445-48170603	-	protein_coding	0.709556	1.6353	0.00851004	0.0573249	3.24383	2.53428	5.86602	3.86925	4.8145	8.3445	8.91911	8.17155
ENSG00000105514.7	RAB3D	chr19:11322046-11346270	-	protein_coding	0.724217	1.652	0.000477367	0.0126906	4.12589	3.40167	9.13335	9.03168	10.6116	16.3718	16.2235	16.7862
ENSG00000105516.10	DBP	chr19:48630030-48637438	-	protein_coding	0.82749	1.7746	0.0438855	0.150861	2.2655	1.43801	2.08523	0.847052	2.49047	4.11619	3.71307	3.60996
ENSG00000105613.9	MAST1	chr19:12833951-12874951	+	protein_coding	0.959895	1.94517	0.00566154	0.045257	1.87049	0.91059	1.18828	0.540472	0.970549	3.16797	2.39381	2.45625
ENSG00000105649.9	RAB3A	chr19:18196784-18204074	-	protein_coding	0.79221	1.73173	0.00389923	0.0367108	1.94641	1.1542	0.940882	1.3279	1.43998	3.285	2.48937	2.82903
ENSG00000105655.18	ISYNA1	chr19:18434388-18438301	-	protein_coding	0.631406	1.54907	0.0275161	0.114751	4.7855	4.1541	20.138	13.277	17.6992	29.0232	27.2181	23.7602
ENSG00000105810.9	CDK6	chr7:92604921-92836594	-	protein_coding	0.743197	1.67388	0.000769485	0.0159283	2.659	1.9158	2.66311	3.08108	2.59347	4.83778	5.54443	5.59468
ENSG00000105974.11	CAV1	chr7:116524785-116561184	+	protein_coding	1.01569	2.02186	0.0270126	0.113581	4.18005	3.16436	9.87595	4.93738	10.1594	16.9541	17.4893	16.9422
ENSG00000105991.8	HOXA1	chr7:27092993-27095996	-	protein_coding	0.591153	1.50645	0.0235197	0.104428	1.65061	1.05946	1.06342	0.916914	1.28872	2.84296	1.93356	1.74528
ENSG00000106123.11	EPHB6	chr7:142855061-142871094	+	protein_coding	1.10168	2.14605	0.00950629	0.061416	2.8138	1.71212	3.03567	1.51965	2.45893	6.94469	6.35654	4.94794
ENSG00000106689.10	LHX2	chr9:124001670-124033301	+	protein_coding	0.690309	1.61363	0.00355879	0.0349417	1.4131	0.722789	0.735905	0.470404	0.761087	1.39959	1.8111	1.79989
ENSG00000106714.17	CNTNAP3	chr9:39072767-39288315	-	protein_coding	0.74379	1.67457	0.000332671	0.0111263	1.57541	0.831619	0.804382	0.871955	0.668795	2.15905	1.92357	1.86594
ENSG00000106785.14	TRIM14	chr9:98069275-98119212	-	protein_coding	0.783949	1.72184	0.00213719	0.0266375	2.5885	1.80455	2.69474	2.0213	2.81852	5.28152	4.7761	4.99721
ENSG00000106991.13	ENG	chr9:127815012-127854756	-	protein_coding	1.18796	2.27831	0.00201005	0.0257441	2.2559	1.06794	1.4173	0.752894	1.1745	4.44244	3.44987	3.49929
ENSG00000106992.18	AK1	chr9:127866480-127877743	-	protein_coding	0.606116	1.52216	0.00168793	0.0233168	3.40696	2.80085	5.6927	5.70791	6.5375	9.03364	10.4613	9.3777
ENSG00000107036.11	RIC1	chr9:5629025-5776557	+	protein_coding	0.62301	1.54008	0.0168064	0.084936	2.11285	1.48984	2.17356	1.90734	1.40114	3.63245	2.74647	3.66294
ENSG00000107159.12	CA9	chr9:35673856-35681159	+	protein_coding	2.56778	5.92894	0.00068133	0.0151036	5.49095	2.92317	8.05352	4.43499	7.86891	38.5354	51.766	42.5991
ENSG00000107201.9	DDX58	chr9:32455705-32526324	-	protein_coding	0.721072	1.64841	0.00310693	0.0327543	2.55254	1.83147	2.313	3.0588	2.35247	5.29174	4.43043	4.9098
ENSG00000107819.13	SFXN3	chr10:101031234-101041244	+	protein_coding	0.818068	1.76304	0.00967528	0.0619849	2.09658	1.27851	1.61793	0.922734	1.83618	3.34912	3.45016	3.04224
ENSG00000107957.16	SH3PXD2A	chr10:103594027-103855543	-	protein_coding	0.958372	1.94312	0.00475401	0.0410727	2.6576	1.69923	2.3627	1.62004	2.88652	5.574	5.22194	5.14181
ENSG00000108691.9	CCL2	chr17:34255218-34257203	+	protein_coding	0.764463	1.69874	0.00287008	0.0313877	1.20675	0.44229	0.422804	0.223989	0.440474	1.33929	1.05956	1.5524
ENSG00000108733.9	PEX12	chr17:35574795-35578863	-	protein_coding	0.74892	1.68053	0.00219161	0.0270363	1.67796	0.929036	1.01352	0.924739	0.78105	1.87246	2.17232	2.59513
ENSG00000108821.13	COL1A1	chr17:50183289-50201632	-	protein_coding	0.596963	1.51253	0.000457929	0.0124753	1.29948	0.702521	0.606193	0.538382	0.744127	1.52195	1.45748	1.40615
ENSG00000109255.11	NMU	chr4:55595229-55636698	-	protein_coding	0.763347	1.69742	0.00262585	0.0300058	2.25534	1.49199	1.84079	1.5899	2.02468	3.19677	4.18304	4.00351
ENSG00000109674.3	NEIL3	chr4:177309836-177362943	+	protein_coding	0.727115	1.65533	0.0034841	0.034678	2.20582	1.4787	1.83923	2.13587	1.43132	3.30941	3.79704	3.74962
ENSG00000109805.9	NCAPG	chr4:17810902-17844862	+	protein_coding	0.700502	1.62507	0.00255756	0.0295897	3.45922	2.75872	5.06596	6.69768	5.63916	9.57385	10.2955	10.1391
ENSG00000110042.7	DTX4	chr11:59171430-59208587	+	protein_coding	0.894441	1.85889	0.0160159	0.0823812	4.02555	3.1311	9.04757	5.49489	9.30472	16.314	15.4409	14.1742
ENSG00000110108.9	TMEM109	chr11:60913874-60923443	+	protein_coding	0.696597	1.62068	0.00633526	0.0481909	4.4264	3.72981	13.6702	11.16	12.0913	23.9424	18.9916	18.9368
ENSG00000110195.12	FOLR1	chr11:72189558-72196323	+	protein_coding	1.20981	2.31307	0.00228361	0.0276088	3.92882	2.71901	6.46993	4.29451	6.21715	15.8649	13.2394	13.7096
ENSG00000110427.15	KIAA1549L	chr11:33376466-33674102	+	protein_coding	1.0528	2.07455	0.0001537	0.00820342	2.1442	1.09139	1.31453	0.963893	1.12837	3.39626	3.26675	3.6049
ENSG00000110484.6	SCGB2A2	chr11:62270155-62273156	+	protein_coding	1.26084	2.39635	0.000950661	0.0175446	3.73048	2.46964	4.91474	3.87995	4.88785	13.3905	10.3662	13.2978
ENSG00000110583.12	NAA40	chr11:63938959-63957328	+	protein_coding	0.669325	1.59033	0.0408571	0.144404	3.31935	2.65003	6.91813	5.65082	3.69588	9.36704	9.11409	8.48625
ENSG00000111077.17	TNS2	chr12:53046969-53064372	+	protein_coding	0.988408	1.98399	0.00071763	0.0153248	1.74342	0.755015	0.729719	0.561789	0.779297	2.59757	2.52055	1.9638
ENSG00000111181.12	SLC6A12	chr12:190077-214570	-	protein_coding	0.617447	1.53416	0.000768421	0.0159278	0.655805	0.0383581	0.0351038	0	0.0463018	0.611617	0.677849	0.446226
ENSG00000111199.10	TRPV4	chr12:109783085-109833401	-	protein_coding	0.849718	1.80215	0.00538575	0.0440618	1.54144	0.691723	0.751249	0.307193	0.840773	1.93442	1.95489	1.84444
ENSG00000111319.12	SCNN1A	chr12:6346843-6377730	-	protein_coding	0.945669	1.92608	0.000283031	0.0103023	3.66415	2.71848	5.81757	5.27814	5.66146	12.9366	11.3703	10.8173
ENSG00000111328.6	CDK2AP1	chr12:123260971-123272334	-	protein_coding	1.0408	2.05737	0.0138101	0.0752891	3.40681	2.36601	4.54216	3.95079	3.99306	6.61205	12.1596	10.91
ENSG00000111331.12	OAS3	chr12:112938352-112973249	+	protein_coding	0.800558	1.74177	0.000239226	0.00961801	1.96333	1.16278	1.31559	1.21618	1.18688	3.2331	2.75638	2.72941
ENSG00000111348.8	ARHGDIB	chr12:14942017-14961728	-	protein_coding	1.65415	3.14738	0.001588	0.0226138	5.96267	4.30852	14.7949	23.9558	18.7374	69.5419	61.5267	53.9939
ENSG00000111424.10	VDR	chr12:47841537-47943048	-	protein_coding	0.874853	1.83382	0.0109485	0.0658199	3.60663	2.73177	4.34838	5.62087	7.2775	12.3385	11.0107	10.2832
ENSG00000111728.10	ST8SIA1	chr12:22063773-22437041	-	protein_coding	0.591997	1.50733	0.0321131	0.125551	1.79164	1.19965	1.56849	0.78478	1.64319	2.36577	2.53165	2.49103
ENSG00000111816.7	FRK	chr6:115931149-116060758	-	protein_coding	0.588476	1.50366	0.000209613	0.0093476	1.83851	1.25004	1.43068	1.35659	1.34902	2.42716	2.7871	2.52455
ENSG00000112118.18	MCM3	chr6:52264009-52284881	-	protein_coding	0.728528	1.65695	0.000901719	0.0171406	5.71538	4.98685	32.7422	31.8151	27.7958	49.9167	54.7341	50.1118
ENSG00000112210.11	RAB23	chr6:57186992-57222314	-	protein_coding	0.78882	1.72766	0.00446045	0.0396308	3.59814	2.80932	6.96582	4.84733	6.39397	10.8605	10.9614	11.5186
ENSG00000112299.7	VNN1	chr6:132681590-132714049	-	protein_coding	0.767677	1.70253	0.00102195	0.0181394	1.30882	0.541139	0.390598	0.361843	0.626928	1.39149	1.61049	1.4355
ENSG00000112984.11	KIF20A	chr5:138178719-138187715	+	protein_coding	1.00715	2.00994	0.000412509	0.0121157	3.40537	2.39822	4.09584	4.7361	4.01155	9.5243	8.77714	10.5597
ENSG00000113108.19	APBB3	chr5:140558268-140564781	-	protein_coding	0.610066	1.52633	0.0075417	0.0535157	1.72267	1.1126	1.3683	0.9311	1.21074	2.72044	2.10597	2.11123
ENSG00000113368.11	LMNB1	chr5:126776623-126837020	+	protein_coding	0.962292	1.9484	0.00694712	0.0509167	4.8598	3.8975	11.0603	17.7551	13.6325	27.4784	27.0713	29.6235
ENSG00000113369.8	ARRDC3	chr5:91368724-91383359	-	protein_coding	1.36838	2.5818	1.02064e-07	0.00035266	4.37813	3.00976	7.04795	7.07916	7.03579	19.5408	20.2433	19.6068
ENSG00000113916.17	BCL6	chr3:187721377-187745727	-	protein_coding	1.05308	2.07496	1.43982e-05	0.0032988	4.76127	3.70818	12.3953	11.891	11.9296	27.1548	24.7957	26.4633
ENSG00000114023.15	FAM162A	chr3:122384176-122412334	+	protein_coding	0.901624	1.86817	6.24519e-05	0.0057978	4.27199	3.37036	9.10003	10.0842	8.87902	18.4743	18.1172	18.3688
ENSG00000114166.7	KAT2B	chr3:20040023-20154404	+	protein_coding	0.714461	1.64087	0.000200393	0.00915043	1.5458	0.831343	0.895643	0.696776	0.751444	1.8559	2.0319	1.87437
ENSG00000114268.11	PFKFB4	chr3:48517684-48562015	-	protein_coding	1.27877	2.42633	0.000237047	0.00958918	1.89174	0.612967	0.631076	0.332874	0.645511	2.8402	2.67195	2.62377
ENSG00000114346.13	ECT2	chr3:172750682-172821474	+	protein_coding	0.77711	1.71369	0.00196403	0.0254096	4.37737	3.60026	12.1999	9.64781	11.6919	18.454	20.064	20.9082
ENSG00000114547.9	ROPN1B	chr3:125969144-125983454	+	protein_coding	0.673011	1.5944	0.00048561	0.0127591	1.0362	0.363191	0.328872	0.221137	0.311435	1.17095	1.07346	0.916188
ENSG00000114573.9	ATP6V1A	chr3:113747019-113812056	+	protein_coding	0.620142	1.53703	0.000993164	0.017877	4.35633	3.73619	12.3917	11.5002	13.1371	18.1038	20.1709	20.2471
ENSG00000114698.14	PLSCR4	chr3:146192339-146251179	-	protein_coding	0.619794	1.53666	0.000104175	0.00709226	2.49921	1.87942	2.63989	2.86202	2.54308	4.78079	4.61941	4.56332
ENSG00000114805.17	PLCH1	chr3:155375580-155745067	-	protein_coding	0.696386	1.62044	0.000849573	0.0168791	1.36887	0.672486	0.765017	0.519734	0.50938	1.617	1.63499	1.49822
ENSG00000115363.13	EVA1A	chr2:75469302-75569722	-	protein_coding	1.34629	2.54257	0.00256465	0.0295975	3.36253	2.01624	3.63666	2.78554	2.77151	10.9439	10.258	7.092
ENSG00000115380.19	EFEMP1	chr2:55865967-55924139	-	protein_coding	1.03731	2.05239	0.00178793	0.0242797	3.19493	2.15763	3.00438	3.18295	4.30289	8.79853	7.45433	8.26985
ENSG00000115392.11	FANCL	chr2:58159243-58241372	-	protein_coding	0.620629	1.53755	0.00284526	0.0312652	3.73544	3.11482	7.98435	6.71104	8.38338	11.6696	12.3471	12.9732
ENSG00000115414.18	FN1	chr2:215360440-215436172	-	protein_coding	1.16053	2.2354	0.00040002	0.0120485	2.46616	1.30562	1.67489	1.62335	1.15246	4.71915	4.60136	4.26667
ENSG00000115461.4	IGFBP5	chr2:216672105-216695525	-	protein_coding	1.89116	3.70933	3.05958e-05	0.00476112	3.58024	1.68908	2.24041	1.97253	2.4807	11.8746	10.971	10.1023
ENSG00000115548.16	KDM3A	chr2:86440647-86492716	+	protein_coding	0.592255	1.5076	0.00181336	0.0244536	3.30104	2.70879	4.99762	5.52244	6.14318	8.94919	8.42329	9.21293
ENSG00000116017.10	ARID3A	chr19:925781-975934	+	protein_coding	0.594156	1.50959	0.000345848	0.0113199	1.3316	0.737445	0.577	0.664455	0.765531	1.55121	1.56358	1.4376
ENSG00000116039.12	ATP6V1B1	chr2:70935868-70965431	+	protein_coding	0.883654	1.84504	0.00143338	0.0215845	4.53728	3.65362	12.1739	10.4522	12.2113	21.8201	25.0658	20.0465
ENSG00000116133.11	DHCR24	chr1:54849633-54887218	-	protein_coding	1.36557	2.57678	0.000267946	0.0101313	5.76389	4.39832	22.1909	17.3508	21.0348	57.0173	51.6931	51.481
ENSG00000116260.16	QSOX1	chr1:180154834-180204030	+	protein_coding	0.881976	1.8429	0.00597157	0.046638	3.63778	2.7558	6.63274	4.47257	6.37678	11.7387	12.2594	10.4181
ENSG00000116396.14	KCNC4	chr1:110211343-110283100	+	protein_coding	0.724683	1.65254	0.000150282	0.00816318	1.51333	0.788646	0.806789	0.655948	0.722916	1.98994	1.84127	1.7384
ENSG00000116661.10	FBXO2	chr1:11637018-11655785	-	protein_coding	1.36792	2.58098	0.0103332	0.0638499	3.78414	2.41622	5.7801	2.58864	5.2503	14.3781	12.3939	11.6944
ENSG00000117115.12	PADI2	chr1:17066761-17119435	-	protein_coding	1.24702	2.37351	0.00198587	0.0255439	5.57283	4.32581	21.0908	14.9098	21.9467	49.3499	46.3001	44.2803
ENSG00000117228.9	GBP1	chr1:89052319-89065360	-	protein_coding	1.01455	2.02027	0.000688576	0.0151131	1.75474	0.740194	0.669367	0.893183	0.474746	2.37377	2.27627	2.47691
ENSG00000117298.14	ECE1	chr1:21217247-21345504	-	protein_coding	1.27151	2.41414	0.000386834	0.0118486	4.587	3.31549	9.49445	7.74364	9.75316	25.3122	22.364	21.5825
ENSG00000117399.13	CDC20	chr1:43358955-43363203	+	protein_coding	0.707924	1.63345	0.0412846	0.145345	5.2599	4.55198	27.5597	16.0226	25.5501	40.0656	36.2359	35.7897
ENSG00000117472.9	TSPAN1	chr1:46175073-46185958	+	protein_coding	0.815238	1.75959	0.0202149	0.095251	4.36149	3.54625	11.7706	7.6988	13.352	19.4696	19.7326	19.4669
ENSG00000117519.15	CNN3	chr1:94896949-94927278	-	protein_coding	0.678175	1.60011	0.000187397	0.00894252	7.94627	7.2681	158.594	143.587	157.708	250.086	238.273	248.736
ENSG00000117602.11	RCAN3	chr1:24502351-24541040	+	protein_coding	0.716645	1.64336	0.0196076	0.0937127	2.7946	2.07795	2.42826	3.89361	3.48615	5.50862	5.34844	7.08382
ENSG00000117650.12	NEK2	chr1:211658657-211675630	-	protein_coding	0.705882	1.63114	0.0392756	0.141127	4.11525	3.40937	8.55547	13.3975	7.71827	14.7808	16.6062	17.7349
ENSG00000118162.13	KPTN	chr19:47475144-47484268	-	protein_coding	0.690758	1.61413	0.0312654	0.123518	2.73332	2.04257	3.44322	2.14009	4.01165	6.21747	5.58851	5.18395
ENSG00000118193.11	KIF14	chr1:200551497-200620734	-	protein_coding	0.604279	1.52022	0.01224	0.0701063	2.28433	1.68005	2.13335	2.70685	1.83285	3.35444	4.12266	4.18235
ENSG00000118242.15	MREG	chr2:215942805-216034096	-	protein_coding	0.734144	1.66341	0.0178633	0.0882961	3.357	2.62286	6.28785	3.77591	5.71463	9.49105	8.81232	9.44925
ENSG00000118418.14	HMGN3	chr6:79201245-79234738	-	protein_coding	0.748551	1.6801	0.00882233	0.0584518	7.1832	6.43465	77.2457	102.74	78.7376	128.277	150.363	155.87
ENSG00000118513.18	MYB	chr6:135181315-135219173	+	protein_coding	0.923968	1.89733	0.00617792	0.0475545	2.03062	1.10666	0.997551	1.33105	1.14467	4.11408	2.57924	2.72629
ENSG00000118523.5	CTGF	chr6:131948176-131951373	-	protein_coding	1.35711	2.56171	2.72561e-06	0.00189777	6.80584	5.44874	42.8426	41.6965	43.5051	106.234	113.408	113.156
ENSG00000118655.4	DCLRE1B	chr1:113905141-113914086	+	protein_coding	0.743875	1.67467	0.000562961	0.0136485	3.3153	2.57143	4.96122	4.85986	5.01188	10.0238	8.45489	8.46305
ENSG00000118922.17	KLF12	chr13:73686089-73995056	-	protein_coding	0.585424	1.50048	0.000479473	0.0126906	1.23443	0.649007	0.574506	0.652444	0.481975	1.44715	1.26045	1.35477
ENSG00000119333.11	WDR34	chr9:128633661-128656787	-	protein_coding	0.755269	1.68795	0.0346311	0.131305	4.71531	3.96004	18.4656	10.3302	16.091	25.9113	26.368	23.6135
ENSG00000119403.14	PHF19	chr9:120855652-120894896	-	protein_coding	0.599048	1.51472	0.0113964	0.0675579	2.01005	1.411	1.86115	1.2407	1.93316	3.26434	3.08124	2.75501
ENSG00000119408.16	NEK6	chr9:124257606-124353307	+	protein_coding	0.734306	1.6636	0.0100352	0.062871	2.60965	1.87534	3.25862	2.04763	2.80515	5.43157	4.51352	5.41211
ENSG00000119900.7	OGFRL1	chr6:71288803-71308950	+	protein_coding	0.661928	1.5822	0.00050356	0.0128571	4.34741	3.68548	11.5661	12.6499	11.4163	18.0537	19.9317	20.1504
ENSG00000119938.8	PPP1R3C	chr10:91628442-91633054	-	protein_coding	1.31243	2.4836	1.04839e-05	0.00312261	4.23016	2.91773	6.3774	6.32315	6.9867	17.7858	17.1792	18.3557
ENSG00000119969.14	HELLS	chr10:94501434-94613905	+	protein_coding	0.864943	1.82127	0.00765573	0.0538679	2.4144	1.54945	1.80077	2.17496	1.82019	3.68522	5.68552	3.83673
ENSG00000120129.5	DUSP1	chr5:172768090-172771195	-	protein_coding	0.766318	1.70092	0.00597792	0.046638	6.44311	5.67679	54.8739	41.1377	55.8559	88.3853	87.6166	82.1627
ENSG00000120437.8	ACAT2	chr6:159760328-159779055	+	protein_coding	0.663334	1.58374	0.000199088	0.00915043	5.23757	4.57424	22.1023	24.2813	22.1469	36.6279	35.5637	38.0335
ENSG00000120708.16	TGFBI	chr5:136028895-136063818	+	protein_coding	1.68043	3.20525	0.000339433	0.0112488	4.23334	2.5529	4.78568	4.16146	5.76662	20.1925	15.9003	17.5783
ENSG00000120738.7	EGR1	chr5:138465490-138469315	+	protein_coding	0.65927	1.57928	0.00125698	0.0201979	7.88324	7.22397	147.638	151.765	146.143	257.796	236.826	212.824
ENSG00000120837.7	NFYB	chr12:104117077-104138289	-	protein_coding	0.617063	1.53375	0.00223178	0.0273055	4.36787	3.7508	11.8417	13.8653	11.7797	18.2457	20.7063	20.0696
ENSG00000120868.13	APAF1	chr12:98645141-98735433	+	protein_coding	0.597038	1.51261	0.0180807	0.0889957	1.46437	0.867337	1.03828	0.871213	0.59183	1.36248	2.05306	1.91312
ENSG00000121039.9	RDH10	chr8:73294612-73325281	+	protein_coding	1.03433	2.04816	0.000911588	0.0172818	3.36393	2.32961	4.39699	3.33884	4.42399	8.60946	9.63086	9.68233
ENSG00000121152.9	NCAPH	chr2:96335787-96373845	+	protein_coding	0.94973	1.93151	4.68942e-05	0.00519203	3.96297	3.01324	7.02723	7.1116	7.08261	15.3569	13.572	14.9109
ENSG00000121236.20	TRIM6	chr11:5596109-5612958	+	protein_coding	0.684662	1.60733	0.00599976	0.0466925	1.55683	0.872172	1.11973	0.583803	0.826704	1.92855	1.80217	2.10324
ENSG00000121316.10	PLBD1	chr12:14503661-14568349	-	protein_coding	1.03336	2.04679	0.000300423	0.0105306	2.44727	1.41391	1.62105	1.44296	1.95456	4.23622	4.4239	4.71181
ENSG00000121691.4	CAT	chr11:34438925-34472062	+	protein_coding	0.657899	1.57778	0.00785853	0.0546671	5.76767	5.10977	35.684	27.8839	37.8552	55.2256	53.3163	51.9493
ENSG00000121957.13	GPSM2	chr1:108875350-108934545	+	protein_coding	0.891647	1.85529	0.000100159	0.00694222	4.05101	3.15936	8.13532	7.81204	7.85905	14.4534	15.7251	16.6211
ENSG00000122884.12	P4HA1	chr10:73007217-73096974	-	protein_coding	1.37925	2.60133	0.000232928	0.00952671	4.90269	3.52344	9.21509	11.9906	10.4581	27.7903	28.191	30.8474
ENSG00000123080.10	CDKN2C	chr1:50960745-50974633	+	protein_coding	1.15391	2.22516	0.000264455	0.010102	2.5943	1.44039	1.91956	1.39832	1.85479	4.84658	5.29644	4.98257
ENSG00000123095.5	BHLHE41	chr12:26120026-26125127	-	protein_coding	0.683823	1.60639	0.00845294	0.057113	4.69461	4.01078	13.2225	18.5199	14.0884	25.4803	24.2859	24.933
ENSG00000123384.13	LRP1	chr12:57128493-57213351	+	protein_coding	0.65287	1.57229	6.00055e-05	0.00563905	1.08082	0.427946	0.380284	0.314094	0.342392	1.16903	1.15185	1.02767
ENSG00000123388.4	HOXC11	chr12:53973126-53977643	+	protein_coding	0.665036	1.58561	0.0339551	0.129642	2.24974	1.5847	2.63982	1.32101	2.19427	3.60999	4.31831	3.38775
ENSG00000123485.11	HJURP	chr2:233833416-233854566	-	protein_coding	0.782831	1.7205	0.00052972	0.0131347	3.21208	2.42925	3.8964	4.48196	4.82125	8.17119	8.06017	8.57709
ENSG00000124102.4	PI3	chr20:45174876-45176544	+	protein_coding	1.864	3.64014	5.47837e-05	0.00537934	5.69598	3.83198	14.6292	11.7001	13.5506	51.4843	47.3407	53.9083
ENSG00000124107.5	SLPI	chr20:45252239-45254564	-	protein_coding	0.689366	1.61257	0.0038111	0.0361924	7.92043	7.23106	162.29	127.659	160.4	238.693	249.046	236.239
ENSG00000124134.8	KCNS1	chr20:45092310-45101112	-	protein_coding	0.594118	1.50955	9.44533e-05	0.00680879	2.29937	1.70525	2.28086	2.28395	2.21819	4.16087	3.88196	3.73392
ENSG00000124496.12	TRERF1	chr6:42224931-42452051	-	protein_coding	0.733188	1.66231	3.63056e-05	0.00479849	1.12358	0.390388	0.24774	0.335243	0.35167	1.198	1.16366	1.17507
ENSG00000124507.10	PACSIN1	chr6:34466061-34535231	+	protein_coding	0.736919	1.66661	0.000972097	0.017622	1.51623	0.779312	0.853778	0.565212	0.742439	2.04278	1.7335	1.81386
ENSG00000124635.8	HIST1H2BJ	chr6:27125897-27132750	-	protein_coding	0.7172	1.64399	0.000798122	0.0163008	1.17159	0.45439	0.461802	0.308679	0.344725	1.45483	1.16819	1.1475
ENSG00000124766.6	SOX4	chr6:21592768-21598619	+	protein_coding	1.03982	2.05597	5.3586e-05	0.00537934	5.56628	4.52646	21.8602	22.3424	21.9392	44.2406	50.2091	44.9174
ENSG00000125730.16	C3	chr19:6677704-6730562	-	protein_coding	1.34024	2.53194	1.8616e-05	0.00361654	2.41585	1.0756	1.17875	1.04721	1.09893	4.71064	4.22374	4.09402
ENSG00000125733.17	TRIP10	chr19:6737925-6751526	+	protein_coding	0.656375	1.57612	0.000478685	0.0126906	5.3152	4.65883	23.729	25.4378	23.6553	38.0633	36.7653	41.7805
ENSG00000125740.13	FOSB	chr19:45467995-45475179	+	protein_coding	0.657013	1.57681	0.00247705	0.0290531	4.97628	4.31926	17.6442	20.8128	18.5627	28.979	28.9902	33.692
ENSG00000125968.8	ID1	chr20:31605283-31606515	+	protein_coding	0.836597	1.78583	0.0231328	0.103188	3.94264	3.10604	9.2677	5.27935	8.90025	15.1763	14.6103	13.3968
ENSG00000126016.15	AMOT	chrX:112774503-112840815	-	protein_coding	0.717057	1.64383	2.05575e-06	0.00165737	3.27059	2.55353	4.74249	4.95411	4.91767	8.71265	8.67096	8.56814
ENSG00000126368.5	NR1D1	chr17:40092787-40100725	-	protein_coding	0.824653	1.77111	0.00361828	0.0352547	3.49058	2.66593	5.87591	4.46716	5.7996	11.5353	9.90114	9.39211
ENSG00000126705.14	AHDC1	chr1:27534035-27604431	-	protein_coding	0.59138	1.50669	0.0170449	0.0856325	1.65164	1.06026	1.14289	0.81223	1.33506	2.44772	2.30606	1.72105
ENSG00000126787.12	DLGAP5	chr14:55148112-55191678	-	protein_coding	0.857685	1.81213	0.000113808	0.00719333	3.80584	2.94815	6.83678	6.663	6.65441	12.0622	13.9389	13.0178
ENSG00000126803.9	HSPA2	chr14:64535905-64546173	+	protein_coding	0.639695	1.558	0.00179102	0.0243002	2.21089	1.5712	2.20107	1.72627	2.00657	3.86966	3.30062	3.73813
ENSG00000127129.9	EDN2	chr1:41478775-41484673	-	protein_coding	1.69397	3.23545	0.00164668	0.0229934	4.16113	2.46716	5.44262	3.1276	5.35778	18.0496	17.6572	15.1116
ENSG00000127152.17	BCL11B	chr14:99169287-99271524	-	protein_coding	1.38097	2.60444	1.12119e-05	0.00312261	2.49806	1.11709	1.2076	1.15389	1.14628	4.31123	4.98065	4.67583
ENSG00000127528.5	KLF2	chr19:16324817-16327874	+	protein_coding	1.03399	2.04768	0.000460157	0.0124753	3.31877	2.28478	3.85458	3.36755	4.45718	9.43097	8.72822	8.79015
ENSG00000127954.12	STEAP4	chr7:88270892-88306891	-	protein_coding	1.15493	2.22674	7.56667e-05	0.00606839	4.70931	3.55438	10.5452	11.7351	10.0285	24.0141	25.7576	25.7482
ENSG00000128011.4	LRFN1	chr19:39306568-39315336	-	protein_coding	0.614697	1.53124	0.0444023	0.151718	1.72195	1.10725	1.64206	0.742629	1.1717	2.76226	2.39164	1.81329
ENSG00000128039.10	SRD5A3	chr4:55346109-55373096	+	protein_coding	0.885211	1.84703	0.00337336	0.034174	3.58558	2.70037	5.69786	4.43466	6.54335	11.5099	10.5796	10.9441
ENSG00000128052.9	KDR	chr4:55078259-55125595	-	protein_coding	1.34774	2.54513	2.54449e-06	0.00185602	1.79477	0.44703	0.315967	0.405369	0.369849	2.42601	2.56984	2.41507
ENSG00000128271.21	ADORA2A	chr22:24417879-24442360	+	protein_coding	1.3666	2.57862	0.0148846	0.0786323	1.56956	0.202962	0.428713	0.0369225	0.0294424	0.981201	2.44739	2.82857
ENSG00000128408.8	RIBC2	chr22:45413691-45432496	+	protein_coding	0.895293	1.85999	0.000241057	0.00964101	1.81089	0.915596	0.821675	1.03246	0.812897	2.74703	2.42111	2.36931
ENSG00000129173.12	E2F8	chr11:19224063-19241620	-	protein_coding	0.725184	1.65311	0.00565804	0.045257	2.30431	1.57912	1.88202	2.53513	1.61811	4.19645	3.91935	3.71392
ENSG00000129195.15	FAM64A	chr17:6444415-6451469	+	protein_coding	0.592611	1.50797	0.0162145	0.0830358	1.41205	0.819435	1.03199	0.561308	0.732263	1.8519	1.84835	1.31994
ENSG00000129353.14	SLC44A2	chr19:10602457-10644559	+	protein_coding	0.877594	1.83731	0.00355158	0.0349323	6.89412	6.01652	70.4053	53.3421	68.919	118.585	127.393	108.595
ENSG00000129521.13	EGLN3	chr14:33924231-34462774	-	protein_coding	2.16404	4.48167	0.000458636	0.0124753	4.8539	2.68986	5.60186	4.29039	6.69191	30.462	30.9402	23.065
ENSG00000129675.15	ARHGEF6	chrX:136665547-136782088	-	protein_coding	0.787589	1.72619	5.73511e-05	0.00552518	3.53089	2.7433	5.74464	5.99577	5.3629	10.4947	10.3388	10.8482
ENSG00000130005.12	GAMT	chr19:1397026-1401570	-	protein_coding	0.752178	1.68433	0.0287876	0.117686	1.57321	0.821037	0.645696	0.412963	1.37132	2.05557	1.81777	2.06024
ENSG00000130052.13	STARD8	chrX:68647666-68725842	+	protein_coding	0.596547	1.51209	0.00115853	0.0193315	1.54494	0.948395	0.918223	0.803215	1.07749	2.03131	1.96971	1.75979
ENSG00000130347.12	RTN4IP1	chr6:106571971-106629487	-	protein_coding	0.84419	1.79526	0.00502878	0.0423479	3.41885	2.57466	5.52981	3.95667	5.53215	8.75871	10.5965	9.80955
ENSG00000130402.11	ACTN4	chr19:38647649-38731583	+	protein_coding	0.81306	1.75693	0.0125969	0.0711851	6.6335	5.82044	59.6892	48.1925	59.4469	94.5169	121.33	82.7605
ENSG00000130701.3	RBBP8NL	chr20:62410237-62427533	-	protein_coding	1.54256	2.91312	0.00131158	0.0205007	2.44749	0.904929	1.15658	0.469272	1.07187	5.0737	4.10416	4.23513
ENSG00000130749.9	ZC3H4	chr19:47064187-47113752	-	protein_coding	0.704456	1.62953	0.000479471	0.0126906	3.3955	2.69105	5.71211	5.10302	5.57437	9.19212	10.3271	9.09398
ENSG00000130787.13	HIP1R	chr12:122834453-122862960	+	protein_coding	0.6211	1.53805	0.011983	0.0694498	2.82925	2.20815	4.14718	3.07863	3.69975	5.72511	7.19195	5.516
ENSG00000130816.15	DNMT1	chr19:10133345-10231286	-	protein_coding	0.635577	1.55356	0.00259505	0.0298431	5.89115	5.25558	36.3097	42.1289	33.6472	56.7302	58.8721	59.4803
ENSG00000131069.19	ACSS2	chr20:34872146-34927962	+	protein_coding	0.776456	1.71292	0.000418653	0.0121157	4.97308	4.19662	18.1841	15.7001	18.2426	29.8322	31.5228	29.8988
ENSG00000131149.18	GSE1	chr16:85169525-85676204	+	protein_coding	0.607288	1.52339	0.000555835	0.0135574	2.91479	2.3075	4.33571	3.86824	3.67001	6.6594	6.6441	6.32482
ENSG00000131153.8	GINS2	chr16:85676198-85690073	-	protein_coding	0.943732	1.9235	3.82513e-05	0.00479991	4.18626	3.24252	8.73528	7.86871	8.81934	17.032	17.2298	17.3544
ENSG00000131187.9	F12	chr5:177402140-177409576	-	protein_coding	0.622711	1.53977	0.0387939	0.140218	1.43115	0.808444	1.19323	0.382948	0.770958	1.79239	1.87635	1.44142
ENSG00000131351.14	HAUS8	chr19:17049729-17075625	-	protein_coding	0.637709	1.55586	0.00336832	0.034174	2.41718	1.77947	2.78755	2.11736	2.42671	3.90338	4.5188	4.63106
ENSG00000131473.16	ACLY	chr17:41866908-41930542	-	protein_coding	0.586746	1.50186	0.00756058	0.0535705	4.72452	4.13778	18.1567	14.1274	17.8235	26.9192	24.208	25.256
ENSG00000131620.17	ANO1	chr11:70078302-70189528	+	protein_coding	1.02189	2.03058	1.22293e-05	0.00319721	3.25268	2.23079	3.80063	3.47989	3.80879	8.30432	8.73856	8.55617
ENSG00000131650.13	KREMEN2	chr16:2963944-2968383	+	protein_coding	0.747609	1.67901	0.00015899	0.00834046	1.01791	0.270298	0.262265	0.221025	0.138226	1.08965	1.04642	0.94175
ENSG00000131746.12	TNS4	chr17:40475828-40501597	-	protein_coding	0.772155	1.70782	0.000287292	0.0103547	0.986055	0.2139	0.117374	0.231393	0.133901	1.1022	0.872919	0.973803
ENSG00000131747.14	TOP2A	chr17:40388516-40417950	-	protein_coding	0.960959	1.9466	0.00180043	0.0243656	5.20349	4.24253	16.3981	21.2351	16.5327	32.9893	36.9398	37.7958
ENSG00000131771.13	PPP1R1B	chr17:39626740-39636626	+	protein_coding	1.83732	3.57345	0.000138049	0.00791776	3.92296	2.08564	3.47456	2.7243	3.58909	15.7352	14.3179	12.6131
ENSG00000131941.7	RHPN2	chr19:32978593-33064888	-	protein_coding	0.756584	1.68949	0.0117239	0.0685187	5.32204	4.56546	25.8232	17.8749	25.2194	38.0177	41.99	37.1638
ENSG00000132024.17	CC2D1A	chr19:13906201-13930879	+	protein_coding	0.586264	1.50135	0.023599	0.10464	4.32009	3.73383	14.1976	9.8984	13.2183	20.5967	19.3939	17.0945
ENSG00000132437.17	DDC	chr7:50458436-50565457	-	protein_coding	0.634357	1.55225	0.00166467	0.0231536	2.22527	1.59091	1.92318	1.87105	2.25719	3.47384	3.48385	4.0967
ENSG00000132535.18	DLG4	chr17:7189890-7219702	-	protein_coding	0.639433	1.55772	0.00127606	0.0202847	2.43784	1.79841	2.78118	2.18038	2.49959	4.38263	4.64987	4.23065
ENSG00000132646.10	PCNA	chr20:5114953-5126626	-	protein_coding	0.725089	1.653	0.000645515	0.0145824	7.15163	6.42654	87.5204	79.0269	88.8396	131.187	148.52	144.439
ENSG00000132688.10	NES	chr1:156668763-156677397	-	protein_coding	0.967387	1.9553	0.00016334	0.00845285	1.64694	0.679555	0.660029	0.662853	0.488435	2.30512	1.95578	2.14396
ENSG00000132746.14	ALDH3B2	chr11:67662162-67681200	-	protein_coding	0.827699	1.77485	0.0146679	0.077953	6.59507	5.76737	60.5371	41.4782	60.8235	108.474	91.5299	88.197
ENSG00000133048.12	CHI3L1	chr1:203178931-203186749	-	protein_coding	1.63388	3.10346	8.16478e-05	0.00625341	2.67786	1.04398	1.31831	0.82802	1.06852	5.50764	5.30723	5.38394
ENSG00000133119.12	RFC3	chr13:33818049-33966558	+	protein_coding	1.09776	2.14023	4.84401e-05	0.00519203	4.25935	3.16158	8.1812	7.61337	8.05988	16.8435	18.6452	19.0373
ENSG00000133317.14	LGALS12	chr11:63506084-63516774	+	protein_coding	0.644499	1.5632	0.0485091	0.160558	1.60006	0.955565	1.03965	0.44499	1.4748	2.13044	1.89147	2.07806
ENSG00000133401.15	PDZD2	chr5:31639410-32110931	+	protein_coding	0.631463	1.54913	0.0110702	0.0663694	1.00139	0.369927	0.413834	0.252782	0.218439	0.895967	0.784026	1.37199
ENSG00000133488.14	SEC14L4	chr22:30488913-30505711	-	protein_coding	0.750726	1.68264	0.0151566	0.0795369	2.01628	1.26556	1.57729	0.889994	1.8529	3.15311	3.19226	2.80243
ENSG00000133874.1	RNF122	chr8:33547755-33567125	-	protein_coding	0.632731	1.5505	0.0292836	0.118888	1.53685	0.90412	0.899708	0.58336	1.17889	2.50213	1.66035	1.62206
ENSG00000134013.15	LOXL2	chr8:23297189-23425328	-	protein_coding	1.58048	2.9907	0.000656437	0.0147007	5.83321	4.25273	19.9671	14.2106	20.7225	57.0314	56.3874	54.646
ENSG00000134057.14	CCNB1	chr5:69167010-69178245	+	protein_coding	0.668314	1.58921	0.0129834	0.0724418	4.62995	3.96164	16.4075	11.5405	16.3245	23.688	23.6775	23.9157
ENSG00000134107.4	BHLHE40	chr3:4979116-4985323	+	protein_coding	1.29371	2.45157	0.00047686	0.0126906	6.59252	5.29881	43.1847	32.4387	40.284	99.169	93.9762	93.4689
ENSG00000134222.16	PSRC1	chr1:109279556-109283186	-	protein_coding	0.826745	1.77368	0.00804694	0.055449	3.12747	2.30072	3.75276	3.10777	5.12645	7.85027	7.69136	7.67645
ENSG00000134323.11	MYCN	chr2:15940564-15947007	+	protein_coding	0.795174	1.73529	0.0179584	0.0885664	1.40552	0.610343	0.655527	0.17211	0.833539	1.78713	1.7484	1.42701
ENSG00000134333.13	LDHA	chr11:18394388-18408425	+	protein_coding	1.51822	2.86437	0.000107995	0.00718879	7.37371	5.85549	53.8244	53.1549	64.3772	154.723	167.633	172.712
ENSG00000134827.7	TCN1	chr11:59852800-59866575	-	protein_coding	0.894007	1.85833	0.0111874	0.0666546	1.10738	0.213374	0.0479697	0.293931	0.149308	0.726814	1.66101	1.17657
ENSG00000134873.9	CLDN10	chr13:95433604-95579759	+	protein_coding	0.651413	1.57071	0.00443149	0.0395559	4.41316	3.76174	12.3378	12.4979	12.8625	22.3913	17.2801	21.6175
ENSG00000135045.6	C9orf40	chr9:74946581-74952886	-	protein_coding	0.858956	1.81373	0.00442841	0.0395536	2.84146	1.98251	3.67736	2.47603	2.79573	5.53962	6.16009	6.86366
ENSG00000135245.9	HILPDA	chr7:128455849-128458418	+	protein_coding	0.873093	1.83159	0.000438403	0.0122193	3.82841	2.95531	7.67649	6.23953	6.42779	13.0703	13.2728	13.2752
ENSG00000135272.10	MDFIC	chr7:114922154-115019202	+	protein_coding	1.62049	3.07478	0.0192399	0.0925539	2.50376	0.883273	0.729245	1.05549	0.765641	5.26771	2.28263	7.86722
ENSG00000135324.5	MRAP2	chr6:84033756-84090881	+	protein_coding	0.990764	1.98724	0.000628158	0.0144476	1.24798	0.257217	0.20641	0.25253	0.129815	1.14301	1.3411	1.67052
ENSG00000135414.9	GDF11	chr12:55743280-55757278	+	protein_coding	0.654886	1.57449	0.00124673	0.0200846	1.37045	0.715566	0.626828	0.699163	0.601931	1.70982	1.32602	1.74212
ENSG00000135617.3	PRADC1	chr2:73228006-73233238	-	protein_coding	1.01073	2.01493	0.0356895	0.133567	3.07301	2.06228	4.2248	1.82484	3.93582	8.51884	8.26362	5.75828
ENSG00000135643.4	KCNMB4	chr12:70366276-70434292	+	protein_coding	0.749892	1.68167	0.000295855	0.0104663	0.901478	0.151587	0.0985279	0.180019	0.0572952	0.971743	0.860443	0.776843
ENSG00000135697.9	BCO1	chr16:81238448-81291142	+	protein_coding	0.865558	1.82204	0.006568	0.0492802	1.3115	0.445942	0.652073	0.243154	0.230755	1.23182	1.7817	1.46283
ENSG00000135766.8	EGLN1	chr1:231363751-231425044	-	protein_coding	0.746194	1.67736	0.00242867	0.0286599	4.08077	3.33457	9.81503	7.68197	9.93382	15.5762	15.9698	16.2241
ENSG00000135776.4	ABCB10	chr1:229516582-229558695	-	protein_coding	0.677714	1.5996	0.000838762	0.0167838	3.14472	2.46701	4.61275	4.19758	4.79369	7.23677	8.49209	7.8481
ENSG00000135821.18	GLUL	chr1:182381704-182392206	-	protein_coding	0.892656	1.85659	0.00280177	0.0310771	5.01129	4.11864	14.4271	16.8721	18.0126	27.1403	34.7768	32.3211
ENSG00000136068.14	FLNB	chr3:58008400-58172251	+	protein_coding	0.976732	1.968	0.000694232	0.015115	5.04984	4.07311	17.1787	14.257	16.193	35.225	29.5442	31.8488
ENSG00000136205.16	TNS3	chr7:47275154-47582558	-	protein_coding	0.934601	1.91136	0.00239086	0.0283681	3.00158	2.06698	3.87798	2.5728	3.22103	7.0019	7.43405	6.61145
ENSG00000136295.14	TTYH3	chr7:2631951-2664802	+	protein_coding	1.45024	2.73254	0.0209245	0.0972456	5.25867	3.80843	17.6191	7.54916	16.2772	44.9536	38.0965	30.2318
ENSG00000136492.8	BRIP1	chr17:61681266-61863521	-	protein_coding	0.685779	1.60857	0.000556704	0.0135574	1.66063	0.974846	0.954194	0.893973	1.05131	1.91215	2.32084	2.26762
ENSG00000136824.18	SMC2	chr9:104094260-104141417	+	protein_coding	0.602165	1.51799	0.00739565	0.0529624	4.09336	3.49119	8.86712	11.6171	10.4212	14.7161	17.1233	16.4618
ENSG00000136842.13	TMOD1	chr9:97501180-97601748	+	protein_coding	0.886405	1.84856	0.000150275	0.00816318	3.38413	2.49773	4.71538	4.41741	4.81881	8.74916	9.4923	10.1259
ENSG00000136982.5	DSCC1	chr8:119833976-119856010	-	protein_coding	0.850662	1.80333	0.000252409	0.00983816	3.61482	2.76416	5.70016	5.74366	5.9391	10.2397	11.3922	12.201
ENSG00000137198.9	GMPR	chr6:16238580-16295549	+	protein_coding	0.700355	1.6249	0.00357166	0.0349725	1.52202	0.821666	0.595204	1.02876	0.706043	1.98542	1.95366	1.68631
ENSG00000137266.14	SLC22A23	chr6:3268962-3457022	-	protein_coding	1.00332	2.00461	0.00439588	0.0393089	3.48731	2.48399	5.29864	3.41064	5.30258	10.5706	10.0027	10.079
ENSG00000137310.11	TCF19	chr6:31158542-31167159	+	protein_coding	1.02371	2.03314	0.000431368	0.0121953	3.79934	2.77563	6.14015	5.04604	6.4381	13.4704	12.7112	12.6015
ENSG00000137404.14	NRM	chr6:30688047-30691420	-	protein_coding	0.748083	1.67956	0.0466852	0.15686	2.57233	1.82425	2.86467	1.63902	3.35414	6.29357	4.31298	4.42957
ENSG00000137486.16	ARRB1	chr11:75264182-75351705	-	protein_coding	1.20672	2.30813	5.15283e-05	0.00523652	3.14573	1.93901	3.02179	2.58232	2.91305	8.36943	7.69582	7.50856
ENSG00000137561.4	TTPA	chr8:63048553-63086053	-	protein_coding	0.756445	1.68932	0.000946693	0.017535	1.58432	0.827875	0.663689	0.84043	0.826647	1.89293	2.313	1.81336
ENSG00000137642.12	SORL1	chr11:121452203-121633693	+	protein_coding	0.606188	1.52223	6.48869e-06	0.00260475	3.61689	3.0107	7.2763	6.98156	6.92514	11.2247	11.2717	11.3091
ENSG00000137767.13	SQRDL	chr15:45631148-45691294	+	protein_coding	0.79072	1.72994	0.0162894	0.083229	4.51218	3.72146	14.7632	9.15469	13.3384	20.4909	22.0491	22.988
ENSG00000137880.5	GCHFR	chr15:40764020-40767710	+	protein_coding	1.12769	2.18509	0.0260186	0.111114	2.7093	1.58161	2.77931	0.933424	2.6694	6.08965	5.76675	4.83092
ENSG00000138030.12	KHK	chr2:27086747-27100772	+	protein_coding	1.12633	2.18302	0.0021594	0.0268053	2.93572	1.80939	2.81155	1.88218	2.91944	7.22806	6.86996	5.91751
ENSG00000138083.4	SIX3	chr2:44941898-44946077	+	protein_coding	0.590714	1.50599	0.00253147	0.029382	1.31278	0.722066	0.763883	0.465441	0.736409	1.54825	1.46729	1.43835
ENSG00000138160.5	KIF11	chr10:92593286-92655395	+	protein_coding	0.734109	1.66337	0.000903019	0.0171406	3.61936	2.88525	6.71411	6.48639	5.9837	10.2644	12.3672	11.3271
ENSG00000138336.8	TET1	chr10:68560656-68694482	+	protein_coding	0.632057	1.54977	8.852e-05	0.00655048	1.12646	0.494401	0.369293	0.481295	0.378322	1.15346	1.16766	1.22928
ENSG00000138346.14	DNA2	chr10:68414064-68472121	-	protein_coding	0.621608	1.53859	0.00243042	0.0286599	2.54139	1.91979	2.90294	2.7455	2.70542	4.21695	4.86516	5.4478
ENSG00000138376.10	BARD1	chr2:214725646-214809711	-	protein_coding	0.895289	1.85998	0.000363659	0.0115811	2.261	1.36571	1.62611	1.32398	1.80424	3.85965	3.75292	3.76785
ENSG00000138604.9	GLCE	chr15:69160584-69272217	+	protein_coding	0.889572	1.85263	0.00696993	0.0510186	2.55771	1.66814	2.91769	2.15152	1.59973	4.62762	5.10348	4.94209
ENSG00000138617.14	PARP16	chr15:65234460-65300618	-	protein_coding	0.703841	1.62884	0.0100053	0.0627346	2.18705	1.4832	2.23971	1.33181	1.89246	3.85167	3.65054	3.18509
ENSG00000138794.9	CASP6	chr4:109688622-109703583	-	protein_coding	0.759167	1.69251	0.00343845	0.0344474	3.07569	2.31652	4.50416	3.22405	4.31627	7.582	7.57518	7.14315
ENSG00000138801.8	PAPSS1	chr4:107590276-107720452	-	protein_coding	0.621148	1.5381	0.000345606	0.0113199	4.87884	4.2577	17.6899	19.3203	17.4308	27.6948	29.7855	27.8327
ENSG00000139083.10	ETV6	chr12:11649854-11895402	+	protein_coding	0.803945	1.74587	0.000237845	0.00958918	3.96199	3.15804	7.20658	8.17208	8.44862	14.5519	14.266	14.9413
ENSG00000139182.13	CLSTN3	chr12:7129698-7158945	+	protein_coding	0.669176	1.59016	0.0116053	0.0681636	2.63562	1.96644	3.44272	2.2456	3.13935	5.79906	4.92386	4.95865
ENSG00000139318.7	DUSP6	chr12:89347232-89353271	-	protein_coding	0.731553	1.66043	0.000165653	0.00846261	3.38242	2.65086	5.42291	5.43668	4.99202	9.80015	8.85202	9.65788
ENSG00000139433.9	GLTP	chr12:109850943-109880488	-	protein_coding	0.762794	1.69677	0.000573147	0.0136752	4.90732	4.14452	18.3937	15.2974	16.5025	28.8697	28.2344	29.9474
ENSG00000139508.14	SLC46A3	chr13:28700064-28718970	-	protein_coding	0.625104	1.54232	0.000514867	0.0129755	3.68391	3.05881	7.84825	6.7504	7.4372	11.4478	12.1991	11.9201
ENSG00000139880.19	CDH24	chr14:23047062-23057538	-	protein_coding	0.670062	1.59114	0.0177532	0.0881219	1.6887	1.01864	1.25969	0.69827	1.16703	2.64955	2.30418	1.77807
ENSG00000140263.13	SORD	chr15:45023104-45077185	+	protein_coding	0.870649	1.82849	0.0490048	0.161466	2.10439	1.23374	1.26036	1.13434	1.69611	2.62504	2.39749	5.45627
ENSG00000140525.17	FANCI	chr15:89243949-89317261	+	protein_coding	0.676817	1.59861	0.0075021	0.0533992	3.34396	2.66715	5.47273	6.07184	4.59826	7.96814	9.47627	10.1427
ENSG00000140545.14	MFGE8	chr15:88898683-88913411	-	protein_coding	1.30294	2.46731	0.000275847	0.0102454	3.15943	1.85649	2.80799	2.22288	2.86934	7.38502	7.67878	8.80133
ENSG00000140859.15	KIFC3	chr16:57758217-57863053	-	protein_coding	0.773002	1.70882	0.00672495	0.0500459	1.6512	0.8782	1.05113	0.559882	0.940923	2.47109	2.18207	1.80548
ENSG00000141510.16	TP53	chr17:7661779-7687550	-	protein_coding	0.600695	1.51645	8.7833e-05	0.00654453	4.26738	3.66668	11.4505	12.231	11.4327	18.8539	17.8241	18.1102
ENSG00000141527.16	CARD14	chr17:80169992-80209331	+	protein_coding	0.609593	1.52583	0.00163437	0.0229261	1.17611	0.566513	0.525255	0.358416	0.567606	1.19657	1.42025	1.17032
ENSG00000141556.20	TBCD	chr17:82752064-82945922	+	protein_coding	0.69348	1.61718	0.0276781	0.115116	2.65797	1.96449	3.5061	1.93878	3.48895	5.30114	5.39703	5.23721
ENSG00000141655.16	TNFRSF11A	chr18:62325287-62391292	+	protein_coding	1.07379	2.10496	0.00136748	0.0210101	2.02865	0.95486	1.12503	0.615209	1.12193	3.05959	3.24898	2.9381
ENSG00000141750.6	STAC2	chr17:39210536-39225872	-	protein_coding	1.70873	3.26873	0.000110286	0.00718879	3.0647	1.35597	1.72329	1.23317	1.75771	8.02387	7.02837	7.08497
ENSG00000141753.6	IGFBP4	chr17:40443461-40457731	+	protein_coding	1.18557	2.27453	0.000868611	0.0169765	4.90885	3.72328	12.8813	10.3418	13.6335	31.6728	29.1267	26.5421
ENSG00000141854.9	CTB-55O6.8	chr19:14072536-14075062	+	protein_coding	0.801736	1.7432	0.00181335	0.0244536	1.76231	0.960571	0.934609	0.855382	1.05331	2.69108	2.57885	1.95545
ENSG00000141858.11	SAMD1	chr19:14087840-14091036	-	protein_coding	0.990137	1.98637	0.0267867	0.113067	4.82166	3.83152	16.2634	8.63138	16.3539	28.3931	28.8059	24.8135
ENSG00000142619.4	PADI3	chr1:17249098-17284233	+	protein_coding	1.58509	3.00027	0.00011593	0.00719333	1.91903	0.333933	0.393481	0.147555	0.252266	3.14412	2.6869	2.53964
ENSG00000142623.9	PADI1	chr1:17205126-17246005	+	protein_coding	0.673808	1.59528	0.0122776	0.0702795	2.62649	1.95269	3.30464	2.12526	3.3115	5.25256	5.24875	5.02711
ENSG00000142632.16	ARHGEF19	chr1:16197854-16212609	-	protein_coding	0.930252	1.90561	0.0238699	0.105311	3.07712	2.14687	4.59801	2.24771	3.77757	7.52048	8.69758	6.27433
ENSG00000142677.3	IL22RA1	chr1:24119771-24143121	-	protein_coding	0.625583	1.54283	0.00325175	0.0335632	0.787549	0.161966	0.068251	0.139898	0.150086	0.938389	0.54916	0.712736
ENSG00000142686.7	C1orf216	chr1:35713875-35719472	-	protein_coding	0.630542	1.54815	0.00228583	0.0276138	2.63203	2.00148	2.81888	2.82443	3.39559	5.31097	5.60275	4.71655
ENSG00000142733.14	MAP3K6	chr1:27355184-27366892	-	protein_coding	0.899655	1.86562	0.00513534	0.0427143	2.26571	1.36606	1.7232	1.1869	1.87583	4.45976	3.83312	3.21444
ENSG00000142892.14	PIGK	chr1:77088990-77219430	-	protein_coding	0.657616	1.57747	0.000429354	0.0121953	3.82861	3.171	8.12021	7.55148	8.36806	12.3056	13.6886	13.6747
ENSG00000142949.16	PTPRF	chr1:43525187-43623666	+	protein_coding	0.663605	1.58404	0.0403744	0.143493	5.61596	4.95235	36.7933	22.2131	32.8277	52.5334	45.8248	46.056
ENSG00000142973.13	CYP4B1	chr1:46757838-46819413	+	protein_coding	0.638038	1.55621	0.00694374	0.0509167	1.53564	0.897607	0.966972	0.580126	1.08032	1.84429	1.83184	2.0254
ENSG00000143036.16	SLC44A3	chr1:94820342-94895246	+	protein_coding	1.0051	2.00708	0.00423115	0.0386942	3.94991	2.94482	8.11288	5.19449	7.08672	15.2107	13.4934	14.7091
ENSG00000143153.12	ATP1B1	chr1:169105697-169132722	+	protein_coding	1.2081	2.31033	6.17171e-07	0.000758872	7.88557	6.67746	99.9032	101.109	103.084	230.174	236.592	239.771
ENSG00000143190.21	POU2F1	chr1:167220829-167427345	+	protein_coding	0.641083	1.5595	0.0350245	0.132347	1.75166	1.11058	0.628498	1.51704	1.45625	2.29737	2.43763	2.36882
ENSG00000143217.8	NECTIN4	chr1:161070995-161089599	-	protein_coding	0.704924	1.63006	0.000179172	0.00879664	4.62013	3.9152	14.1151	13.3788	14.7996	23.634	24.6245	22.5612
ENSG00000143320.8	CRABP2	chr1:156699606-156705816	-	protein_coding	0.674307	1.59583	0.00306879	0.0325538	8.27727	7.60296	187.895	176.085	218.662	331.727	301.946	295.253
ENSG00000143375.14	CGN	chr1:151510510-151538692	+	protein_coding	0.664837	1.58539	0.00315029	0.0330066	3.57396	2.90912	6.27594	7.33545	5.98841	11.6413	11.3694	9.80098
ENSG00000143390.17	RFX5	chr1:151340640-151347357	-	protein_coding	0.607923	1.52406	0.00378631	0.0361588	3.30406	2.69614	5.82432	4.70069	5.99632	8.83983	9.35922	8.45259
ENSG00000143409.15	FAM63A	chr1:150996086-151008375	-	protein_coding	0.91307	1.88305	0.000166005	0.00846261	2.15927	1.2462	1.24375	1.40949	1.46908	3.2246	3.78235	3.41155
ENSG00000143416.20	SELENBP1	chr1:151364302-151372733	-	protein_coding	0.94102	1.91989	0.0471597	0.158004	3.25167	2.31065	4.73834	2.28176	5.48381	9.3445	9.60125	6.87922
ENSG00000143476.17	DTL	chr1:212035553-212107400	+	protein_coding	0.845237	1.79656	0.00354173	0.0349323	3.09996	2.25472	4.21704	2.96508	4.25464	7.24982	7.89881	7.58554
ENSG00000143502.14	SUSD4	chr1:223220819-223364202	-	protein_coding	0.595446	1.51094	0.000496499	0.0128054	1.41101	0.815562	0.725614	0.680786	0.879618	1.62369	1.5845	1.77318
ENSG00000143546.9	S100A8	chr1:153390032-153391188	-	protein_coding	1.71609	3.28545	0.000460961	0.0124753	5.15502	3.43893	9.58896	8.18774	12.1099	32.9841	33.0843	38.0495
ENSG00000143549.19	TPM3	chr1:154155304-154194648	-	protein_coding	0.621989	1.539	0.0447792	0.15253	4.4008	3.77881	11.8265	15.5958	11.1477	25.539	18.0742	17.6202
ENSG00000143556.8	S100A7	chr1:153457744-153460701	-	protein_coding	1.16887	2.24835	0.000261842	0.0100272	8.59188	7.42302	156.391	181.514	174.945	350.961	390.321	416.076
ENSG00000143590.13	EFNA3	chr1:155078872-155087538	+	protein_coding	1.09541	2.13673	0.00188273	0.0249278	3.14157	2.04617	3.44379	2.40983	3.64929	8.5351	7.47541	7.5043
ENSG00000143753.12	DEGS1	chr1:224175756-224193441	+	protein_coding	1.37622	2.59588	0.0200986	0.0949267	4.68057	3.30434	7.09273	6.27394	15.3778	24.0783	25.2475	24.6206
ENSG00000143797.11	MBOAT2	chr2:8852690-9003813	-	protein_coding	0.753117	1.68543	3.26442e-05	0.00479849	4.04422	3.2911	9.06347	8.57809	8.73043	14.8445	15.9647	15.7058
ENSG00000143847.15	PPFIA4	chr1:203026498-203078740	+	protein_coding	0.805508	1.74776	0.0265835	0.112457	1.16114	0.355636	0.326137	0.231884	0.282371	0.931247	2.08747	0.87576
ENSG00000143882.10	ATP6V1C2	chr2:10721649-10785110	+	protein_coding	0.880249	1.84069	0.0002491	0.0097686	1.54807	0.667825	0.52794	0.692961	0.550077	1.84182	1.79231	2.1513
ENSG00000144063.3	MALL	chr2:110083870-110116566	-	protein_coding	2.08588	4.24535	1.59503e-05	0.00344855	4.07968	1.9938	2.95141	2.75496	3.25816	17.5139	14.9905	15.329
ENSG00000144320.13	KIAA1715	chr2:175923892-176002839	-	protein_coding	0.778407	1.71524	0.0028325	0.0312254	3.32478	2.54638	4.47223	5.70851	4.43021	8.22203	9.76447	9.1335
ENSG00000144579.7	CTDSP1	chr2:218398256-218405941	+	protein_coding	0.845706	1.79714	0.00974767	0.0622457	3.10686	2.26116	3.32688	3.20608	5.05309	8.2938	7.72862	6.88203
ENSG00000145386.9	CCNA2	chr4:121816444-121823933	-	protein_coding	0.850246	1.80281	1.64345e-05	0.00344855	4.44129	3.59104	11.2739	10.7704	11.1132	20.0518	20.5664	21.5847
ENSG00000145604.15	SKP2	chr5:36151989-36184319	+	protein_coding	0.784351	1.72232	0.0200101	0.0946911	2.20153	1.41717	1.50091	1.60495	1.92374	2.95269	3.06873	5.05097
ENSG00000145623.12	OSMR	chr5:38845858-38945596	+	protein_coding	0.781281	1.71866	1.62164e-05	0.00344855	3.39147	2.61019	5.02651	5.0101	5.28477	9.83996	9.26229	9.38801
ENSG00000145632.14	PLK2	chr5:58453982-58460260	-	protein_coding	0.607527	1.52365	0.00426263	0.0387752	5.99734	5.38981	39.8587	42.5747	40.3964	67.0644	54.6264	67.8545
ENSG00000145675.14	PIK3R1	chr5:68215720-68301821	+	protein_coding	1.1872	2.27711	0.00112948	0.0190455	3.64836	2.46116	4.09776	5.43435	4.09055	11.793	10.1931	12.7682
ENSG00000146263.11	MMS22L	chr6:97142161-97283217	-	protein_coding	0.750309	1.68215	0.000154443	0.00821445	2.31118	1.56087	1.91671	2.05157	1.88528	3.64904	4.18012	4.07571
ENSG00000146476.10	ARMT1	chr6:151452258-151470101	+	protein_coding	0.607594	1.52372	0.0187412	0.0907897	3.32032	2.71272	5.42684	5.65178	5.59016	10.6633	9.57481	7.0807
ENSG00000146674.14	IGFBP3	chr7:45912245-45921874	-	protein_coding	1.21367	2.31927	0.0014991	0.0220587	6.77954	5.56587	49.6468	41.5006	48.3785	126.131	112.12	91.2036
ENSG00000146904.8	EPHA1	chr7:143390289-143408892	-	protein_coding	0.726762	1.65492	0.0205466	0.0962779	2.61038	1.88362	3.3372	1.8548	3.05784	4.75983	5.58038	5.00828
ENSG00000147065.16	MSN	chrX:65588377-65741931	+	protein_coding	0.648641	1.56769	1.02385e-05	0.00312261	5.35758	4.70894	25.6445	24.8625	24.9606	41.0815	39.6734	39.2692
ENSG00000147100.10	SLC16A2	chrX:74421461-74533917	+	protein_coding	0.90125	1.86768	0.00222384	0.0272518	3.30236	2.40111	4.49152	3.75139	4.64807	10.3611	8.40567	7.98495
ENSG00000147130.14	ZMYM3	chrX:71239624-71255146	-	protein_coding	0.814246	1.75838	0.0051186	0.0426819	3.68728	2.87303	6.91097	5.04267	7.22528	12.5941	11.8313	11.2553
ENSG00000147536.11	GINS4	chr8:41529206-41545046	+	protein_coding	0.59712	1.51269	0.000937091	0.0174203	2.58881	1.99169	3.01533	2.65964	3.28066	4.87696	5.03262	5.14137
ENSG00000147697.8	GSDMC	chr8:129748196-129786888	-	protein_coding	1.19231	2.28518	3.56168e-05	0.00479849	2.44367	1.25136	1.48173	1.28059	1.3839	4.11886	4.73066	4.48876
ENSG00000147872.9	PLIN2	chr9:19108375-19149290	-	protein_coding	0.822016	1.76787	0.00036237	0.0115811	4.38938	3.56737	11.5047	9.72826	11.4179	19.5628	20.083	20.2321
ENSG00000148180.19	GSN	chr9:121207794-121332843	+	protein_coding	1.02105	2.02939	0.0158715	0.0819411	3.90989	2.88884	7.9439	4.21403	7.71326	14.3904	13.8646	13.8449
ENSG00000148218.15	ALAD	chr9:113386317-113401333	-	protein_coding	0.682249	1.60464	0.000893458	0.0170861	3.13874	2.45649	4.10673	4.62758	4.754	8.46564	7.2885	7.70843
ENSG00000148356.13	LRSAM1	chr9:127451486-127503501	+	protein_coding	0.634093	1.55196	0.000607521	0.014183	2.26209	1.62799	2.32008	1.84695	2.1239	3.79581	3.76742	3.82751
ENSG00000148459.15	PDSS1	chr10:26697659-26746798	+	protein_coding	0.870999	1.82893	0.00537906	0.0440618	2.45733	1.58633	2.5019	1.56527	2.01412	3.83706	4.8763	4.82779
ENSG00000148488.15	ST8SIA6	chr10:17318383-17454330	-	protein_coding	1.09428	2.13506	1.90008e-05	0.00363818	2.79487	1.7006	2.36628	2.15738	2.23082	5.71062	5.81772	6.30499
ENSG00000148672.8	GLUD1	chr10:87050486-87094866	-	protein_coding	0.610428	1.52671	0.00495199	0.0419782	5.57404	4.96361	31.5591	25.9959	33.5634	47.7101	45.7619	46.4621
ENSG00000148773.13	MKI67	chr10:128096659-128126385	-	protein_coding	0.932481	1.90856	0.0391383	0.140815	3.71648	2.784	5.65878	9.03663	3.88897	12.8265	10.9213	12.7809
ENSG00000149131.15	SERPING1	chr11:57597387-57614853	+	protein_coding	0.594712	1.51017	0.0088438	0.0584675	1.13792	0.543203	0.24422	0.640534	0.51593	1.24398	1.27477	1.08777
ENSG00000149294.16	NCAM1	chr11:112961247-113278436	+	protein_coding	0.827289	1.77435	0.00575748	0.0457908	2.2934	1.46611	1.32556	2.3212	1.73026	3.86765	3.6963	4.15309
ENSG00000149328.14	GLB1L2	chr11:134331874-134378341	+	protein_coding	0.595342	1.51083	0.0302051	0.121216	1.71191	1.11657	1.56274	0.699631	1.34047	2.23207	2.37343	2.22446
ENSG00000149499.11	EML3	chr11:62602218-62612765	-	protein_coding	0.772573	1.70831	0.0464244	0.156327	2.5945	1.82192	3.29741	1.45288	3.19256	5.15444	5.43491	4.56331
ENSG00000149503.12	INCENP	chr11:62123973-62153163	+	protein_coding	0.880244	1.84069	0.00177407	0.0241431	3.89501	3.01477	7.77373	7.5995	5.99759	12.7472	14.5273	14.4254
ENSG00000149564.11	ESAM	chr11:124752583-124762290	-	protein_coding	0.602275	1.51811	0.0210794	0.0977284	1.08377	0.481493	0.614864	0.173357	0.436367	1.17571	1.33262	0.876269
ENSG00000149573.8	MPZL2	chr11:118253403-118264536	-	protein_coding	0.763487	1.69759	3.67628e-05	0.00479849	3.32238	2.55889	5.02539	4.8365	4.81802	8.67922	8.86711	9.48044
ENSG00000149596.6	JPH2	chr20:44111695-44187578	-	protein_coding	1.07786	2.11091	0.00107126	0.0185481	2.17561	1.09774	1.31648	0.864729	1.26942	3.98531	3.48697	3.12214
ENSG00000149782.11	PLCB3	chr11:64251523-64269150	+	protein_coding	0.640351	1.55871	0.00782474	0.0545641	3.78424	3.14389	9.14041	6.49808	8.08265	13.231	12.4154	12.6985
ENSG00000149925.18	ALDOA	chr16:30064164-30070457	+	protein_coding	0.705801	1.63105	0.0162299	0.0830358	6.39081	5.68501	58.1017	40.8339	54.0736	89.6728	86.8756	73.153
ENSG00000150045.11	KLRF1	chr12:9827481-9845007	+	protein_coding	0.844535	1.79569	0.00156385	0.0225481	3.02137	2.17683	3.27066	3.67636	3.62883	7.40895	6.0837	7.98593
ENSG00000150540.13	HNMT	chr2:137964020-138016364	+	protein_coding	0.963005	1.94937	0.0142519	0.076697	3.5415	2.57849	5.51043	3.91015	5.66664	11.8796	12.5564	8.04158
ENSG00000150764.13	DIXDC1	chr11:111927144-112022584	+	protein_coding	1.05489	2.07756	0.00131614	0.0205301	2.20363	1.14875	1.62848	1.14565	0.932674	3.4941	3.70569	3.62183
ENSG00000150995.18	ITPR1	chr3:4493348-4847840	+	protein_coding	0.767086	1.70183	0.000214801	0.00939017	2.16028	1.39319	1.76351	1.69842	1.43001	3.36351	3.55967	3.48907
ENSG00000151151.5	IPMK	chr10:58191517-58267934	-	protein_coding	0.620028	1.5369	0.00886764	0.0585494	3.09715	2.47713	4.32286	5.32142	4.12988	6.55397	8.269	7.94952
ENSG00000151224.12	MAT1A	chr10:80271820-80289684	-	protein_coding	0.914013	1.88428	0.00496691	0.0420794	1.78007	0.866057	0.499553	0.848689	1.18424	2.46964	2.244	2.59913
ENSG00000151474.21	FRMD4A	chr10:13643706-14462142	-	protein_coding	0.754283	1.68679	3.10837e-06	0.00202156	2.36059	1.60631	2.00075	2.0257	2.10873	4.06555	4.11796	4.22518
ENSG00000151503.12	NCAPD3	chr11:134150119-134225454	-	protein_coding	0.849313	1.80164	0.000430044	0.0121953	3.47356	2.62425	5.13327	5.66206	4.73632	9.55726	9.96173	10.8443
ENSG00000152217.17	SETBP1	chr18:44680173-45068510	+	protein_coding	0.585302	1.50035	0.000220618	0.00943629	1.67195	1.08665	1.1178	1.2375	1.0216	2.11987	2.18221	2.25879
ENSG00000152240.12	HAUS1	chr18:46104332-46128333	+	protein_coding	0.593581	1.50899	0.00250556	0.0292309	3.5439	2.95032	7.16088	5.97334	7.11384	10.6961	11.322	10.0088
ENSG00000152253.8	SPC25	chr2:168834132-168913371	-	protein_coding	0.986705	1.98165	8.22729e-05	0.00626993	3.72888	2.74218	5.68439	5.62221	5.76659	11.2722	12.432	13.1401
ENSG00000152256.13	PDK1	chr2:172555373-172608669	+	protein_coding	0.89664	1.86172	1.18198e-05	0.00317641	3.11974	2.2231	3.65091	3.58074	3.77736	7.36171	7.79792	7.92756
ENSG00000152766.5	ANKRD22	chr10:88822132-88851818	-	protein_coding	1.51673	2.86143	0.000368634	0.0117152	2.73536	1.21862	1.6096	1.0124	1.40014	5.30062	5.30453	6.43424
ENSG00000152952.11	PLOD2	chr3:146069440-146163653	-	protein_coding	0.72376	1.65148	0.000525062	0.0131151	4.78601	4.06225	15.1688	17.2305	14.8162	25.4111	27.3141	27.0807
ENSG00000153048.10	CARHSP1	chr16:8852942-8869012	-	protein_coding	0.69501	1.6189	0.00917843	0.0601348	2.80656	2.11155	3.55597	2.70346	3.78337	6.88437	5.8986	5.29581
ENSG00000153815.16	CMIP	chr16:81445170-81711762	+	protein_coding	0.629078	1.54658	0.000275195	0.0102454	3.47193	2.84286	6.4533	5.71129	6.38245	10.4109	9.92693	9.95602
ENSG00000154027.18	AK5	chr1:77282051-77559969	+	protein_coding	0.853021	1.80628	0.0108316	0.0654349	2.99398	2.14096	2.96891	4.59678	2.86251	7.25644	6.15113	7.56379
ENSG00000154102.10	C16orf74	chr16:85690084-85751129	-	protein_coding	0.772723	1.70849	0.01037	0.0638972	2.36708	1.59436	2.65481	1.5953	1.90267	4.60774	3.58616	4.33889
ENSG00000154127.9	UBASH3B	chr11:122655675-122814473	+	protein_coding	0.893577	1.85778	7.15032e-06	0.00260475	4.93282	4.03925	15.533	15.9255	14.8822	29.0208	29.7689	29.8497
ENSG00000154146.12	NRGN	chr11:124739846-124747210	+	protein_coding	1.03089	2.04329	0.0021877	0.0270363	2.03985	1.00895	1.32352	0.687778	1.07832	3.06318	3.43326	2.85989
ENSG00000154839.9	SKA1	chr18:50374995-50394173	+	protein_coding	0.825507	1.77216	0.00923292	0.0603627	2.70745	1.88194	2.68816	3.48909	2.02408	5.15535	5.39374	6.08044
ENSG00000154978.12	VOPP1	chr7:55436056-55572988	-	protein_coding	0.649945	1.56911	0.00795744	0.0551298	7.88186	7.23192	172.713	126.093	152.858	234.224	239.851	230.634
ENSG00000155066.15	PROM2	chr2:95274453-95291308	+	protein_coding	1.18174	2.2685	1.03035e-05	0.00312261	4.57505	3.39331	9.94372	9.40081	9.19136	22.7502	22.0349	23.7529
ENSG00000155974.12	GRIP1	chr12:66347431-67069162	-	protein_coding	0.844573	1.79573	0.000754919	0.0156925	2.49442	1.64984	2.12735	2.35934	1.94121	4.73968	4.12617	5.08136
ENSG00000156219.16	ART3	chr4:76011184-76112802	+	protein_coding	0.697377	1.62155	0.0019426	0.0252389	1.87516	1.17779	1.05309	1.39323	1.35643	2.70419	2.37379	2.9503
ENSG00000156284.5	CLDN8	chr21:30214006-30216073	-	protein_coding	0.80589	1.74822	0.0014601	0.021796	5.77864	4.97275	29.2261	34.0981	28.1862	49.2793	56.5823	56.1421
ENSG00000156463.17	SH3RF2	chr5:145936579-146081791	+	protein_coding	0.789355	1.7283	0.000575414	0.0137079	2.56453	1.77518	2.4701	2.25231	2.55311	5.48113	4.80771	4.49979
ENSG00000156515.22	HK1	chr10:69269984-69401884	+	protein_coding	0.788182	1.7269	0.00504891	0.0424078	5.85178	5.0636	28.3178	36.3471	33.1584	51.9623	54.1072	64.9947
ENSG00000156531.16	PHF6	chrX:134373253-134428791	+	protein_coding	0.932052	1.90799	0.00606215	0.0470654	3.85494	2.92289	6.32295	8.32564	5.38655	12.6915	12.8177	15.013
ENSG00000156535.13	CD109	chr6:73695785-73828316	+	protein_coding	0.891522	1.85513	2.40378e-05	0.00418421	4.38909	3.49757	10.4231	10.7061	9.77508	19.5338	20.4589	19.8768
ENSG00000156802.12	ATAD2	chr8:123319850-123416350	-	protein_coding	0.736892	1.66658	0.00756222	0.0535705	4.11803	3.38114	9.50516	11.1712	7.84574	14.9012	17.3725	16.9206
ENSG00000156869.13	FRRS1	chr1:99708632-99766631	-	protein_coding	1.37639	2.59617	3.05212e-05	0.00476112	2.23999	0.863609	0.737318	0.990356	0.742233	3.78469	3.66234	3.72562
ENSG00000156970.12	BUB1B	chr15:40161023-40221136	+	protein_coding	0.961968	1.94797	0.000155455	0.00823963	3.46951	2.50754	4.85529	4.60418	4.60374	9.41989	9.76882	11.113
ENSG00000157456.7	CCNB2	chr15:59105078-59125045	+	protein_coding	0.615724	1.53233	0.00256993	0.0295986	3.87951	3.26378	8.73171	7.67282	9.4988	14.3299	12.8485	14.0176
ENSG00000157514.16	TSC22D3	chrX:107713221-107777342	-	protein_coding	1.13588	2.19753	0.0053621	0.0439704	4.65128	3.5154	13.7582	8.53464	9.62637	26.6458	21.658	24.3323
ENSG00000157765.12	SLC34A2	chr4:25648011-25678748	+	protein_coding	1.08914	2.12748	6.66992e-05	0.00581674	2.89549	1.80635	2.77317	2.48643	2.25242	6.35029	6.40186	6.5726
ENSG00000158315.10	RHBDL2	chr1:38885807-38941799	-	protein_coding	1.24716	2.37374	0.000509864	0.0129092	3.41346	2.1663	3.44192	4.14876	2.95448	9.75057	8.97612	10.2789
ENSG00000158402.18	CDC25C	chr5:138285265-138338355	-	protein_coding	0.607667	1.52379	0.0240343	0.105762	2.12504	1.51737	2.33723	1.29941	2.05716	3.18701	3.20356	3.71605
ENSG00000158457.5	TSPAN33	chr7:129144892-129169697	+	protein_coding	0.714858	1.64132	0.00605323	0.0470208	3.14235	2.4275	4.52833	3.76007	4.91616	8.18571	8.6848	6.73794
ENSG00000158470.5	B4GALT5	chr20:49632945-49713878	-	protein_coding	0.912452	1.88224	9.01416e-05	0.00663841	4.96709	4.05464	15.3892	14.703	16.8306	29.6543	31.0755	30.1219
ENSG00000158825.5	CDA	chr1:20588948-20618908	+	protein_coding	0.859922	1.81494	0.000169441	0.00850985	1.38584	0.525918	0.407101	0.381329	0.53578	1.58703	1.76067	1.49875
ENSG00000159128.14	IFNGR2	chr21:33402896-33479348	+	protein_coding	0.859858	1.81486	0.00943678	0.0611993	4.51833	3.65847	12.4548	8.99617	13.9698	22.9859	22.7186	20.1548
ENSG00000159167.11	STC1	chr8:23841915-23854807	-	protein_coding	1.36311	2.5724	7.07317e-06	0.00260475	5.76627	4.40315	19.3079	20.6919	20.5021	55.5669	51.1825	53.6222
ENSG00000159399.9	HK2	chr2:74833981-74893359	+	protein_coding	0.662707	1.58305	6.61771e-05	0.00581674	5.44498	4.78227	27.8423	25.5461	26.214	41.9734	43.4417	42.283
ENSG00000159921.15	GNE	chr9:36214441-36277056	-	protein_coding	1.25229	2.3822	0.000281337	0.0103023	4.59859	3.34629	9.46753	7.877	10.3212	23.7985	23.0586	22.8364
ENSG00000160207.8	HSF2BP	chr21:43529192-43659493	-	protein_coding	1.05541	2.07831	0.00056898	0.0136752	2.74549	1.69007	2.26567	2.39127	2.03357	4.9437	6.45064	5.81038
ENSG00000160299.16	PCNT	chr21:46324122-46445769	+	protein_coding	0.615114	1.53168	0.000204367	0.00923448	3.77032	3.15521	7.96946	8.32792	7.45062	12.2609	13.0177	12.6676
ENSG00000160678.11	S100A1	chr1:153627926-153632039	+	protein_coding	0.869123	1.82655	0.00335482	0.034174	1.36195	0.492829	0.317063	0.477115	0.432346	1.64375	1.17196	1.95729
ENSG00000160767.20	FAM189B	chr1:155247205-155255483	-	protein_coding	1.00847	2.01178	0.0328553	0.127412	2.57764	1.56917	2.62482	1.05938	2.50005	5.3723	6.04764	3.73697
ENSG00000160796.16	NBEAL2	chr3:46979683-47009703	+	protein_coding	0.818065	1.76304	0.00505321	0.0424138	2.2447	1.42663	2.01695	1.26534	1.84233	4.14502	3.80709	3.30421
ENSG00000160957.12	RECQL4	chr8:144511288-144517845	-	protein_coding	0.679437	1.60152	0.0408476	0.144404	2.18568	1.50624	2.4686	1.09152	2.15977	3.5358	3.79382	3.33042
ENSG00000160999.10	SH2B2	chr7:102285091-102321711	+	protein_coding	0.820822	1.76641	0.00523724	0.0432941	2.54323	1.7224	2.58408	1.78523	2.59955	5.5107	4.69745	4.33893
ENSG00000161638.10	ITGA5	chr12:54395261-54419460	-	protein_coding	0.64318	1.56177	5.93589e-05	0.00563905	1.17532	0.532145	0.484478	0.431714	0.422803	1.25689	1.3444	1.17712
ENSG00000161800.12	RACGAP1	chr12:49976923-50033136	-	protein_coding	0.70785	1.63337	0.000325034	0.0109667	3.61488	2.90703	6.05082	6.46114	7.0217	11.6589	11.3153	10.7957
ENSG00000161888.11	SPC24	chr19:11131520-11155808	-	protein_coding	0.683797	1.60636	0.00672702	0.0500459	2.68708	2.00329	3.06192	2.76148	3.21754	5.3907	6.49677	4.57515
ENSG00000161955.16	TNFSF13	chr17:7558292-7561608	+	protein_coding	1.01896	2.02646	0.00538705	0.0440618	3.14177	2.12281	3.19693	2.80428	4.17471	7.0672	7.04259	9.59698
ENSG00000162063.12	CCNF	chr16:2429394-2458854	+	protein_coding	0.647058	1.56597	0.00416937	0.0383976	1.94691	1.29985	1.7284	1.21807	1.46606	2.88432	3.16789	2.54002
ENSG00000162073.13	PAQR4	chr16:2969245-2973489	+	protein_coding	0.777229	1.71384	0.0218341	0.0998171	3.34438	2.56715	3.80025	4.8826	6.37117	10.9225	8.25184	8.4991
ENSG00000162139.9	NEU3	chr11:74988134-75018893	+	protein_coding	0.991436	1.98816	0.0246197	0.10726	1.88918	0.897742	1.42795	1.08668	0.276575	2.79523	2.52264	2.80181
ENSG00000162241.12	SLC25A45	chr11:65375192-65383701	-	protein_coding	0.742297	1.67284	0.00382904	0.0362953	1.29896	0.556661	0.546337	0.385016	0.485785	1.67732	1.64866	1.10063
ENSG00000162337.11	LRP5	chr11:68312609-68449275	+	protein_coding	0.636629	1.55469	0.00981842	0.0623757	4.52166	3.88503	15.6045	11.5552	14.4695	23.6256	22.3245	20.099
ENSG00000162409.10	PRKAA2	chr1:56645322-56715335	+	protein_coding	0.869361	1.82685	0.000354617	0.0113916	2.92038	2.05102	3.07861	3.29145	3.06576	5.84312	7.00071	6.92478
ENSG00000162433.14	AK4	chr1:65147549-65232145	+	protein_coding	0.708917	1.63458	0.00295222	0.0318411	4.62935	3.92044	15.7059	12.245	14.6886	23.5287	22.5655	25.2285
ENSG00000162545.5	CAMK2N1	chr1:20482391-20486220	-	protein_coding	1.15691	2.2298	0.00042458	0.0121569	6.47643	5.31952	34.6408	44.6502	38.1392	85.6623	87.211	91.3516
ENSG00000162636.15	FAM102B	chr1:108560089-108644900	+	protein_coding	1.21577	2.32264	6.9579e-06	0.00260475	2.27343	1.05766	1.01227	1.09287	1.14157	3.73473	4.0411	3.73464
ENSG00000162645.12	GBP2	chr1:89106132-89150456	-	protein_coding	1.26969	2.4111	0.00109322	0.0187669	3.17534	1.90565	2.56272	3.42318	2.33776	8.52173	7.00122	8.67708
ENSG00000162738.5	VANGL2	chr1:160400586-160428678	+	protein_coding	0.61084	1.52715	0.00283564	0.0312254	1.66409	1.05325	1.22411	0.899944	1.11487	2.42471	2.17361	1.92851
ENSG00000162775.14	RBM15	chr1:110338506-110346681	+	protein_coding	0.601813	1.51762	5.45495e-05	0.00537934	2.98664	2.38483	4.37615	4.2019	4.09425	6.66454	7.082	7.03896
ENSG00000162777.16	DENND2D	chr1:111187174-111204535	-	protein_coding	0.883194	1.84445	0.000231671	0.00952671	3.83734	2.95414	7.08336	6.08617	7.12554	13.4624	12.7649	13.6705
ENSG00000162817.6	C1orf115	chr1:220689845-220699157	+	protein_coding	0.960438	1.9459	6.71653e-05	0.00581674	4.31058	3.35014	9.36869	8.98379	9.24383	19.9952	17.5037	19.1125
ENSG00000162949.16	CAPN13	chr2:30722771-30820542	-	protein_coding	0.911234	1.88065	0.000434955	0.0122027	2.3072	1.39596	1.85265	1.38893	1.67442	4.14067	3.68139	4.03747
ENSG00000163032.11	VSNL1	chr2:17539126-17657018	+	protein_coding	1.82649	3.54674	4.04802e-05	0.00484435	2.69358	0.867087	0.943679	0.810669	0.724226	5.07454	5.17844	6.21363
ENSG00000163041.9	H3F3A	chr1:226061851-226072001	+	protein_coding	0.591682	1.507	0.00825446	0.0562689	5.89385	5.30217	40.6184	36.9113	37.93	49.7076	63.3866	63.3889
ENSG00000163064.6	EN1	chr2:118842171-118847678	-	protein_coding	0.773624	1.70956	0.000131473	0.00767558	3.0869	2.31328	3.87085	4.01047	4.03055	7.87082	7.73314	6.91802
ENSG00000163082.9	SGPP2	chr2:222424517-222560948	+	protein_coding	0.688831	1.61198	0.00169073	0.0233168	1.72048	1.03165	1.12595	1.07652	0.935474	2.69132	2.14829	2.0796
ENSG00000163110.14	PDLIM5	chr4:94451857-94668227	+	protein_coding	0.814164	1.75828	0.0439967	0.151004	2.41507	1.6009	2.4096	2.07379	1.66308	3.28735	6.63427	3.63519
ENSG00000163121.9	NEURL3	chr2:96497643-96508109	-	protein_coding	1.50155	2.83146	0.00873563	0.0581921	3.83774	2.33619	5.78387	2.34147	4.68034	14.5543	13.0988	12.3286
ENSG00000163131.10	CTSS	chr1:150730196-150765957	-	protein_coding	0.653584	1.57307	0.00558534	0.044883	1.48506	0.831477	1.02205	0.535656	0.81473	1.90085	1.82491	1.67679
ENSG00000163218.14	PGLYRP4	chr1:153330120-153348840	-	protein_coding	0.596575	1.51212	0.0136022	0.0746002	0.821475	0.224899	0.191139	0.0651183	0.258183	1.09524	0.617487	0.628514
ENSG00000163220.10	S100A9	chr1:153357854-153361027	+	protein_coding	1.61847	3.0705	0.00212876	0.0265602	8.75691	7.13844	149.026	103.857	176.782	449.738	404.523	441.936
ENSG00000163399.15	ATP1A1	chr1:116372668-116410261	+	protein_coding	0.59942	1.51511	0.00555557	0.0448543	8.33964	7.74022	229.353	183.342	229.198	333.527	312.802	322.864
ENSG00000163485.16	ADORA1	chr1:203090654-203167405	+	protein_coding	1.34738	2.54449	0.00154867	0.0224645	2.65617	1.30879	1.9141	1.15174	1.42471	5.25373	6.31599	4.47451
ENSG00000163516.13	ANKZF1	chr2:219229757-219236669	+	protein_coding	0.735669	1.66517	0.000274013	0.0102454	2.94316	2.2075	3.41703	3.63709	3.81051	6.39506	7.23765	6.46789
ENSG00000163629.12	PTPN13	chr4:86594315-86815171	+	protein_coding	0.628931	1.54642	0.0012831	0.0203302	2.47491	1.84598	2.67719	2.8915	2.24676	4.48693	4.63472	4.55729
ENSG00000163666.8	HESX1	chr3:57197843-57226521	-	protein_coding	0.743455	1.67418	0.00527295	0.0435189	1.11689	0.373435	0.410571	0.225137	0.257957	0.841792	1.29938	1.4088
ENSG00000163701.18	IL17RE	chr3:9902612-9916402	+	protein_coding	0.699574	1.62403	0.00430049	0.0389562	1.27567	0.576094	0.608184	0.274457	0.616605	1.51417	1.45993	1.2947
ENSG00000163888.3	CAMK2N2	chr3:184259213-184261463	-	protein_coding	0.585142	1.50019	0.0307823	0.122442	1.56185	0.97671	1.04389	0.733351	1.15136	2.63225	1.75495	1.5716
ENSG00000164011.17	ZNF691	chr1:42846573-42852477	+	protein_coding	0.594726	1.51019	0.0123435	0.0704885	2.16149	1.56676	2.22309	1.47747	2.2557	3.38004	3.28608	3.76957
ENSG00000164105.3	SAP30	chr4:173369969-173377532	+	protein_coding	0.668442	1.58936	0.000781271	0.0160422	4.66744	3.99899	16.056	14.0804	14.8913	26.2648	23.7883	23.2809
ENSG00000164402.13	SEPT8	chr5:132750817-132807241	-	protein_coding	0.602562	1.51841	0.00740775	0.0529649	3.00707	2.40451	4.95846	3.73806	4.25723	7.57216	6.27791	7.32841
ENSG00000164440.14	TXLNB	chr6:139240061-139292139	-	protein_coding	0.818948	1.76412	0.00507209	0.0424982	1.88492	1.06597	0.892731	1.45779	0.972583	2.62877	2.35274	3.14089
ENSG00000164485.14	IL22RA2	chr6:137143820-137173648	-	protein_coding	1.24612	2.37203	0.000516275	0.0129857	2.35011	1.10399	1.28004	1.349	0.854282	4.42579	3.73	4.16458
ENSG00000164626.8	KCNK5	chr6:39188973-39229450	-	protein_coding	0.815816	1.76029	0.0295636	0.119708	3.88174	3.06592	8.59484	5.02551	9.15716	14.9709	13.4853	12.8454
ENSG00000164674.15	SYTL3	chr6:158650014-158764876	+	protein_coding	0.931863	1.90774	0.000441731	0.0122698	2.3593	1.42744	1.71573	1.42917	1.94959	4.16979	4.31549	3.9164
ENSG00000164885.12	CDK5	chr7:151053812-151058530	-	protein_coding	0.831056	1.77899	0.0131943	0.0731752	3.71376	2.88271	7.76039	4.69188	7.04575	12.2294	12.8011	11.3711
ENSG00000164976.8	KIAA1161	chr9:34366670-34376853	-	protein_coding	0.765234	1.69965	0.000377409	0.0117996	1.53502	0.769784	0.637936	0.784412	0.695868	1.87441	2.12228	1.71168
ENSG00000165288.10	BRWD3	chrX:80670854-80809688	-	protein_coding	0.588615	1.5038	0.0193269	0.0928055	2.8104	2.22178	3.36886	4.70851	3.06986	5.58647	6.21297	6.26566
ENSG00000165304.7	MELK	chr9:36572862-36677683	+	protein_coding	0.787436	1.726	0.000228814	0.00949859	4.22085	3.43342	10.2792	9.25322	9.90302	16.9818	17.0975	18.9231
ENSG00000165474.6	GJB2	chr13:20187463-20193010	-	protein_coding	1.0706	2.1003	0.000147154	0.00810828	1.52717	0.45657	0.479419	0.291203	0.352814	1.8417	1.73856	2.07658
ENSG00000165507.8	C10orf10	chr10:44970981-44978810	-	protein_coding	0.959428	1.94454	0.0130944	0.0727979	2.79951	1.84008	2.95963	1.66876	3.34306	6.30953	6.27006	5.35013
ENSG00000165591.6	FAAH2	chrX:57286706-57489196	+	protein_coding	0.607488	1.5236	0.0276751	0.115116	2.58457	1.97709	3.64037	2.08836	3.25802	4.86342	5.06198	5.07208
ENSG00000165704.14	HPRT1	chrX:134460153-134520513	+	protein_coding	0.638709	1.55693	0.00189723	0.0250101	5.18109	4.54238	24.029	21.1903	21.781	31.971	37.6584	36.4642
ENSG00000166140.17	ZFYVE19	chr15:40807086-40815084	+	protein_coding	0.763646	1.69778	0.00126131	0.02021	3.17489	2.41124	4.85623	4.34679	3.80681	8.23273	8.40534	7.48213
ENSG00000166165.12	CKB	chr14:103519659-103523111	-	protein_coding	0.984609	1.97878	0.00685285	0.0505402	2.64536	1.66076	2.36779	1.66164	2.52628	6.35484	4.20165	5.40158
ENSG00000166268.10	MYRFL	chr12:69825304-69959097	+	protein_coding	0.913177	1.88319	0.00040269	0.0120485	1.20593	0.292758	0.219514	0.279199	0.178316	1.5385	1.28753	1.11409
ENSG00000166292.11	TMEM100	chr17:55719627-55732121	-	protein_coding	0.822093	1.76797	0.00235135	0.0280733	1.15794	0.335851	0.221391	0.133786	0.451839	1.36615	1.0729	1.2652
ENSG00000166321.13	NUDT13	chr10:73110375-73131828	+	protein_coding	0.75449	1.68703	0.00109598	0.0187669	1.62634	0.871854	0.956655	0.758224	0.781452	2.13861	1.79989	2.34855
ENSG00000166347.18	CYB5A	chr18:74250847-74292016	-	protein_coding	0.74012	1.67031	0.000872941	0.0169765	2.66091	1.92079	2.67839	2.51084	3.20322	5.58087	5.21788	5.18186
ENSG00000166394.14	CYB5R2	chr11:7665100-7677222	-	protein_coding	0.734604	1.66394	0.00124693	0.0200846	1.63768	0.903079	0.816385	0.839776	0.956992	2.39406	1.78552	2.18677
ENSG00000166396.12	SERPINB7	chr18:63752935-63805376	+	protein_coding	0.605532	1.52154	0.000696333	0.015115	0.754764	0.149232	0.203602	0.0377392	0.0919395	0.707983	0.65901	0.69546
ENSG00000166444.18	ST5	chr11:8693351-8910951	-	protein_coding	0.703749	1.62873	0.00612608	0.0473217	1.7523	1.04855	1.33913	0.746097	1.16675	2.44981	2.48498	2.18043
ENSG00000166825.13	ANPEP	chr15:89784889-89815401	-	protein_coding	0.689956	1.61323	0.0134383	0.074029	2.89791	2.20796	3.67208	2.9245	4.37885	7.49955	5.81229	6.15135
ENSG00000166851.14	PLK1	chr16:23677656-23690367	+	protein_coding	0.704643	1.62974	0.00583665	0.0460302	3.23762	2.53297	5.78423	4.04016	4.66966	8.94486	8.37005	8.0057
ENSG00000166902.4	MRPL16	chr11:59806135-59810872	-	protein_coding	0.637412	1.55554	0.000844816	0.0168535	4.88389	4.24648	19.0331	16.5865	18.41	28.1931	30.2225	27.2389
ENSG00000167183.2	PRR15L	chr17:47951967-47957878	-	protein_coding	1.27037	2.41224	0.00370042	0.0356707	3.13701	1.86664	3.31422	1.76607	3.06419	8.30327	7.98347	7.14556
ENSG00000167191.11	GPRC5B	chr16:19856691-19886167	-	protein_coding	0.857874	1.81237	0.000914487	0.017294	2.25385	1.39597	1.53526	1.41686	1.9745	3.60263	4.00183	3.71292
ENSG00000167315.17	ACAA2	chr18:49782167-49813960	-	protein_coding	0.618702	1.53549	0.000247409	0.00976757	4.23372	3.61502	11.8274	10.4637	11.509	17.5621	17.9816	17.9005
ENSG00000167325.14	RRM1	chr11:4094707-4138876	+	protein_coding	0.673446	1.59488	0.00175154	0.0239603	4.88284	4.2094	18.0645	18.5273	16.0058	26.8801	27.4961	31.3272
ENSG00000167536.13	DHRS13	chr17:28897781-28903071	-	protein_coding	0.593804	1.50922	0.012065	0.0696984	3.14217	2.54836	5.10104	3.92356	5.66372	8.05424	8.11999	7.3332
ENSG00000167552.13	TUBA1A	chr12:49184796-49189324	-	protein_coding	1.1481	2.21623	0.000165856	0.00846261	3.77071	2.6226	4.74437	4.89283	5.90048	12.6062	12.9066	12.4378
ENSG00000167653.4	PSCA	chr8:142670308-142682724	+	protein_coding	0.974944	1.96557	0.0154535	0.080516	2.23842	1.26348	1.64238	0.890935	1.76925	4.94687	3.23068	3.17635
ENSG00000167656.4	LY6D	chr8:142784880-142786592	-	protein_coding	1.15752	2.23074	0.0129198	0.0722293	2.61091	1.45339	1.91099	0.986262	2.55196	5.82169	5.36883	4.24734
ENSG00000167670.15	CHAF1A	chr19:4402662-4445018	+	protein_coding	0.805042	1.7472	5.45368e-07	0.000758872	4.08738	3.28233	8.68853	8.68592	8.81395	15.7355	16.2444	16.0208
ENSG00000167703.14	SLC43A2	chr17:1569267-1628886	-	protein_coding	0.845707	1.79715	3.6664e-05	0.00479849	1.18135	0.33564	0.26743	0.227885	0.291314	1.161	1.35408	1.2929
ENSG00000167741.10	GGT6	chr17:4556927-4560818	-	protein_coding	0.660783	1.58094	0.0374382	0.137122	3.69277	3.03199	6.29508	6.26748	9.32159	14.1461	9.94999	12.0374
ENSG00000167771.5	RCOR2	chr11:63911221-63916844	-	protein_coding	1.14253	2.20768	0.000340777	0.0112488	1.68597	0.543446	0.397826	0.452759	0.524522	2.26681	2.57069	1.85569
ENSG00000167779.7	IGFBP6	chr12:53097436-53102345	+	protein_coding	0.855141	1.80894	0.00457789	0.0402319	1.1969	0.341755	0.114177	0.464778	0.247122	1.37176	1.51782	1.01748
ENSG00000167799.9	NUDT8	chr11:67627938-67629930	-	protein_coding	1.08604	2.1229	0.0412206	0.145254	3.23937	2.15333	4.92542	1.69798	4.5067	9.02867	8.50984	7.83125
ENSG00000167964.12	RAB26	chr16:2140803-2154165	+	protein_coding	0.638469	1.55668	0.00482522	0.0414077	1.04844	0.409966	0.332103	0.160504	0.517232	1.0198	1.09255	1.09338
ENSG00000167972.13	ABCA3	chr16:2275881-2340746	-	protein_coding	0.588223	1.50339	0.0122114	0.0701063	2.55967	1.97145	3.2297	2.35035	3.25591	5.4806	4.81438	4.43866
ENSG00000168036.17	CTNNB1	chr3:41194741-41260096	+	protein_coding	0.605167	1.52115	0.0116235	0.0682441	4.12478	3.51961	11.5061	8.61872	11.5397	15.2638	17.3715	16.7697
ENSG00000168078.9	PBK	chr8:27809620-27838095	-	protein_coding	0.818692	1.76381	0.000871861	0.0169765	3.73898	2.92029	6.59227	6.06821	7.08352	11.3511	13.673	12.1344
ENSG00000168269.9	FOXI1	chr5:170105897-170109725	+	protein_coding	0.713358	1.63962	0.0322811	0.125908	4.04214	3.32878	10.5375	6.75732	10.3336	18.2903	14.8828	13.5933
ENSG00000168297.15	PXK	chr3:58332880-58426126	+	protein_coding	0.831736	1.77983	0.0009738	0.017632	2.33327	1.50153	2.16909	1.60155	1.75328	3.85008	4.36212	3.92113
ENSG00000168298.6	HIST1H1E	chr6:26156354-26157107	+	protein_coding	0.627605	1.545	0.0258954	0.110914	1.07581	0.44821	0.32336	0.131986	0.695332	1.01281	1.01819	1.30564
ENSG00000168301.12	KCTD6	chr3:58492114-58502360	+	protein_coding	0.761333	1.69506	0.0293016	0.11893	2.44684	1.68551	1.42468	2.35405	3.09205	4.38499	4.085	4.91891
ENSG00000168310.10	IRF2	chr4:184387713-184474580	-	protein_coding	0.625652	1.54291	0.00451737	0.0399008	3.44702	2.82136	5.5829	7.08413	5.63581	10.6233	9.78827	9.34391
ENSG00000168404.12	MLKL	chr16:74671855-74700960	-	protein_coding	0.785633	1.72385	4.86053e-05	0.00519203	2.43856	1.65293	2.18726	2.075	2.17306	4.13683	4.57052	4.56733
ENSG00000168610.14	STAT3	chr17:42313324-42388568	-	protein_coding	0.736639	1.66629	0.00360791	0.0352237	4.3618	3.62516	12.5869	9.54377	12.1137	20.6341	18.8697	19.2192
ENSG00000168679.17	SLC16A4	chr1:110362848-110391082	-	protein_coding	0.634018	1.55188	0.000199805	0.00915043	1.46512	0.831103	0.746431	0.773915	0.817509	1.78402	1.60395	1.90289
ENSG00000168772.10	CXXC4	chr4:104468312-104494901	-	protein_coding	0.66563	1.58626	7.31195e-06	0.00260475	0.846901	0.181271	0.105122	0.153292	0.14381	0.789892	0.827216	0.779143
ENSG00000169105.7	CHST14	chr15:40470998-40474571	+	protein_coding	0.971364	1.96069	0.00914465	0.0600161	2.04992	1.07855	1.44467	0.596808	1.413	3.20369	3.30256	2.92556
ENSG00000169710.8	FASN	chr17:82078333-82098332	-	protein_coding	1.0667	2.09463	0.0275164	0.114751	4.801	3.7343	17.0598	7.95873	13.5697	29.2001	28.424	23.3796
ENSG00000169750.8	RAC3	chr17:82031624-82034204	+	protein_coding	0.592468	1.50782	0.0400573	0.142664	1.3277	0.735236	0.593587	0.543642	0.87526	2.14635	1.43956	1.06024
ENSG00000169992.9	NLGN2	chr17:7404874-7419860	+	protein_coding	0.636274	1.55431	0.0270239	0.113581	2.54489	1.90861	3.11202	1.97194	3.33064	5.0504	5.25152	4.25401
ENSG00000170312.15	CDK1	chr10:60778331-60794852	+	protein_coding	0.667809	1.58866	0.0030346	0.0323425	4.63907	3.97126	14.2914	14.4487	15.3331	20.8164	26.534	24.7539
ENSG00000170345.9	FOS	chr14:75278774-75282230	+	protein_coding	1.26241	2.39896	0.00300093	0.0322585	6.12247	4.86006	34.3384	21.5853	29.6901	70.7414	71.1427	64.3399
ENSG00000170421.12	KRT8	chr12:52897187-52949954	-	protein_coding	0.662744	1.58309	0.00265518	0.0301721	6.17684	5.51409	49.4655	39.5069	45.6873	68.8577	70.3603	74.9571
ENSG00000170458.13	CD14	chr5:140631728-140633701	-	protein_coding	2.03087	4.08652	0.000846871	0.0168691	4.91918	2.8883	7.5059	4.48867	7.69382	32.1382	27.9574	27.8648
ENSG00000170624.13	SGCD	chr5:155870344-156767788	+	protein_coding	0.881385	1.84214	0.000192842	0.00910426	1.9562	1.07482	1.14923	1.16403	1.00959	2.93557	2.59919	3.1249
ENSG00000170667.14	RASA4B	chr7:102482445-102517781	-	protein_coding	0.960801	1.94639	0.0429226	0.148911	1.58414	0.623335	0.717058	0.0243771	1.07818	1.5343	2.2967	2.22612
ENSG00000170734.11	POLH	chr6:43576150-43615660	+	protein_coding	0.658911	1.57889	4.71739e-05	0.00519203	2.87905	2.22013	3.74227	3.46966	3.77222	6.1865	6.38832	6.49851
ENSG00000171219.8	CDC42BPG	chr11:64823387-64844569	-	protein_coding	0.882678	1.84379	0.00396759	0.0371261	4.05993	3.17726	9.62194	6.8963	7.82513	16.009	17.1439	14.0341
ENSG00000171223.5	JUNB	chr19:12791496-12793315	+	protein_coding	1.73921	3.33852	0.0167801	0.0848589	6.93176	5.19255	48.4122	19.1302	48.1654	134.292	122.395	108.002
ENSG00000171243.7	SOSTDC1	chr7:16461481-16530580	-	protein_coding	1.11193	2.16134	0.000572495	0.0136752	3.57084	2.45891	4.20603	4.26239	5.06633	11.0986	9.63167	12.0452
ENSG00000171314.8	PGAM1	chr10:97426160-97433441	+	protein_coding	0.884777	1.84648	0.0143359	0.076944	5.68075	4.79597	31.0222	19.817	31.1608	53.6983	49.3426	48.0139
ENSG00000171345.13	KRT19	chr17:41523617-41528308	-	protein_coding	0.899755	1.86575	0.00088489	0.0170286	9.13	8.23025	334.308	265.495	302.057	569.794	574.11	534.779
ENSG00000171346.15	KRT15	chr17:41513743-41522529	-	protein_coding	1.50225	2.83285	2.18446e-05	0.00393665	4.1706	2.66835	4.99792	5.49375	5.59578	18.3073	16.4538	16.3308
ENSG00000171360.3	KRT38	chr17:41436446-41440921	-	protein_coding	0.915516	1.88624	0.000957854	0.0175446	1.89454	0.97902	1.18503	0.752165	1.00037	2.98417	2.59226	2.59113
ENSG00000171631.14	P2RY6	chr11:73264505-73298617	+	protein_coding	1.20315	2.30241	0.000437515	0.0122193	2.33425	1.13111	1.04774	1.06891	1.48013	4.49729	3.99613	3.66938
ENSG00000171848.14	RRM2	chr2:10120698-10131419	+	protein_coding	1.13377	2.19431	0.000642821	0.0145662	3.49362	2.35985	3.84818	4.97361	3.67029	10.5145	10.6375	9.66469
ENSG00000172081.13	MOB3A	chr19:2071038-2096673	-	protein_coding	0.74674	1.678	0.0261424	0.111446	3.36683	2.62009	5.92561	3.67815	6.17215	10.6686	8.70701	8.69282
ENSG00000172159.15	FRMD3	chr9:83242990-83538546	-	protein_coding	0.969206	1.95776	0.000811175	0.0164192	2.96304	1.99384	2.67281	3.52748	2.79978	6.45202	6.60857	7.36212
ENSG00000172478.17	C2orf54	chr2:240886048-240896889	-	protein_coding	0.789854	1.7289	0.00455935	0.040138	1.73025	0.940394	1.02426	0.777496	0.964203	2.89476	2.24531	1.88956
ENSG00000172731.13	LRRC20	chr10:70298970-70382650	-	protein_coding	0.872886	1.83132	0.0140164	0.0758748	2.43084	1.55796	2.14109	1.31053	2.51708	5.2349	4.04107	3.9879
ENSG00000172927.7	MYEOV	chr11:69294138-69367726	+	protein_coding	0.693639	1.61736	0.0110538	0.066323	4.48592	3.79229	14.5617	10.1872	14.2755	21.7967	21.0365	21.3965
ENSG00000173227.13	SYT12	chr11:67006778-67050863	+	protein_coding	1.27601	2.42168	0.00959575	0.0617247	4.15839	2.88238	7.58141	4.17676	8.0247	18.2824	17.9142	14.6118
ENSG00000173237.4	C11orf86	chr11:66975277-66977004	+	protein_coding	0.677861	1.59977	0.000506964	0.0128571	0.761527	0.0836666	0.06431	0	0.118125	0.667483	0.80467	0.619081
ENSG00000173262.11	SLC2A14	chr12:7812512-7891148	-	protein_coding	0.693538	1.61724	0.000671467	0.0149282	1.33452	0.640977	0.551701	0.615015	0.513127	1.76744	1.42408	1.3909
ENSG00000173264.14	GPR137	chr11:64270062-64289500	+	protein_coding	0.796813	1.73726	0.0202876	0.0954034	2.49749	1.70068	2.70488	1.56935	2.60801	5.65108	4.54384	3.88378
ENSG00000173267.13	SNCG	chr10:86958618-86963260	+	protein_coding	1.31598	2.48972	0.00462489	0.0404131	2.74962	1.43364	2.18321	1.29923	1.69313	6.32532	6.95517	4.22012
ENSG00000173432.10	SAA1	chr11:18266174-18269977	+	protein_coding	0.911492	1.88099	0.00104729	0.0183537	2.53164	1.62015	2.09231	1.78062	2.37844	5.23657	4.28325	4.8675
ENSG00000173801.16	JUP	chr17:41754604-41786931	-	protein_coding	0.721074	1.64841	0.0329491	0.127557	5.38768	4.66661	29.171	17.9094	27.7143	44.4982	41.0825	37.3235
ENSG00000173890.16	GPR160	chr3:170037929-170085403	+	protein_coding	0.9153	1.88596	0.0283567	0.116576	2.78348	1.86818	3.26071	3.51708	1.52812	6.28035	6.04803	5.36085
ENSG00000173894.10	CBX2	chr17:79778132-79787983	+	protein_coding	0.604746	1.52071	0.0352384	0.13264	2.93164	2.32689	4.91525	2.89263	4.48499	7.03514	6.7848	6.10055
ENSG00000173898.12	SPTBN2	chr11:66685248-66729226	-	protein_coding	0.965683	1.95299	0.000934199	0.0174139	3.6152	2.64952	5.83821	4.65225	5.3913	11.4456	12.2967	10.1197
ENSG00000173918.14	C1QTNF1	chr17:79022814-79049788	+	protein_coding	1.09748	2.13981	0.00476731	0.0411412	1.39338	0.2959	0.198848	0.260991	0.223908	2.0086	1.99455	1.01212
ENSG00000174282.11	ZBTB4	chr17:7459366-7484263	-	protein_coding	0.677403	1.59926	0.0262901	0.111771	3.8713	3.1939	9.0814	6.1961	9.56227	15.2137	13.8297	12.0351
ENSG00000174370.9	C11orf45	chr11:128899565-128906035	-	protein_coding	0.92507	1.89878	0.000891773	0.0170861	2.08235	1.15728	1.32385	0.939445	1.46176	3.30179	3.19114	3.21281
ENSG00000174371.16	EXO1	chr1:241847967-241895148	+	protein_coding	0.596011	1.51153	0.00619499	0.0476141	3.2353	2.63929	4.75709	6.25335	4.79124	8.10506	8.71611	8.44038
ENSG00000174871.10	CNIH2	chr11:66278190-66285301	+	protein_coding	0.677028	1.59884	0.0157884	0.0816498	0.934138	0.257111	0.1756	0.069852	0.357097	1.12648	1.07004	0.584782
ENSG00000175567.8	UCP2	chr11:73974667-73983307	-	protein_coding	0.73246	1.66147	0.0184546	0.0900563	5.08867	4.35621	20.1265	17.2597	21.2703	40.4443	26.5475	33.5126
ENSG00000175591.11	P2RY2	chr11:73218298-73236352	+	protein_coding	1.18709	2.27693	0.000197112	0.00915043	3.00902	1.82193	2.30718	2.49669	2.82162	7.80152	6.88636	6.51584
ENSG00000175643.8	RMI2	chr16:11249619-11351762	+	protein_coding	0.77101	1.70646	0.0114908	0.0678606	2.87829	2.10728	3.79723	2.38736	3.92281	6.35599	6.24116	6.46288
ENSG00000175832.12	ETV4	chr17:43527844-43579620	-	protein_coding	0.673331	1.59475	0.0268862	0.113393	3.08231	2.40898	4.9128	3.1101	5.16422	8.08054	7.61289	6.76857
ENSG00000175899.14	A2M	chr12:9067664-9116229	-	protein_coding	0.620247	1.53714	0.000501576	0.0128571	2.06048	1.44024	1.83055	1.5318	1.78844	3.3577	3.03475	3.12788
ENSG00000176092.15	CRYBG2	chr1:26321698-26360080	-	protein_coding	0.663876	1.58433	0.00751696	0.0534563	1.3298	0.665923	0.647765	0.355941	0.787524	1.72587	1.46082	1.36779
ENSG00000176171.11	BNIP3	chr10:131966455-131982013	-	protein_coding	0.614708	1.53125	0.000936574	0.0174203	3.97517	3.36047	9.72128	8.43776	9.70748	14.3803	14.3272	15.501
ENSG00000176182.5	MYPOP	chr19:45890020-45902604	-	protein_coding	0.622515	1.53956	0.0300719	0.120872	2.98866	2.36614	4.6203	3.07837	4.97851	7.67251	7.04962	6.16318
ENSG00000176454.13	LPCAT4	chr15:34358618-34367278	-	protein_coding	0.740094	1.67028	0.00131861	0.0205395	1.81473	1.07464	1.06895	1.00892	1.24792	2.91785	2.28469	2.38316
ENSG00000176619.12	LMNB2	chr19:2427638-2456996	-	protein_coding	0.733073	1.66218	0.00963792	0.061875	4.00028	3.26721	9.79022	6.79216	9.61436	15.2428	15.6071	14.1935
ENSG00000176842.14	IRX5	chr16:54930862-54934485	+	protein_coding	0.99119	1.98782	0.00655652	0.0492802	4.63239	3.6412	11.2235	12.1759	11.0603	20.3262	31.0911	21.2931
ENSG00000176890.15	TYMS	chr18:657604-673578	+	protein_coding	0.923156	1.89626	4.91281e-05	0.00519203	5.54235	4.61919	23.1794	22.4739	25.1525	46.626	44.6961	45.5066
ENSG00000177051.5	FBXO46	chr19:45710629-45730904	-	protein_coding	0.889453	1.85247	0.0128627	0.0720612	2.65154	1.76209	2.37832	1.66914	3.32765	5.73405	5.17433	4.96641
ENSG00000177119.15	ANO6	chr12:45215987-45440404	+	protein_coding	0.749943	1.68173	1.44685e-05	0.0032988	4.146	3.39606	9.62831	9.44519	9.50905	16.6563	16.1287	17.348
ENSG00000177508.11	IRX3	chr16:54283304-54286763	-	protein_coding	0.590364	1.50563	0.0192564	0.0925539	5.84679	5.25643	38.9774	30.4651	43.4	57.1147	59.8814	52.8775
ENSG00000177606.6	JUN	chr1:58780788-58784327	-	protein_coding	0.750789	1.68271	7.6464e-05	0.0061004	6.44775	5.69696	50.084	53.1787	49.4377	89.9883	85.6763	83.3359
ENSG00000178075.19	GRAMD1C	chr3:113828182-113947174	+	protein_coding	0.68333	1.60584	0.00294476	0.0318108	1.35225	0.668918	0.543439	0.577512	0.65056	1.21727	1.74439	1.73488
ENSG00000178078.11	STAP2	chr19:4324043-4342786	-	protein_coding	0.850051	1.80256	0.00188953	0.0249502	3.51275	2.6627	5.70106	4.40461	6.01049	10.3244	10.6481	10.2734
ENSG00000178372.7	CALML5	chr10:5498697-5499555	-	protein_coding	1.01167	2.01624	0.0258243	0.110682	6.39736	5.38569	49.0875	27.1642	50.8009	82.4096	90.4714	77.5034
ENSG00000178776.4	C5orf46	chr5:147880726-147906538	-	protein_coding	0.866072	1.82269	0.00102805	0.0181843	2.71963	1.85355	2.80234	2.17048	2.91515	5.8911	5.34902	5.53238
ENSG00000178935.5	ZNF552	chr19:57803841-57814913	-	protein_coding	0.623017	1.54009	0.00512322	0.0426973	3.01755	2.39453	4.26267	3.72798	4.84243	7.39782	6.36374	7.58718
ENSG00000178966.16	RMI1	chr9:83980711-84004074	+	protein_coding	0.634804	1.55273	0.00447436	0.0396372	3.27104	2.63624	5.06564	5.63237	4.97329	7.41289	9.26572	9.41622
ENSG00000179222.17	MAGED1	chrX:51803007-51902357	+	protein_coding	0.770867	1.70629	0.0101111	0.06314	3.07029	2.29942	4.57914	2.97002	4.38548	7.93884	7.58091	6.72561
ENSG00000179403.11	VWA1	chr1:1434861-1442882	+	protein_coding	1.15348	2.2245	0.0106714	0.0650217	2.65123	1.49775	2.22397	1.03401	2.43446	6.06047	5.19219	4.67048
ENSG00000179958.8	DCTPP1	chr16:30423619-30430075	-	protein_coding	0.731385	1.66023	1.70731e-05	0.00348702	4.22985	3.49847	10.5671	9.92301	10.4253	17.5613	17.5358	18.2008
ENSG00000180008.8	SOCS4	chr14:55027230-55049488	+	protein_coding	0.660465	1.58059	0.00588651	0.0461698	2.83576	2.17529	3.5998	3.95658	3.0417	5.87716	5.57313	7.04936
ENSG00000180447.6	GAS1	chr9:86944363-86947189	-	protein_coding	0.764518	1.6988	0.00218611	0.0270363	1.95713	1.19262	1.53516	0.990951	1.36578	2.74136	2.8564	3.05748
ENSG00000180739.13	S1PR5	chr19:10512742-10517931	-	protein_coding	0.875598	1.83477	0.00113019	0.0190455	1.13014	0.254541	0.281324	0.104507	0.199628	1.16402	1.43592	0.989264
ENSG00000180758.11	GPR157	chr1:9100305-9129170	-	protein_coding	0.689121	1.6123	0.0196892	0.0939269	2.28575	1.59663	2.36049	1.35429	2.49649	3.85627	4.02939	3.74697
ENSG00000181284.2	TMEM102	chr17:7435443-7437679	+	protein_coding	0.94598	1.9265	0.00625474	0.047905	2.24997	1.30399	1.99001	0.977388	1.54596	3.7317	4.04455	3.50903
ENSG00000181458.10	TMEM45A	chr3:100492619-100577444	+	protein_coding	1.47726	2.78419	8.97289e-06	0.0029244	5.15782	3.68056	11.8722	11.102	12.5321	35.6842	33.7518	34.6877
ENSG00000182378.13	PLCXD1	chrX:276322-303356	+	protein_coding	0.590675	1.50595	0.0168204	0.0849783	1.29214	0.701468	0.717495	0.355462	0.847168	1.4998	1.61443	1.24719
ENSG00000182580.2	EPHB3	chr3:184561784-184582409	+	protein_coding	0.809448	1.75254	0.0219137	0.099958	3.48521	2.67576	6.72609	3.75438	6.10228	10.6891	10.5198	9.42875
ENSG00000182871.14	COL18A1	chr21:45405137-45513720	+	protein_coding	0.818676	1.76379	0.0308799	0.122619	2.1573	1.33863	2.09756	0.821324	1.86745	3.59742	3.79175	3.02932
ENSG00000183137.14	CEP57L1	chr6:109095110-109163932	+	protein_coding	0.700162	1.62469	0.00011787	0.00719333	2.42893	1.72877	2.41559	2.37318	2.1603	4.16803	4.42539	4.5691
ENSG00000183615.5	FAM167B	chr1:32247233-32248856	+	protein_coding	1.73002	3.31732	0.00138396	0.0211004	2.61252	0.882497	1.22741	0.383114	1.03383	5.49617	5.22316	4.65807
ENSG00000184292.6	TACSTD2	chr1:58575423-58577773	-	protein_coding	1.12833	2.18605	0.000169297	0.00850985	6.86868	5.74035	52.8001	48.1038	56.83	123.147	114.847	109.972
ENSG00000184330.11	S100A7A	chr1:153416524-153423225	+	protein_coding	1.15294	2.22367	2.94091e-05	0.00469259	2.61744	1.46449	1.95816	1.67859	1.65241	5.03003	5.06787	5.31574
ENSG00000184384.13	MAML2	chr11:95976598-96343180	-	protein_coding	0.652906	1.57233	0.00384686	0.0364192	3.91974	3.26683	8.2249	10.0558	7.74359	14.839	13.5352	14.0566
ENSG00000184588.17	PDE4B	chr1:65792514-66374579	+	protein_coding	1.02096	2.02927	7.15588e-05	0.00586944	1.75506	0.734102	0.581849	0.765949	0.647467	2.20157	2.44079	2.49108
ENSG00000184634.15	MED12	chrX:71118556-71142454	+	protein_coding	0.750549	1.68243	0.000860138	0.016957	3.64511	2.89456	7.08584	6.07097	6.1919	12.5151	10.8238	11.2542
ENSG00000184661.13	CDCA2	chr8:25458997-25507920	+	protein_coding	0.654537	1.57411	0.000928549	0.0173892	2.8107	2.15616	3.7432	3.07023	3.5869	5.7565	5.99549	6.30761
ENSG00000184678.10	HIST2H2BE	chr1:149884459-149886652	-	protein_coding	1.60112	3.03379	0.00010729	0.00717976	3.0142	1.41308	1.88917	1.35442	1.77639	7.63023	7.04209	6.59802
ENSG00000184792.15	OSBP2	chr22:30693782-30907824	+	protein_coding	0.650472	1.56968	0.0106832	0.0650391	2.94814	2.29767	4.57827	3.20335	4.06881	7.61985	6.31442	6.2905
ENSG00000184828.9	ZBTB7C	chr18:48026673-48410752	-	protein_coding	1.03179	2.04456	0.000213213	0.00938505	1.88748	0.855685	0.814412	0.690776	0.931697	2.8193	2.8834	2.41481
ENSG00000184937.13	WT1	chr11:32387775-32435630	-	protein_coding	1.2892	2.44393	0.000754673	0.0156925	3.22218	1.93298	2.16882	3.16536	3.21796	8.09092	8.79836	8.12341
ENSG00000184979.9	USP18	chr22:18149899-18177397	+	protein_coding	1.20097	2.29893	0.000639124	0.014534	3.6884	2.48743	5.57357	3.91229	4.46123	11.5914	12.1452	11.9454
ENSG00000184992.10	BRI3BP	chr12:124993700-125031231	+	protein_coding	0.698761	1.62311	1.07485e-05	0.00312261	2.95923	2.26047	3.94367	3.76808	3.66674	6.83152	6.68976	6.81073
ENSG00000185201.16	IFITM2	chr11:307631-315272	+	protein_coding	1.00764	2.01061	0.00204221	0.0259176	2.55496	1.54733	1.93752	1.51691	2.37697	4.87964	5.39293	4.39896
ENSG00000185215.8	TNFAIP2	chr14:103123442-103137439	+	protein_coding	0.683519	1.60605	0.0112041	0.0667281	2.83593	2.15241	3.6793	3.57061	3.10837	7.02368	6.7284	4.87004
ENSG00000185339.8	TCN2	chr22:30606838-30627278	+	protein_coding	0.908819	1.87751	0.0151912	0.0795826	2.33565	1.42683	2.33652	1.22119	1.62226	4.99082	4.06473	3.23895
ENSG00000185414.19	MRPL30	chr2:99181079-99197626	+	protein_coding	0.739645	1.66977	0.00782491	0.0545641	3.01528	2.27564	3.58253	3.40737	4.62111	6.03938	7.41301	7.92456
ENSG00000185432.11	METTL7A	chr12:50923472-50932517	+	protein_coding	1.26073	2.39616	0.00734083	0.0527919	2.18959	0.928868	0.899841	0.67125	1.17317	4.86809	2.42532	3.72284
ENSG00000185479.5	KRT6B	chr12:52446651-52452126	-	protein_coding	1.01885	2.02631	7.11691e-05	0.00586944	4.63816	3.61931	11.718	11.7633	10.4335	24.8969	23.1192	23.721
ENSG00000185499.16	MUC1	chr1:155185824-155192916	-	protein_coding	0.62172	1.53871	0.00836061	0.056659	2.35789	1.73617	2.62686	1.91078	2.50253	4.66696	4.10981	3.65196
ENSG00000185633.10	NDUFA4L2	chr12:57234903-57240715	-	protein_coding	0.989149	1.98501	0.0397875	0.142053	1.76535	0.776205	0.732114	0.46338	0.981753	3.83879	2.47808	1.33451
ENSG00000185885.15	IFITM1	chr11:313506-315272	+	protein_coding	1.03303	2.04632	0.045487	0.154246	4.09706	3.06403	10.0067	4.1186	9.382	15.4112	17.5952	15.4237
ENSG00000186081.11	KRT5	chr12:52514575-52520687	-	protein_coding	0.863369	1.81928	0.000872711	0.0169765	5.92715	5.06378	32.3465	29.0279	36.3657	62.5899	59.0764	57.9733
ENSG00000186160.4	CYP4Z1	chr1:47067488-47118319	+	protein_coding	1.34828	2.54608	0.000177979	0.00876618	3.41544	2.06716	3.40949	2.71562	3.4917	10.3844	9.11457	9.54844
ENSG00000186185.13	KIF18B	chr17:44924709-44947711	-	protein_coding	0.731951	1.66088	0.000434371	0.0122027	1.88814	1.15619	1.42978	1.18336	1.08664	2.75156	2.76125	2.59429
ENSG00000186377.7	CYP4X1	chr1:47023568-47050751	+	protein_coding	0.881747	1.84261	3.27494e-06	0.00202156	4.98426	4.10251	16.5209	15.8469	16.1736	31.4003	30.097	30.4751
ENSG00000186493.11	C5orf38	chr5:2752131-2755397	+	protein_coding	0.636258	1.55429	0.033868	0.129406	4.82019	4.18394	19.713	12.9925	19.7173	30.0203	25.5768	26.3476
ENSG00000186767.6	SPIN4	chrX:63347228-63351344	-	protein_coding	0.994991	1.99307	6.97351e-05	0.00586924	4.98168	3.98669	15.4952	14.0377	15.0621	28.9276	32.1567	30.7881
ENSG00000186832.8	KRT16	chr17:41609778-41615899	-	protein_coding	0.829581	1.77717	0.000960654	0.0175446	4.37106	3.54148	11.4573	9.46128	11.1134	19.5679	21.1586	18.4414
ENSG00000186847.5	KRT14	chr17:41582279-41586921	-	protein_coding	1.46783	2.76605	0.000520207	0.0130632	2.53759	1.06976	1.1764	1.40249	0.768847	4.47314	5.30549	4.6717
ENSG00000186871.6	ERCC6L	chrX:72204657-72239047	-	protein_coding	0.746461	1.67767	0.00350956	0.0348409	2.10373	1.35726	1.42557	1.99256	1.31673	3.48683	3.34912	3.06924
ENSG00000186918.13	ZNF395	chr8:28345585-28402701	-	protein_coding	0.85976	1.81474	0.00269265	0.0303993	3.79441	2.93465	7.57329	5.65085	6.83849	12.3445	14.3411	12.0479
ENSG00000187244.11	BCAM	chr19:44809059-44821421	+	protein_coding	0.742318	1.67286	0.0360102	0.134175	4.06639	3.32407	10.281	6.48872	10.8901	18.5807	14.5809	14.4134
ENSG00000187837.3	HIST1H1C	chr6:26055787-26056428	-	protein_coding	1.06743	2.0957	0.00129553	0.0203569	4.87832	3.81089	15.004	10.7619	13.6849	28.374	28.1122	28.7525
ENSG00000187867.8	PALM3	chr19:14053365-14059159	-	protein_coding	1.03544	2.04974	0.000116671	0.00719333	1.34372	0.308277	0.168622	0.195263	0.35914	1.51735	1.51025	1.58723
ENSG00000188015.9	S100A3	chr1:153547329-153549372	-	protein_coding	1.87115	3.65823	0.00129573	0.0203569	5.09232	3.22117	8.65194	6.0429	10.9301	36.4472	32.6683	30.4907
ENSG00000188070.9	C11orf95	chr11:63759892-63768775	-	protein_coding	0.732815	1.66188	0.0165239	0.0840284	2.50625	1.77343	2.70851	1.68678	3.00996	5.09281	4.592	4.38249
ENSG00000188322.4	SBK1	chr16:28292519-28323849	+	protein_coding	0.759352	1.69273	0.0323736	0.126055	1.86413	1.10478	1.46057	0.656871	1.43999	3.23127	2.77285	2.0223
ENSG00000188505.4	NCCRP1	chr19:39196961-39201884	+	protein_coding	1.28804	2.44197	0.00424145	0.0387307	3.19429	1.90624	3.56645	1.80336	3.11387	8.79565	7.99	7.70833
ENSG00000188641.13	DPYD	chr1:97077743-97995000	-	protein_coding	1.18097	2.26729	6.76838e-05	0.00581674	2.60569	1.42472	1.57087	1.59873	1.89608	4.74947	5.30716	5.2189
ENSG00000188917.14	TRMT2B	chrX:101009346-101052116	-	protein_coding	0.616588	1.53325	0.00469703	0.0408824	3.02244	2.40585	4.49375	3.59648	4.89388	7.33009	7.0047	7.04518
ENSG00000189091.12	SF3B3	chr16:70523788-70577670	+	protein_coding	0.593204	1.50859	0.000881208	0.0170286	3.80165	3.20844	8.90215	7.53467	8.34535	13.2976	13.0219	12.5257
ENSG00000189143.9	CLDN4	chr7:73799542-73832693	+	protein_coding	3.2318	9.39439	3.64224e-05	0.00479849	4.08405	0.852248	0.668584	0.698529	1.07604	18.0965	16.8425	13.317
ENSG00000189431.7	RASSF10	chr11:13009577-13012106	+	protein_coding	0.589816	1.50505	0.0134279	0.074029	2.52892	1.93911	2.7839	2.51927	3.23442	5.0566	5.43464	3.93277
ENSG00000196154.11	S100A4	chr1:153543613-153550136	-	protein_coding	1.85352	3.61382	0.000494189	0.0127872	7.9846	6.13107	84.8892	54.9444	70.6502	251.624	251.387	253.841
ENSG00000196187.11	TMEM63A	chr1:225845536-225882369	-	protein_coding	0.660988	1.58116	0.0190315	0.091732	3.78307	3.12208	8.8731	5.88163	8.71348	13.4208	12.6982	12.2068
ENSG00000196230.12	TUBB	chr6:30720201-30725426	+	protein_coding	0.716802	1.64353	0.039427	0.141339	8.61069	7.89389	272.813	173.177	281.129	433.67	373.433	366.025
ENSG00000196420.7	S100A5	chr1:153537147-153541765	-	protein_coding	0.847554	1.79945	0.00433805	0.0390858	1.53275	0.685201	0.444825	0.632563	0.762434	2.28657	1.47786	1.97437
ENSG00000196456.11	ZNF775	chr7:150379335-150398631	+	protein_coding	0.588288	1.50346	0.00109674	0.0187669	0.940355	0.352067	0.246819	0.300986	0.281954	1.06724	0.942588	0.759763
ENSG00000196549.10	MME	chr3:155024124-155183729	+	protein_coding	0.837032	1.78637	0.00756799	0.0535705	3.42695	2.58992	4.75201	5.5573	4.78611	10.2234	7.76047	11.653
ENSG00000196730.12	DAPK1	chr9:87497228-87708633	+	protein_coding	0.613944	1.53044	0.00342748	0.0344051	1.78528	1.17133	1.48417	1.28481	1.01274	2.38516	2.66114	2.30423
ENSG00000196754.10	S100A2	chr1:153561108-153567890	-	protein_coding	1.24751	2.37432	0.000378299	0.0117996	4.28631	3.03879	7.39423	6.87968	7.39103	21.2851	18.4074	16.1767
ENSG00000196787.3	HIST1H2AG	chr6:27133042-27135291	+	protein_coding	0.791618	1.73101	0.00816693	0.0558986	1.33891	0.547289	0.535	0.2269	0.657044	1.77668	1.62568	1.22017
ENSG00000196839.12	ADA	chr20:44619522-44652233	-	protein_coding	0.83627	1.78543	0.0360951	0.134265	3.22793	2.39166	5.45079	2.68558	5.07811	8.25281	9.41984	7.53058
ENSG00000196872.11	KIAA1211L	chr2:98793846-98936259	-	protein_coding	0.606961	1.52305	0.000615708	0.0142684	2.39639	1.78943	2.71659	2.20638	2.46623	4.20225	4.30457	4.28831
ENSG00000196878.14	LAMB3	chr1:209614870-209652466	-	protein_coding	1.15305	2.22384	0.00142918	0.0215686	2.7188	1.56574	2.29324	1.49364	2.15901	6.22604	5.58249	4.99827
ENSG00000196917.5	GPR81	chr12:122726076-122730843	-	protein_coding	0.622677	1.53973	0.0028728	0.0313877	1.61629	0.993612	1.0558	0.809814	1.12181	2.2074	1.80155	2.20702
ENSG00000196924.15	FLNA	chrX:154348524-154374638	-	protein_coding	1.12868	2.18659	0.00762994	0.0537262	7.01609	5.8874	71.6818	43.1475	63.6429	138.064	130.149	117.899
ENSG00000196968.10	FUT11	chr10:73772291-73780251	+	protein_coding	1.09732	2.13957	0.000820466	0.016515	2.27189	1.17457	1.35276	0.950568	1.50612	3.53808	4.1593	3.81125
ENSG00000197256.10	KANK2	chr19:11164267-11197791	-	protein_coding	1.1468	2.21422	0.0210688	0.0977284	3.14071	1.99392	1.62619	3.5093	4.33642	8.26238	7.78042	7.43544
ENSG00000197299.10	BLM	chr15:90717327-90816165	+	protein_coding	0.591791	1.50712	0.00283164	0.0312254	1.97812	1.38632	1.71638	1.77578	1.36918	2.74964	2.83746	3.24994
ENSG00000197442.9	MAP3K5	chr6:136557047-136792518	-	protein_coding	1.1078	2.15517	6.09193e-07	0.000758872	4.16303	3.05523	7.35635	7.26833	7.31217	17.3927	16.7483	16.6112
ENSG00000197506.7	SLC28A3	chr9:84275457-84340683	-	protein_coding	1.91322	3.76648	3.55277e-06	0.00209313	3.96335	2.05014	2.98915	3.44616	3.00491	14.5075	14.394	14.899
ENSG00000197766.7	CFD	chr19:859643-863630	+	protein_coding	0.633948	1.55181	0.00524557	0.0433397	1.25708	0.623136	0.594382	0.636847	0.400061	1.66071	1.13779	1.40047
ENSG00000198125.12	MB	chr22:35606764-35637951	-	protein_coding	1.11615	2.16768	0.00263186	0.0300058	5.00819	3.89203	16.3794	10.8724	14.8593	30.5918	32.2764	30.7053
ENSG00000198429.9	ZNF69	chr19:11887784-11914329	+	protein_coding	0.627257	1.54463	0.000688664	0.0151131	1.43722	0.809961	0.820323	0.802379	0.642379	1.54062	1.81037	1.78121
ENSG00000198513.11	ATL1	chr14:50532509-50633068	+	protein_coding	0.733239	1.66237	0.000199049	0.00915043	1.07851	0.345271	0.250872	0.220313	0.343158	1.19549	1.1357	1.00872
ENSG00000198554.11	WDHD1	chr14:54938950-55027105	-	protein_coding	0.729909	1.65853	0.000959184	0.0175446	2.82635	2.09645	3.06246	3.6835	3.11073	5.73807	6.60382	5.96442
ENSG00000198720.12	ANKRD13B	chr17:29589769-29614761	+	protein_coding	0.609448	1.52568	0.0243363	0.10651	1.76334	1.15389	1.75751	0.840924	1.17029	2.28058	2.55974	2.35033
ENSG00000198728.10	LDB1	chr10:102107560-102120453	-	protein_coding	0.619884	1.53675	0.0253094	0.109239	3.79109	3.1712	8.56025	6.21104	9.60265	14.0312	12.664	11.9158
ENSG00000198797.6	BRINP2	chr1:177171497-177282422	+	protein_coding	0.881972	1.84289	0.00141812	0.0215076	2.2307	1.34873	1.73177	1.19632	1.75347	3.83019	3.78173	3.47683
ENSG00000198826.10	ARHGAP11A	chr15:32615144-32639949	+	protein_coding	1.24056	2.36291	0.00745474	0.0531619	3.06683	1.82627	2.05353	2.16756	3.61058	7.42116	9.1171	5.9055
ENSG00000198919.12	DZIP3	chr3:108589682-108694846	+	protein_coding	0.611394	1.52773	0.00557922	0.044883	2.79302	2.18162	3.33487	4.15876	3.17525	5.99537	5.40692	6.42827
ENSG00000198920.9	KIAA0753	chr17:6578148-6640927	-	protein_coding	0.617677	1.5344	0.0164087	0.0835323	2.49752	1.87984	2.87175	3.17178	2.08629	4.04875	5.13048	4.81842
ENSG00000198924.7	DCLRE1A	chr10:113834725-113854383	-	protein_coding	0.632399	1.55014	0.00162316	0.0228468	2.88173	2.24933	4.2928	3.43588	3.5781	6.2225	6.23167	6.66544
ENSG00000203697.11	CAPN8	chr1:223538007-223665734	-	protein_coding	1.28061	2.42942	1.23146e-05	0.00319721	2.34255	1.06194	1.0673	1.12797	1.06852	4.38745	4.02049	3.82397
ENSG00000203760.8	CENPW	chr6:126340174-126348875	+	protein_coding	0.828555	1.77591	0.00232329	0.0278457	4.95605	4.1275	18.0241	14.5182	17.0865	28.5845	33.7399	28.0983
ENSG00000203812.2	HIST2H2AA3	chr1:149842188-149842736	-	protein_coding	1.21926	2.32828	0.000875793	0.0169765	3.388	2.16873	4.06391	2.8958	3.60763	10.5868	8.55991	9.35736
ENSG00000203952.9	CCDC160	chrX:134237047-134246207	+	protein_coding	0.858514	1.81317	0.0132979	0.0734838	3.64831	2.78979	5.67865	7.69845	4.69253	10.0342	11.9343	12.8124
ENSG00000204021.3	LIPK	chr10:88724544-88752786	+	protein_coding	0.994514	1.99241	0.000201312	0.00915043	1.20096	0.206441	0.213409	0.083875	0.168016	1.1176	1.41394	1.37684
ENSG00000204060.7	FOXO6	chr1:41361922-41383590	+	protein_coding	0.790597	1.72979	0.0270611	0.113661	2.59323	1.80263	2.46423	1.82269	3.34177	6.22494	4.9903	4.07732
ENSG00000204371.11	EHMT2	chr6:31879759-31897687	-	protein_coding	0.680647	1.60286	0.0119652	0.0693993	4.33353	3.65288	13.3441	9.17088	12.6411	19.6761	18.8901	18.9279
ENSG00000205268.10	PDE7A	chr8:65717510-65842322	-	protein_coding	0.740309	1.67053	0.00192225	0.0251609	3.43901	2.6987	5.28231	6.13427	5.10516	8.97657	9.71222	10.9363
ENSG00000205403.13	CFI	chr4:109740694-109802179	-	protein_coding	0.673876	1.59535	0.0170845	0.085747	1.35142	0.677541	0.431612	0.806607	0.581945	1.23091	1.41238	2.08691
ENSG00000205643.10	CDPF1	chr22:46244011-46250679	-	protein_coding	0.714587	1.64101	0.0458193	0.155039	2.12544	1.41085	2.00228	0.936078	2.23409	3.68468	2.82652	3.63423
ENSG00000205978.5	NYNRIN	chr14:24398786-24419288	+	protein_coding	1.29272	2.44989	0.00177472	0.0241431	2.8144	1.52168	2.26291	1.28695	2.17216	6.60007	5.90716	5.63044
ENSG00000206535.7	LNP1	chr3:100401193-100456319	+	protein_coding	0.88525	1.84708	4.03064e-05	0.00484435	2.39951	1.51426	1.83706	1.80819	1.92561	3.98342	4.46889	4.38947
ENSG00000213190.3	MLLT11	chr1:151057758-151068497	+	protein_coding	0.752555	1.68477	0.000188062	0.00894638	1.23592	0.483368	0.48592	0.312107	0.401394	1.42406	1.29223	1.35152
ENSG00000213654.9	GPSM3	chr6:32190766-32195523	-	protein_coding	0.672042	1.59333	0.00961996	0.0617856	1.04638	0.37434	0.408953	0.0917883	0.415885	1.22359	0.870911	1.11772
ENSG00000213853.9	EMP2	chr16:10528422-10580698	-	protein_coding	0.724663	1.65251	0.00114675	0.0192399	3.81861	3.09395	7.27726	7.07004	8.31868	14.3187	12.5591	12.5238
ENSG00000213920.8	MDP1	chr14:24213937-24216070	-	protein_coding	0.731753	1.66066	0.00770797	0.0540122	2.35095	1.6192	1.91313	2.52908	1.8201	4.12412	4.79198	3.4738
ENSG00000214114.8	MYCBP	chr1:38862964-38874105	-	protein_coding	0.626946	1.54429	0.00403239	0.0375947	3.92209	3.29515	8.30935	7.98592	10.3066	13.7583	14.5965	14.1335
ENSG00000214357.8	NEURL1B	chr5:172641266-172691540	+	protein_coding	1.17415	2.2566	0.018663	0.0906525	1.98331	0.809163	0.158329	1.09096	1.2211	2.76681	3.33239	2.788
ENSG00000214711.9	CAPN14	chr2:31173056-31233858	-	protein_coding	0.74513	1.67613	0.000506571	0.0128571	0.944486	0.199356	0.237112	0.111236	0.101085	1.05563	0.883611	0.840853
ENSG00000215784.5	FAM72D	chr1:145096000-145112696	+	protein_coding	0.605954	1.52198	0.000310024	0.01072	2.42017	1.81421	2.5056	2.65954	2.39007	4.58317	4.07031	4.41643
ENSG00000221869.4	CEBPD	chr8:47736909-47739086	-	protein_coding	1.1655	2.2431	0.0152635	0.0797443	3.97917	2.81368	8.08692	3.79138	6.98226	15.8898	14.5357	13.9484
ENSG00000221886.3	ZBED8	chr5:160393148-160400097	-	protein_coding	0.928921	1.90385	0.00118536	0.0194735	2.33778	1.40886	1.38511	1.83135	1.77221	3.51747	4.29366	4.40226
ENSG00000223572.9	CKMT1A	chr15:43692886-43699222	+	protein_coding	0.864007	1.82009	3.81409e-05	0.00479991	3.77827	2.91427	6.52936	6.75236	6.33928	12.391	13.4446	12.3537
ENSG00000226784.2	PGAM4	chrX:77968874-77969638	-	protein_coding	0.771171	1.70665	0.0021986	0.0270943	1.26742	0.49625	0.432345	0.362802	0.437733	1.09171	1.69502	1.47475
ENSG00000233608.3	TWIST2	chr2:238848032-238910543	+	protein_coding	0.851422	1.80428	0.0341802	0.130339	3.66145	2.81003	7.49825	3.89009	7.29973	12.8148	10.6964	11.5379
ENSG00000237649.7	KIFC1	chr6:33391536-33409924	+	protein_coding	0.861021	1.81632	0.000190128	0.00901668	4.29394	3.43292	9.45005	10.7487	9.25946	18.5762	19.1701	18.1151
ENSG00000239306.4	RBM14	chr11:66616582-66627347	+	protein_coding	1.28768	2.44135	0.0124396	0.0707364	3.02858	1.7409	2.24297	2.40258	2.38404	9.62764	4.43762	8.40224
ENSG00000240344.8	PPIL3	chr2:200870907-200889303	-	protein_coding	0.681482	1.60379	0.0129723	0.072434	2.92824	2.24675	3.12619	4.65897	3.57863	5.76834	6.8952	7.25308
ENSG00000241106.6	HLA-DOB	chr6:32812763-32817048	-	protein_coding	0.800042	1.74115	0.00631395	0.0481611	1.36685	0.566811	0.602443	0.206616	0.680852	1.47752	1.59424	1.6691
ENSG00000241484.9	ARHGAP8	chr22:44752558-44862788	+	protein_coding	0.675886	1.59758	0.0282155	0.116206	3.30429	2.62841	7.04494	4.48873	4.35419	9.74821	8.73648	8.21164
ENSG00000241852.9	C8orf58	chr8:22599601-22604150	+	protein_coding	1.135	2.19619	0.00473065	0.0410041	2.76074	1.62574	2.58296	1.35943	2.47651	6.23362	5.53426	5.58641
ENSG00000243414.5	TICAM2	chr5:115578650-115602479	-	protein_coding	0.822862	1.76891	0.00838852	0.0567392	0.846215	0.023352	0.0190386	0.0153387	0.0145826	0.526128	1.25935	0.685131
ENSG00000243649.8	CFB	chr6:31945650-31952084	+	protein_coding	0.708242	1.63381	6.70812e-05	0.00581674	2.99403	2.28579	3.73268	3.78856	4.11635	7.03379	6.73771	7.13476
ENSG00000243943.9	ZNF512	chr2:27582969-27623215	+	protein_coding	1.45871	2.74862	0.00140192	0.0213253	3.6168	2.15809	3.53166	4.25236	2.73542	9.42901	12.0424	12.5736
ENSG00000244509.3	APOBEC3C	chr22:39014083-39020352	+	protein_coding	0.593581	1.50899	0.0177777	0.0881435	3.99751	3.40393	9.65322	7.92907	11.4671	16.4177	14.1099	14.4831
ENSG00000247596.8	TWF2	chr3:52228610-52239260	-	protein_coding	1.0661	2.09377	0.0466698	0.15686	4.58917	3.52307	14.1467	5.86497	13.6115	24.2835	23.2451	21.7497
ENSG00000248167.7	TRIM39-RPP21	chr6:30328907-30346854	+	protein_coding	1.35952	2.566	0.00584157	0.0460302	2.10548	0.74596	0.376013	0.605767	1.13483	2.96475	2.68929	4.44853
ENSG00000250722.5	SEPP1	chr5:42799880-42887392	-	protein_coding	0.731892	1.66082	0.00383273	0.0363078	2.54658	1.81469	2.86458	2.006	2.74746	4.81273	5.15759	4.57189
ENSG00000253276.2	CCDC71L	chr7:106656765-106660996	-	protein_coding	0.745925	1.67705	0.0204321	0.0959762	4.23174	3.48581	12.4094	7.68314	11.0757	18.3178	19.0031	16.1626
ENSG00000253729.7	PRKDC	chr8:47773108-47960183	-	protein_coding	0.590775	1.50606	0.00150652	0.022094	4.67293	4.08216	17.2363	16.2049	14.487	24.4027	23.5782	25.5857
ENSG00000254726.2	MEX3A	chr1:156072013-156081998	-	protein_coding	1.21056	2.31427	0.00674364	0.0500821	3.33365	2.12309	3.80105	4.38209	2.19929	9.80695	9.09287	8.39434
ENSG00000263429.3	LINC00675	chr17:10794913-10804099	-	protein_coding	0.654364	1.57392	0.00283756	0.0312254	0.926258	0.271894	0.208517	0.180758	0.233476	1.13569	0.90598	0.685925
ENSG00000263513.5	FAM72C	chr1:143955364-143971965	-	protein_coding	0.724376	1.65219	0.000115771	0.00719333	2.53511	1.81074	2.37834	2.59327	2.55684	4.77769	4.53535	5.08884
ENSG00000263528.7	IKBKE	chr1:206470476-206496889	+	protein_coding	0.618898	1.5357	0.00196631	0.0254154	1.8355	1.21661	1.23391	1.17274	1.58601	2.39474	2.65388	2.66491
ENSG00000263639.5	MSMB	chr10:46033307-46046269	-	protein_coding	0.919367	1.89129	0.000648914	0.0145824	1.66714	0.74777	0.623866	0.904828	0.530726	2.11181	2.19457	2.22218
ENSG00000264230.8	ANXA8L1	chr10:46375627-46391784	+	protein_coding	1.08743	2.12496	4.91477e-05	0.00519203	5.2396	4.15217	15.4105	17.3268	17.6883	36.9065	36.7976	36.6401
ENSG00000265107.2	GJA5	chr1:147756199-147773362	-	protein_coding	1.37279	2.58971	7.25651e-05	0.00588123	4.55653	3.18374	8.35212	7.39207	8.55924	23.1415	23.7888	20.7738
ENSG00000265190.6	ANXA8	chr10:47460162-47484158	-	protein_coding	0.859093	1.8139	7.80845e-05	0.0061969	4.55351	3.69442	11.9603	11.3007	12.6096	23.382	21.6715	22.4251
ENSG00000268104.2	SLC6A14	chrX:116436622-116461458	+	protein_coding	1.77685	3.42676	0.000185196	0.00892084	4.14366	2.36681	3.42001	5.08783	4.09987	16.8007	16.6205	16.6052
ENSG00000269858.5	EGLN2	chr19:40798996-40808433	+	protein_coding	0.771116	1.70659	0.0355254	0.133214	3.11332	2.34221	4.47274	5.42959	2.70539	8.26627	7.92522	6.83585
ENSG00000271605.5	MILR1	chr17:64449037-64468643	+	protein_coding	1.7543	3.37362	3.0771e-05	0.00476112	3.01102	1.25672	1.38909	1.48658	1.29668	7.95094	6.51342	6.78962
ENSG00000272196.2	HIST2H2AA4	chr1:149851061-149851624	+	protein_coding	1.18734	2.27732	0.000525701	0.0131151	3.29881	2.11148	3.55635	2.81908	3.63744	9.89792	8.19125	8.51497
ENSG00000276043.4	UHRF1	chr19:4903080-4962154	+	protein_coding	0.913897	1.88413	0.0150279	0.0790513	3.16122	2.24732	4.40552	2.85956	4.13045	7.16947	6.80486	10.228
ENSG00000277258.4	PCGF2	chr17:38733897-38749817	-	protein_coding	0.923761	1.89705	0.0327371	0.127125	3.27406	2.3503	5.72921	2.92902	4.01518	11.3618	7.9531	7.17939
ENSG00000277639.2	RP11-467J12.4	chr16:53035690-53052873	-	protein_coding	2.08398	4.23974	0.000174511	0.00864559	4.23034	2.14637	3.40236	2.69211	4.33829	18.1512	17.4351	17.73
ENSG00000278023.5	RDM1	chr17:35918066-35930773	-	protein_coding	0.632889	1.55067	0.00158416	0.0226138	1.10161	0.468716	0.419464	0.306237	0.429377	0.943771	1.23724	1.27243
ENSG00000278619.4	MRM1	chr17:36601572-36608971	+	protein_coding	0.675903	1.5976	0.013091	0.0727979	1.97764	1.30174	1.3689	1.22222	1.84611	3.57403	2.86253	2.45792
ENSG00000283378.1	CH17-296N19.1	chr9:61330717-61453030	+	protein_coding	0.680038	1.60218	0.00229803	0.0276774	1.65447	0.974428	1.10491	0.951918	0.846299	2.52094	2.02157	1.93251
ENSG00000285043.1	CTD-2515O10.6	chr16:30053090-30070420	+	protein_coding	1.61408	3.06116	0.0135106	0.0743372	3.52635	1.91227	2.97532	1.5925	4.17445	12.7707	7.15682	12.6188
ENSG00000001084.11	GCLC	chr6:53497341-53616970	-	protein_coding	-1.38159	0.383795	6.72096e-06	0.00260475	3.66195	5.04354	31.1433	33.6688	31.1918	11.4849	11.3662	12.1356
ENSG00000003147.17	ICA1	chr7:8113184-8262687	-	protein_coding	-0.603711	0.658059	0.00478366	0.0412359	4.71251	5.31622	38.0127	44.1149	34.9333	26.8284	23.9314	24.9767
ENSG00000012124.16	CD22	chr19:35319261-35347355	+	protein_coding	-1.35364	0.391305	0.000166843	0.00846261	1.16905	2.52268	4.24811	5.51162	4.55287	1.2168	1.3544	1.17845
ENSG00000013375.15	PGM3	chr6:83161150-83193936	-	protein_coding	-0.613	0.653836	0.0366197	0.135362	3.27384	3.88684	13.119	14.1757	14.1081	6.37545	10.1222	10.0304
ENSG00000023318.7	ERP44	chr9:99979179-100099040	-	protein_coding	-0.854926	0.552894	1.26046e-05	0.00321796	4.40689	5.26181	37.2689	37.8625	36.9765	20.5738	19.3238	20.7713
ENSG00000023909.9	GCLM	chr1:93885205-93909456	-	protein_coding	-1.5879	0.332656	1.42929e-05	0.0032988	4.00923	5.59713	45.5653	50.9003	45.9331	14.3461	15.2397	15.7541
ENSG00000025796.13	SEC63	chr6:107867756-107958189	-	protein_coding	-0.692514	0.618775	0.012491	0.0708471	5.78688	6.47939	78.2661	110.152	79.6252	52.643	54.2028	55.8327
ENSG00000035862.12	TIMP2	chr17:78852977-78925387	-	protein_coding	-1.80414	0.286351	0.0116415	0.0682451	2.17227	3.97641	18.0576	9.1592	19.1431	4.71411	4.06078	2.16655
ENSG00000044574.7	HSPA5	chr9:125234853-125241330	-	protein_coding	-1.85303	0.276811	7.83866e-06	0.00266828	8.13265	9.98568	996.572	1070.57	973.991	261.837	290.441	287.587
ENSG00000047936.10	ROS1	chr6:117288300-117425855	-	protein_coding	-0.787362	0.579403	2.56506e-07	0.000599938	0.28801	1.07537	1.12212	1.10129	1.09846	0.209807	0.215358	0.237881
ENSG00000050767.16	COL23A1	chr5:178237618-178590555	-	protein_coding	-0.635746	0.643608	0.000417695	0.0121157	0.180355	0.816101	0.815801	0.650062	0.821563	0.189274	0.116615	0.0957005
ENSG00000051108.14	HERPUD1	chr16:56932048-56944863	+	protein_coding	-0.748106	0.595385	0.00917131	0.0601139	4.50177	5.24987	34.8758	38.9288	37.4608	18.7129	20.1795	26.8505
ENSG00000054277.13	OPN3	chr1:241590102-241677376	-	protein_coding	-0.683504	0.622651	0.00212021	0.0265339	2.22461	2.90812	7.38104	5.85152	6.36556	3.96802	3.45735	3.61068
ENSG00000067167.7	TRAM1	chr8:70573442-70608387	-	protein_coding	-0.834169	0.560906	0.000116799	0.00719333	6.22125	7.05542	128.844	141.331	126.338	73.2328	76.1231	71.539
ENSG00000067606.16	PRKCZ	chr1:2050470-2185395	+	protein_coding	-0.616191	0.652391	4.67515e-05	0.00519203	2.91128	3.52747	10.5944	10.4249	10.5751	6.84828	6.45031	6.28113
ENSG00000068912.13	ERLEC1	chr2:53787044-53818819	+	protein_coding	-0.823153	0.565205	0.00166801	0.0231536	4.9856	5.80875	57.4354	59.6831	48.6684	30.6079	33.253	28.373
ENSG00000069869.15	NEDD4	chr15:55826922-55993746	-	protein_coding	-1.32276	0.39977	0.000351912	0.0113725	2.56009	3.88285	13.5001	15.7811	12.1938	4.43549	5.21742	5.06936
ENSG00000069956.11	MAPK6	chr15:51952106-52067372	+	protein_coding	-0.908952	0.532572	0.000573055	0.0136752	3.60724	4.5162	20.8963	24.7647	20.239	11.2372	10.7423	11.596
ENSG00000070081.16	NUCB2	chr11:17208153-17349980	+	protein_coding	-1.67108	0.314017	0.000719294	0.0153248	3.4915	5.16258	31.1456	44.3975	30.4863	9.66626	10.1281	10.9868
ENSG00000070190.12	DAPP1	chr4:99816833-99870154	+	protein_coding	-0.80675	0.571668	0.000147703	0.00810935	0.852572	1.65932	2.0403	2.38175	2.06521	0.736247	0.856887	0.826218
ENSG00000070540.12	WIPI1	chr17:68420948-68457513	-	protein_coding	-1.42071	0.373529	3.22775e-05	0.00479849	3.43397	4.85468	28.1879	26.2201	29.4871	9.57077	9.33031	10.5601
ENSG00000070961.15	ATP2B1	chr12:89588049-89709300	-	protein_coding	-0.796964	0.575559	0.00880674	0.0584242	2.70205	3.49902	10.2589	11.6164	9.17404	4.36926	6.37552	5.95807
ENSG00000071537.13	SEL1L	chr14:81471549-81533861	-	protein_coding	-1.18556	0.439654	2.59522e-05	0.00441706	3.87615	5.06171	33.3772	33.7496	30.1857	13.2545	13.9846	13.8221
ENSG00000071967.11	CYBRD1	chr2:171522247-171558133	+	protein_coding	-1.16739	0.445227	0.035224	0.13264	1.70923	2.87661	6.9242	5.73565	6.42172	1.7382	4.39891	1.3649
ENSG00000072849.10	DERL2	chr17:5471251-5486811	-	protein_coding	-0.654931	0.635106	0.00809275	0.0556395	3.00535	3.66028	12.8237	9.53989	12.8708	6.96199	7.31669	6.81857
ENSG00000074695.5	LMAN1	chr18:59327823-59359962	-	protein_coding	-0.794531	0.576531	0.00105187	0.0183537	4.67653	5.47106	41.3349	49.2948	39.9863	23.9221	24.9245	24.884
ENSG00000074842.7	C19orf10	chr19:4641374-4670370	-	protein_coding	-0.845459	0.556534	0.0049268	0.0418573	4.34959	5.19505	39.0412	29.5759	39.1523	20.3771	20.5721	17.3751
ENSG00000075618.17	FSCN1	chr7:5592823-5606655	+	protein_coding	-0.629383	0.646453	0.0444792	0.15188	0.758049	1.38743	2.03498	0.999667	1.95027	0.910004	0.678095	0.509162
ENSG00000075643.5	MOCOS	chr18:36187519-36272157	+	protein_coding	-0.702594	0.614466	1.22313e-06	0.00110212	3.36607	4.06866	15.8515	15.6689	15.8198	9.13771	9.4876	9.3097
ENSG00000076864.19	RAP1GAP	chr1:21596215-21669363	-	protein_coding	-0.732723	0.601767	0.00278929	0.0310069	1.49616	2.22888	4.08045	3.08284	3.96612	2.00685	1.79213	1.67374
ENSG00000077232.17	DNAJC10	chr2:182716041-182794464	+	protein_coding	-0.853877	0.553296	0.000129359	0.00762121	3.56503	4.4189	20.7565	19.4879	20.9573	11.4437	11.0219	10.082
ENSG00000078018.19	MAP2	chr2:209424058-209734118	+	protein_coding	-1.54961	0.341602	0.0030424	0.032386	1.37993	2.92954	5.89406	7.27265	6.75388	1.11645	1.34202	2.55634
ENSG00000078081.7	LAMP3	chr3:183122213-183163839	-	protein_coding	-2.45376	0.182535	5.30582e-06	0.00260475	1.13313	3.58688	12.159	10.1866	10.7857	1.20607	1.10989	1.26691
ENSG00000081087.14	OSTM1	chr6:108041409-108165854	-	protein_coding	-0.681272	0.623615	0.00102326	0.0181416	2.90968	3.59095	10.6728	11.8365	10.677	6.04845	7.20019	6.34148
ENSG00000085465.12	OVGP1	chr1:111414314-111427777	-	protein_coding	-0.683767	0.622538	1.60577e-05	0.00344855	2.29944	2.98321	7.07509	6.67252	6.98035	3.90695	3.83491	4.02811
ENSG00000086619.13	ERO1B	chr1:236215555-236281985	-	protein_coding	-1.75452	0.296372	1.30567e-05	0.00327873	2.33561	4.09012	15.4147	17.5213	15.2496	3.88312	4.24241	4.02382
ENSG00000087074.7	PPP1R15A	chr19:48872392-48876057	+	protein_coding	-1.41084	0.376094	2.74159e-07	0.000599938	6.40522	7.81606	220.987	226.927	225.193	82.2768	85.7118	83.3118
ENSG00000087086.14	FTL	chr19:48965301-48966878	+	protein_coding	-0.927494	0.525771	0.038923	0.140387	7.61834	8.54583	444.353	246.824	471.944	216.73	186.424	184.91
ENSG00000088298.12	EDEM2	chr20:35115357-35147364	-	protein_coding	-0.647962	0.638181	0.0106664	0.0650174	4.05676	4.70472	27.4232	20.6372	27.8346	16.7992	15.221	14.964
ENSG00000088970.15	KIZ	chr20:21125983-21246622	+	protein_coding	-0.710297	0.611194	0.00558737	0.044883	1.6	2.3103	3.51211	4.89812	3.58477	1.96593	1.93927	2.19556
ENSG00000090013.10	BLVRB	chr19:40447765-40465840	-	protein_coding	-0.688412	0.620536	0.0317238	0.124645	5.16169	5.85011	69.294	45.7056	57.4635	41.449	30.6558	33.1313
ENSG00000090520.11	DNAJB11	chr3:186567403-186585800	+	protein_coding	-1.41731	0.37441	0.000135443	0.00780356	4.78581	6.20312	68.552	83.3935	67.1332	26.4617	26.5167	26.7776
ENSG00000091490.10	SEL1L3	chr4:25747427-25863760	-	protein_coding	-0.69474	0.617821	0.000425122	0.0121569	2.83889	3.53363	11.2795	9.72182	10.7961	6.41483	5.92625	6.13137
ENSG00000092108.20	SCFD1	chr14:30622112-30735812	+	protein_coding	-0.615713	0.652607	0.00221056	0.0271389	3.74037	4.35609	18.2539	20.918	19.3526	11.202	12.6071	13.378
ENSG00000092295.11	TGM1	chr14:24249114-24264432	-	protein_coding	-0.805792	0.572048	0.000323848	0.0109543	1.97441	2.7802	6.21841	5.30616	6.1214	3.10808	2.86558	2.82134
ENSG00000092969.11	TGFB2	chr1:218346235-218444619	+	protein_coding	-0.642312	0.640686	0.00765957	0.0538702	3.9692	4.61151	20.938	27.731	22.1772	14.1491	14.0852	15.8115
ENSG00000095380.10	NANS	chr9:98056739-98083075	+	protein_coding	-0.837696	0.559536	2.00975e-05	0.00375432	3.91454	4.75223	26.3485	25.3453	26.1679	13.7723	14.7606	13.7285
ENSG00000100196.10	KDELR3	chr22:38468062-38483447	+	protein_coding	-0.660485	0.632666	0.00609375	0.0471956	2.26055	2.92104	5.94541	6.32599	7.53879	3.88469	3.2811	4.26128
ENSG00000100292.16	HMOX1	chr22:35380361-35394214	+	protein_coding	-4.17965	0.0551822	0.000118587	0.00720841	2.677	6.85665	135.895	81.0736	137.542	6.61207	5.09639	4.63629
ENSG00000101294.16	HM13	chr20:31514428-31577923	+	protein_coding	-0.651653	0.63655	0.00223402	0.027311	3.26376	3.91541	14.1774	12.8014	15.4001	9.28028	7.91019	8.67332
ENSG00000101670.11	LIPG	chr18:49560699-49599182	+	protein_coding	-0.999191	0.50028	0.00019808	0.00915043	1.21043	2.20962	4.11401	3.27197	3.52997	1.3084	1.3111	1.32272
ENSG00000101850.12	GPR143	chrX:9725346-9786297	-	protein_coding	-0.883074	0.542211	0.00600192	0.0466925	1.15632	2.03939	3.27811	2.38963	3.79018	1.47606	1.15218	1.07789
ENSG00000102158.19	MAGT1	chrX:77826364-77895593	-	protein_coding	-0.774075	0.584763	0.00101711	0.0181375	4.33681	5.11088	35.9112	30.8458	34.1057	17.8957	21.0202	18.831
ENSG00000102317.17	RBM3	chrX:48574449-48579066	+	protein_coding	-0.821328	0.565921	0.00102652	0.0181784	4.57817	5.3995	42.9093	36.1573	45.0925	22.2806	23.3085	23.0849
ENSG00000102452.15	NALCN	chr13:101053776-101416492	-	protein_coding	-0.673957	0.626785	0.00313082	0.0329155	1.37723	2.05119	3.35006	3.51737	2.62263	1.71024	1.62027	1.46835
ENSG00000102580.14	DNAJC3	chr13:95677139-95794989	+	protein_coding	-1.29217	0.408336	3.5184e-05	0.00479849	4.6916	5.98377	65.5197	63.3202	58.2355	23.6476	24.7996	26.136
ENSG00000103111.14	MON1B	chr16:77190835-77202405	+	protein_coding	-0.613774	0.653485	0.0105571	0.0645824	3.46977	4.08354	15.5969	19.1182	13.5945	10.2266	10.164	9.85035
ENSG00000103381.11	CPPED1	chr16:12659799-12804017	-	protein_coding	-0.727231	0.604062	9.90706e-05	0.00692951	1.436	2.16323	3.29507	3.42035	3.73333	1.62728	1.74525	1.74632
ENSG00000103534.16	TMC5	chr16:19410496-19499113	+	protein_coding	-0.739114	0.599107	0.000719318	0.0153248	1.62801	2.36713	3.94693	4.7258	3.84793	2.1401	1.99794	2.13672
ENSG00000104205.13	SGK3	chr8:66667596-66862022	+	protein_coding	-0.935458	0.522876	0.000414467	0.0121157	1.39528	2.33074	4.07711	3.78131	4.24452	1.36856	1.72175	1.82315
ENSG00000104412.7	EMC2	chr8:108443601-108486918	+	protein_coding	-0.731897	0.602111	0.0438152	0.150773	3.86288	4.59478	20.1027	32.4075	19.0131	13.8512	15.0427	11.9267
ENSG00000104805.15	NUCB1	chr19:48900050-48923372	+	protein_coding	-0.837614	0.559568	0.0019243	0.0251609	4.52268	5.36029	43.5762	34.4903	42.8143	20.6227	22.265	23.1421
ENSG00000105219.9	CNTD2	chr19:40222208-40226697	-	protein_coding	-1.58735	0.332782	0.00434303	0.0390858	0.708516	2.29587	4.86511	2.73976	4.39828	1.04147	0.305863	0.636867
ENSG00000105835.11	NAMPT	chr7:106248285-106286326	-	protein_coding	-0.705075	0.61341	0.00266148	0.0302213	5.16143	5.8665	53.2362	66.3861	53.3402	34.357	34.1779	35.8544
ENSG00000106541.11	AGR2	chr7:16791811-16833433	-	protein_coding	-2.38042	0.192054	1.35661e-05	0.00328428	3.13706	5.51748	41.8815	48.7879	44.0179	8.04704	7.03082	8.37091
ENSG00000106546.13	AHR	chr7:16916359-17346152	+	protein_coding	-0.813269	0.569091	0.0205181	0.0962031	4.53248	5.34575	37.29	49.9639	33.4625	26.7091	18.9065	21.471
ENSG00000106803.9	SEC61B	chr9:99222064-99230615	+	protein_coding	-0.691425	0.619242	0.0173215	0.086483	5.03253	5.72396	54.1833	41.7552	61.5823	35.1169	30.2062	30.1083
ENSG00000107290.13	SETX	chr9:132261356-132354985	-	protein_coding	-0.841114	0.558212	0.0012027	0.0195989	3.25893	4.10005	16.4332	17.8536	14.344	7.90922	9.14031	8.70998
ENSG00000107984.9	DKK1	chr10:52314296-52318042	+	protein_coding	-2.52128	0.174189	0.000428698	0.0121953	2.28535	4.80662	31.8836	19.3682	31.7251	3.59551	3.83883	4.20953
ENSG00000108448.21	TRIM16L	chr17:18697998-18736118	+	protein_coding	-0.754017	0.59295	0.00108269	0.0186344	1.85976	2.61378	5.36341	4.63196	5.39927	2.31154	2.78802	2.81146
ENSG00000108551.4	RASD1	chr17:17494437-17496395	-	protein_coding	-1.30944	0.403477	0.00956525	0.0616669	0.469523	1.77896	2.9294	1.41249	3.26357	0.562005	0.425092	0.192602
ENSG00000108786.10	HSD17B1	chr17:42549214-42555213	+	protein_coding	-0.97919	0.507265	0.00588145	0.0461538	0.655587	1.63478	2.34985	1.55279	2.50195	0.812703	0.566642	0.376439
ENSG00000109046.14	WSB1	chr17:27294076-27315926	+	protein_coding	-0.839995	0.558646	0.00448782	0.0396908	3.75721	4.59721	22.964	24.5572	22.1537	10.2342	13.1394	14.5644
ENSG00000109321.10	AREG	chr4:74445134-74455009	+	protein_coding	-1.04075	0.486076	0.000160102	0.00837011	2.15828	3.19902	8.04086	8.7887	7.75125	3.54417	3.73623	3.13266
ENSG00000109572.13	CLCN3	chr4:169612633-169723673	+	protein_coding	-0.66664	0.629972	0.0304829	0.121879	3.4657	4.13234	15.8944	18.3746	15.4778	7.55075	10.9245	12.2249
ENSG00000109814.11	UGDH	chr4:39498755-39528311	-	protein_coding	-0.624974	0.648431	0.000954297	0.0175446	2.93109	3.55607	11.8869	10.1832	10.2909	6.36599	6.64593	6.87732
ENSG00000109920.12	FNBP4	chr11:47716517-47767443	-	protein_coding	-0.653409	0.635776	0.00935052	0.0608718	3.96055	4.61396	22.4849	27.6136	20.8505	13.137	14.7242	15.9749
ENSG00000109971.13	HSPA8	chr11:123057489-123063230	-	protein_coding	-1.04444	0.484834	0.00109485	0.0187669	6.99797	8.04241	232.55	303.589	256.585	121.799	122.459	136.745
ENSG00000110092.3	CCND1	chr11:69641087-69654474	+	protein_coding	-0.823503	0.565068	5.64723e-05	0.00547495	4.69155	5.51505	44.9167	43.8038	45.4838	24.4737	26.3668	23.75
ENSG00000110172.11	CHORDC1	chr11:90201160-90223364	-	protein_coding	-0.700127	0.615518	0.0137723	0.0751929	3.47737	4.1775	15.7076	21.6637	14.6463	9.72325	10.3116	10.3902
ENSG00000110723.11	EXPH5	chr11:108505431-108593738	-	protein_coding	-0.756534	0.591917	0.00163833	0.0229397	2.93672	3.69325	11.6573	13.6454	10.6759	6.64556	6.3981	6.93578
ENSG00000111886.10	GABRR2	chr6:89257208-89315299	-	protein_coding	-0.761742	0.589784	8.12894e-05	0.00625341	0.372787	1.13453	1.21775	1.21771	1.15161	0.374909	0.269956	0.243361
ENSG00000111962.7	UST	chr6:148747328-149076990	+	protein_coding	-1.3525	0.391614	0.000216146	0.00939017	1.70342	3.05592	8.34715	6.351	7.37031	2.41471	2.1737	2.18729
ENSG00000112183.14	RBM24	chr6:17281346-17293875	+	protein_coding	-0.729113	0.603275	0.000187136	0.00894252	0.184678	0.913791	0.778233	0.943933	0.934486	0.190722	0.0938484	0.127233
ENSG00000112186.11	CAP2	chr6:17393216-17557792	+	protein_coding	-0.88214	0.542562	0.0108252	0.0654349	3.78922	4.67136	29.9099	25.8511	18.9341	11.8608	13.8637	12.8232
ENSG00000112276.13	BVES	chr6:105096822-105137174	-	protein_coding	-0.995685	0.501498	0.000158451	0.00834046	1.65889	2.65458	5.60496	4.71966	5.60816	2.07418	2.19322	2.20751
ENSG00000113070.7	HBEGF	chr5:140332843-140346631	-	protein_coding	-1.25123	0.42009	0.000308329	0.0107038	2.96619	4.21742	18.1703	16.4692	18.2225	6.9161	7.72046	5.91331
ENSG00000114850.6	SSR3	chr3:156540140-156555184	-	protein_coding	-0.720951	0.606697	0.000235913	0.00958545	5.12358	5.84453	57.8137	53.6541	58.0247	31.7584	35.0639	34.8638
ENSG00000115295.19	CLIP4	chr2:29097705-29189643	+	protein_coding	-1.00965	0.496668	4.51443e-05	0.00519203	2.784	3.79365	13.5868	12.239	12.8098	5.56694	6.05438	6.05312
ENSG00000115602.16	IL1RL1	chr2:102311502-102352037	+	protein_coding	-0.988399	0.504037	0.000450897	0.0123531	0.0791458	1.06755	1.28295	0.848377	1.18173	0.045988	0.0742275	0.0491868
ENSG00000115738.9	ID2	chr2:8678845-8684453	+	protein_coding	-1.12358	0.458955	0.00707499	0.0515334	3.03871	4.16228	15.3541	15.057	20.8586	6.17535	6.46743	9.35647
ENSG00000115944.14	COX7A2L	chr2:42333546-42425088	-	protein_coding	-1.10991	0.463323	0.021977	0.100139	3.78746	4.89737	35.5958	34.6896	19.2672	15.3781	11.387	11.9775
ENSG00000116106.11	EPHA4	chr2:221418027-221574202	-	protein_coding	-0.717004	0.608359	0.00128535	0.0203302	1.07409	1.7911	2.52672	2.66845	2.20383	1.20919	1.20297	0.917616
ENSG00000116514.16	RNF19B	chr1:32936445-32964685	-	protein_coding	-0.644643	0.639651	0.000823947	0.0165633	3.57647	4.22112	19.0544	16.6422	17.3351	11.3211	10.2009	11.302
ENSG00000116717.11	GADD45A	chr1:67685061-67688338	+	protein_coding	-1.05719	0.480566	0.012489	0.0708471	4.97042	6.02761	64.2285	74.9728	55.0249	24.4795	28.1571	40.4763
ENSG00000116741.7	RGS2	chr1:192809039-192812283	+	protein_coding	-1.26925	0.414874	4.86286e-05	0.00519203	1.94751	3.21676	8.10621	8.77934	8.02352	2.84209	3.1395	2.60793
ENSG00000116991.10	SIPA1L2	chr1:232397965-232561558	-	protein_coding	-0.738728	0.599267	0.00986957	0.0623946	2.35325	3.09198	6.90376	9.49935	6.47031	4.323	3.77225	4.25191
ENSG00000117009.11	KMO	chr1:241532134-241595642	+	protein_coding	-1.82947	0.281368	0.00310324	0.0327379	1.25016	3.07963	5.81363	11.5354	6.07405	1.2738	1.38476	1.48205
ENSG00000118197.13	DDX59	chr1:200623896-200669969	-	protein_coding	-0.635439	0.643745	0.00406423	0.0377766	2.99005	3.62549	10.9977	11.7696	11.2707	6.60684	6.20878	8.14572
ENSG00000118363.11	SPCS2	chr11:74949247-74979031	+	protein_coding	-0.763874	0.588913	0.000249349	0.0097686	4.9342	5.69807	50.5895	51.6448	50.5177	29.2683	27.5658	32.0515
ENSG00000118407.14	FILIP1	chr6:75291859-75493738	-	protein_coding	-1.53894	0.344138	0.000198658	0.00915043	0.188671	1.72761	2.11674	2.89028	1.99575	0.144939	0.152432	0.12199
ENSG00000118514.13	ALDH8A1	chr6:134917390-134950122	-	protein_coding	-0.652831	0.636031	0.00212777	0.0265602	0.647485	1.30032	1.38065	1.41133	1.60226	0.43437	0.534176	0.74663
ENSG00000119523.9	ALG2	chr9:99216426-99221956	-	protein_coding	-0.659316	0.633178	0.034544	0.131171	3.2283	3.88762	16.2117	13.8432	11.6917	9.4806	6.43991	9.55586
ENSG00000119771.14	KLHL29	chr2:23385217-23708611	+	protein_coding	-0.874579	0.545413	0.000402992	0.0120485	0.315116	1.18969	1.16465	1.27983	1.40498	0.143826	0.343622	0.25297
ENSG00000120686.11	UFM1	chr13:38349849-38363619	+	protein_coding	-0.719856	0.607158	0.00248639	0.0290988	4.538	5.25786	35.5785	42.5144	34.1934	20.6935	22.9788	23.1028
ENSG00000120694.19	HSPH1	chr13:31134974-31162388	-	protein_coding	-0.779836	0.582433	0.001869	0.0248224	4.55933	5.33917	39.478	44.0018	35.4166	20.6933	23.4488	23.7117
ENSG00000120742.10	SERP1	chr3:150541994-150603228	-	protein_coding	-0.921787	0.527855	0.000332552	0.0111263	5.08743	6.00922	68.037	57.207	65.498	31.7858	34.2439	33.0126
ENSG00000120889.12	TNFRSF10B	chr8:23020133-23069179	-	protein_coding	-1.02316	0.492036	0.00445347	0.0396069	2.82582	3.84898	14.5163	10.6933	15.4913	6.64536	6.43535	5.27004
ENSG00000121281.12	ADCY7	chr16:50246137-50318135	+	protein_coding	-0.689199	0.620198	0.00260099	0.0298666	0.848806	1.538	2.33932	1.70267	1.71335	0.749138	0.837449	0.817643
ENSG00000121966.6	CXCR4	chr2:136114349-136118165	-	protein_coding	-1.15364	0.449489	9.7231e-06	0.00310288	0.373523	1.52716	1.93061	1.99065	1.73176	0.274976	0.308241	0.303572
ENSG00000122257.19	RBBP6	chr16:24537693-24572863	+	protein_coding	-0.608907	0.655693	0.0267133	0.11285	3.26432	3.87323	12.1058	17.5869	11.9182	8.00472	8.96363	8.88751
ENSG00000122778.9	KIAA1549	chr7:138831381-138981318	-	protein_coding	-0.766812	0.587715	0.00774935	0.0542525	1.86983	2.63664	5.76268	4.63557	5.31055	3.09587	2.92357	2.03806
ENSG00000122861.15	PLAU	chr10:73909177-73917497	+	protein_coding	-1.89427	0.26901	0.000105769	0.00716892	2.91476	4.80903	29.8238	22.6933	29.1629	6.76154	6.49603	6.37072
ENSG00000122958.14	VPS26A	chr10:69123512-69172861	+	protein_coding	-0.693471	0.618364	0.0058512	0.0460302	5.11401	5.80748	48.0953	59.1455	58.4891	30.0788	33.8392	37.3601
ENSG00000123505.15	AMD1	chr6:110874770-110895713	+	protein_coding	-1.21778	0.429944	3.87998e-05	0.00479991	3.97629	5.19407	35.7127	37.1417	34.0347	13.8979	14.5818	15.796
ENSG00000124216.3	SNAI1	chr20:49982999-49988886	+	protein_coding	-1.24453	0.422044	0.00879068	0.058343	1.15385	2.39838	4.97067	2.81337	5.43612	1.5897	1.1057	1.02015
ENSG00000124602.9	UNC5CL	chr6:41026911-41039217	-	protein_coding	-0.717093	0.608322	0.00459945	0.0403519	0.576587	1.29368	1.56849	1.47065	1.32178	0.656999	0.576213	0.26991
ENSG00000124762.13	CDKN1A	chr6:36676460-36687339	+	protein_coding	-1.57318	0.336067	0.00447068	0.0396318	2.10331	3.67649	17.0283	8.77435	10.862	3.69708	3.34852	2.88424
ENSG00000125347.13	IRF1	chr5:132481609-132490798	-	protein_coding	-0.586885	0.665779	0.00551927	0.0447628	2.22554	2.81242	5.49957	5.58492	7.0991	3.86022	3.67938	3.49798
ENSG00000125459.14	MSTO1	chr1:155610205-155614967	+	protein_coding	-0.874712	0.545363	0.00763208	0.0537262	2.90895	3.78367	14.5869	10.0662	14.1437	7.3514	6.07456	6.17114
ENSG00000125772.12	GPCPD1	chr20:5544404-5611026	-	protein_coding	-0.738957	0.599172	0.000431509	0.0121953	2.91478	3.65374	12.2943	11.0615	11.4333	6.06156	6.533	7.06196
ENSG00000125848.9	FLRT3	chr20:14322988-14337616	-	protein_coding	-0.950406	0.517487	4.67396e-05	0.00519203	0.599925	1.55033	1.87974	1.97897	1.92866	0.480227	0.619438	0.452425
ENSG00000126266.3	FFAR1	chr19:35351552-35353862	+	protein_coding	-0.75185	0.593842	0.00118051	0.0194441	0.0584291	0.810279	0.717188	0.608474	0.952195	0	0.028741	0.097642
ENSG00000126500.3	FLRT1	chr11:64103188-64119173	+	protein_coding	-0.750474	0.594408	0.0055201	0.0447628	0.40687	1.15734	1.65032	0.973612	1.12142	0.343799	0.398549	0.240018
ENSG00000126790.11	L3HYPDH	chr14:59460363-59484430	-	protein_coding	-0.761412	0.589919	0.00198644	0.0255439	1.83072	2.59214	5.54342	4.27743	5.34899	2.77184	2.42937	2.47969
ENSG00000126878.12	AIF1L	chr9:131096476-131123152	+	protein_coding	-1.23312	0.425397	0.0200307	0.0947298	1.72873	2.96185	11.1588	4.89807	5.59499	2.30765	2.54998	2.10063
ENSG00000127022.14	CANX	chr5:179678628-179730925	+	protein_coding	-1.23572	0.42463	0.0345805	0.131231	7.06497	8.30069	449.653	374.636	184.209	127.748	137.914	133.221
ENSG00000128228.4	SDF2L1	chr22:21642261-21644298	+	protein_coding	-1.82491	0.282259	5.37606e-06	0.00260475	5.36295	7.18786	148.588	149.409	136.757	42.0861	40.1798	38.2832
ENSG00000128590.4	DNAJB9	chr7:108569568-108574850	+	protein_coding	-1.24361	0.422315	3.322e-05	0.00479849	4.1611	5.4047	41.7743	39.4031	42.9881	15.7297	17.3891	17.6121
ENSG00000129451.11	KLK10	chr19:51012739-51020175	-	protein_coding	-0.813909	0.568838	0.0245077	0.106985	2.14845	2.96236	7.4158	4.95191	8.45213	2.79322	3.64191	3.94928
ENSG00000129562.10	DAD1	chr14:22564905-22589269	-	protein_coding	-0.789367	0.578598	0.023561	0.10455	5.31713	6.1065	75.9204	61.6649	66.8665	46.161	43.6549	29.0884
ENSG00000130222.10	GADD45G	chr9:89605013-89606555	+	protein_coding	-1.72772	0.301928	0.0103388	0.0638585	3.17184	4.89957	38.8016	17.2128	35.6837	8.24428	9.31164	6.67819
ENSG00000130487.6	KLHDC7B	chr22:50548033-50551022	+	protein_coding	-1.42151	0.373321	0.0126624	0.0713887	2.06781	3.48932	12.2077	6.18044	13.9346	3.50213	3.069	3.02268
ENSG00000130513.6	GDF15	chr19:18374731-18389176	+	protein_coding	-4.21663	0.0537859	0.00033896	0.0112488	2.07586	6.29248	103.211	46.1704	96.9709	3.37128	2.95105	3.33874
ENSG00000131389.16	SLC6A6	chr3:14402576-14489349	+	protein_coding	-0.831464	0.561959	0.000225538	0.00949117	2.55653	3.388	9.84284	8.57049	10.0558	4.84858	4.95394	4.84688
ENSG00000131459.12	GFPT2	chr5:180300690-180353387	-	protein_coding	-0.598867	0.660272	0.00507437	0.0424982	0.625976	1.22484	1.60301	1.03633	1.40889	0.491374	0.572834	0.566907
ENSG00000131711.14	MAP1B	chr5:72107234-72209570	+	protein_coding	-1.42698	0.371909	0.00022857	0.00949859	1.52874	2.95572	6.0377	8.03188	6.34638	1.82137	1.97109	1.86561
ENSG00000131871.14	VIMP	chr15:101270817-101277500	-	protein_coding	-0.963484	0.512817	1.69707e-05	0.00348702	4.17354	5.13702	33.9866	35.8675	32.7789	16.6935	17.3301	17.1176
ENSG00000132002.7	DNAJB1	chr19:14514770-14529770	-	protein_coding	-1.44337	0.367708	0.00130996	0.0204964	6.02907	7.47244	186.89	139.879	210.609	62.7497	68.4561	61.8934
ENSG00000132429.9	POPDC3	chr6:105158280-105179995	-	protein_coding	-0.815138	0.568354	0.0189487	0.0914923	3.9925	4.80763	22.7711	28.5384	30.2817	16.8931	11.4593	17.0885
ENSG00000132432.13	SEC61G	chr7:54752250-54759974	-	protein_coding	-0.729052	0.6033	0.0279899	0.115659	8.83244	9.56149	611.317	985.726	713.028	412.87	462.151	493.2
ENSG00000132837.14	DMGDH	chr5:78997606-79236038	-	protein_coding	-0.669522	0.628715	0.0010043	0.0180139	0.520463	1.18998	1.42547	1.1811	1.24488	0.504153	0.314625	0.492556
ENSG00000133101.9	CCNA1	chr13:36431520-36442882	+	protein_coding	-1.2735	0.413655	0.00319336	0.0332083	0.628356	1.90186	3.47695	2.08178	2.78236	0.320434	0.560628	0.792446
ENSG00000133134.11	BEX2	chrX:103309346-103311046	-	protein_coding	-1.43163	0.370711	0.00291262	0.0316198	0.147927	1.57956	1.30945	2.5821	2.22729	0.0566478	0	0.287244
ENSG00000133318.13	RTN3	chr11:63681446-63759891	+	protein_coding	-0.688704	0.620411	0.00101374	0.0181196	5.2048	5.8935	64.8482	54.1363	56.8606	36.607	36.4086	34.6584
ENSG00000134278.15	SPIRE1	chr18:12446512-12658134	-	protein_coding	-0.934231	0.523321	8.10089e-05	0.00625341	5.35491	6.28914	79.1458	75.4429	77.0618	37.1029	40.6979	42.141
ENSG00000134375.10	TIMM17A	chr1:201955491-201970661	+	protein_coding	-0.957835	0.514829	0.00802143	0.0553481	4.23538	5.19322	34.5634	35.9062	36.3113	19.9568	13.4161	21.1187
ENSG00000134508.12	CABLES1	chr18:23134564-23260467	+	protein_coding	-0.654695	0.63521	0.00761791	0.0537156	1.48989	2.14459	3.61901	3.09239	3.5733	1.38935	1.95899	2.13389
ENSG00000134910.12	STT3A	chr11:125591712-125625215	+	protein_coding	-0.726086	0.604542	0.000698146	0.015115	5.37838	6.10446	66.1897	66.4181	70.912	44.2896	37.2965	40.4957
ENSG00000134970.13	TMED7	chr5:115613508-115632992	-	protein_coding	-0.780195	0.582288	0.00303423	0.0323425	5.34099	6.12119	63.4605	80.0997	63.5166	36.844	41.6512	40.2543
ENSG00000135046.13	ANXA1	chr9:73151757-73170393	+	protein_coding	-0.64245	0.640624	0.000289785	0.0104122	6.41254	7.05499	132.915	127.166	135.99	78.9986	85.9214	87.8977
ENSG00000135047.14	CTSL	chr9:87725519-87731393	+	protein_coding	-0.686077	0.621541	0.0322866	0.125908	3.12956	3.81564	10.6602	17.6489	11.8381	7.16743	8.2253	7.89624
ENSG00000135116.9	HRK	chr12:116856144-116881441	-	protein_coding	-0.606436	0.656817	0.0128448	0.0720456	1.33132	1.93776	3.15418	2.21004	3.21674	1.60209	1.64765	1.31272
ENSG00000135269.17	TES	chr7:116210493-116258783	+	protein_coding	-0.71793	0.607969	0.010205	0.0633905	4.81355	5.53148	47.5846	40.5242	48.0482	22.285	29.802	30.0037
ENSG00000135506.15	OS9	chr12:57693955-57721557	+	protein_coding	-0.745973	0.596266	0.00046429	0.0124991	4.61505	5.36103	38.8472	41.4771	40.0144	24.721	24.5772	21.3701
ENSG00000135842.16	FAM129A	chr1:184790724-184974550	-	protein_coding	-1.15119	0.450255	6.74883e-05	0.00581674	4.49847	5.64966	49.5831	52.7341	45.5473	22.3738	20.7667	21.6988
ENSG00000135919.12	SERPINE2	chr2:223975112-224039319	-	protein_coding	-0.661045	0.63242	0.000385422	0.0118486	0.56257	1.22361	1.45667	1.15138	1.40974	0.472855	0.469551	0.488356
ENSG00000136155.16	SCEL	chr13:77535674-77645263	+	protein_coding	-1.88732	0.270308	0.000111701	0.00719333	1.17352	3.06085	6.82154	8.7681	6.60529	1.1822	1.17401	1.41903
ENSG00000136235.15	GPNMB	chr7:23235967-23275108	+	protein_coding	-1.85194	0.27702	0.000150896	0.00816758	3.56672	5.41866	45.9625	42.9577	36.9094	9.4271	12.0221	11.2524
ENSG00000136244.11	IL6	chr7:22725884-22732002	+	protein_coding	-2.0625	0.2394	4.65395e-06	0.00260475	0.282412	2.34491	4.29898	3.79889	4.15628	0.292167	0.187682	0.172262
ENSG00000136770.10	DNAJC1	chr10:21756537-22003769	-	protein_coding	-0.644219	0.639839	0.00149413	0.0220414	4.80218	5.4464	43.5073	40.6496	43.7248	27.9664	24.1357	28.8274
ENSG00000136999.4	NOV	chr8:119416306-119424353	+	protein_coding	-2.58017	0.167221	5.01408e-06	0.00260475	0.946282	3.52645	11.0885	9.94865	10.5604	0.950869	1.07223	0.769751
ENSG00000138061.11	CYP1B1	chr2:38066973-38109902	-	protein_coding	-0.675825	0.625974	0.000347531	0.0113507	6.36891	7.04473	127.201	139.693	126.605	77.4351	84.4633	83.2186
ENSG00000138347.15	MYPN	chr10:68106117-68212017	+	protein_coding	-0.841488	0.558068	9.62468e-05	0.00688929	1.64161	2.4831	4.22992	4.90771	4.65653	2.14699	2.15862	2.05585
ENSG00000138413.13	IDH1	chr2:208236227-208266074	-	protein_coding	-0.822136	0.565604	0.00366925	0.0355507	5.18646	6.0086	67.6055	56.0668	67.1652	40.9358	33.5967	32.283
ENSG00000138646.8	HERC5	chr4:88457117-88506163	+	protein_coding	-0.66047	0.632672	0.00237681	0.0282451	0.746564	1.40703	1.73947	1.91469	1.33572	0.709243	0.646645	0.678074
ENSG00000138678.10	GPAT3	chr4:83535914-83605875	+	protein_coding	-2.15366	0.224741	0.000102831	0.00706351	0.780296	2.93396	6.5671	8.06369	5.50723	0.717036	0.758106	0.678237
ENSG00000138709.17	LARP1B	chr4:128061268-128222931	+	protein_coding	-0.869916	0.547179	0.00360546	0.0352222	2.59516	3.46508	8.96267	12.2136	9.2301	4.57998	5.25986	5.31635
ENSG00000138735.15	PDE5A	chr4:119494395-119628991	-	protein_coding	-1.57885	0.334749	0.000128534	0.00761529	1.64761	3.22646	8.05317	9.58056	7.55994	1.94968	2.38052	2.08446
ENSG00000138768.14	USO1	chr4:75724593-75814286	+	protein_coding	-0.718253	0.607833	0.00410188	0.0380112	5.01376	5.73202	47.2614	61.432	48.8331	30.3109	30.8655	32.7957
ENSG00000139112.10	GABARAPL1	chr12:10212458-10223130	+	protein_coding	-1.42452	0.372543	0.0125643	0.0710808	3.22054	4.64506	22.6937	24.1213	25.3167	11.927	5.0233	9.40169
ENSG00000140105.17	WARS	chr14:100333788-100376805	-	protein_coding	-0.865181	0.548977	0.00673429	0.0500757	4.08026	4.94544	26.8666	27.7882	35.4655	18.6233	13.9299	15.5202
ENSG00000140403.12	DNAJA4	chr15:78264086-78282196	+	protein_coding	-1.25561	0.418817	4.39935e-05	0.00510524	0.13177	1.38738	1.54022	1.49369	1.82626	0.14696	0.0618799	0.0798814
ENSG00000140465.13	CYP1A1	chr15:74719542-74725610	-	protein_coding	-2.05776	0.240188	1.08331e-06	0.00110212	2.93946	4.99722	31.016	29.6811	32.1667	6.45789	6.95233	6.61174
ENSG00000140941.12	MAP1LC3B	chr16:87383995-87404779	+	protein_coding	-0.795136	0.576289	0.00509603	0.0425886	4.10964	4.90477	33.225	23.7496	30.735	15.8164	16.6769	16.3074
ENSG00000140961.12	OSGIN1	chr16:83948282-83966332	+	protein_coding	-1.68022	0.312035	0.0137308	0.0750101	1.57568	3.2559	11.581	4.55978	11.4622	2.24242	2.08761	1.64538
ENSG00000141682.11	PMAIP1	chr18:59899948-59904306	+	protein_coding	-1.35479	0.390992	0.0384407	0.139468	3.55731	4.9121	27.6246	33.763	26.4292	5.47142	14.1843	15.6027
ENSG00000143162.7	CREG1	chr1:167529677-167553767	-	protein_coding	-0.845231	0.556622	0.00154468	0.0224278	6.15742	7.00265	133.537	109.471	140.884	71.0097	69.8352	70.2956
ENSG00000143256.4	PFDN2	chr1:161100556-161118111	-	protein_coding	-0.831693	0.561869	2.39358e-05	0.00418421	6.28444	7.11613	139.322	139.616	134.316	79.9064	73.8224	77.2351
ENSG00000143333.6	RGS16	chr1:182598623-182604408	-	protein_coding	-1.49041	0.355911	0.00104098	0.0183366	1.82702	3.31743	10.5226	7.04031	9.69346	2.79901	2.66771	2.20554
ENSG00000143344.15	RGL1	chr1:183636085-183928531	+	protein_coding	-0.893168	0.538431	0.000283231	0.0103023	1.72283	2.616	5.26392	5.57436	4.59482	2.17029	2.37796	2.35832
ENSG00000143479.15	DYRK3	chr1:206635536-206684419	+	protein_coding	-0.791515	0.577737	0.00552721	0.0447967	1.33006	2.12158	3.00262	3.77559	3.31124	1.97246	1.2223	1.40572
ENSG00000143515.16	ATP8B2	chr1:154325553-154351307	+	protein_coding	-0.892912	0.538526	6.48257e-05	0.00581674	0.252246	1.14516	1.21213	1.08245	1.34853	0.207923	0.191622	0.173878
ENSG00000143870.12	PDIA6	chr2:10783391-10837977	-	protein_coding	-0.897048	0.536984	3.27368e-05	0.00479849	7.50767	8.40472	336.24	352.093	325.879	174.235	182.17	186.768
ENSG00000144130.11	NT5DC4	chr2:112721486-112742879	+	protein_coding	-0.674368	0.626607	2.40319e-05	0.00418421	0.209408	0.883776	0.799253	0.92222	0.816494	0.162377	0.158625	0.147689
ENSG00000144381.16	HSPD1	chr2:197486581-197516737	-	protein_coding	-0.708229	0.612071	0.00206724	0.0260626	7.17494	7.88317	222.106	245.384	238.378	129.517	160.875	141.813
ENSG00000144591.18	GMPPA	chr2:219498867-219506989	+	protein_coding	-0.802904	0.573194	0.0107968	0.0654212	2.94865	3.75156	14.5895	9.62615	13.7498	7.18027	6.3527	6.65043
ENSG00000144895.11	EIF2A	chr3:150546678-150584242	+	protein_coding	-0.679553	0.624359	0.000277932	0.0102835	4.63649	5.31604	39.3187	40.9548	36.3747	24.5325	22.921	24.1939
ENSG00000145050.15	MANF	chr3:51385047-51389397	+	protein_coding	-1.50627	0.35202	0.000231373	0.00952671	5.19308	6.69936	92.7358	118.636	99.0815	32.7883	36.779	37.3536
ENSG00000145354.10	CISD2	chr4:102868974-102892807	+	protein_coding	-0.97327	0.50935	0.00315121	0.0330066	2.4487	3.42197	9.41855	11.2472	8.64955	3.7603	5.27357	4.44818
ENSG00000145777.14	TSLP	chr5:111070062-111078024	+	protein_coding	-0.657147	0.634131	0.00591131	0.0463169	0.80839	1.46554	1.76297	1.44659	2.11584	0.778395	0.889549	0.598314
ENSG00000146072.6	TNFRSF21	chr6:47231532-47309905	-	protein_coding	-0.895512	0.537556	0.000601799	0.014183	4.1091	5.00461	33.8987	27.7926	31.9251	16.8015	16.6671	15.3406
ENSG00000146859.6	TMEM140	chr7:135148072-135166215	+	protein_coding	-0.660974	0.632451	0.00278866	0.0310069	0.526532	1.18751	1.60952	1.18429	1.07278	0.448628	0.42882	0.444014
ENSG00000147003.5	TMEM27	chrX:15627318-15665031	-	protein_coding	-0.621676	0.649915	0.0363767	0.134818	0.906382	1.52806	2.02786	2.5468	1.23358	0.975479	0.774185	0.878767
ENSG00000147509.13	RGS20	chr8:53851808-53959303	+	protein_coding	-0.809715	0.570494	0.00168831	0.0233168	0.551876	1.36159	1.90828	1.29623	1.5409	0.381848	0.494041	0.526057
ENSG00000147642.16	SYBU	chr8:109573978-109691791	-	protein_coding	-0.652419	0.636213	0.0439825	0.150992	1.59957	2.25199	3.24388	3.33438	4.87565	1.84436	1.58317	2.78805
ENSG00000147649.9	MTDH	chr8:97644179-97728770	+	protein_coding	-0.670063	0.628479	0.00104769	0.0183537	4.64746	5.31752	37.2016	42.3398	37.303	22.5797	25.6496	24.0522
ENSG00000147789.15	ZNF7	chr8:144827464-144847509	+	protein_coding	-0.638942	0.642184	0.0442617	0.151441	0.53141	1.17035	0.700499	1.63744	1.542	0.410368	0.620294	0.32125
ENSG00000147883.10	CDKN2B	chr9:22002903-22009363	-	protein_coding	-0.626656	0.647676	0.000391846	0.0118857	3.0637	3.69036	11.6717	12.5941	11.4894	6.87909	7.61911	7.6072
ENSG00000148346.11	LCN2	chr9:128149071-128153455	+	protein_coding	-0.930196	0.524787	0.00187003	0.0248224	5.61953	6.54973	96.916	78.4339	104.714	49.8589	46.1307	48.576
ENSG00000148798.10	INA	chr10:103277163-103290351	+	protein_coding	-0.661381	0.632273	0.000649344	0.0145824	0.423416	1.0848	0.932632	1.26078	1.18405	0.338723	0.340946	0.343634
ENSG00000149428.18	HYOU1	chr11:119044189-119057202	-	protein_coding	-1.39291	0.380796	9.33634e-05	0.00680879	5.77785	7.17075	137.345	147.851	144.252	56.4844	57.6698	47.9724
ENSG00000150527.17	MIA2	chr14:39230231-39388513	+	protein_coding	-0.700312	0.615439	0.000217543	0.00939017	3.52964	4.22995	17.2504	18.7362	17.3439	10.0907	10.3834	11.1997
ENSG00000150961.14	SEC24D	chr4:118722823-118838683	-	protein_coding	-1.0206	0.49291	0.000481394	0.0126919	1.74718	2.76778	5.71176	5.12391	6.68584	2.44414	2.25683	2.37274
ENSG00000151012.13	SLC7A11	chr4:138164097-138242349	-	protein_coding	-0.703066	0.614265	0.00232502	0.0278457	2.45417	3.15723	8.51246	7.79052	7.49097	3.83982	4.86899	4.7935
ENSG00000151632.17	AKR1C2	chr10:4987400-5018031	-	protein_coding	-2.16557	0.222894	0.000110126	0.00718879	3.27116	5.43673	47.1029	35.2082	45.6525	9.21597	7.91244	8.88268
ENSG00000151929.9	BAG3	chr10:119651370-119677819	+	protein_coding	-1.21721	0.430113	0.00402608	0.0375588	3.93168	5.1489	39.2421	27.3455	38.1519	16.9503	13.8281	12.3508
ENSG00000152977.9	ZIC1	chr3:147393422-147510293	+	protein_coding	-0.61279	0.653931	0.0036226	0.0352547	1.91789	2.53068	4.48182	5.57702	4.35155	2.91723	2.81732	2.60821
ENSG00000153066.12	TXNDC11	chr16:11679080-11742878	-	protein_coding	-0.757064	0.591699	0.0155686	0.0808953	3.37205	4.12911	16.3207	16.6387	16.5358	11.5206	9.97005	7.08029
ENSG00000153132.12	CLGN	chr4:140388455-140427968	-	protein_coding	-1.65843	0.316785	0.000185063	0.00892084	3.92178	5.58021	43.2383	55.1732	43.0655	13.2146	14.7137	14.585
ENSG00000153208.16	MERTK	chr2:111898479-112029561	+	protein_coding	-0.747903	0.595468	0.00159697	0.0226138	0.661458	1.40936	1.40182	1.63734	1.95851	0.485599	0.619543	0.644607
ENSG00000153714.5	LURAP1L	chr9:12775021-12822131	+	protein_coding	-0.878426	0.543961	0.000222136	0.00943629	4.13038	5.00881	32.1232	28.5449	33.1028	17.2144	16.1537	16.1923
ENSG00000153879.8	CEBPG	chr19:33373330-33382686	+	protein_coding	-0.618044	0.651554	5.87219e-06	0.00260475	5.39356	6.0116	63.5565	62.7938	64.2075	40.5261	42.05	40.5502
ENSG00000154305.16	MIA3	chr1:222618086-222668012	+	protein_coding	-0.802861	0.573211	0.0128129	0.0719985	3.18036	3.98322	13.7098	19.1584	12.3396	7.4205	8.3999	8.41213
ENSG00000154734.14	ADAMTS1	chr21:26835747-26845409	-	protein_coding	-0.90178	0.535226	2.73221e-05	0.00450021	0.130832	1.03261	0.937837	1.1184	1.08553	0.0749832	0.106966	0.103105
ENSG00000155304.5	HSPA13	chr21:14371115-14383484	-	protein_coding	-0.665825	0.630328	0.000232965	0.00952671	5.39258	6.05841	64.8631	67.9828	64.1485	38.4593	42.9703	41.7248
ENSG00000155660.10	PDIA4	chr7:149003062-149028641	-	protein_coding	-1.70815	0.306052	0.000174966	0.00864559	6.36879	8.07694	295.997	225.611	291.532	81.1474	81.8446	81.9345
ENSG00000155961.4	RAB39B	chrX:155258241-155264589	-	protein_coding	-0.882999	0.542239	0.000256504	0.00991373	0.128172	1.01117	0.954342	1.20614	0.89909	0.132918	0.089237	0.057864
ENSG00000156256.14	USP16	chr21:29024629-29054488	+	protein_coding	-0.626128	0.647913	0.0114448	0.0677404	4.72313	5.34926	36.9476	47.1491	36.0754	23.252	25.2336	27.9603
ENSG00000156508.17	EEF1A1	chr6:73515750-73523797	-	protein_coding	-0.623368	0.649154	0.0246536	0.107377	8.82727	9.45064	875.6	649.958	599.377	415.412	470.204	476.627
ENSG00000156510.12	HKDC1	chr10:69220303-69267559	+	protein_coding	-0.646627	0.638772	0.000337064	0.0112412	1.33358	1.9802	3.12849	2.97528	2.74235	1.39909	1.63249	1.53471
ENSG00000158296.13	SLC13A3	chr20:46557823-46684467	-	protein_coding	-0.868195	0.547832	0.00958673	0.0617015	1.65421	2.52241	5.73954	3.58148	5.14222	2.47193	2.14131	1.85905
ENSG00000159197.3	KCNE2	chr21:34364024-34371389	+	protein_coding	-0.677817	0.62511	0.0238171	0.105213	0.653738	1.33156	1.77764	1.62485	1.18642	0.326854	0.9376	0.514596
ENSG00000159216.18	RUNX1	chr21:34787801-36004667	-	protein_coding	-0.700171	0.615499	0.00292227	0.0316646	2.36331	3.06348	6.73127	7.80555	7.58198	4.36904	4.58672	3.54176
ENSG00000159450.12	TCHH	chr1:152106317-152115454	-	protein_coding	-1.03406	0.488334	0.016849	0.0850717	2.45911	3.49317	8.97448	15.0688	7.9078	4.33891	4.50208	4.66
ENSG00000160818.16	GPATCH4	chr1:156594487-156601496	-	protein_coding	-0.591325	0.663733	0.0415448	0.145959	3.74044	4.33177	16.5132	25.5052	16.5905	12.2664	12.8088	12.033
ENSG00000161011.19	SQSTM1	chr5:179806398-179838078	+	protein_coding	-1.50852	0.351472	0.00122904	0.0199007	5.24426	6.75278	121.285	83.212	120.792	36.8085	39.2291	34.8024
ENSG00000162236.11	STX5	chr11:62806897-62832088	-	protein_coding	-0.593336	0.662809	0.0167092	0.084686	4.22651	4.81984	28.8596	23.2553	30.1072	17.444	20.2668	15.7247
ENSG00000162552.14	WNT4	chr1:22117305-22143969	-	protein_coding	-0.616391	0.6523	0.0151698	0.0795521	1.1364	1.75279	3.02297	1.84962	2.33885	1.32857	1.19376	1.07967
ENSG00000162616.8	DNAJB4	chr1:77979175-78017964	+	protein_coding	-1.01548	0.494664	0.00337075	0.034174	2.85446	3.86994	12.2223	16.9496	12.1687	5.83296	5.97114	6.94185
ENSG00000162734.12	PEA15	chr1:160205337-160215376	+	protein_coding	-1.01414	0.495122	0.0104736	0.0643802	3.75012	4.76426	20.902	25.6801	33.3468	14.2108	10.469	12.9641
ENSG00000162772.16	ATF3	chr1:212565334-212620777	+	protein_coding	-1.10111	0.466157	0.0317551	0.124661	3.94746	5.04857	32.9904	45.3045	22.0322	13.5115	18.5009	11.9761
ENSG00000163347.5	CLDN1	chr3:190305701-190322475	-	protein_coding	-0.775254	0.584286	9.46776e-05	0.00680879	3.93594	4.71119	25.43	25.0039	25.1516	14.5831	13.3368	15.0473
ENSG00000163393.12	SLC22A15	chr1:115976498-116070054	+	protein_coding	-1.30018	0.406074	3.96989e-05	0.00482626	1.43485	2.73504	5.88201	5.22868	5.88454	1.53832	1.79911	1.78123
ENSG00000163463.11	KRTCAP2	chr1:155169408-155173475	-	protein_coding	-0.597515	0.660892	0.00263858	0.0300058	3.11395	3.71146	12.6998	11.6937	11.9265	8.63498	6.90232	7.52252
ENSG00000163479.13	SSR2	chr1:156009048-156020959	-	protein_coding	-0.733839	0.601302	0.00362146	0.0352547	3.39526	4.1291	17.8738	14.2968	17.556	9.78523	8.57675	10.2765
ENSG00000163683.11	SMIM14	chr4:39546330-39639090	-	protein_coding	-0.756814	0.591802	0.00246377	0.0289417	2.84586	3.60268	10.8119	11.2115	11.4295	7.36312	5.59573	5.73655
ENSG00000163703.17	CRELD1	chr3:9933822-9945413	+	protein_coding	-1.15991	0.447542	0.00074317	0.0155944	2.15397	3.31388	10.3168	7.44986	9.28385	3.50561	3.47101	3.37594
ENSG00000163818.16	LZTFL1	chr3:45823316-45916042	-	protein_coding	-1.02525	0.491327	0.000161088	0.00839303	2.30263	3.32788	9.18164	9.28171	8.67142	3.9347	3.53959	4.36052
ENSG00000163993.6	S100P	chr4:6693069-6697170	+	protein_coding	-1.04713	0.483929	0.0057779	0.0458817	3.3644	4.41153	21.9912	15.398	24.5658	9.60904	9.0022	9.29407
ENSG00000164182.10	NDUFAF2	chr5:60945129-61153037	+	protein_coding	-0.604599	0.657654	0.0240546	0.105821	5.3134	5.91799	53.1529	69.8962	56.5754	38.7207	33.2845	45.1699
ENSG00000164211.12	STARD4	chr5:111496033-111512590	-	protein_coding	-0.666164	0.63018	0.00795155	0.0551139	2.11864	2.78481	6.30006	5.15992	6.2783	2.75287	3.5242	3.82414
ENSG00000164292.12	RHOBTB3	chr5:95713522-95824383	+	protein_coding	-0.84478	0.556796	0.0275881	0.114929	1.96003	2.80481	6.35334	5.84572	5.77788	1.76846	3.48381	3.7446
ENSG00000164307.12	ERAP1	chr5:96760810-96808100	-	protein_coding	-0.762198	0.589597	2.19453e-06	0.00168079	3.46304	4.22523	17.9966	17.2368	17.886	10.004	9.99423	10.0845
ENSG00000164379.6	FOXQ1	chr6:1312440-1314748	+	protein_coding	-0.956147	0.515431	0.00367636	0.0355745	1.75483	2.71098	5.72058	4.77905	6.22758	2.36753	2.92545	1.90783
ENSG00000164744.12	SUN3	chr7:47987148-48029119	-	protein_coding	-0.893946	0.53814	0.00372733	0.035774	3.44915	4.34309	16.4315	22.6948	19.2402	9.95129	8.98958	10.9091
ENSG00000164825.3	DEFB1	chr8:6870575-6878022	-	protein_coding	-1.35714	0.390354	0.00480169	0.041252	2.79988	4.15702	16.7218	13.2801	21.4351	7.00365	6.40816	4.69567
ENSG00000164898.12	C7orf55	chr7:139339457-139346319	+	protein_coding	-0.61745	0.651822	0.0315997	0.124305	3.18606	3.80351	14.1349	11.0743	13.8961	9.6069	6.35072	8.66901
ENSG00000165125.19	TRPV6	chr7:142871203-142885762	-	protein_coding	-0.686401	0.621402	0.00254293	0.0294819	2.93565	3.62205	12.3599	9.75429	11.9913	6.93358	6.58554	6.44217
ENSG00000165195.15	PIGA	chrX:15319451-15335580	-	protein_coding	-0.646608	0.63878	0.00505603	0.0424142	2.64977	3.29638	8.79312	9.98097	7.81788	4.91177	5.92153	5.04033
ENSG00000165389.6	SPTSSA	chr14:34432789-34462356	-	protein_coding	-0.992315	0.502671	2.64874e-05	0.00445861	5.22493	6.21725	72.6157	75.762	71.8817	34.4109	37.542	37.3279
ENSG00000165675.16	ENOX2	chrX:130623369-130903317	-	protein_coding	-0.601129	0.659238	0.00118856	0.0194735	3.18102	3.78215	13.8024	12.5729	11.9603	7.75721	7.80527	8.67476
ENSG00000165685.8	TMEM52B	chr12:10170542-10191801	+	protein_coding	-0.641404	0.641089	0.00169114	0.0233168	0.557644	1.19905	1.44487	1.16334	1.28806	0.61711	0.387149	0.421478
ENSG00000166012.16	TAF1D	chr11:93729948-93784391	-	protein_coding	-0.688707	0.62041	0.00107546	0.0185481	3.68161	4.37032	18.6553	21.8072	18.7352	11.127	12.2413	12.1566
ENSG00000166173.10	LARP6	chr15:70829130-70854159	-	protein_coding	-0.723624	0.605574	0.00137474	0.0210372	2.06904	2.79267	6.47811	5.22884	6.14217	3.29189	3.36627	2.94251
ENSG00000166562.8	SEC11C	chr18:59139477-59158836	+	protein_coding	-1.3165	0.401507	0.00013551	0.00780356	3.88266	5.19916	33.0733	40.1329	34.3755	13.2401	13.5007	14.5413
ENSG00000166598.14	HSP90B1	chr12:103930107-103953645	+	protein_coding	-1.6308	0.322909	5.16199e-05	0.00523652	7.46865	9.09945	531.259	593.942	520.226	161.497	188.976	179.019
ENSG00000166750.9	SLFN5	chr17:35243036-35273655	+	protein_coding	-1.24823	0.420965	0.00158295	0.0226138	2.87753	4.12576	15.3786	20.3204	14.2357	5.7137	6.43265	6.95363
ENSG00000166794.4	PPIB	chr15:64155812-64163205	-	protein_coding	-0.942125	0.520466	0.00043381	0.0122027	7.16983	8.11195	286.766	252.677	289.069	154.794	133.373	141.605
ENSG00000166900.16	STX3	chr11:59713456-59805882	+	protein_coding	-0.670956	0.62809	0.0198424	0.0942511	2.8773	3.54826	9.68534	13.8713	9.07534	6.33824	6.03567	6.6836
ENSG00000167004.12	PDIA3	chr15:43746392-43773279	+	protein_coding	-1.27682	0.412704	0.000186508	0.00894252	6.74702	8.02384	234.596	288.55	257.438	101.196	106.008	112.323
ENSG00000167528.12	ZNF641	chr12:48337180-48351414	-	protein_coding	-1.40493	0.377635	3.46008e-05	0.00479849	0.617092	2.02203	2.72023	3.3301	3.15914	0.529648	0.495816	0.576956
ENSG00000167755.14	KLK6	chr19:50958631-50969673	-	protein_coding	-0.68729	0.621019	0.0049009	0.041753	6.30622	6.99351	129.501	108.55	143.725	81.9102	75.7621	76.8629
ENSG00000167778.8	SPRYD3	chr12:53064316-53079420	-	protein_coding	-0.694005	0.618135	0.00568428	0.0453499	3.04454	3.73855	13.4086	10.5349	13.3091	7.94678	7.35988	6.50983
ENSG00000167994.11	RAB3IL1	chr11:61897301-61920269	-	protein_coding	-0.739445	0.59897	0.0083247	0.0564988	1.92921	2.66865	4.95026	4.65518	6.63926	3.05342	2.44833	2.95201
ENSG00000167996.15	FTH1	chr11:61959718-61967660	-	protein_coding	-0.916488	0.529797	0.000113438	0.00719333	9.03557	9.95206	941.736	1025.97	1002.82	560.159	505.05	507.925
ENSG00000168003.16	SLC3A2	chr11:62856102-62888875	+	protein_coding	-1.11185	0.462701	0.0417877	0.146611	5.52697	6.63882	129.789	58.5274	126.106	46.287	47.6373	41.6228
ENSG00000168152.12	THAP9	chr4:82900684-82919969	+	protein_coding	-1.02756	0.490538	1.11017e-05	0.00312261	0.384475	1.41204	1.56055	1.76263	1.66404	0.274566	0.340268	0.302153
ENSG00000168993.14	CPLX1	chr4:784957-826198	-	protein_coding	-0.626402	0.64779	0.000261042	0.0100217	0.478905	1.10531	1.22013	1.14798	1.08825	0.48089	0.366414	0.337794
ENSG00000168994.13	PXDC1	chr6:3722614-3752026	-	protein_coding	-0.87787	0.54417	0.00741699	0.0529914	4.33924	5.21711	41.8237	28.2415	40.0994	19.2442	18.8736	19.6132
ENSG00000169087.10	HSPBAP1	chr3:122740003-122793824	-	protein_coding	-0.612845	0.653906	0.0055585	0.0448543	2.20468	2.81753	5.34642	7.12319	5.79557	3.39879	3.81834	3.62164
ENSG00000169100.13	SLC25A6	chrX:1386152-1392724	-	protein_coding	-0.618399	0.651394	0.0299794	0.12069	5.68383	6.30223	86.9637	62.2176	87.3767	57.732	48.1223	46.0822
ENSG00000169100.13_PAR_Y	SLC25A6	chrY:1386152-1392724	-	protein_coding	-0.587455	0.665516	0.0304329	0.121779	5.64783	6.23529	82.0575	60.212	83.1029	56.3098	46.8334	44.9771
ENSG00000169252.5	ADRB2	chr5:148825245-148828687	+	protein_coding	-0.757645	0.591461	0.00225631	0.0274411	1.68151	2.43915	4.46065	4.80043	4.03582	2.43329	1.82507	2.40262
ENSG00000169359.14	SLC33A1	chr3:155821024-155854456	-	protein_coding	-0.717225	0.608266	0.0265559	0.112402	2.26392	2.98115	7.57973	6.65919	6.49182	5.3391	3.18818	3.17322
ENSG00000169550.12	MUC15	chr11:26559033-26572233	-	protein_coding	-0.683896	0.622482	0.0229697	0.10276	4.71722	5.40111	36.9605	53.8354	35.249	25.3275	24.5312	26.0763
ENSG00000169857.7	AVEN	chr15:33866227-34039176	-	protein_coding	-0.628023	0.647062	0.0114296	0.0676761	3.22255	3.85058	15.345	11.5831	13.5963	8.601	7.28052	9.23017
ENSG00000169891.17	REPS2	chrX:16946691-17153280	+	protein_coding	-0.805125	0.572312	0.0242161	0.106166	1.6838	2.48893	4.55151	4.45768	4.83855	3.19152	2.24771	1.43599
ENSG00000170469.10	SPATA24	chr5:139396563-139404088	-	protein_coding	-0.702035	0.614704	0.00471321	0.0409634	2.13549	2.83753	6.40614	5.40422	6.6999	3.77765	3.58834	2.86966
ENSG00000171931.12	FBXW10	chr17:18744024-18779349	+	protein_coding	-0.806572	0.571739	0.00199718	0.0256221	0.204249	1.01082	0.915362	1.21408	0.929384	0.0752416	0.0906988	0.303901
ENSG00000172006.11	ZNF554	chr19:2819874-2835773	+	protein_coding	-0.806748	0.571669	0.00231786	0.0278035	1.46981	2.27656	3.47848	4.58286	3.54934	1.56136	1.87256	1.88822
ENSG00000172201.11	ID4	chr6:19837386-19840684	+	protein_coding	-0.734458	0.601044	0.000100116	0.00694222	5.84208	6.57654	99.1631	89.7265	94.6676	54.6085	57.6466	56.8816
ENSG00000172432.18	GTPBP2	chr6:43605316-43629162	-	protein_coding	-0.938872	0.521641	0.000493564	0.0127872	4.76945	5.70832	54.9773	45.253	54.2048	27.0113	26.0611	25.7648
ENSG00000172650.13	AGAP5	chr10:73674285-73698159	-	protein_coding	-0.964835	0.512337	0.0336943	0.129019	1.06132	2.02615	2.91356	2.69182	3.67717	1.93529	1.09603	0.477115
ENSG00000172818.9	OVOL1	chr11:65787022-65797219	+	protein_coding	-1.07601	0.47434	0.00609741	0.0471956	0.196917	1.27292	1.66998	0.835561	1.87931	0.120866	0.123854	0.195557
ENSG00000173110.7	HSPA6	chr1:161524540-161526910	+	protein_coding	-5.08619	0.0294377	5.86755e-06	0.00260475	1.80481	6.891	133.504	96.8423	126.038	2.49341	2.19141	2.82537
ENSG00000173261.8	PLAC8L1	chr5:146084386-146104369	-	protein_coding	-1.02749	0.490563	0.00071369	0.0153113	1.16895	2.19644	3.31912	3.63886	3.80589	1.0172	1.55533	1.20531
ENSG00000173276.13	ZBTB21	chr21:41986831-42010387	-	protein_coding	-0.740556	0.598508	0.0135985	0.0746002	2.898	3.63855	12.9665	11.0732	10.456	6.30964	8.04624	5.26308
ENSG00000173391.8	OLR1	chr12:10158301-10172138	-	protein_coding	-1.74851	0.297609	0.000899732	0.0171406	0.648616	2.39712	3.91494	4.11946	4.80866	0.787325	0.215189	0.773825
ENSG00000173486.12	FKBP2	chr11:64241003-64244132	+	protein_coding	-0.953719	0.5163	0.00100204	0.0180053	6.26756	7.22128	132.858	167.263	146.512	82.1722	72.3233	73.9807
ENSG00000173530.5	TNFRSF10D	chr8:23135588-23164030	-	protein_coding	-0.669383	0.628775	0.013382	0.0738951	1.26731	1.93669	3.34188	3.18118	2.0905	1.33197	1.50783	1.3849
ENSG00000173557.14	C2orf70	chr2:26562582-26579532	+	protein_coding	-0.651279	0.636715	0.00184539	0.0247311	0.979495	1.63077	1.88019	2.12998	2.29437	1.06498	1.07064	0.792885
ENSG00000173926.5	MARCH3	chr5:126867714-127030808	-	protein_coding	-0.673938	0.626794	0.00112447	0.0190118	0.463507	1.13744	1.36106	1.00765	1.24605	0.451433	0.375024	0.313654
ENSG00000174437.16	ATP2A2	chr12:110280756-110351093	+	protein_coding	-0.649811	0.637364	0.000606189	0.014183	4.14666	4.79647	28.7133	25.0112	26.7671	17.6246	16.2215	16.3239
ENSG00000175197.12	DDIT3	chr12:57516588-57521737	-	protein_coding	-1.81965	0.28329	0.0015823	0.0226138	4.27738	6.09704	93.45	56.7811	57.7738	17.0745	19.4948	18.6858
ENSG00000175505.10	CLCF1	chr11:67364168-67374177	-	protein_coding	-1.00465	0.498392	0.00446552	0.0396308	1.66196	2.6666	6.13224	4.00138	6.17577	2.17081	2.25779	2.06762
ENSG00000175592.8	FOSL1	chr11:65892049-65900573	-	protein_coding	-1.87089	0.273404	0.000152251	0.00819024	2.6861	4.55699	22.4057	22.9422	22.2748	6.72979	4.99764	4.74961
ENSG00000175691.8	ZNF77	chr19:2933218-2944971	-	protein_coding	-0.702795	0.614381	0.000819369	0.0165146	1.91677	2.61956	4.93814	5.24521	5.25897	2.51708	2.67262	3.16731
ENSG00000176022.4	B3GALT6	chr1:1232265-1235041	+	protein_coding	-0.630456	0.645972	0.00878899	0.058343	4.68512	5.31557	43.9273	33.0617	40.2728	26.6961	24.5429	23.0655
ENSG00000176142.12	TMEM39A	chr3:119429500-119468830	-	protein_coding	-0.726333	0.604438	0.000480515	0.0126906	2.84106	3.5674	10.3067	10.4115	11.9123	5.90674	6.13679	6.46382
ENSG00000176170.13	SPHK1	chr17:76376584-76387860	+	protein_coding	-0.619482	0.650905	0.0411608	0.145143	0.499831	1.11931	1.35658	0.733273	1.5101	0.539506	0.550117	0.184803
ENSG00000176971.3	FIBIN	chr11:26994184-26996121	+	protein_coding	-1.87476	0.272671	0.000448615	0.0123152	2.41654	4.29131	20.8265	14.5552	21.1095	3.90744	4.59366	4.54378
ENSG00000178381.11	ZFAND2A	chr7:1152071-1160759	-	protein_coding	-0.699443	0.61581	0.000515022	0.0129755	3.9906	4.69005	25.4154	22.9954	26.1362	14.0148	15.5354	15.1786
ENSG00000179218.13	CALR	chr19:12938578-12944489	+	protein_coding	-1.23483	0.424892	0.000243834	0.00971171	8.87373	10.1086	1031.02	1251.33	1040.19	484.573	442.631	478.178
ENSG00000179363.6	TMEM31	chrX:103710909-103714028	+	protein_coding	-0.646301	0.638917	0.0223478	0.101289	0.490554	1.13685	1.01314	1.44674	1.15883	0.631096	0.499187	0.134172
ENSG00000179532.12	DNHD1	chr11:6497260-6593758	+	protein_coding	-0.619799	0.650761	0.000402642	0.0120485	0.535751	1.15555	1.26685	1.35395	1.07179	0.447316	0.478591	0.423706
ENSG00000179546.4	HTR1D	chr1:23191895-23194729	-	protein_coding	-0.925687	0.52643	3.493e-05	0.00479849	0.690274	1.61596	1.93588	2.15054	2.11339	0.689045	0.57216	0.582127
ENSG00000179598.5	PLD6	chr17:17200995-17206315	-	protein_coding	-0.696693	0.616985	0.0396715	0.141784	1.60772	2.30442	4.96563	2.65004	4.5353	2.30116	2.07953	1.78463
ENSG00000179918.18	SEPHS2	chr16:30443631-30446181	-	protein_coding	-1.28182	0.411276	3.48036e-08	0.000177707	4.75503	6.03686	64.1597	64.5224	65.2911	26.3072	25.9321	25.7717
ENSG00000180354.15	MTURN	chr7:30134810-30162762	+	protein_coding	-0.635646	0.643652	0.0389623	0.140462	0.849616	1.48526	1.97482	2.23601	1.27958	1.07476	0.48408	0.900438
ENSG00000180398.11	MCFD2	chr2:46901870-46941855	-	protein_coding	-0.758871	0.590958	3.29933e-06	0.00202156	5.06075	5.81962	55.886	54.2031	56.3687	31.8719	32.4356	32.8284
ENSG00000180535.3	BHLHA15	chr7:98211427-98212979	+	protein_coding	-0.700215	0.615481	0.00489937	0.041753	0.182095	0.882309	0.788301	0.658688	1.11154	0.249885	0.076831	0.0850013
ENSG00000181019.12	NQO1	chr16:69706996-69726951	-	protein_coding	-0.760131	0.590443	0.00651644	0.049051	4.61611	5.37624	44.164	33.7776	44.6177	25.6037	23.6661	21.4759
ENSG00000181704.11	YIPF6	chrX:68498323-68537285	+	protein_coding	-0.893219	0.538411	0.00808836	0.0556342	1.4809	2.37412	4.32011	3.58245	4.71507	1.56302	2.46258	1.45036
ENSG00000181982.18	CCDC149	chr4:24806117-24980204	-	protein_coding	-0.956159	0.515427	6.68415e-05	0.00581674	1.59557	2.55173	4.82322	4.70265	5.07022	2.19008	1.83961	2.0471
ENSG00000182551.13	ADI1	chr2:3497361-3519736	-	protein_coding	-0.941981	0.520518	0.00755073	0.0535473	3.82216	4.76414	24.8872	26.9385	26.7435	11.397	17.2925	11.4785
ENSG00000182934.11	SRPRA	chr11:126262919-126269144	-	protein_coding	-0.72995	0.602925	0.0148913	0.0786323	5.36875	6.0987	76.9978	52.6825	75.8708	40.5655	38.9477	41.4856
ENSG00000183508.4	FAM46C	chr1:117605934-117628372	+	protein_coding	-0.755565	0.592314	0.00166098	0.023151	1.81534	2.5709	4.63602	4.73569	5.48933	2.23741	2.88833	2.463
ENSG00000183668.17	PSG9	chr19:43211791-43269530	-	protein_coding	-2.34828	0.19638	9.90325e-07	0.00108356	1.11185	3.46013	9.62271	10.6353	9.78431	1.098	1.16343	1.22409
ENSG00000183696.13	UPP1	chr7:48088628-48108733	+	protein_coding	-1.59149	0.331829	0.000233475	0.00952671	4.80385	6.39534	92.5617	70.0348	88.7417	25.8336	27.4289	27.5671
ENSG00000184164.14	CRELD2	chr22:49918167-49927540	+	protein_coding	-1.49803	0.354036	1.32953e-05	0.00328428	3.67295	5.17099	36.8083	32.3545	36.0786	11.5393	11.9738	11.7546
ENSG00000184205.14	TSPYL2	chrX:53082367-53088540	+	protein_coding	-1.55197	0.341045	8.52755e-05	0.00643473	3.05205	4.60401	21.4728	26.6196	22.172	7.44629	7.42652	7.01606
ENSG00000184840.11	TMED9	chr5:177592158-177596124	+	protein_coding	-0.686131	0.621519	0.0444286	0.151775	5.59509	6.28122	90.4475	55.5231	90.0147	50.5918	47.6295	44.0184
ENSG00000185250.15	PPIL6	chr6:109390215-109441171	-	protein_coding	-0.980991	0.506632	0.00205235	0.0259623	1.04	2.02099	2.74566	3.82282	2.70088	1.21991	0.932153	1.02691
ENSG00000185418.15	TARSL2	chr15:101653598-101724604	-	protein_coding	-0.759146	0.590846	0.0320838	0.1255	1.6442	2.40335	3.25774	6.24791	3.79787	1.99143	2.26285	2.12886
ENSG00000185437.13	SH3BGR	chr21:39445855-39515506	+	protein_coding	-2.56819	0.168616	0.00024576	0.00975274	3.74678	6.31497	66.385	104.674	69.869	12.64	11.8628	12.789
ENSG00000185561.9	TLCD2	chr17:1702790-1710438	-	protein_coding	-0.800886	0.573997	0.0138112	0.0752891	2.07239	2.87328	5.00702	8.40529	5.963	3.11268	3.29409	3.21269
ENSG00000185728.16	YTHDF3	chr8:63168553-63212786	+	protein_coding	-1.42007	0.373695	0.0170235	0.0855811	1.30763	2.7277	9.02207	5.38598	3.54124	1.45949	1.08854	1.95273
ENSG00000186567.12	CEACAM19	chr19:44662278-44684359	+	protein_coding	-0.841444	0.558085	0.00277432	0.030952	1.59003	2.43147	4.38675	3.84635	5.01305	2.31146	2.0849	1.67102
ENSG00000187134.13	AKR1C1	chr10:4963253-4983283	+	protein_coding	-1.0578	0.480364	9.74859e-05	0.00692951	2.03394	3.09174	7.81413	6.78149	8.03403	3.16051	3.06239	3.06355
ENSG00000187627.15	RGPD1	chr2:86907953-87013976	+	protein_coding	-0.643622	0.640104	0.0116409	0.0682451	1.89623	2.53985	4.09851	5.86691	4.61711	2.36875	2.85513	2.97156
ENSG00000188277.9	C15orf62	chr15:40770080-40772449	+	protein_coding	-0.648866	0.637781	0.00320827	0.0333182	1.65674	2.3056	4.23576	3.46478	4.16876	2.06711	2.47158	1.94392
ENSG00000188313.12	PLSCR1	chr3:146515180-146544864	-	protein_coding	-0.821999	0.565658	0.000953787	0.0175446	4.42187	5.24387	40.447	32.3876	38.3195	20.3557	20.682	20.2683
ENSG00000188613.6	NANOS1	chr10:119029716-119033732	+	protein_coding	-2.06317	0.239289	3.69645e-05	0.00479849	2.94928	5.01245	32.644	28.391	33.0072	5.94341	7.02074	7.27326
ENSG00000189067.12	LITAF	chr16:11547722-11636381	-	protein_coding	-1.08968	0.469866	0.0447555	0.152517	4.05681	5.14648	37.176	27.4241	39.9506	21.6227	18.4997	9.44932
ENSG00000196139.13	AKR1C3	chr10:5035354-5107686	+	protein_coding	-1.04707	0.483951	0.0011647	0.0194134	1.50136	2.54842	5.43642	3.98779	5.23594	1.72502	1.74018	2.03885
ENSG00000196352.15	CD55	chr1:207321376-207386804	+	protein_coding	-1.57409	0.335856	0.00125792	0.0201979	3.54971	5.1238	29.3059	44.5688	29.6943	10.8619	10.3992	10.8763
ENSG00000196531.10	NACA	chr12:56712428-56731628	-	protein_coding	-0.851099	0.554362	0.0121431	0.0699539	3.55151	4.40261	25.1388	21.0243	15.4348	10.6499	10.6799	10.846
ENSG00000196937.10	FAM3C	chr7:121348851-121396364	-	protein_coding	-0.66052	0.63265	0.00393726	0.0369779	5.13531	5.79583	50.9963	62.8485	50.645	31.9936	34.9703	35.5821
ENSG00000196993.8	NPIPB9	chr16:28751787-28772807	+	protein_coding	-0.616021	0.652468	0.00818342	0.0559297	0.352397	0.968418	1.20345	0.717684	0.979343	0.159362	0.312219	0.367793
ENSG00000197043.13	ANXA6	chr5:151100712-151157882	-	protein_coding	-0.93153	0.524302	0.00037103	0.0117496	2.54793	3.47946	10.0209	9.90528	10.5455	5.53183	4.54511	4.5216
ENSG00000197279.3	ZNF165	chr6:28080975-28089563	+	protein_coding	-1.08217	0.472318	0.000918492	0.0173269	4.32804	5.41021	37.2001	48.6727	39.5252	18.9597	18.1149	20.2366
ENSG00000197496.5	SLC2A10	chr20:46709487-46736347	+	protein_coding	-1.05848	0.480138	0.0018694	0.0248224	2.33166	3.39014	10.194	7.68942	10.8474	4.3214	4.02898	3.76639
ENSG00000197860.9	SGTB	chr5:65665928-65723035	-	protein_coding	-0.96293	0.513014	0.00143587	0.0215845	1.84005	2.80298	5.14654	7.20568	5.73905	2.59064	2.57541	2.57465
ENSG00000197976.11	AKAP17A	chrX:1591593-1602514	+	protein_coding	-0.793922	0.576774	0.000550292	0.013444	2.94697	3.7409	13.6698	12.407	11.151	6.62337	6.78076	6.73061
ENSG00000197976.11_PAR_Y	AKAP17A	chrY:1591593-1602514	+	protein_coding	-0.76332	0.589139	0.000320164	0.0108984	2.90454	3.66786	12.6604	11.8334	10.7112	6.41502	6.63683	6.41371
ENSG00000197978.9	GOLGA6L9	chr15:82430018-82439153	+	protein_coding	-0.656866	0.634254	0.0298963	0.120541	1.51181	2.16868	2.71256	4.87136	3.16963	1.81562	1.83445	1.90574
ENSG00000198053.11	SIRPA	chr20:1894167-1940592	+	protein_coding	-0.588489	0.665039	0.000139604	0.00791776	2.1837	2.77219	6.05408	5.59377	5.85422	3.56016	3.37471	3.70051
ENSG00000198156.10	NPIPB6	chr16:28342555-28363508	-	protein_coding	-0.905602	0.53381	0.0030269	0.0323425	0.549153	1.45476	1.97165	1.30225	2.01041	0.506337	0.341988	0.54976
ENSG00000198162.12	MAN1A2	chr1:117367449-117528872	+	protein_coding	-0.621816	0.649852	0.00952646	0.0614945	4.24658	4.8684	26.5893	33.6974	25.0353	17.2275	17.6944	19.0727
ENSG00000198431.15	TXNRD1	chr12:104215779-104350305	+	protein_coding	-1.37967	0.384306	0.00143338	0.0215845	4.95488	6.33455	89.4794	90.4105	62.5509	30.8025	28.5091	30.7894
ENSG00000198535.5	C2CD4A	chr15:62066977-62070917	+	protein_coding	-0.619225	0.651021	0.00134235	0.020728	0.36509	0.984315	1.02477	0.828783	1.09116	0.20156	0.351751	0.315429
ENSG00000198576.3	ARC	chr8:142611044-142614472	-	protein_coding	-0.858875	0.551382	0.0446672	0.152373	0.340559	1.19943	1.84593	0.550522	1.74471	0.361707	0.33154	0.119741
ENSG00000198732.10	SMOC1	chr14:69854131-70032366	+	protein_coding	-0.722505	0.606044	0.00491471	0.0417912	1.39925	2.12175	3.99496	2.85751	3.27851	1.73113	1.39945	1.80021
ENSG00000198833.6	UBE2J1	chr6:89326625-89352848	-	protein_coding	-0.621294	0.650088	0.000497593	0.0128103	5.77774	6.39904	78.611	89.8308	82.1187	52.65	53.478	55.4977
ENSG00000198855.6	FICD	chr12:108515185-108525837	+	protein_coding	-0.588245	0.665151	0.010165	0.0633128	1.42644	2.01469	3.47837	3.27379	2.44753	1.52521	1.8775	1.67233
ENSG00000198910.13	L1CAM	chrX:153861514-153886174	-	protein_coding	-1.32898	0.398049	0.000218233	0.00939017	0.145728	1.47471	1.99644	1.41893	1.96186	0.128854	0.127873	0.0634264
ENSG00000204352.2	C9orf129	chr9:93318199-93346414	-	protein_coding	-0.694536	0.617908	7.90112e-09	0.000121029	0	0.694536	0.610915	0.61717	0.627048	0	0	0
ENSG00000204388.6	HSPA1B	chr6:31827735-31830255	+	protein_coding	-2.97329	0.127336	2.02839e-06	0.00165737	7.26621	10.2395	1299.48	1122.14	1208.62	160.115	152.845	146.17
ENSG00000204389.9	HSPA1A	chr6:31815464-31817946	+	protein_coding	-2.77962	0.145631	1.19524e-06	0.00110212	7.21691	9.99653	1014.87	1091.88	959.181	151.97	147.709	143.737
ENSG00000204390.9	HSPA1L	chr6:31809619-31815065	-	protein_coding	-0.78835	0.579006	0.00117351	0.01943	1.35697	2.14532	3.39734	3.75108	3.14415	1.82054	1.34891	1.53669
ENSG00000204936.9	CD177	chr19:43353659-43363172	+	protein_coding	-1.28916	0.40919	0.000463027	0.0124928	0.649974	1.93913	3.07349	2.29634	3.19964	0.62097	0.637734	0.455347
ENSG00000204941.13	PSG5	chr19:43166256-43186536	-	protein_coding	-1.74409	0.298522	2.58367e-05	0.00441706	0.35281	2.0969	3.09219	3.11287	3.65145	0.348714	0.294368	0.193004
ENSG00000213096.10	ZNF254	chr19:24033405-24129961	+	protein_coding	-0.62635	0.647814	0.0106523	0.064957	1.41129	2.03764	2.78339	3.79219	2.81732	1.38782	1.71981	1.89724
ENSG00000213999.15	MEF2B	chr19:19145568-19170289	-	protein_coding	-0.857132	0.552049	0.00652813	0.0491149	0.539997	1.39713	1.70742	2.08511	1.18729	0.303716	0.553542	0.51761
ENSG00000214226.8	C17orf67	chr17:56791913-56838773	-	protein_coding	-0.595109	0.661994	0.00186165	0.0248224	0.651754	1.24686	1.28655	1.35047	1.48711	0.534809	0.459329	0.731349
ENSG00000214736.7	TOMM6	chr6:41787662-41789898	+	protein_coding	-2.91114	0.132941	0.00629167	0.0481019	2.78735	5.69849	38.5353	106.648	31.9046	6.22124	7.12701	4.60646
ENSG00000227471.8	AKR1B15	chr7:134549136-134579875	+	protein_coding	-1.1556	0.448881	0.000436503	0.0122193	0.981925	2.13752	3.66608	2.94748	3.62491	0.872555	1.19054	0.87837
ENSG00000235109.7	ZSCAN31	chr6:28324693-28356271	-	protein_coding	-0.826816	0.563772	0.0336507	0.129019	2.88508	3.71189	12.2829	12.064	11.966	7.9561	4.15258	7.73652
ENSG00000237330.2	RNF223	chr1:1070966-1074307	-	protein_coding	-1.01111	0.496165	0.0394464	0.141376	2.57144	3.58255	13.8205	6.79304	13.8866	5.6863	5.2891	3.99426
ENSG00000241322.10	CDRT1	chr17:15565483-15619512	-	protein_coding	-0.823083	0.565233	0.00156065	0.0225481	0.607327	1.43041	1.83054	1.34404	1.9509	0.475081	0.592829	0.504825
ENSG00000242028.6	HYPK	chr15:43796142-43803043	+	protein_coding	-0.936798	0.522391	0.0113274	0.0672793	1.29879	2.23558	2.58763	4.23415	4.56261	1.6826	1.25115	1.4658
ENSG00000243137.7	PSG4	chr19:43192702-43207299	-	protein_coding	-1.11105	0.462956	0.000257583	0.00991373	0.164302	1.27536	1.20889	1.72886	1.35292	0.129382	0.105279	0.12737
ENSG00000244462.7	RBM12	chr20:35648925-35664956	-	protein_coding	-0.617816	0.651657	0.049573	0.162569	1.39925	2.01707	2.59579	2.42175	4.38955	1.53253	1.4672	1.93692
ENSG00000250067.11	YJEFN3	chr19:19528861-19537581	+	protein_coding	-0.838899	0.55907	0.0371753	0.136592	2.96444	3.80333	9.93275	18.8349	11.5485	5.96248	7.10756	7.42359
ENSG00000251201.8	TMED7-TICAM2	chr5:115578642-115626161	-	protein_coding	-1.21835	0.429775	6.4947e-05	0.00581674	0.794175	2.01252	2.95247	3.19151	2.96506	0.875803	0.606099	0.73082
ENSG00000254858.9	MPV17L2	chr19:18193182-18196948	+	protein_coding	-0.942174	0.520448	0.00685082	0.0505402	2.97656	3.91873	15.001	11.3429	16.5148	8.02879	6.06623	6.64337
ENSG00000271303.1	SRXN1	chr20:646615-653370	-	protein_coding	-1.22984	0.426365	0.000268529	0.0101313	4.57242	5.80225	57.1537	47.674	60.388	23.1546	22.6559	22.5702
ENSG00000277161.1	PIGW	chr17:36535020-36539310	+	protein_coding	-0.616136	0.652416	0.0264225	0.111961	2.84471	3.46085	10.564	9.03978	10.498	8.01303	5.17937	5.65599
ENSG00000278272.1	HIST1H3C	chr6:26045411-26045821	+	protein_coding	-0.726503	0.604367	0.0350777	0.132405	0.572696	1.2992	1.34857	2.20666	0.978965	0.716421	0.451308	0.320726
ENSG00000283149.1	RP11-134F2.8	chr3:186581995-186597103	+	protein_coding	-1.52491	0.347501	0.0426846	0.148549	1.29728	2.8222	2.7736	11.5678	6.45904	1.04568	1.64246	1.74611
ENSG00000284755.1	RP4-773A18.10	chr1:111722064-111755824	-	protein_coding	-1.03399	0.488358	0.00338061	0.034174	0.00225326	1.03624	1.55821	0.940539	0.737646	0	0.00469651	0
ENSG00000285258.1	RP11-245J9.9	chr3:63864557-64003462	+	protein_coding	-1.29421	0.407758	0.00176873	0.0241045	0.359995	1.65421	2.32476	2.54144	1.64826	0.287329	0.110206	0.479158
