# Supplementary material for: H4K79 and H4K91 histone lactylation, newly identified lactylation sites enriched in breast cancer
Source: J Exp Clin Cancer Res. 2025 Aug 23;44:252. doi: 10.1186/s13046-025-03512-6 (PMC12374308; doi:10.1186/s13046-025-03512-6)
Supplement: Supplementary file 21 — Supplementary Material 21: Table S8. H4K79la top100 for motif. [file 13046_2025_3512_MOESM21_ESM.fa]

>chr1:1692505-1693059:4.41818
AACAAAGGGACGCTGGCGGGCGGGGCCTGAGAGGCGCGCGGTGGAGGGGCCGGGCGCGAGGCCGCGGAGACAGCTCGGAGCTCGGCACTGGGGAGTGGCACAGCGCTGGCGGATCCAGGTGGGCTTCACGGGGCGCCCGCGGGACCGGAAATGACGCGCAGAACCCTGCATCGGGCTCCTCGCTGCCCCGCGGGCGCCGCTCCTCAGTGCCCCAGAGCCACGGAGCCGGGGAAACGCGCCGCGGCCCACAACGCCCCCGCGGCTGCCCGTTGGTTCCGCCCGGGCCGTTCTACTCCAGGCAGACGGGAGGAGAAACACGGCGCGCTCAGCGTCCCCTCCCCCGTTGGTTCTGCTCGGGCCCTTCCACTGCAGGCCGACGGGGGTGGAAACACGCAGTTTTTTTTTTTTTTTTAAGGTCTAGGGTAACACGGGGCTTTTAAGTGCCTCTCCGCTGCCGCCTGGTGGTCCAGCCCGGGCCGTTGCAGTGCAGCCACACGGGGAGGGACACGGCGCGCCGAGTGCTCCGGGCGGCCGCACGTTGGTTCCGCCCGGGCC
>chr19:17075273-17075886:3.33167
GCAGTTCCTGGCGGGGTCGAACCCGAACTCACCCCGAGGGTCCTAACTCCCCACCTCCGCTGCCCATCCTCTCCAGCCCTATGGCGTCTACAAATCCAGACCTGCGGAAGCCCCAACTCACCCAGCGCCTCGCCCCGAGGAATCCGCCATTTTCCCGCCTTCCACCTCAAGGCCCGACCCGCCGGCTTTTCAAAGCCGGACCCGCCCCCTTGCTTGCGGGTCGGACCATTTGTGGAGACGCAGGAGGGGTGGCTGCGAGGCGTGAGGCAGCGCCGGCTAAGTGTGGAGAGCGCGGCCCCAGACGCGCGCTTCGCCTGTCCTCCCCTCGCACTTGGTCTCGCCCACCATCGGCGGTAGTGGGTAGGGGCGGTGGGTGGGACCTGATCTGTCGGACAGTAGGGGCGGGGCTTTTCGCGATGCCCCGCCCCTAGGAGCGCTGGCGTCACGCCCCCGTCCCCGCCTCTCCGGAACCCGGAAGCGGGAGCGCGCGGGGGAGCGGCGGGCGCGGCGGGGCGGAGCGGCTCGAGCAGCGGCGGGCTGGCAGGCGGTCGTCCGGCCGGGGACCCGGCCCGGGACCGGCGGCGCGCGGCGGCCGAGGCCAGGTGAGTACCAGG
>chr19:49765388-49765938:2.8784
TCCATCTCAAAAAAAAAAAAAAAGAACTTCAAGTCCTGGGATTAATAATTTTTCTTGTGTTTAATGGGGCTGCTTTATGTTCTTCAGGGGCAAACAGCACCCCCCTCCCATATTAGAAATGGACTCTCCCTGTGACTAAAACAGCTGAGCAATTTCTGTCCTCCTGGAATCCAAAATGGACTTTCCCAGGCCCCATTCCTGGAAACCCAAATGGACGCATCCATTGAGCCTGGAAGGTGGGCTCTTCTCAACCTCCTTTCCATCTCCCAGGATTCAGAATGGCCATTCCAAAGGTCCAGAACACACCCCCAAGGCTCATTCCAGGAATTCTTGGCTTCTGAGATTAGAAAAGGCTGATGGGGTGGAGTTTTGTTCCTACAGGTGACAGAAATGGACTCTTCCAGTTCCCTTTGTCCCAAATTTCTCAATCTCCTGGGGCGTTGGGAGTTCTGGCCGTTTTGCCTTCCCCAAAGCCAGTTTACCAAAGAGTCTCTGGGGAGCTGGGGGTTGGGGATGGAGGCTGGGGCTGGGCCAAAGCAGATTCACCTATT
>chr7:2353889-2356291:2.57654
CGTGATCCACTGGGTTGTTTTCTAGGATGATTAAGACATCCCCCAACCAGTGGTTGTCCTCCACTCCGGCAAAAAACAAGATAGAAGCCACATGCACCCAATGCCCGTCCCGTGAGCACCCGCGCAGAGCGAACCGCTCCGGTCCCTCCGGAGTCAGCCTCGAGCTCCACGCGGCGAGGACCCGCCCCCGCCCCCACGTGACCCGCGCTGTCCCGCGCTGAAGGCGGCGGCCTCGGATGGACTGAACCACTGTGAAAGCCCGAATGGGGGGAAACAGGCAGTGACGGCCGCTAGGGAAGGACTGGGGGTAAGCGATTAAAGAAACTTCCATACATTTTTGTATCGCGCCAGGCAGTCGTCCTTCTAGTCGTGTGGGCCCTCTCTGGCTCGCCCCGAATTCCTTTTCTATTTTGAAGTAGTCTGTCCTTTTGCTCAGTCAGTAGGCGAGTCCAAGTGACAGACACGGACAGGGGGGACTTTAGTAACGTAAACTAAACGGTTTCCCTAGCGAAAGGCTCAGACGCCCTGAGCAATCGCCTGTTGAGTCTCCACTCTTCCAGGGTATTAACTGTTGAGTTAGAGGACATTTTCCTAGCATTCCGGGTACTAAAATCATTTCTTGTCCCCGCCTTCAGCTCCACAAATAGTTCAGTCCCGCCCCGCAGCGTCCGACGGGAAAGGAAAGGGGGAGGACGCCATGTTGGACGGAACCATCTGCTGCCACACATGGGGTGGTCAATGCTCCCATGAGTTTACTGATGCACAGAAACAACCTTGCTGAATGGAATTAAGCACTTTCTTGTCACAAATATATCAGTTTGATGATTTTCGGGCGCGGTCTTGTGGATGCGAGTCCTCTCAGGGTCGTTCGTGAGGCCCCAGGGCGTGGGTGCGCCCCCCGCCCCGCGGCCTTGGTGCGGCCTCCCCGTCGCACGCACATGGCTGGGCTGTAGCCGTCGCGGCGCGCGGTGCGGCCTGGGAGAGTCGGAAGCGCGGCGGCCGCGGAGCCCTGCGAGTAGGCAGCGTTGGGCCCATGCAGGACGCGGAGAACGTGGCGGTGCCCGAGGCGGCCGAGGAGCGCGCCGAGCCCGGCCAGCAGCAGCCGGCCGCCGAGCCGCCGCCAGCCGAGGGGCTGCTGCGGCCCGCGGGGCCCGGCGCTCCGGAGGCCGCGGGGACCGAGGCCTCCAGTGAGGAGGTGGGGATCGCGGAGGCCGGGCCGGAGTCCGAGGTGAGGACCGAGCCGGCGGCCGAGGCAGAGGCGGCCTCCGGCCCGTCCGAGTCGCCCTCGCCGCCGGCCGCCGAGGAGCTGCCCGGGTCGCATGCTGAGCCCCCTGTCCCGGCACAGGGCGAGGCCCCAGGAGAGCAGGCTCGGGACGAGCGCTCCGACAGCCGGGCCCAGGCGGTGTCCGAGGACGCGGGAGGAAACGAGGGCAGAGCGGCCGAGGCCGAACCCCGGGCGCTGGAGAACGGCGACGCGGACGAGCCCTCCTTCAGCGACCCCGAGGACTTCGTGGACGACGTGAGCGAGGAAGGTGAGGGCGCCCGGGGCGGGGCTGGCGAGCGGCGCGGGAGCGTGGCTGGGGTTCCCGAGGTGGGAGATATCGTCGGGCTGTGCCACCGGTTCGTGCAGAAGTTCCAGCGAGGGTGTCCGTGTGTTCCTGAGAAGCCACCGAGGGAGGGGTTCCCGAGTGCCCTGGAAGTGTTCTGAGAGCCCAGCGCCTCCCCTTTTCTTTCCTGAAAAAGGGGACAGGGTGGAGCTCACTTCGGGAGCCAGGCATTTGCATGACAACCAGAAATCTGAGAGGGTGGGAGAGGGCACATGGGGTACTCCGTTATGGCTGGGTGTGCTGTGAGTGTAGCAGCTGGGGGTACGGCAAAAACCGAAGACCCGGTGGCAGGTTTGCGGGTCTACGTGTCCCCAGAGCTGACCAGTCAGACCTCCCAAGGTCTGGATCGGAGGAACAGCTTGTGGCAGAGCCGGTGATTTTGTCCTCCTGCCCCTCAGAATTGTCCATCTCCAGAGACTTCCTTAGTGGGACAGGCACCCTGTGAAATTCCAGTTTGATTTTTCTTTATCTCTTGCGCTAAATCTATAAAGAGAGTTATTTTTCCAGGTTTTAATATTGCCGATAACAGCCAGCTTTGCCTTCATCTCAACCTTGATTGGATTTACAGGCATATTTTTGCTTCCTGTCTCAGAGATTTTTTCCTGAAGCTACTTCTGATGAGAGCTGGTCTCATTTGTTTTTCTTTTGTTTTTTAGCTCTCTTAAGCCTTTAAGTTGGGAACACATCAGCCTCTGCAGATTGGCTAAGTTGATACTAGAGTGAGAAAAATAAAAATACCCTTGCTGATGTAGCCAGCGATACACCAGGACAATTTCGGGAATAACATGGAGTTGCC
>chr6:42890826-42891117:2.27544
AAGCGAGCACTTCCGGGCCGAATGGGTGCAACCACCATGGGGGAGGTGGGGAAAGGAAAGGGAGGCTGTAGACCGTACCAAGCCGGCCCAGAACTGGGGGAGCACTTGACAACTCTGACCAGCTCCCTGCAGAAACGCTTTAGAAGCGTCCACGATTTAGCCAAACCCAGAGTGCCCAACGGACGCGCCAAAGAAGAAAAACGGACGGACGTGCCAAAACTTGAAGGCTAGCACAGGACAGAACAAGCCTGCGGACGCGCCGCTGCGGGCAAAAAGACCCATACATACATAA
>chr1:1745785-1746554:2.20183
AGGGACGCTGGCGGGCGGGGCCTAAGAGGTGCGCGGTGGAGGGGCCGGGCGCGAGGCCGCGGAGACAGCTCGGAGCTCGGCACTGGGGAGTGGCACAGCGCTGGCGGATCCAGGTGGGCTTCACGGGGCGCCCGCGGGACCGGAAATGACGCGCAGAACCCTGCATCGGGCTCCTCGCTGCCCCGCGGGCGCCGCTCCTCAGTGCCCCAGAGCCACGGAGCCGGGGAAACGCGCCGCGGCCCACAACGCCCCCGCGGCTGCCCGTTGGTTCCGCCCGAGCCGTTCTACTCCAGGCAGACGGGAGGAGAAACACGGCGCGCTCAGCGTCCCCTGCCCCGTTGGTTCTGCTCGGGCCCTTCCACTGCAGGCCGACGGGGGTGGAAACACGCAGTTTTTTTTTTTTTTTTTTTTAAGGTCTAGGGTAACACGGGGCTTTTAAGTGCCTCTCCGCGGCCGCCTGGTGGTCCAGCCCGGGCCGCTGCAGTGCAGCCACACGGGGAGGGACACGGCGCGCCGAGTGCTCCGGGCGGCCGCACGTTGGTTCCGCCCGGGCCGTTCCACTGCAGGCAGAGGGAGAGGACGACGGTGCGCGTAGTGCATCCCCGTGGCCCGTTGGTTCCGCCGGGGCCGTTCCACTGAAGGCAGAAGGGGGGGGAACCGTGGCCCCACCCCCCGCGGCAGCCCGTTGGTTCCGCCCGGGCTGTTCCACCAGCGGCACTTCAGGGCGGGATCGGCCAGTCTGTGGAGGCAGCGGCCTCTAAGCCCCGGAG
>chr7:43869342-43869641:1.96055
CAAGCGCAAGGCAGCTCTCGGCTCCAGGACAGCACCTGTGGAGGGAGGGCGCGTGAGGCGGAAACTAGGGACCCCACCTCCGACTCGCAGGGACCTGCCGAGTCGCCCCACTCACCCGTGGCCCCAGCAACCCGCTGCACACGGAGGCCGCCATCTTGGGCCAAGCGGAGCGCGGGACGTACCACAGCGCGCTGAGGGGTGGGGACGACCGCGGACGAGACCAAGTCGGAGCTCGTACTCTGTACTCTGGCGGGGGCGGGGCAGGGCCTCTGCGGGGCGGGGCCGCGGTATGCTGCTAGC
>chr17:51260050-51260528:1.9002
AGCATAGCCCTCCCTCCCCAGCGCGCCTGCGCCGTGACCCGCGCCCCGATTGGCCCACTTCCCTACATACCCTCCTCTCTCGCTTCCACCGTGGGACCCTCTGCAGGCTCCGTACTCCAAGGACCGTACCAAGACGAAGGGTGGAAAGCGTATTGGGGCTTGTGTCAAGTCAAGTGGTTACAGCCAAGAGGAAAAGCAGAAGTTCCATTCAGCCGTCCCAGTGTATAGTCGGGGTTTCTTGCGCTCCTTTCAATATGTTGCAGCTGCGAAATTGTGTTGGAAAAATTTTCCACTCCAGTCACGCCGCTTCCCCCTACACCCGGAAGATTGGCCCTCCCGGAGGAACTCCCACACGGGGCGGGGCTGGGTAGGGGAGCGGGAGTTACGTAGAGGGAGGGAGTGCTGGTCACGTGGCAAGAGGCTGCGCAGGCTCCTTCCGGCCCCCGGGGCTTCGGCGGCGGCGGCCCGCGAGGGGCCTG
>chr18:16115491-16115635:1.85363
CGGGATTACATATAAAAAGCAGTCAGCAGCATTCTCAGAAAGTTCTTTGTGATGATTGCATTCAAGTCACAGAATTGAAGATTCCCTTTCACAGAGCAGGTTTGAAACACTCTTTTTGTAGTGTGTTTAAGTGGACATTTGGAGC
>chr5:141040915-141041422:1.61041
ACCGCCTTTGCTGTCTTACGCATTTTGTCGGAATAAACCAACACACGGAGGTTGGGTAATCTAGCCCCTTTACCCTGTACAGCAAGACAGCATTTACGAGTCACTGAGATTCTGGAGAGTAGAGAGAGAAAAACAACCACAGGATTTTGCAATATGGTGTATTATTTAATATCAGTCTGTTCCTCCTCCAGGCTAAAAATCCCAAAACAAGGGGTTCCTACCCCCCTCCACCTCTGGCATTGTAAATTAGCCAGTCACGCGACCCTTGGAACCAGTTGGGATTGGCCATTTCCTTTGTGTGGTGAAAATCTCTGCAGCGAGTCATGGGACCGAACTGGGCGGTGTCGCTGTCCGTGGCCATGGTGCTGAACTCTGGGCGTGGCCAGAGAGATTTCCTTTACATGACAGCTTCCGGTAGGGCGGGGTCGGGGTCGCGTTCCGAAAAGTGGATCCACCTGCCACCTGGTGGCAGATGAGGAAAATGCTATTGATAAAGTGTAAAGGGTTC
>chr11:130001128-130004224:1.51754
TTCTAAATACCCCATATTGAATAAACACTGTTTAAACGCTGCTTTGCCCCCAACCAATCCTAATTTTAAAAAAAAATCTTGTTTTCTCTATTCTAGAACAACAAATAAGTACTGCTCATCAAAGTGGAAGCTATTGTGATGCTGGAATGGTAGGAAGATACAAAAAAAATACAATGTAATAATACACCTTCTTGCCTTACAGCGATGGAGGAGTGATAGAAACAAAGAGAACAGGTCAGAAAAAGAGGCCACAAAACAGTCATGAGTGATTCTGCTGTTTTTAATAAAGGTTAAGTACTGCTAAGTTTAGAGAATTTGGGGTGACGAGACAGGCAAGGTTTCAACAGGCAAAGCAGCAGAATTAGGGCACAGGGCAGAGCTGGGTGGGTCTCATCACACATCTAATCCTCGATGACAGCACAAAGCCACCTCTCCTTGTGCTTAAGTGTACACGCACATTGATTGAAAATGCACTAAAATCCAACTCATCCACCAAGCAAGGCTAAAGGCGCGCACACAAATTCAACAGCGCTGCGTTCGCGTGGCTGGAGGGCAGACGGGGAATATTCCATTTTACTTAGTAGAGTATCAACACCTAGCTGCAGGGTTAAACCTGCTTAACAAAAGCTGGCGAGGGGCTGGAGAGGTGCACACCATCAGCCCTCTCCCGAGCGCCGACCGGCCTCGCCCTGCCTCTGCGCTGCACCCTGGGTGCAGGCGGACTGGGGCAGGGCCGCGACCCCGGCCTCGGCCTCCGCCTCCGCCCGGCCAGCCCCGACGCGGTGCCACGGGACAGACCCGCAGGGGCCACCCCACACCCCTGCGGGCCGGCCCCCCGCCCCGGTCCCGGACGCTAGCTTGGGAAGGCAGGCCGGGGGCCCAGCCATCGATGGCAAGTGGGCGGCGCGGCCTCCGCAGACAAAGCTGGGCGCCCCATCGAACAGGACCCTCCGCCCCACGCGCCCGCAACCGGCCAGCCCCGGAGCCCTGCCCGCACTGCCACCCCCAGCCCGGCGCCCGGCCCCCAGCCCCCGGTGCTCGGCTCCCGGCCGGCGGAGACCTGCCCGCCGCGCCCGGAGCGCCCGCGCAACCGCCGCCGCCGGAGCGCGCAGGCCGCCCAACCGCCGTCCCGGCCCAACCAACGCGGGCAGGGGAGGAGAGGTGCGCGCGGCCGGCGGAGCGTGCGAGCCACTCGGGGGTCGCAGGGGGAGGCTGCGCGCGGCGAAGGCAGGGGCGACGAGACGCCGAGGCCGGCGCTGAACGCGGCGCCAGGAGGGCCTGCTGGAGGGGGCCTTGCCCTCTTCCCCTTGGAAGGTGCAGATGGTTTGACCCCCCACCCCGAGTGAGGTGCCTCGTCCCAGCCCCGGCTGGACTGTACCATCGGGCGGTGCCGCCGGGATTTCTCCCCCCCACCACCACCATCAATTCCCCCCCCACCCGGGTCCGCGGTCGGTTGGCCCCGGCCGGGCTCTGAGACGCGGAAAGAGCTGGGCGCCATTTTGGGTGGGACTAAGCAAAGACGAAACACCCTCCCAGTCTATGGGGTAGTCTGGACCCTGGCTTATCTGGTTCCCTTAATCCTTTAGGTACTTACACGACGTTGGGTGAGGGGAGCTGGAAGATCAGCGGGTCCCCGATCCTCTCTCCCTAGGGGTGATAGAAATCAACCCCCCCCGCCACCTCCAGGTGGTTCTTCCCGCCGCAGAGTGGGAGCAGCATAAAAGGCGGGGTCTTATTAGCATAATCTGCCTGGCAACCTGATCTCGACGTTATATGATTGGTTAAACTCTGTAAGCCCCATGCCGTGCCTAGAGACGAGAAACGCTGGGGCGAACTGACAGGCCCAGATTTAGGAGTCATGACGAAGATCCTGAGACGCTTATTCAGTCTGCAGAGAAGCCAAAAGGAGATTCACATAATGGCCCAATGACTGAAGGCCTCTTTATTTCGTGCTCTGCTGTTCGTGTAAAACCCAATCGCAGAGCGGGTCTCAGGCGGCGCTCGCCTGCGTTTCTACTCTCAGCCAATCAGAAAACCCGACTCTTCGCATTGGGGTCAAGCCCCCGCTGCGGCCCGCGTGCTAACGGGGAGGAAGCTTCCAGCTGTGCCTGGGTGTCTCGGGCGCCGAGGGCAGCCTGCGCCCGTGCTAAGCCCGCCTCCCGCGCGCCCGAGGGCCCGGTGTCCCGGAAGACGCGCGGGGGTGAGGCGGCCCTCGCGTCCGCCCGCCCCGCCACAGATTGCCTCCGAAGTGGCCTGGCCGTGGAGCGCCGGCGAAAACCGAACTCCCGCCCGGCTCCCGGAGTCGGGAGCCTGCCGGGGTCTCGCCCTCAGGACCCCCAGGGAGCGGCCGGGCGCCGCCTATCACCCTGACCCACCGCACCTTGAGAGCGCTTTCACTGCGCCTCTTTTTTCTCCTCTACCAATCTGGAAAGGAAGTGAGTGTCATTTCAGACATTGAGAAACATTATTCAACACTGGTTACCCAGTGACTCAGCTCACTCCTTAACCGCAGGCTTCCACATCCTGCTGTCCCTTAAAATTGCCTTCACAAAGGGCAGCCAAGAGCCCAGCTTTGGAGAGATACCCAGCTCCAACTACCCACTGGCAGGCAATACGCAGGGCAGCTAGATGGCAGAGAGACCTTGGACCTTCGGACCTTCGGGGAGCGGTTTTCCCTTCGGTGATATCTACCTTGCTATGTTCGTGATATCTACCTTGCTACGTTATTTTGAAGATTAAGTGAGCTCTTACTTTACCGAGTAAAGTGCTTTGCTTAGCACACTGTCTGGAACTTAAATGAGAAGTACTGACAATATAACTTACAAAAATCCTAAACTATTGCCTGAGAAAAAGAGGGAGACAGGACAGCTAAGCAAAAGACGAGAATAGAAAACACCCACAGCGTGAAAAACTGTAAAATTAACTCAATAGTATTCTCTTTACTGTTTTTTGTTTTGTTTTGTTGTTTTGTTTTTTGATACGGAGTCTCGCTCTGTTGCCCAGGCTGGAGTGCAGTGGTGAGATCTGGGCTCATTGCAACCTCTGCCTCCCGGGTTCAAGCGATTCTCCTGCCTCAGCCTCTCTAGTAGCTGAGATT
>chr20:2101252-2102750:1.51308
AGCACATTACGGGTGTTCAATAAACATCTGTAGATTCAGTTAACAAACACTGGGCACCCACTAGGCCTACACTGGAATACAAAATACAGAACAAAATATTCAAAAATCTGTGCCTAAATGGGAGCTTTGGGTACTAACAGCCCCACACCCAATTAGCCTCCATCTAGGTATTTCATTTGGGTCTATCATTCCTGGGAATTAAAGCCCATTCTATCCATTTTGCAGAGGATCATTAGATAAACGGATGCTCAGGGTGGGTCAATGATTTGCACAAGATCACTGGGCTGGTAGAAGGGAAGGTCGGGATTCCAACCCAGTCCCTGAGGTTCCCAGGACAGAGCTATGAATCAAACGACCAAGACAATCACCCAGTCAGTATTTATTAGGCGCCTACTGCGGACGGTTGGTCTTCACGCAGATCAGGCGAGAAGGGATAGTGATGCGCGGGCCGCTGCGGAGACCCGGAGCCCGCCGCGGATCACGGGAATTTCGCGCCTATTTTTTGTTGGCTGGGTGTTCTCGCCAGTGATTGGGTCCCGGCAAGGCGTGCCGGTGCGCTCGGCTGCGGCTGCTCCGTCGACCTTTGCAGGACCGGGCGGTGCAGGGCTCACTCGGCTGGCGTCCCGGGGGATGGGCCACCAGGAGTCTCCGCTGGCCCGGGCGCCGGCGGGAGGTGCAGCTTATGTAAAGAGGTTATGTAAAGGGCTCAGCTGGCGCGAACACGTGGAAAGCCACGGGAGCCTAGGAGCCCAGGCTTCCCCAGCGAGCGCCGCGGCAGCAGAAGGATCCGCTACACGCCGGGCTCGGGCCGCCACCTCCCGCGCTGCTCGGTCCCGGAGGCAGCCCGGGCCCGGAGCGGACCATCCCCAGGCAGGGGCTCCAGGGGGGAAACGGGCCGCCCGGAAGTGGAGGTGCGCGGGCCAGGTAAGGGCGCCGTTGGAGGACTGAAGGCCAGCGCCGAGGCTGGAGTTACTGCCACTGCCTCCGCGCTTGGGAAGGGAAATCGGGTCCTCGGCCAGTCGCACTCCGAGAAGCCGAACTTTTCAGCCAATCCCTTCTACCCGTCGCCCTCGGGGACTTGGGTCGGTCCGCTGGGCTCCGCTAGGGCTTAATTCAATGGACTGTTTACACCCGGGCGAACACAAGGCGGGGCGCGGGGAGGAGCGTCACAGAGGGGGCCAAGCAAAGAAAAATATTTCCGCCGGCCAAATCGCGTCTCTAAGCGGTTTTCAGAAGGCGTGAAGCTTGCTGGCTCTTCTTTTTCCTATCGCTACATGACAAGCTAACAGAGAGAGCGGAGAGTTTGTGCTTTTCTTTCCGGTTCCCCCTCTGAGCTGCTGCCCAGTGGTTCGGTCTTTCCCGCTTTCCCCTCCCCTCCCCCGTTCAATCAGCGGCGGTGGCTTCCGTCTTAAAGGGGCCGCGGCGGCCGGGGGAGGAGGAGGTGGGACGCCCCGCGGCCTACGCTCCTGGCCTCCCCGCCTTGGCCTGGCCGTTTAACC
>chrX:48021059-48022075:1.51066
TGGCTGGCAAGAAAAATGGCCGTGCCAGTAAACCAGCTTGTCAAGGGAGCAGGCATCTTTACAGCCCTTACCATTCCGTACAGGAGAGTAATATGCCTTTTAAAGTTTGGAAAAGATAGAACTCCGAGAGGACTTTGAAAACTTGGCGATAAAAGTGGGGCCCTTTGTGCAAAGCTAGTGACGGGCAAATTATGGGCGTGTTTGGGGGGGTTTCAAGAGAACGGGTATGTAAAAATGTTGAGTTCAGGACCACAGACCCCTCCGCCGGGAGATACCACTGCGGAGACGGGGGACGCCTGAAATGGTACGGACATCCCTGGTACCTATTACCGGGGAAAAAGGATGCAGAGCCGGTGATAATACATTCCTCCACCGGTCAGTATCAGTGGGGAGATGGGGAGAACGTGTGGAGCTGGTACTCCTCTCAAGAAAATAACAGTAGGGAGATAGATACTATTAAGCTAGCGGTGGCGAAGGCTCAGGTTGGTACAGTCCGTTGTGGGAGATACCACTGGTGCAAATAGGGAGGTGTGGTACAATCTGCCCACGGAGAAAGAAACGTGAAGAAAGTGACATTGGTAAACATAGGCGCAGGGAGAGTTGGAGACATAAGCCCAGGGATAAAGGGGCCCAGGTGAGGTGGAATATTAGTCGGAGACTAGGTGAGAAGACAGATCTGATCGCGACCCCGCCAGGACTACATTCCATCCTCCTCCTGGGAAACTGTTGCAGAGAGATTTGAGAGGGCGGAGATTCCAGGGTCCCAGTCCTATGAGGCCTCCCTGAGGCCTAGGGGAATAAACAGGAGACAGACAGTGATCAGGTTCCGGACCTCAAACACTCTCCCCTATTAATCATATTCTACCAATTGATCACCTGAAAGAAAATGCACAGGTGAGCCCTTTCAGCTTATTGCAATAGGGAAAACTTTTCTTAATGAGGAACATCCCAAAGACAAGGAAAGAGACCTCGGGTTGTATAGAGGCAGGTAAGCAAAAGAGTCATCCTTGAGTCATC
>chr4:42657211-42657484:1.44987
GGAAGGCGGGTGAGGGGCGGGGAGAGCCAGGGGGAGCCTCCTTCGCCCCGCCCCGCCCCGCTTCGGACCGTATCACGACTCAAAGGGGGGATCAACTCTTAGCCTCCTTAGTCCTCCAGCGTTTTCGCTCCGCCCTGTGGAGTTGGTTGACCCGGTTCCTCCTCCAGGCCACTCGGACTCTCTCACATCTTGCTCAGAAAGGAAAGACTGCTCTGGCTGCTGCATTCTCACGAATCCCCTCCCGCTACCCCTGGCTTTTGATCGCAGTGGAGCC
>chr6:113970883-113971455:1.44844
TTGCCGCCTCCTTGACTGTACGCCATGGGCTCCCCGGCCACCGCCGCCACCGGGCTCCTCCTCCTGCTGCTGCTGCTGCTGCTGCTGCCGCCGCGGCTCGGCCGGGAGAGAAAAGGGCTGAGGGAAACGTGGGGGCGATAGTCCCGCGGGGAAGGGCAGGCCGGTGGGAGGAGAGGAGGGGGCGCCGGGAAGGCTCGGTACCACCCGGCAGAGGTGCCGAAAGCTCGGAATCGGAGGTGGCAGCGGCACCAACTCGCGAGGAGGGGGCCACCAAACCACCTCAGGAGGCCGCAGGGAGGTGAGCGCATCCACTGCGGCCTCCACGGGGGAGGAAGGGGCACGGCTGGAGAAGGAGGCCGTTTCGGGCTCGAGGTTAGAGGCCCTGTTAGGGTGAACAACCTGCGCAAGGCGGCGCCATACACAGTGTTAAAATGAGGAAGAAGACAAGCTTTCGCTGCGCAAGTAGATCCAGGGAGCGTGCAGCCGGGTGGACGTTCTCCCCCTCAGGTCTGCGCGCAGTGGTTGCGCCTGTCCCCGAGCCTGCGCAGTCGGCGCCTCGTAGCCTTGGCGGTC
>chr11:75768327-75768825:1.42568
CCTAACCTAACTAATCCTGATACCAGTGACCAAAAGCGGGACCTTCGCATCTTTGCTGCCAAAAGACAGCCCCTCCTAAAGAGTAAAGGCCCGACCCCCTGCACGCCCTCTGCCTGCACCGCACGTGCTTGGTTTTCCCCGCCCGGGTACTGGCCGCCGGGCCGTACCAATCTCCGCGGGGGAGCGCCCGGGGTCGGACTGAGGGAGCGAGGGGAATAACCGGGCGCGCCCCTTGGAAGCAGGGCTCAGAGCTGCTCTCCTCTCACGCATTCCCCGGATCCGCGCGGAGCAGGCTGCTGGCCAGCCCCGGGCCCGCGCCAAGCAGAGCCTCAGGTGCGGTTCCCCCACAAGCAAGTGGCGCGGGCGGCGGCTTAGAACGGCCCGCCCCGCCCGCCGCGTCGGCGCCTGCCCCGTTGTGAGGTGATAAAGTGTTGCGCTCCGGGACGCCAGCGCCGCGGCTGCCGCCTCTGCTGGGGTCTAGGCTGTTTCTCTCGCGCCA
>chr5:112160313-112161566:1.42177
TGCCCTCCTGGCACTTACATTGTAGAATTTCAGCATCCGGGCTCACTTGGTCAGTGGCCTACTCACCCAAGCAGAATGTACCACAGAAACCTTGCCTGGCTCACCCACACCTGATTCCCAGGCACTCAGGCCAGGGCCTGGAGCATAGTAAGTGCTGACTAAATATCTTTCGAATGAATGACTCTACTCTTCCTCAGCTGGACTCATGAATTCTGTCGGGTCCCAAAATACGTGGTCTAAAGTCCTTTGGGCTCCTGCCGCTGCCAGCACTGATCATATGCTCTTGACCCTGGTCGGGTGGGGGGATGTCTGGATACCTCCTCTGTGGAAAGAACTGGCCACACATCCGCAGAGGTGACTCGGGCTGAGAACCCAGGCTCCTCCTCCCTTTGGTGACACGCCCCTCGGTCCCTCACTGGCACTTCTCCCTCCGGCCACACGGCGGCGTCTCGCCATAGCGCAGCGGCCGATGGTACAGCCCGCTCCCCCCTCGCGCTCTCGGACAGTGGGTCCTTCCACTTGTAGAAAAGCATTGTGGGACGGAAGCCTGTCCTTTCTTCCTTTTGGTGCGAGCTTGCTGTGGTTTTTGCTCTGGGTCCTCTGGGATGGCGCCTGGCTGTGGCCGCGTGGTCTCTCACGCAGGGGCGCCGGGCGGGGGAACGCGGCCACCCTGAGTCTGGTGAGTCGACTGCGGCGGCCTGTGTCCGAAGTGTCCGGGGCCGTGAACAAGGGCAGCGGCCTGGCCTCAGGCCTGCGTTCCCACGTTTGGAAACGGGGAGCTTCGTCGATTTGTGTTTACATCATCGACTATGCCAGGGAGTTCTCCAGATAAGCCTGGTTTTATTTTCGTCAGTGAAAAGGCCTTACCGTATAACTGACTTTATGCTTGCCCTGCCCCCGTATAAAATAACTTAAAAGCAGCGTGCCTGGTTACAGCTGTTTCCACGTGCGGTGCTCGTCGGGAGTGATCACCTACCCTACAGGTGAGTTTTCACGTTCGTGCAAGACCAGTCGCCATTTAAAACGCATCGCATTTCACTTTTCATTATTAAGTCGGATTTTAAATCGTGAGAAAATTTCTCTGAAATGTATTGTCCGTTTTTAGGCTGTAATCGGCATTACTGTCAGCCAGTCAGCAACCTTATGCCATAAAGCCTACCTCACGCAGTGTCAGCCTTTGTGTTGCCCATTCACTTTGGAAACTAGTGAATGTGGTGTCAAAAAAGGCGTAAATTAAACGCTTTGCAGCCTTTT
>chr5:180494179-180494537:1.41594
GCGGCAGGCAGGGAGGCAGGGCCCGCAGCGCGCCGGGCCGGTCCACCGCTCTCCAGCGCGGGGGTAAGGGGGCGGGGCCTGGGCAGCTGCGTGCCGGGAGCGACCCCCGCACCGAAGGGCGGATGGTTGTGCCCGGCGACGGCGCCCAATGAGCGGCCAGGATGTTGGAGCGCCGGCGGCGGTCCGGGCGCTCGCTGGCTGAGGGACGGCGGCCGCCGCCATGATGCTTGTTTGCTTTCAATGAAAACGAGGGGGGCGCGGAGGAGGAGGCGGCGGCGTCGGTGGCGGCGGCGACGGCGGCGCGGAGGCGAAGGCAGCGGCGGGCGCAGCGAGGAGGGCGAGGCCGGGGGCCGAGAGGG
>chr15:89334863-89335001:1.39494
GAGACTCCCAGCGCGACCAATAGGAGGGCCGCCAATGGAGCGGTCCGCCCGCGGGGGGAGAAGGGGGACTTCTGGGTGGGCTCTCCCTGCGGAACGCGCGAACCAAAGGCCAACCTCCCCTTCTCAAGGAGCAGGTGGA
>chr19:49149540-49150847:1.32825
TACCTAGGACAGCGCCAAGTCTTTCAGCCGCTCCCCATCCTGGCGGAAGATGTTCCGGGAGAAGGACCTCCGAGGCGTAACTCCCGACTCAGCTGAGATGTTGCCCCCCAACTTTCGTTCGGCTGCAGCGGGAGCCCTGGGCTCTCCGGGGCTCCCTCTCCGCAAGCTGCAGCCAGAAGGTGGGGGGCTCCCAAATGCGACAGCCCTTCCTCGCTTCCCTAGGGTGGGGCATGGACCACCTCAGTAGTCCGGGTTCTGGAATGGCCTAGTCCTTTCTCGCCCACCCCTGAGGAATGGACTGCTCCAACGTTCCGGACTCCCCCGTCAGGATGAAATGGATAAATCCCACTCCCCCTTCCCAGGGCGGGAGTGAACTCGCCCAATGCGAGTTTGAGTCCTTGGCTGCGGGGAAGGGAGGGAAACCCATGTGGAGCCCGGCGATCGTTGTGACATCGGGAAGGGAAGTCCAAAGGGAGGAATCCTGGAGAGGAACAGGGAGGAGGGTGCTCCAGGCTGAACCGCTGCTCGCTCTCCCTCCAGGCCAGACTTCTGGGAGTTCCCGGGCAGACGGCGTTTCGGTCCGGACCTATTCCTGCTAGTGCAGGCCTCCAGGTGAGGACCGTGCTGGGCGACCTTGGGGGTGCGGGGCGGCACGGTGGATCTTCACTGCTCCACGCGCTGCCCGGCGTCATGCAGGTGACCTCACTCGGACGGAAGAATCTTCCCGAGGCTGGGCTGTTCCCTCTCCTGCCCGGACTGTGGCCTCGCCGGGGAGAGCGGGCGGGGGAGCTCGCGCCGAGGACTGGACCATCTGTACAGACCAGCGGGAGTGCGCGCGCCCGCCTCGCACAGGGCCGGGGCCTGGACCAAACCACATGAACTGGACTGAGAGGGGGAAGAAGCGGGGAGGAAGAAATCCCGCCCCAAACGTCCGCTTTCCTTTTCTCTACTTTGTAATTTATTGATCAGTTTCTGTTGGGAGACGGGTGTCCTTTACCCGCGGGAAGGGGGCGGGGCTTCCCTCCCGGGCCGCATGCGGGGAGAGGCTGCTCCCTCCCCTTTTTCCTGCCCAGTCGCGGGGCCCAAGTCTTCCTTCTTCGTCCGAAAGGAGGGGAGGGGGGACTCGCTGCTACAAGCCTCGCCCCCTGTGCCACTCAGCTCCGCCCCGCCGCGTCCGGTCGCCGGTCCCCCGGGTCATCTGCGGGCGGGTTCCCCTCTCCCTCCCCCGTGTCTCGTGTCCCCGGGGCCTCACCGCCCCCCGTGCTGTGGCCGTGTCCGTGCCCCGGGGGTAGGGGGCGCAGAATGGCG
>chr11:126063063-126063615:1.2652
TCAGCGGCGGGGGCACGGGCCGTACCAAGTGACGGAGGGGGGCACGCTCTGGGCAGGACCCTCTCCTCGTCATTGACCTGCCTACTCTGCAAGAGAGATACCCCAGGGGAGCATAGAAGAGGCTTTTCTTGGGTGTAGGACAGGTAAGGGTGAGTTGCCTTACCAAGTCACGGAGATTCCCATCATGCCTGCACTCACGCTCCCCTCACCTTTCATTCCCTTGGAGAGACGGCTCTTCTGGCAGGTCTCCAAATGGTCGACTCTGTCCCCCGAGGCCCCGCCCTAGCCTCGTTCGGGCCCCGCCCTAGCCTCGTTCGGGCCCCGCCCTAGCCTCGTTCAGGCCCCGCCCCTCGCCCCGCCCCGCCCCTCGCCTCTACCTAAGTTCTCTGAGCCGCCAACGGGTGCATCCCTTCTCCCGGTTCTTGCCTGGTCTCTCTTAGGGTTCCAGCGGCCCACCGCTTATACCTCCTTCGCCTTTCCACCACTTTCCATGTTTAATTCCTTAGGCAGCTTCATCTGATTCCCCCACCACCACCCACCCGCCCTGCCTGCA
>chr16:1474763-1475290:1.22958
GGCTCACGAGGGCGCGGGCTGCGGGGCGCACGAGGGCTCAGTTTCCCCGCCTGCGCCCTGCCCGGCCTCACCTGGCGCGCAGCCCCAGGCCCAGCCCCGTTCAGCAGCGGCGTCCCCCCGCCGGGCCGCGCCGTCCTCCGCAGCAGCGGCGCCGCCTCCTCGTCGTCCCGGTCCCGGCCGGACCAGGACACCTTCTTAGAGACGTTGGCCATGGCCCGCCGCGGAGCGACACCGGCCGGGAAGCGCCGGCTGCCCCCGTGTTTGTTCTCGTGACCCGCGCCGGCGGCCACGTGACGCGCGACGGGGCCACGTGATGAGCGACGGCGACCATGTGACCTGCAACGGCAACCACCGAGGCCCGGTCGCGCGGGGGCTCCTGGGAGCCGCGCTCCCGGCGGGTCGTGGCGCCGCCCGCCCTAGAGAATCGCCGCGGCCCTGAGGACCCCGTTCTGCCCACGCGACTGCAAAGGCGGCCCCGTTGGGCTGAGCGCCGAGTGCTTGGGAGGCGAATGGCCGCCCCCGGGACCT
>chr19:49850984-49851163:1.20706
CTGAAGTTGTGGCTCGCGCGTCTTCCCAGGACTCCCCCGCGCCGGAGAGGCCCGCAGGACCGCCGAGCCCACACTCCGCTCCCGCCCGGGCCCCGCTCCCCCGCGCCGCCTTGGTACGCTCCGGCCACGCCCCCTCGGACGCGCTTGGTACGCGCCGGGCTCCCCCGCTCGCCTCAGTGG
>chrX:48897040-48897486:1.19439
GCGAGAAATGGGGCAAAGGGGGAGAAATATTAGTCTTCGCCCTGTCTACCAACCAAGGAATCAGCCAACGGTTTTACTGTGATCAAAGATTAAATGAATTGGCACACGCAGAGTTGACGTTTCAATAAGCGACATAGGCGTGTTAACTAGCCAAGACAGACTGTCAGCAAAGCAGGACCGCGTCGCACCCCTTCTCCGACGGTGAGCCCGTCCAACCATGCCCCGCCCCTTTTCAATCCGGCACAACTGGGAAAAACCAAGAGCGACCGCGGGAAGCATCCACCGTCCCCGCCGGCCCTCAACAGGTTCATCCGTGCCCCGCCCCCCACTGACAAAGGCGACCTGGGAAAAACCACTGGCGGCAACTCTGGGGATTTCCGGTCAACACCGTACCACCCCTAGCCGGGATGGATCGTCCAGCGTGTCTTTTTTCGTTAACAGGGCTAG
>chr7:100127116-100127880:1.18355
AGGGTGACGGGCAAGGACGTACGTACCGCGAACGGAATGGGGCGGGGGCCGAGGACGCCGAGGGAGGGGCGGGCCCAAGTGTGAAGGGAGTCTGGGCGATACCATTTTGGGCAGGGGTTGAGGGTGATACCAACTTAATGGGAGGCGGGTGGCAGAGAACCGAGGCTTAGGGGCAGTGGCGGGGCCGAGCGCGGGTGGGGGATCGCGGAGGGACAGGACGGTCGCCCACTGCTCCATTTCCTTTCTCCCCAGCCCGTCCCTCCCTGCCAGGAGCAGCCTCATGCGGACCGAGCCGCTGTGCGGGGCATCCCCTCTGCTGGTGCCCGGCGACCCCTACTCTGTGGTGGTTCTGCTGCAGGGCTACGCGGAGCCAGAGGGTGTGGGCGATGCCGTGCGCGCCGACGGCTCCGTGACCCTGGTCCTACCCCAGACCCGGGGCCCGGCCTCCAGCCACCGAGAGTCCCCGCGCGGGAGTGGCGGCGCAGAGGCCGCCCTGGAGGAGGCGGCCCGTGGCCCCATCCTGGTGGACACCGGGGGCCCCTGGGCTCGGGAGGCGCTGCTGGGGGCGCTGGCGGGGCAGGGCGTGGCCCCGGGAGACGTGACGCTAGTGGTGGGGACCCACGGGCACTCGGATCACATCGGGAACTTGGGGCTGTTCCCAGGCGCGGCTCTGCTGGTCTCGCACGACTTCTGCCTTCCCGGAGGCCGCTACCTGCCCCACGGGCTGGGTGAGGGGCAGCCCCTGCGCCTGGGCCCGGGGCTCGA
>chr5:42811561-42812276:1.16351
GAATAAAAGGTTTGGATTTCTCCAGCTTCCTCTGCTCTCAGCTGTGCAGAAGACAGGGCAGAAATCAAGAACTGACAAATGTGCGCACTGGGAACTTCACCTACCACACCTAAGTTCAGACTCTTCTTATTCTTTTTCTCTTTTATTATTTTTATTTCCTCTATCCACCAGTTTTCTGAATCTATTCTATGGAAAAAAACAATTTATCAGACTCAAAAAATATTTACCAAACTTTAAAAGAATAAAGTATCAGAAAACACGAAGTTCCTACTTACACAACCACTTCCAACGGGCCTGCTTCCTTTCTCTTTGCTTTACTCTGGCAGCTCCACAAAGCCACAGCAGCACACTCTGATATTTATAGTCCTGTTGTTTACCTCACCCCTCAGGTATAGTCCAAAGTTCAATGTTCATTCTTGCAGTGACCTTGCAAGCAGAGCAAACCCCTGAGCTGATTGTTATCAACTTAAAAGAAAGTAGCAAGTGCTGCCATGCATAATATGGGGAAAACATTTTGACAATTACTAATTTATTCCCTATCCTTTTCAGTCACCCTAGAATCTAGGATTTAATGGTACAGTCGGGGGCGGGAGGAAGGGCTAAGGGTAAACAAGGCCTCCAAGTTGCCTTCTTTCCCAAACTATAACAGGGAAAAACATTTGCTGAGCCAGCGAATTATGCTGCTGCTTTAAAAAAAAAAAAAAAAGAGAGAGAGA
>chr11:86244442-86244814:1.1449
ACGAGAATTCAAACAGAGGAGGGGCTTGGAGGAGGCGGGTTTCGACGAACCCAGCGCAAGAGTACGCCACGGCGCCTGCGCATCCCCTGACGGGTACTTTCCATTCGCCAGATGGGGGAAGCCAGGGGGAAGCAGGTTACTGTTTTTGCATTTCTATCTTCAAGGAAGAATTAGGTTATGAATAGTTCCGTGAATAGTCAGGAAGCGCTGTCCTCCAAGTTCAAGATTAAGGAAACGTGGCATGCACAGCTAAAGCAAGAGGTGACGTCTTGTATCTTCCCCCGTTTCCTGGGACATTGGTGGTGTAGCCCATTCCACAGACTTTCGCTCCCTAGCAGCGGGTCGGAGATCGAAGGAACGGGCCAATTGCGGC
>chr5:173917738-173918193:1.1438
AAAGAAGAAGAAATGGATAACGCAAACCAGTTAATTTTACTCGGATTTATAATCAAATTTCTCCTTCCAAGTAAATTATTAGTGTGTGGTATCAAATGTGTCTGGCGAATTGAGGGATCTTTAAATATCATTAAGTCTTTAAGACTCAGAGTCGGCCGGCAGCTGCCTGCGTGTCTGGCTGAAGCCTTCCTGAACTAGGCTGGCTCTTTCTTGCTCGGTTTGGATGATACCAAGTAATTCAAAGTAGCGTAACAGGGGAGTGACTTAAGTCTCCTAAGAATTAGAAAGTTGCCTTAATTCTCAAAGCCTCATAAGTAATGGAGGACGTTAAATAGCAAAGAGTATAATTTAAACTGGGCTACAATTAAATGTGTGTGTGGCTATGTAGGAATGAAGCGTGTTTCTTCTCCTCCTGTACTCTCCCTCTCTTGACTGCGGAAATGGAACATCCTAAAC
>chr3:170222023-170222649:1.12611
ACCCTACGCGCAAGGAACCTCAAGTCCCAGAATCCTATGAGGACTCCAAATCCCAGAAACCTGCACGCAAATCTATCCCGGGTGCCAAGTCGGCCGACCGCAGACGTGACCAAGTTGCGAGGCTAGGGTGAGGTGTCGTAGAATTTGTCCCTACCATTGTCCCTGCAGGGAAGAGACTTTAGTGATCTAGAGCTGGTCATTGTCTCTTTCACAGCTCGCGTGAAAGCACCCCTCTCGGCGTGTTTGATGCCATGATCAGCGTCTCCCATTCCCTCTGTCCCCTTTCTCTGCCCCCGTAAGGATGGTTCAGCCCGGTATTGAGGCTCCTTGAGCTGGCTGGATGGTTGCGCCCGCCCTACCCCGGAATGTGGGCCTTTGGAGCGAGCGAAGTGGGAGGGACCGACGCAGGAGGTGTCTTGGGCCCGGGCGGCTGTAGAGGCGGCGGCGCCTACGGGCAGTGGGAGGAGCCGCGCGGTTCCGGCTGCTCCGGCGAGGCGACCCTTGGGTCGGCGCTGCGGGCGAGGTGGGCAGGTAGGTGGGCGGACGGCCGCGGTTCTCCGGCAAGCGCAGGCGGCGGAGTCCCCCACGGCGCCCGAAGCGCCCCCCCGCACCCCCGGCCTCCAGCGT
>chr19:49877456-49877676:1.10956
TTTACTTCGTGGCGAGAGGGCGAACACTGCGCCTGCGCACTCTCCGTAGCCGGATCCACCTTCAGCGTCTGCGCCACGTGACTCCGATCCACCCTCGAGGTTCCAGTGGAATAACCCCCTTCTGAAAAATGGTTTCACCCGCTCCTTCTCTAGAACGGGTCGGGCCGCTACCACTGTCCGGCCCGGAGGGGAACTGTTTTCTCCGGAAGTGACAACACGCT
>chr19:45406048-45406678:1.06905
CGTGTGGGGCTCCTGGGTCCGAGGCTCCGCCCTCGAGAACCACAAGCTCCTCCCCCTATGTTTCCCGCTCCCCCGGAGTCCAGAAGCCCCGCCCCTGGCTGGAACTTCACGCCCTCCGGACGGATTGCCCCTATTTCTCCATTTTCCCGCTTCTCCCAGTCAAGTTCTGAACTTGTGAGGCATCTGGGCCTCCCCAGAAGACATTTAACACAGAAAGCACAGCCCTACTAACTAGTATTCTTACCTGTCTCTTCAAGAATTTCAGACCAATCGACCGTCCTGTCTCTTTAAGGCTTAGGAAGAGCAGTGTGGCTGCCCCTTTAAGGAGGCGTTGCAACAAACCATATTGGACAGACGATGGGGGCGACCCATCGGGACCCGACGGGCCTCTGACTCCAGCAATACAGCGAATCAGCGGCTTTCGGGAATACATTTTTCGGAAAAAGACTTCTTCCTCGGTTTTCTGCTCTGCACACGTTGAAATTTTCCCCAGTTTTTCCTGCAGATCGGGAGTCGAGCAATGCCTACCCCCGCGCTCCCGCACCAGTTGGGCGCTCCCGGATGATGCCCTACCCCTTTGGATCCACGTGGTCTGCAACCTGGTGCGAGCAGCCCGGGCTACAGGGTTGCC
>chr5:138336885-138338595:1.02044
GGTGGCTCCTGCCTCCTCCCCTCCCTGGCTCAGTGAGGACGACCCCCGCCACTGGCTCTACTTTCCAGCTGATCACAGCTATTTACCTGTCCCAGTCTTGAGTAAGGCACAAAATATTTACAGAAAACAGATGTCTTTCAGAGGACTTGCTGCTAAGTGTAATAGTGAAGATTACTTGCATTACTGCTACTTTCCAATCAATTAAAAAAAAGAAATAGAAAACTTTGTATTACAAAGAGATCACAACACGAACGCATTGTTTAAAGCCTCTCCTTTATCCACTTTTTTGCTTGTCTCCCTAAACCATCTGTGATGCTAGCTGAGACTCGAATTTACATAAGAGCCAGAAACCATCAACCCAACCTCTTCACACACTAACGTCTACATTCAATCTCTTTAAAAAAGACTTAAATTTTGGCTCATGTGGGAGGTGGTGGTAGTGGTGGAGACTTAATAAAAGGTGGTTTTGTCTTCCTGAAGTGGAAATATAGCGCCGTCAACATCTTTTCCCCATCTGCCTGTTTCCTCCTTCCCTTTCTGTTTAAGGAAAGTCTAACCACCGCACTTCTCCCCACCTCCCCGCACCTCCCCCCAGGCAAACGCAAGCAACTGAACCGCCTATGATGTCATAATCACAATCCCATTACCTCATCCTGCTGGGGGGGAGGGGGCGGAGAGAGAAGAGAGGGAGTGAACAGCCCTGGGCTATCCTGAGCTTTACAAAGTGTTCTGGGTGAGGGCAAATTACAGAACCAAGTGGAAACGTCCCCGCAACCATTATAAGTCCTGGGTTTTTAAGGTTCAGGCCGATCCGGCAGCTGCAAGAGGGGCTCCTGGGACTCCGAGCAGGCCCTAATCCGCGCTTGGACCACACTTCCCAGCAGCCTTCACGCCGCGGACGGGTCCTTTGCTGGGGGAAGGGGGATTCCTTCGAAGAGGTGGTCGTGGAGGGCGGGGCAGCAGAGCAGGTGAGGGGCACTGTGGCTAATTGCGTGACGCGGCCCGAACCGAGTGGGAGGCTGCAGTTGGGCCGTTGGAGGGAGGGAGGGCAGGGGCGATGCCTTTGTTTACCTTCTTCCGACATGGCCTCCCCCGCGGGTTTCAAGATGTGCCTCCAACTGGGGCCGTCCACTTTCTGCGATATTTTGGAGGGGGTGACTCGTTAGTGAGGAAACCACCCCCATCCCTAAATCAAAGCGCCAGGCTCGTTCCCAACAGCGCTGTCCGAGAGACACTTTGAGAGAGACACGACACGGAGCTGCGCCCTCCATGGGTGGCTTGGGGGGATTCTGCGAGCCGGAGCTGTCCCCCTACTCTCCTCAGGGACTCGTTGGTTCGCGCCAGCGCCTTTTAAGGGCACCGTGGGGCGAACCGAGCGCTCAGAGCTGCTCCGGCCGCGGCCCTGGGAGCTGGAGGAACCGCGGTAGGTGGTGGAGGGCAGGTGGCGCTGGGGCCTCGGGGCGGGCACCTCAACCGTCCCTCCCTCCTTCCCTCTTTCCCCTCCCCCAGCCCGACCGCCCGCGCGGCCGGGCCTCGCTGGCCGCCTCTGCGGGGAGAGCACGGGACCCGGTGGGGGAGGGGGTGGCGGAGTGCTAAGTCCCAGACCCTCCCCATCCCCTGCGTCCTGAGTTCGCTTCCCGCGGCCAGATGATGGAACCTAGTGGGAAGAGGCGAACGACAGCCCCCCTGAGCGAGCCCTGGCGCACCCCCC
>chr11:57667485-57668104:1.02023
ATTGGCTGCGCTGGAAGCCTGTCTGGACTGTACCACCTCAGTAGGAGAGGGGTTGCTGAATTCGAGAAGGTAGCTGCTTGCTTTTGAGTACTTCTAGTACACACACATAATTCTTTTCTTATTTCCGGGGGTTTTTGCTTGGATTCAGTGGGAATACAACAGGACGCAGGAGAAGGGAAGACTCGCCTGGCCATTTCCTCATTCCTGACTCCTGTGCATTAGGCCAATCCTTGTCTCTTAGTTGTCCCCGCAACCCCACGGCCTTACGTGCGCGCTCTCGTCTTCTCGCGTGCGTACGTCGTTGTGTTGCTGCAGCCAATCAGGCCGCGAGGTCGCCGCGGTCGCCAGGGTTCGCGCGCACGCCCCAGATCGGAGTCGGGGTGGGGGCTATGGGTGAATGGGAGAGTGAGCGGGGTTGGGCGCGGCAGCGCGAGCCGCATGAATGAGACAAACGTGCGCCGCGCGAGACGTCGCGCGAGCCCGGACTAGGGAGCCAATGGGAACGCTGGAAGGGTTCGAGACCCGGCACTGAGGGCAACGGCCGCGCGCCGGCTCCGAGACGAGCGACGCCTGGCGGGAGCGCGCGGCAGCGGGGCGGGCGTGGAGCGTGCGGGGGCCGC
>chrX:119573850-119574952:1.00611
CAAAACCCTACTCCGCCTGCCTTAAGCTCCCATTCCCTCCCACAGGACATACAACACTATTTCATTCTGCCCTGGGGTGATCATTGGCCTAAACGTTGAGCGCCCAATCCTGCATTCAATCCCACAGCCCCGCCCCGCCCCCCCGTCATAGTCAAGGCCGATTTATTCTTTTGATTTTCCGTGATTTTAACCAATCACTCCTCTCCCCACCCCTCCGACCCCAGTCTCCGGTGTCCGAAGGGGTTGTGCACCCTAGAGTTGCCGCTTTTTGAGAACCGGTTTTACCTCCGCCCACTCCTTCGTCCTCTAGTTTGGGACTTCCAAACTTCTCCCCTCTCCTCCCCGGGCATAGTGCGCGCTTTCATGAATGATCTGGTCACAAAACAAACAAAAACGAATAGAAAAAGAAAAAAAGAGAAAAAGAAAAAAAGCCGAAAACTTCCCAGGGTTTGCCTTAGAATTAGCAGGTGGGGATGGACCCCGTTCCACCACGAGCTCCTCCAGCGCCCGGGGCTCCGGCGTACCCTACGCCTCTGCGCTCGCGGCCCCGCCCCGGGCCTCCCGTGGGGCTTTAATGACATAAGCAACTTTCCTCGCGCACCCCCCGCCCCGTCTTGGTACGGCCTGTCCGGCGCTCGACGTTCCACCCCCCTCTCTCTGCTCTCAGGTTGGTTCAGCCCCCGTCTACACTGGGGTGGTGCTTAGCCGGCGCCAGACCGACCCTCGACTTCGGAGAGGCAGCGCGGTTCCTCTGGGTGCTTCCGCCTCCCCTTCTCCTGCTTCTCCAGCCTCTTCGGCCTCCTCGCCCGCCGCGGGAACCCGAGACCCCAGTGTATGCCCCACCCCTGACCCCGCTCGCGACATGTCCACCCCGGCTCGGCGGCGCCTCATGCGGGACTTCAAGAGGTAAACCGAGGGGACGGCCGAGGCCGGGGGTTGCGAGCTGGGGCACAGGGCGGGTCCCGAGGCGCGCCGGGCGGGGAGGGCTGGGGAGCGGCCGGGAGCGGGCGCCAGTGCCGGCCTAGGGGGACCCCTGTCTGTCTTCCCGAAGGTTGCAGGAGGATCCTCCAGCCGGAGTCAGCGGGGCTCCGTCCGAGAACAAC
>chr7:16645750-16646168:0.999758
AGCTCGGGCGAGCCAGGCGGACGGTCTCCGCAGGCCCTGCGGCGGTCACCGCCTGCCGCCTGTCATTGGCCCTGCCGAGGAGGAGGAGCCGCAGGAGGCGGTAGCGAGAGATCGCCATTGGAGCAACCTGGGAGGACAAAACCAAATGCAGAAAGCTGGAGGGGGGAATTAAATTCCTCCTACACGTTCCGCTCCCCTATCCTGTCCGGTTCAAATATTTCGCCACATGTAATATTGAAAATTCTACAGCTGGCAGTTATGTGCTCAGCGACGGCTTTCTGGGGCATGCAGAGGCCCCAGGTTGTCGCCGTACCCCCACCATTCCCCCGGGAGTGGCGCAGTCTGGGCGGGGGCGGTCTAGGAGACGGGGGCGGTACGGGAGGCGGGGCTGCGCCGGGTTCCGTGTGTCTATGTCAATG
>chr10:125823224-125823509:0.970156
TGGGTGGCTGCGCGCAGCTAGGCGCTCGCGCATGCGCACCGCCATCCAGGCCACGGAATGAGGCCAGAGGTTAGATGGGTTGAACCACTACGGGAAGGGGAGGGGAAGCTTTGGGAGGAGTGATGGAGGGTGGAAAGCGGAAGAAAAAAGCAAGATGGGACCGCAAGCTGGACGTGACTGTAAGGGGTCATGGCTGCGGAATCCAGCAGGGGCATTGGGGTTGACGTGCACTCAGCGCCGAGCTTCTTCGTAGTTCCTCACCCCCTTGGCTACTATGGGCTGGTCC
>chr22:20858780-20859814:0.936979
CCCGACCTCAGGGCGCAGGCGTAGGTGCATCCGGCTTTCCCGCCACGTGACCTCTCAGTTGCTGACACTAGATAGGGCGTGGCTGCGGGGCGGGCCCACCGCTGCAGGGGAGAGAGGGGATGGACAGTAGGCTGCGGTTGCGCGCGCCGGATGTGGGCCCCCCCCAGCCGACCTGCGCGATGGTCGGCTCCGAGGGCGGGGCCACCTGCGCGCGACGCGCGGAAGGAGTTCGCGCGACGACCGCGGGGTCGGCGGGCGGGGCGAGGCCCTGGACGGCGGCGGCAGTGGGGCTCCTCCTTCTGTTTCCCAGACCGAGAGCCGCGCCGGCACCATGTCAGCTTACCCTAAAAGCTACAATCCGTTCGACGACGACGGGGAGGACGAAGGCGCCCGGCCGGCCCCTTGGAGGGACGCCCGAGACCTCCCCGACGGGCCCGACGCGCCCGCGGACAGGCAGCAGTACTTGCGGCAGGAGGTCCTCCGCAGGGCTGAGGCCACGGCCGCCAGCACCAGCAGGTCCCTGGCCCTCATGTACGAGTCCGAGAAGGTTGGGGTCGCCTCTTCCGAGGTGAGCCTGGGGCAGGGCTGGTGTGGACTCGCCGGTCTCTGTGCTGTCAAACGGAGACGAGAAATGTTTTGCTCACAATCTTTTGAGAATTCTCAAGTTGCCTAGCATAGATTCTTGCACCTTAGTGACTCGATGGTGGTAACAATCTGTTAACTATGTAAAGGTATGTGCATCTGGAGTACTTGAAGAGGGCAGTTTACCCCAGAAATCTTCCTTAGCTATTAGTCTGCTTCGTTGATTTTTTTTTTCTTACGCCTAGCTCACGGGGAAACGCCAGATTATTTTCTGTCCAGGTGAGTAAAAATTCTGAACAGCAGGTCCTAGGTTTGGGAAATGGAGAGTCCGTTTCTTCGACATTATTTCCTGTGCAAAATCTGGCACAGGGTTTTGGCCATTCCTTCCGGAGTGAGCCAGAAAGAGAGGACTATGTGCCTGCGAGTGTCAGGTGATACCCTGAAGCATCAGGG
>chr19:57069250-57069432:0.916728
GTGATTTCTTTCCTGTTGTAGATTTTAGACTAACTCTGTGGCGCCCTCTACTGACCAGGTGCGTCTCGCCCAGAGCGCTGTCCAGCCCCTTGAGGTCCAGTCCCGCGGTCTGAGGCCACCGTGACTACAGACGCTTGAAGAGGAGCTAGGGGAATTGAGGTGGGCTCAAAGGAAAAGCACACG
>chr3:152875491-152875687:0.91439
AGTTCAGTTGTCAAAGCTAACTAAAAATTTGGATATTATCCAACACTTTATTTACAGCAGTCTTTAACATTCTTCATCTGACTGGCTTTATAGTGTCATAGAAACTACCAAGTAAGTTAGCTTAACTTAGTCATCACCACTTTTAAGAGTGAAAATGTTAAAAACATAAAGAAAAACTTTTTAGTGAATAAGCAGTT
>chr19:10193786-10195285:0.896815
TAGAAAAATGGCAAAGAGTGCTTTCACAAATCCAGCTGGAAGTGTCCACGCCTGGTGAGGGTTCCTCTGACTCACGCACACCTCACTTGAACAAGTTTTCAGGAATGAACTGATGGCGTTCATGAACAAGGGGCTGGGACCAGTGCTCCCACTGATCCTTGTGCACGGAAGTTGGACAGAGGCATGAACTGCTAAAGCCAGGGCCTCCAACATTAGACACACACTAAAGAACACACCCATGAACACACACAAACACACACGAAAGTGTAGCCAGTTCTCATTAGCAAGACTTCCCTGATGCCCACGGCTCACAGGCACAGATTTACAGGAAAAGACCAACCATGCAGCCTTCACGCTTCCCGGGCCCTGCGCTGCAATGCACGGTTAAAGTTCCTGCCAAAACATGGACTTTCCCAAGGAGCAAGAACCACACAGTCCCAACTGACAGAATGAGTACCCCACGGAAGGCTGGGCTCTCGAACATGAGCCAGCCCAGCCCAGGCCCCGACGGGTGACATCCGTCTCTGGAGGCCGCCATCGAGATGCACAGCTTTGGGGGAAAGGCACTGAGGGACCCCCCACCACAGAAGCGCCCCCGGGGACCGGGCCGGACACCGGAAGTGGAGGCCGAAGTGCCGGTGCCCGAGGGGTGTCCGTTGGCCGCGGGCTGCCCACTTCCTGTGCGACCAAGCTGGAGTCAAGAGCCCGGCCCACCGCTGCTTGAAGAAGGGGACCCCGGAAACGAACCCAAAGCTTGCTGTATTTGGGGATCAAAAGAGAACCCCCACCCCGCCTAGTTTCTAGCCACCAGGGAGCTACGGGGGAATCCACGGTCCATTTTGGCGCCAAACAGCCCGGGCACGCGCGACCGGAAGTGCCACCCTGCCCGCGCCAACTGCCGCTGCGCGCCGCACCACCCCACGCATGCGCGCCCGTCTGTCAGCAGCGGCCACCGGCCACCCCGAGGGGAAGCGACCCCCCACCCAGCGCCCTGCCTGTCCCCCTGAGTCCGTGTTCCCCCCCATGGTACCTACCGCCTGCGGACATCGTCGGGCAGCGAGATGGCCGGGACGGCCAGTGTGGGCACCCGGGCTGGGGCGGTACGCGCCGGCATCTCGGAGGCTTCAGCAGACGCGGCGGCGGCAGCGCAGGCGCCCCGGCTTTTCGCGCGGAAACCGATGGGGAGGGGCGATGAGCGGAGGCGGCGTCTACCACCCCAGTCCGGGCGTGGGGGAGGAGGGGATGTACCAAACGGAGAGAGGCGATACCCTGTGCAGAAGGATGGAACGGAGCCGGCCATGCCCAGGGAACACGCATGCGCAAGGCGGGCACACACCCCCCCCACGCGGAGCAGTGGGCTCGTCCAAGCTCCACGGTTTGCTGGGAGGTGGGCACGGTGCCCGAGGCATTCATTCATTCATTCTTTCAGGTGTGATGGGGATAAAGCAGCGAGAAGCCCCCAAGGGTTTGTGAGAGCCCTTGAGTAAAGTCCTCAGTTCC
>chr5:163776503-163776641:0.895815
GTTATTTTGTGTACTTTCATTAGGAGACAAATGATGTAAATCGTCTGTTTTGTGATGTTAACAGACTAGATGATCATTGCCCAGATCTATTATTTAGGGCAAATTAAGGGTTTACTAAATGATATTTTTTATTTTTCTT
>chr1:32291235-32292148:0.882215
CCTGCCCTCCTATCATAGGATAATCCCATTTCCTCCTGTCTAAAGAGACGCCTACTTAGTCATCCTGGGTGACTGCATCAGGGAGGTAGATTTTGGAGTCTGAAAGGCTGGGTTCTGTCACTTTGTTACAGTGCCTCTGGTGCAAAGAAAGCATTTTAAAAACCCTGTACAATTAAAAAATTGAATTTAATTACTTTGTGTAACTTTGAATAATTCACAGAAGTCTGAACTTCTTTATCCTGTCCTGTAAAATGGAGGTAAAAAGCCCTTGGCCGAGAGCTGTTTTGAGGAAAAACTGAAATAACATTGGTAAAGTGTCGCACAGTACTTGGCACACAGCAGCCCCTCGACAAACATTAGCTTTCTTTCCCTTTCTTGTCGGTTTCTTCCTCTCCAAACCCGCGTGTTGCTTTTCTTTTTAATTATTTTTCTGTAGCCCTCCTTTGCGGCCACAAACTCGCTTTCTAACCCAGGTTCAGCCCTTTTATTGGCTGAGTGACCTTGTGCAAGTCACTTTTCCCCTGTAGGCCTCGGTTTATTCTCCGTAAAATCAGAAAGTTGGCCTCCGATCTCCAAGCACGCTTTTCACGACGAAGTGGGACTGTTAAGTTTACAGAGCTGCTTTCCTCCCCCGGGACTGATGGTACGGTCCCCGGGCGGCTCCCCACCCATCTGTCGCAGACCTTGGTACAGGCCCAGGGGGCCCTCGGCGGCCTCTCCGGGCTGCCCTTGCCCCCTGCCGAGTTCCGGGCCCGTGTCTGCGCAAGCTGATTGGCTGGAGCGGTGCCCGGGCTGCGCGGCTATAGGTGAGCCCAGGAGGGGACGGGCGGGGCGGGCCGGAGGCCCGCCCCCTCCCCCCTGGGTCGGACGCTGAGCGGAGCCGCGGGCGGGAGGGCGGACGGACCGACTGACGG
>chr17:17235751-17237769:0.864902
TTCCAATCTCTACCAGGTGTTTGCTGAAGAAAACAAACTGGTTTGAGTGTGTCTCACGAGTCTGTTTCCAACAAGCTTTCCAGAACCCACATAGGAAGCCGAAATGCCCTGGCTGACAGTCTCTTCATCAACATATCCAAAGACAGTATTCAAATTCCCTGATGTGGTAGAGTGTCTGTTCATGTCCCCCTCCCACAATGGCTGAGTCCCAGACCTGGACAGTGACCTCACCACCACCCGTGGTGCGCCCTGGCCCTATTTCAACCCTACTTCCTATGGTGTTCTCATAGCACCGTGGAGAATTAAAGAGGCCACTAAGTAAGGGCACTCTAAATAAACAAAGCACTATAACGGATCTTAACCAGCAGTGGACACACAGCTTCTATAACTAGTCTCCCACTGGGGAGCCTCATTAAGTTAGCAGCTGGGATCCCAACAAGCCCAGGGTGAAAAGTTCTGCAGGGGATGACTGCCAGTTCAGATCCACTCTCACTGTGGCTCTATTTCCACCGTTTCCCTGGATTTCCATTCACAGAGCTCCCTGACATAGGACACTAGAAGGGCAAACGCAGTGTCACCTGCCACTATTACTCAATTACTTGATGACCACGGTGATAATCTGGCACTAAACTGGCTGTGGCCAAAGGCTAGAGAGCCAGAACCTACTTCCAGCAAGCTCCTCCTTGCCCTGTGTCCCCACTTGAAGAGACTGCTAGTGACCACACCTTGGACTTCAATCCACAAGCCAATCCATTCTTTCCAGGAGACAAGGACGCGACTGACAGTACTCTCAACTGGAGAGAAGCGCGGTCTTCCACCCTCCCTGGAGGACACGGTGCTACCCTATTAGCGCATCAGAGGACCCTCCTGAACGCCAAACTGGGAGAAGAGGATGACACACACCCTCTCCTCCAAACAGAGCGAAGACAAAACCTGGGAGAAGGGAAGGCAAACAGTCCCGTTTCATGGCAACATCAAATGAGATCACAGTCCTCATCCCCATAGACTTGGTTAATGGGCGTGCCCCCAACCTATCTTCAAATCTCAGGGTCTCGGCGACGCCCTGGACTCTGGCCCTAAACCCTCCCCCATTACTCGTCCACCTGGGACCAACGAAAACTCGGACATGCCCCTCCGCCAACCCCTCAGACCCCCGCCTACCTGCTCCCCAAATCGAGGCCCGCGGGACACCTGGACTCGGCAGCCGGGGTCCCGCTCTGGGTCCCAGCCCCGCCCCTGACTGCGCTGGGTAGGTGGTCGCTGCGGGACCCGGACCGGCGGAATCACACCCAGAGCCCCCAAGCCCACGGCAGGGATGTCACCCGGGGTGGCGAGGCTCTCAAGCCCGGGTTCAGGCTCTCAGGGGAGCTGGCAGAACCAGGAGCGACCACACTCACTCGCGGTCCCGCAGCCCCGCCGACACCCAGGCGCGTGACTCCCTGAGCCGTACCACCACCCAACACTGCGGTGGGGGTGCGGGAGCCGTCCGAGCGCGTCCTGCACCGCGAGGAGAGCCGGGCCTCCCTAGCTCTCGCAAGCCCAGGAACACAGTCCGAGTCCTACAACTCCGAGGTCTGACTGGGAAGCAGGGGCCGCTGCCCGACAATTACCCTTTTCCACCGCCCCTATTCCGGTGCCCCCCTCTGGGAAGTTCCGAATGGTTCAGACCGCACCAGCTGGGGATGCTGGGGGAAACCATTTCATTAAGCGCGGGAGTATGCTGAAACTTAAAAATCATTTTAAAAAGAGATTTGAGGGTAAATATAGCCAACCTAAGGCTTCCTGTCCACATAAAAGAGAAAAATAAAGAAAAAACGTTATAAGAGGTTGGCAGGCTTTTTTTTTTTGCTTCACCAATGGTTTTTATTAAATTGCTGATGGAACCCGTCCTCTCCCTACATTGAGAGTATGGAAGGTGCGGGAGACGGCCGTCACGTGACGCGGAGAAGGCGCGGCGCCCGTGGGAGGTTGGTTGCAGAACTCGGAACCGCTGTGCGCGCGCATGTGTGGGATTCGGTC
>chr7:105268909-105269721:0.854288
CCCTTGCTTTCAAGCCTTATATCAAGAGATTTTTCTTCTCTAATCCCTTTTGTTCAGAATGAGGCCACAAGATTCGCAGTACTTCTGTTAGGACTGGGATTCAATGGTGCTATAAAGGGAAAAAGCTCCAGAGGCATCAGGCCTTGCTAAACTATGCACATGACTGTTTATGAAAGCAGGAAGTACCATTTCTTTAAAGCAGAGGGGTGTTTTCTTTTTTAAGGTAGAACTAGCATGGTTCTACAAGATGATTTTCAATTTAGCAAAATAAAATACAAACAAGAAATCTTGAACATCTGAATTAAATATACTAGATAATTTGAGAAGCCTGGGTAATCACGTCACAGGCTGTAATAAACAGATATGCAACCCTTGGCTGTTTCTATTTCACTAGCCCTAAAAAATATGGCTCAGTGAATCATTTTTGTCACTTAAGAATGAAATATTAAACCAGAACCCCGATGTATAGATTTCAAAATGTTTAACCTTTGTTTTAATTTCTTGATTGTGTTTAATTAAAGACACATTTAATATCTAGTGTTCCTAACTCCTCTAGAAAGAGACTTCTGATTTTATACCTTAATTTTCCCCTCCTCCTTAGCAGTACAGTACAAGTGAACAGCAACACCCATTTACCGAGCAGAGATAATATATTTGTCCTTTTAGGAAAGGATTGACAATAGACATCTACAACAGGAATGTAAGCACCAGTTCAACTTAATTAAAAGATAATTGCTGATACTGATTTGGAAGGGAGATAACAGACTAAAAGGGAAGGAAGGGTGAAAATAAGAGAGGGAAAAGATAAGGAGA
>chr19:48636369-48638477:0.838734
ACCCAACCCCCATCCCCTGCGCGCTGTACCCCCTTCCCCTCCCCCACCATCTGTAAGGGGCAGGAAGGGGCTCTATTCCTGGGGCACATCCCTCATCCCTAGACTCCATGTGACCCCATGACGCCCCGCCCAAGCCCGTGTCACCACCGTGTGAGCACCCGACACACCCCCTCCCTGGGACCCCAGGGGTCCAGACTCCCGGACCAAAAGGAAGAGGAGGCTGGGGCCTACACTCTTGTGAACTAAGCGGGGAGGACGTTGGGGACGTTGGTGCCTGGGTCCTTAGGGTGGACGGGCTTCAGAGCCGGCGCTTTTGGGTCCTGGGCGCTAAGGGATCTAGGGGCCTAAACACCTGAGTAATTGAGTAGATTAAGGTTGGGAAGATGGACTCCCCGCACGCAGGTTTCTATGGGACCCCACCCCACGGCACCTGAGTCCCTAAGGGGGTAGGGTGTCCGAAGTGGGTGAGATGGGGGTTAGAACTCACAGCTGGCCGGCTCTTTGGGCTTGCTGGTCCCCTGCAGAAGGCTCCGCAACCCAAGCAGCGCTCCCCCGCCAGGGGGTGTCCCGGCCGGGCCGCCCAGCAGCAGAGGGGCCGGGGTCCTGTCGCTCACAGGCCGCGCCATCGCCTGGCACCTGCCCCCAGGCTCACGGGTTCATGGAGAGGCGAAGGGCTGGCCTGCCAGTCACCAGCACACTCCAGTGGTTTGGACGAGTGTCTGCCCAGGGGCGGGCGAGTGTAGCCTGCAACCCTCCAGTATCCAGAACGCTGCAAATCCTAGGAGCGACGGGGATTTGAGGTCCTCGGTGCAGAAACGTGCAACTCAAGAGGGTCCCGGGAGATCATGCAATCTGGGCGAGGGGGTGTCCAGATCAAGCGGTCGGCTCTTTGCAACCGAGGGTGAGAGGGGACTCAAGGCGCTCCTTCTACAAGGTGGGCGAGCCTGGCTCTTGCAAAATCTGCAGCTCTCGCAACGGAAGGCGCTTTGCAATCTGCACCGAGAGGTGTGCGCGGAGGGGCGGAGGAGGGGGCAGGAGGAGGCGGCCGCCTTGAGGCGTGGCCAAAGCAAACTTCTTTCGCGGAAAAAAAAATCCAAACCAAAACACCCGACGCCACAGCGCGCGCCCCTCCTCCGGGTCCCCGCCCGGCGCGTCCAGCCCCGCCAGCCTCTATGGGCATGCAACCCAGCCGCGTGCCTCCCTCCGGCTGCAAACACGGACCAATCGTCTCCGACACCTTGAGACGCACAGCCAATGGGGCCTCTGGGTCCGCCAGGGCCCAGGAGGGCGCGTGAGGGGCTCAGCGCGTGAAGTTGCCTTGCCTTTCGGTGGGAGGCGGGACACTGACCTACATTTGCCCAATGGGAGGCGGTACTGGGGGGCGGGACCGTGACCCAGTTTGGGCCAATGAGGCAGGCGGGAGGGGGAAGCACATGGCTCTGCTCGTGCTGCCTGATGGCGAGGGGGGTGATGGGGGGAAAAGGGGCGCCGCTTAAAGGGGCCGCGGTCCTAAAGATGGTTTTGAGAAGCAGGAAGCCAAAATACCGAGAGCGGAGGTTTAGAAAGAGGAAGATTGGTTTCCGGAAGAAGTCTGTTCTTTAATACCCAAATGTTTCCCCACCGCGCCTAGAATCAGACCACTGAGAAAACAGGAAGTATTCTGTCCCTTTAATAGCTTTGTTTTAGGGGTAACTCCCCTCGCCTTGTGGGGAGGCTTAGGACGGGCGGGTGCAATCCTCGAAGGGGAGTCTCAGCGACCATGGGGGACACCATCCACTGTAAGACAGAGAACAACGGCAGGGGGCGTCAGTATAGGATGGAAGGGGCGGGGGGTGTGCAGGGGGCGTGGGCTGCGCCGCGCTGGGCCCTACCGTCGGAAGTCTGCGAGCGGGGAACCAGAATGTACTAGGTCGAGAAGCACTGGGCTGAACCACAAGAAGCCAATAGGAGGGGGGAATCGGGACGTCCAGATTCAGCAGTAGGCTGAACTACTTGAAGGTCTTCATGGGGGGGGGGGGGTGTGGACTGTACCATGTTGCGAAGCCGGGGGTGTGTGAGATTCCTGGGCTAAACCACAGGGAGGCAGAGGTGGAGGGAAGGGGTTGTACC
>chr7:75914989-75915404:0.826676
CCGTACCAAGAGCGCAAATTTGCAGGGGGAAGCGCGGGGCTCCGGGAATGCACGCGCGGCTCGAGTGGGCGGGGCGGCGGCCCAATGGCCACGCCCCCACCCCCGCGGCCGGCGAAGGCGGTGGTAGCGCCTCAGTGGTGTGGGCCTGAGCCCTGCCCAGGTGCCCGCAGAGAGCAGCCGGGCTGCCAGCGGTGAGTGCTATCTTTCGCGGCGACGGCGGGGTGGGTGAGGTCGGGCCCCAAGACTCGGGGTTTGCCGGGCGCCTCAGTTCACCGCGGCCGCCTGGCTCTCTGCGTCGGGGTGGGCCCTCGGGCCTGGGCACTGCGCGTCTGGCCCGACGCTCGGGCGGAAGGCATGGCTCCCACCCCGGCCCTCCTCCGCGTCGCCCTTCCCCTAGAGCTGATCTCCCGCGGCGG
>chr1:44506829-44507035:0.814487
AAATGAGGGCAAAAATCCCTGCCTTATGGGATTATTGGGGAGATCAAAAGTAGCTAATGAGTGACTACAGACTCCAGAACCAATCATAGATTGTTGATCACGGAGTCTCAAATAACCCATCATGCCCTCAGGCCAAAGGCCAATGACTATTTCTGGGTAAGTATGAGAAGCAGGTGGGACTGGAGGGGCAGCTGGGGTGGTACAATG
>chr7:139341234-139341871:0.795057
GTCAACGGACAAGTGAGCGGTTCCACTGCTCGTCAGTCGATAGGGGGAGTCGGTAGTCTGTCCGACCGTACCATTAGGCGCCTGGGCCGGAGGAGGGGTTTTCAGGGTCGTAGGACGCCGTTGGGCACCACGCTCGGAGAAGGACAGGACAATGGCGGCCTTAGGGTCCCCGTCGCACACTTTTCGAGGACTTCTGCGGGAGTTGCGCTACCTGAGCGCGGCCACCGGCCGACCCTATCGCGACACCGCGGCCTATCGGTACCTTGTGAAGGCTTTCCGTGCACATCGGGTACGGGAGCCATGTCCCGGGTGCTCTACGTGCTGGGGAGGGAGGAAGAGCCGGGTCTGGGCTAGGGTGGGGAGCACGGTGTTTAATTCCTGCATTTCTGAGGCCAACCCTCCCACGGAGCCCTGGTTCTGACCAAACCAACCCAGGCCCTAGGCTCCATGCTCTGGCATAAACTCGGGGACCAAAGGACCAGCGGGGGGGGGCGCAGAGTCGCTCTGGGGACGTCAGCCTGTCCTGCAGAGGGGCGGACCCGTCCCGAAGGATTTCATTGGCTGGTCTGTTGCCTCTGCGGAGGGCAGTCAGGAAAGTGGAATGGAGGATTCAATGCTGGGGATAAAACAATGAAGAT
>chr2:66434744-66435189:0.785878
CCCAATAATTTCGAGGAAAGTCATGAAGTCTATGCGCGGAGCCCTGTGCAAAATAACTCCCGCTGCTGCCTGCCCGGCGTTGATTCCCAATTTATTTCAAGAGAGTCGGCTTTGGGGAGAGAGTCTGCAGGGGGAGGGAGAGAAAAGAATACTGAAAATAAAGCTGGCGGCCGCGGGCTACTGCCTGCGTTTGTGTGCGTGTGCCCTGGGTGTGTGGTGTTTGTGCCTGGGCGTGCGATTTAATGGAGCGCCTCTCTGCCTCTCCAGTGCGGCCAGAGCTCGCTTCGCGCACCCACCCCTGCCGAGGAGCCTACTTGCTGCAGCCCAATGCATTGTGTAAGACGCGACCTGTTATGGCCACCACTACTTCCGGGTTCTAGCATTCTGGTCGGAATCCACCTCTCCGCCTGTGCAACACACACTTTACACACGCACGGGGACTGCAA
>chr11:65134373-65135329:0.769614
GGCGTGCCGACTCCGGAGACCTCAAGGGGAAGGTTCGGGTCCCGACCCCAACCACAACTCGGGCCAGACTTCGCCCCACTCACCAGGAACCCAGCGCCGCGAGCCCGCTCAATCCGCGCGACTGCGGCTGCCCCTCCGGTTAACAACACTCCCCACCCCCTGCGAACCGGAACTTCGGGGGTCAGACACCTCACTTCCGGCGGCGCGGGGCGCGGCGTGGGTCGTACCAAGTGCGTCCTGCCCTGGCTCGCACTGCGCCCTACGTGGGCCCATAGCAATGGTGTCACCACCGTATCTGGGGTGATGTCTACGGGGAAGGGCTGGGCAAGAGGTCCGAGAGGTGGTCGGAAGGTAATAAGGCAACAGGGGGGAGTCGGAGGTCCCCCTATTATTTATTAGTCACAGATGGTATGGCTCCTGCGCTGAGTGGCCTCCTCGGACTGGGGGACTCGGCCCCGCGAGCAGCTGGGAAGGGGAGCCGCTTGCGGGCTGTACCACCTGGAGCGGGGAGTAGGCCAGGGACAGACTATACAAGCCTGAGGGGAATGAAATGTTTTCTTAAACATTTAGGGAGAGTCACAACAGTTTGACAAATACGGTGCTCTCTGAGAGAACTGGATGCGGAAAACAAAAATTTGTCTTCTCCATGATCACCCCCACAAGTTGTGTGGGAGTGAGTTGGGTCCCGTGGCTGCCACTGATTGGTTGCGATAAGTTACGCGGCCCAATAAGAAAAAGAATGTACCTTTGCTGGCCTATAGAAAGGGGAAAGCAGGTGAGTGGTTGTTAGGGGCGGACAGCTGCGTTGCCTAGGCCCTGGTCCCGCTCCAGTTGGCTGAGAGTAGGGAAAGCTCAGTCCTTGGGCGAGTGATCCCTGGCTGGCCTCCGGGAACGTTTGCCGCGCCAGGACAGGGAGGGACAACCAGGTGTACCCGAGACTGGGAGATTAATTCCTGC
>chr19:12737210-12738297:0.761242
ATAGCCAATGAAAGGAGAGCTGCAAGACCTAGGGCCCAATCAGTGAAAGGGAGTAGCCTAGACCGTACCGATGTGTTCATTAGGTAGGGGGAACCCTTGGAAAATTATAGACCAGAGGTTGACAAAGTGAACCCTGGAAGCAAAGAATAGTGAAAATATAATTTATATTTCTCCTAAAAGGCAAGTAATGAGGAAATTAACTCATGCTCCTAGCTTCGCTAGGAATGTGATAGAGAATTTCCCCTGTAGGTTCTTCGTATGGTGCGCTCCGCTGGATCACGTGAGCCAGTTCCAAAATGGCGGCAGGGGTGGCCGGGTGGGGGGTTGAGGCAGAGGAGTTCGAAGATGCTCCTGATGTGGAGCCGCTGGAGCCTACACTTAGCAACATCATCGAGCAGCGCAGCCTGAAGTGGATCTTCGTCGGGGGCAAGGGTGGTGTGGGCAAGACCACCTGCAGGTAAGGAGGCTGCGGCGGGGGCCAGGAGGCGTGTAGGATATACCACTGGGCGAAGGGGAGGCCAAGGACCGGCTTTTCCACCACGACCGGGGCATGGGGGCTGGCGGGGGTCTTTGGGTTTCACTCTCTGGAAGTTACCTGGAGCAAATGAGAAAGACCTCAATGCAGCCCTAGCACCCTCTGAGTTGGACCATCCGTGTTGGGGCTCAAGTGCCGAACCACAGTGAACTCAGCGCCCGGGGGACGGGGAAGCACTTAGATATCCCCATCAGCTGGACCGTACCTGAGTGAATCCAGAGTTGTGGGTGAGGGCGGCACCAGAACAAGCAATCCTAGTTTGGTGAACCTTGGTGTTTTATGCCCAAGGCGAGAGTGAGGGTGGAAAGCGAGGGAGAGAGCACGTGATGAGACTGTCCCAGGCAGCTACAGGCAGGAGGTGTCCGTTGGACAGATTATCCTGGACAAGCAGACTGAACCATCCTGTGCTTACTAGGGAATGCAGGAGACCCCTTAGCTTATTAAGGAAGGGGGCACGGAGTCAAGCTATGCTGGCTGGACCGCTGGGCCATGCCACTGTGCCCAGCAAAAAAGAAGCAGGCACTAGGCCAGACAGACTCAGTCAGCTGAACCT
>chr17:7685026-7687106:0.740643
TACCACATTAGAAAGACTGACAATACCTAATGTCCGGAAGGCTGTGGCACAACCATAATAACTCCCATACCTTGCTAGTTGGAGTGTAAAATGGTACAACCGCTCTGGAAAACTCAGAGCTTCTGAAAAAGTTCAAAATACAGCTACTTTTTACTTCCAAACTCGCAATTCCCCTCCTAAGTATTTCTCCAAGAAACACGAAAACATATGATCACAAAAAGAATTGTACAAGAATGTTTATAGCAGCTTTATTTCATAACCGCAAATGGGAAACAACTCAAAAGGCCATCAAAAGGACGGATATACAATCGATGGACTATACTAAATGAAAAGGAGCAAAATACTGATATATACAACATGAACGAATGTCAGACAGTACATTGAAGGACAGAAGCCCGACAAAAATGAGCACATAATGTATGATTCCCCCCTTTTTTTTGAGACGGAGTTTCGTTCTTGTCGCCCAGGCTGGAGTGTAGTGGCACGATCTTGGCTCACTGCAACCTCTGCCTCCCGGGTTCAAGCGATTCTCCTGCCTCACCCTCCCGAATAGCTGGGATTACAGGCACCCACCACGCCCAGCTAATTTTTGTATTTTTTAGTAGAGACGGGGATTCACCACGTTGGCCACGCTGGTCTGGAACTCCTATCCTCAAGTAATCCGCCCGCCTCGGCCTCCCAAAGTGCAGGCGTGAGCCACAGCGCCCAGCCTGATTCCATTCTATATGAAGTTCTCCAACAGGCAAAATGGTTATGGAGATCAAAATAAAGGTGGGGTCGGGAATCGACTGGGAAGAGACGTGATGAAACGTTTCTGGGACGATGAAAAGGGTCTGTGACTTGGTAGGCATCACGGAGCGGTTAGGGGCCAAAACTCATCTTCCTGTGCACTTGCTGTGTGCACTGGCGCTGTGTGTAAATGCCACCTCGATTTAGGAAAAAGATGACGTAAGTACGGCACAAAGTGGCCGGTACGCGGCAGGTGCATGGGAAGAAACTGCGGAATGAAACAACCGCGAGCTAAGAGATGGGGCAGCGGGAGAAATGAATTCGAGTTCCGCCTCCTACCAGGAAGAACCGGCTCGGGCCGGAGGGCTGCACGGAGGACCACACGGACGCCTGCGGGCCCGCCCCTTCCGCTTCACGACGTTCAGCCTGCGTCTGGAACTGGAATGGCCTAGCCCAAAGCTAGATAACAGGTAGATTGTTTTTCCGACAAATTATCAAACGACCCATCATTGCACTCTTTCAAAATTTGATTCTCAGACGTACCCATTCTTTTTTTTTTTCCTCCGGGAAGATGAGATATACTCATTCTTGAAAATACCTCCGGGCTTGCCTTCTGCACACTTCTTTCCCTCCCTGTCTCACGCCATGGTAGCGTCCGCCTAGGTTGCAGGCGACCCGCGGGGTGGGGCACACCATTCAAAGAAGGGGAGGGATTGAGGTTTGCATCAAAACAAATACCCCTGCCTTTGCAAAGGCCATAACTAAGTAATCCAGAAAAAGAAATGCAGGCGGAGAATAGCAGCCTCCCTCTGCCAAGTAAGAGGAACCGGCCTAAAGGACATTTTCTCTCTCTCTCCTCCCCTCTCATCGGGTGAATAGTGAGCTGCTCCGGCAAAAAGAAACCGGAAATGCTGCTGCAAGAGGCAGAAATGTAAATGTGGAGCCAAACAATAACAGGGCTGCCGGGCCTCTCAGATTGCGACGGTCCTCCTCGGCCTGGCGGGCAAACCCCTGGTTTAGCACTTCTCACTTCCACGACTGACAGCCTTCAATTGGATTTTCTCCATCTAGCGGAGCCGGGGGCTGCCTGGAAAGATCGCTCCAGGAAGGACAAAGGTCCGGAAGTTGTGGGACCTTAGCAGCTTGGGCTCCCCGGATCACCCCCAAATGATCATTTCGGAATGGAGCCCCAGTTTTCACTAGGATGCCATGGGCTCTAAAATATACAGCTATGAGTTCTCAATGTTTCGAGATCCAAAAGTCTCAGACCTCAATGCTTTGTGCATCTTTTATTTCAGGGATTCCCTACGCCCAGCACCGGGTGGATGTGCAAAGAAGTACGCTTTAGGCCG
>chr11:110493070-110493490:0.722958
AGGAGGTGGTAACTGATCTATATACAGTGTGAAAACCAGGTTAGGACCAGGTGTGCCATCTGCATAGGGTGTGAATTTCTGGAAGCTCTCACCCCAATCTTTTATTATGCAGGTGGGTTCTCTGCCTGAGCTTCTCCATATTGCCCAGTTCTTTCTTACCATACATGTGCTAACAAAAAAGGGAAGGTGGGAGCTTCCAAGGTGTACATGCCTGGCCCTAAGTAGACCCTTTCTATTGGCGCAGCCTCCGGTATTCCCCCATGCAAGCTTCCAGCTTCCTTATCTATGTTTGCAGCTTGATCTTCAGGCTGCTCTTGGTTAGAAAAGAAATGATTTCTTGGGCTGCTTTTTGTTAGAAGGGAAGTTCTGCTGAGGACTCTCTTGCCCCTAGGATCTGCCTAAGTAATTTCTATCTTCCGTC
>chr16:81006239-81007246:0.719576
CTCTTGGTGGGTTCTCACATCACAGGGCACTGCAGCTGAGACTTGCTTGAACGGCCCCCGTTTTCTACCCGCAAATTCTCAATTGCTAGATAAACAACAATAACAACACTTTATTGGGCGCTCATCGTGTCAAACCCTGTGTTGAGGGCTCCATTCCTCAAGGTCCATTTTACCGGCGAGGAAGCCCCGGCTCCGGGAGGGGAGGAGCGCGCCCAAGGTCACCAGCCAGTTGAGTGAGTGGCGGGCGGATCCCAACCCCGAGCGACGCCCACGGCCTGTCTCGGCCACCAGCGTGTTCCAGCGAGCGCCCAGCCACCTCGCTCGCAGCCTCCCCAGCGCAGCAGCCCGGCTGTGGGCCTGCGGCAGCCGGGTCTTCCTGGTCCCCACCTCCTGGGGCCGACGGGCGGCAGGAAGGGGCTCGGCGGGACGCGCCATCAGGGACCTGAGGAGGAACAACGGAACGCGTTCGGAACGGCCTGGACTCCCGAGACTCACCCGACTCGTGGCCACACCGGGAGAACTGAAGCGGCAGTAGCCGGCGGAGACGCCCGACCCGAAGGCCGGCTGCTAGGGAGCAGACAGCTGAACCGCTTGCCAGACGCCGAAACCCAGTGACGCCCTCCACCGCTCCACCGTGCTCCCGGCTCCTCGCCCCCGCCGCCCGCGGGCCCCAAGGCGCATGCGCCGCCTGTCCTGGAGGGGCCCATTTCCGTCCGTCGTGGGGGGAGGCACAGTGAGTCCACTGGGGCACGGCAGCGTCTAAGCCACAAGCCGAGCACATAAGCCAGGTCCTAACGGAGCCTATGTGTAAGTCCACTACTGGTGCAAGGTTGCACACTTCTAAGAAGAGCGGCGTGGGGGGCTCGGCGACCTTCGCTTCAGTCGCTCCCCCGTGCAGTCCCCTGTGCCCAAGACACAGCCTGATGCTTGTGCTCCGGTGGGCGGAGCTTGGAGGCGGCGGGAACTGCAATTGGTGGCTTTGAAGGCGCGGCGAGCGGGAACAGCTCT
>chr19:46600372-46601447:0.703566
TGGAGAGGCTGGTTGGGGAGTATGGTCTCCCCAGCCCAGCCAAGCTCAGGTCCCTGCATACAGCAGGCGCCTAATTGATGCTTATAGCACGAATGACTGAATGAATACCCCGTTCCCACAGGCTGTCCTGGGATGGTCCTAATTTCACAGACCCTGAGCGGATCAAGAATGAAGCGGGCCCAGGGGTCCCGCCCACCGGCTGAGTGCGTCTTAGGACGCAGAGACAAGACCACGGAGGGCGGAACCTCTGAGCGTTAGGTGGCACCTTGGAGACCCCGCCACCTCCAAAGGCCCAGTTAGGGGCGGAGCTTCTAAACCCTAGCATTTTGGATTGAACCATCGTCCGTCGGTTAAAGGGGAGAGCCGAGAAAGCCCTTCTGCATTTGTCGCCAGCCTTTTTACCACCTCCTGGCCACAGAAACGACGTATTTGCTTCTCTAACGGCGACGCCGTTTCCCCCTTCGCCTCGTTACTCCTCAAAGCCCCACGCGGCCACAGAGTTCAGACTTACCCACCACCACCTTGCAGTGGCTCGCCCCAGTTTGACGCATTGCAGGGAAGGTCGGACCAATGGGCGCCAAGCTCTCATTTCCGCCATGGGCCAGGCCCAATAGTGACGCGGCTCACAGAGGGACGCGTCACGCACCGCCGAGCTGTGCCCCTCCGCCGAAGAAAGTGAAGTGGGCCCGGGAGGCGGGGCGCGCGGCGAGGGAAAGTAGTCCGGCGACGGGAGCGAGCGCGCGCGCGCCCGGCGGCAAACCCAATTCCTGTGCAGGGTGGGGACGAGAGATTCGCGGGCCCGTAGGTGTGGAGCGGGGCGCGGAGGGATCCGTGGGAGCCGCAGTGCGGCGGCGCGCGGGCCGGGTGGGGCGGGGCCGAGCGAGGCGGGGCGCGCGCGGCGGCCGTTGAGGGACCGTTGGGGCGGGAGGCGGCGGCGGCGGCGGCGCGCGCTGCGGGCAGTGAGTGTGGAGGCGCGGACGCGCGGCGGAGCTGGAACTGCTGCAGCTGCTGCCGCCGCCGGAGGAACCTTGATCCCCGTGCTCCGGACACCCCGGGCCTCGCCATGGTGAGTGAGG
>chr6:56901684-56901814:0.683278
TGTAAAATTCTAAGCATGGTATCTGACACATAGGAAGTGCTTAATAAAATTGTCATTTTCCTCTTCTTTAGAGCAAGATGAGTATAAGGACAACTCAGACAACGGAAACATGTCAGCTAAGTCATATTATG
>chr5:104409292-104409457:0.683196
ATCTAAAACAACTCTAATAGCCTCTCCATTTTTTAGTCTTGAAGTAGAGGTATATTAGGGAAGGAAACCTGTCTTAACTCCTTTGAAAATTTTCCTAAGGAGCAGGTGAGATATTTAATTAGAGCCGTTTTTTAAAACTCAAAAACATAGTTCACCTTTGCCTAAA
>chr19:42302384-42304222:0.673387
ACGCCCACTCCTACCCCTCGCGGCAACAAAGGACCGTCCCAACGCTAGCACACCCGCGGAGGACGAAGGCCGATACAGGGCGCCGCCTCCTCTCCAGGGACGGAAGCCTTCACTTAGGAGGTAGGTGGAATCAGGAACCTTCGCTTCCCCCACGACGGCCGCACAGTGGGCTCGCCCGGCGCTTCCCGCTCGGGCCGCTGACTCCCAGGCCGCGCACCCGGCACGGGGTGGGGGGAGGGAGAGGCGAGACCATCCAGCTCCCGAGGCGGGGAGGAGGGAGAAACCACCCACCGGTCACGGGGAGGGGCGAACTACCTGAAGAGTCGAGAGTGGGCGGGGAAAATCTAGCCCTCTGTCTAGCAAATGGGAAGAAACCATTTGCTGTACAGAGTGAAATGTGCGGAAGGGACCACCTACTGTTGCGGGGGGGGGGGTGACCCATTCACGTGGTGGGGGGAGGGGAGCGAGTGGACGAGTCCATTCTTATATTCCCTTGAAGGGGTGGCTCGAATGCACCTGGCTGGGGGGGACGCTCCTATTTTCTACTGATGTGGGGGACAGAAAAGGAAGATGACAAAATGTGAAAATTCGAGGCTCCCTTCTAAGGAGCCACTCTAAGGCCGCGCCAGGGCTTTAGTGAGCCTATCTACTCGTGGGCTTCCCCTACTCAAAACACCGTGGGTGTGTGTGTGTGTGTGTGTGTGTGTGTGTGTGTGTGTGTGTTGAAATCTAAAGTACATATCTTTGCATTCAAGACATCACAGGACCCCTACTCAAAACACCGTGTGTGTGTGCGCGCGCGTGGCATAACATATAAACTACATATCTTTGCATTCAAGACACCATAGGACCTGCTTGGAGGGTAGAAGAAGGTGCAGAAAGAGAAAGGAAATTAGAGACGCCTCCAGGGCTCAGGTCCAGTCTGGCGTCCCTCCGGCAGATCATCTTGCAGATCTGCAGCCTCTACACTCTCTCTAAACCCACAGGCCAACTGGGTATGTCTGAGCTCTGAAACCTACATCCATAGCCAAGGCCACCTAGGGTCGCGCCTCTCCCCCAACGCTGCCCCAAATTAATCTCAGACCTCAGTGTCTTCTCAGATCTCCCTCTTCTCTGGGACCAGGTGGGGGGCTCACTCCCTGCTAAACGTCCTGGTCATGTTCTTGTAGCCTCACTCCAGGTGGGACCTTCCCATGTATTCATTCCTTCGAGGTGGATTGATACTGAGACAGAGATGAGTGTTATTCATTGTGTTTATGTTTTCAATCCACTTTCCTGGAACTGGGCCGGGCACACAGTGGTTATTCCACAAGTGCTTGCTGAATGAGTAGTAAATGAGTGGGTCAGCTCCTGACCTTGTCCCAATGTGTTTAGGGAGACAGATCCAGACACAGAGGTGTAGGGGTGTCAAAGTTGTGTTTGAGGGAGAGACAGGGACCTCTGGGGAGGAAGAGGAGAAGGACTCTGAGGACTATGGGTTTCCTAGGAGTAGTATCTCAGCTGGGTCTGAAAGATAATGAAGAATGGGCAAGCAGAAAGAAAAGACACAGGTAATCACTTTCTTATTAGGTTTGGGGAATATCGTGGAATAGCTTGATTTTAAAGTCTGAGGGAGGCCAGCATGGAGGCTCATGCCTGTAATCCCAGCACTTTGGGAGGCTGACATGGTCGGATCACTTGAGGTCAACCAGCCTGGCCAACATGGCGAAACCACGTGTCTACTAAATATACAAAAAAAAAAAAAAAATTAGCTAGGCATGGCAGCACACGCCCGTAGTCCCAGCTACTTGGGAAGGCTGAGGCAGGACAATTGCTTGAGTCTGGGAGGCAGAGGTTGCA
>chr20:31533939-31534087:0.657319
GTGCGATTGTAGTTCACAATAACTTTAAACTCCCAGGCTCAGTTAATCTTCCCACCTCAGCCCCCTGGGTAGCTGGGACTACAGGCATGCACCACCACGCCCGCCTAATTTTTTTTTATTTTGTAGAGATGGGGTCTTGCCATGTTGCC
>chr2:43995671-43996624:0.636028
GGGGAGGCTAGGTCCTGGGGCGGGGAGAAGGGTGGCGAGCACAGGCAGGACCCGGTCCCTGCCGGCACCCACGACCCCGGGGGACCCTGGCGCCGCAGCTTGCCTGGAGAAAGGGCCTGGGCACTCACCCGGCCACGGGCCCGGCGCGAGCGGCGGGCAGATAGGAGGCGGCATGCAGCCGGCCCGGGCCGCCAGGGAGGAGGCGCAGGGAGAGCGGGAGGCGCGGGGCCGCCCCGGCACGCAGCAACCAACGCGCGGATCTCAGCAGGGCTGCCATTGCTCGAACGTCCCCGCAGCGGGAAGCACGCTCCGCCAGAAGGACAGGAGGAGCATGTGACCGCAGGGTAGCCTGGCGCGGCAGAGACCAACTGCCGGGCGTGCCAAATGTGGGGGGAGCGACGGATTGTTTTAGGTTGGAAGATGGAAAACCGCACTTCTCCGAGGACAGAAGACCCAATGTAATATTTACATAAACGATGTTGCTTGATTCATTATCGAAGCTTTTCTTTTCCGTCTTCCGTCTCCGATCTGGGCATCGTGTTCATTCGCTGCACCCCTGCACTCCTCTGTTGGTAGAGCCGCAAGAGGTCAACTCCTCCCAGGTTGGCGCAGAGGCTTGTGGGAGGCCAACTAGTAAAAATACCGAGAACTCTCGAGGAGAGCCGACTATGAAGATCCCAGGACGTGGGAAGGTTTCCCCCGCCCCCGAGTGCAGATGTTGCTGCTAACGTTCAGCCCTGACGCCATGTCCAATAGGAACGGCCCTTCACTCTCAGAAACGCGGGCCGGAGAAACCGTGGAGGTCTTTTGCACCTTGCCGTTTGCCTCCCAGGTTCAACATGATAGGATGTGGATTATCAGGGCCTGGGAACAGTGTAAAGGAACGCGCAGGTCCCCACCCTAAGCGCGTACGCGGGGCCTCGCTTTAGAAAATAAATGAATTCTACCAAAAAT
>chr19:58278119-58278304:0.629907
GTATCTAGAGAACAAAGGCATTCCTAATTTTGCTTTAAAAATAATATCGATTCTTGAAAAATACAGTAAGAAAATTAATCCTTTTTCACAAACCCTTGTAGCAGAGCACATCTCCCCAAAATCTATTTTTAGCCCAAATATACACAAGCATTGTACCTAGGGTGCATACGTTCCTCTTACTTTCAG
>chr1:155562607-155563458:0.615373
CGCGTACGAGTGTCTACGGGCTCGTCGCTGGCTGCTCCCACCAACCACCACCTTCGGCCGCCCCGCGCGCCAGCCAGCCCGTACGCGCTCACCCACAGGAACCCCCTCGTCCAGTCCCTCACTACCCCTCAGGCCCTGTCAAGCCGGCGCCGGCGCAGGCCCTCACGCGTACCTTCAACGGCGCAAGCCCAAGCCTCCTCCTCCTCCTCCTCCACCTCCTCTTCTCTCCTCCCCCCCCTTCCCCGCCCCCACGGCCACCAACCGCCGCCACGGCCGCCGCCGCCGCCGCCAGCCCCCCCTACCACCCTCCACCCCTCGCGCGTGCGCCTCCCACAATCCCCCCCGCGGGACTGTTCCATTCCTGTCGGCTGCAGGGGCAGGAGAGGAAGGGACGGGCCGAGCGGGTCGGGGCTTGCCGTTTGACTGGAATTGCCAGAATGGCGGACCGAGCCCCACGACAACCTACCTCCCTGGGCTCCTCGCCGCAGCGCTGCGGCTCGCCTCCCTCTGCTCCTCCTCCTCCGCCGGATCGCGGCGAGCGGATCGAGGACTGCCTAGCGCCCCTCTGCCCACCGGTGGTTGGAGGCCGCGGCGGCTGCGCGTTGAGTCGTTTCCTGCCGGTTGACCTGAGCCTACTTCGCAGTAGCAGGACCGCTGCTGTGGAGCTGGTCGCAGGCGGTGTGTGCCGGTCGCCTAGTCAGGAGAACTAGTCCTCGACTCACGGTGAGGGAATGGACCGACACGGGTATTGTACCGCTGAGGGAAAGGAGCGGGACTCCGGACCTCCAGGAGGTAGGGAGTGAGGCCAGTAGGACCGGCGCGCCTCCGGGGGGATTCCTCCCGGGCGTTGAG
>chr19:12801219-12802214:0.615251
AGTCAGGGGCTGGCTTTCCGATGCGCGCGTTACCGGAGGCCATGACTGAAAGCTGAGACCCCCGCCCGGTCAGTGCGCCCGGGAAGACACTTTGTCCTCCCAACCCAAGGTCGCGCTGCGTGCTGGGCCCTATGACTGAGTCAGCACGGCGGAGGCGACAGCACTAACCCTCACCCTCCCGGGTACCCGGTCTACGAGGCCCGGAGGCTGCCGGAGACCCGCTCTCCTGACCAGAGCACGAGTGACCCAGCCACTGCCACCAGCACCCCACGAGCGAGTCGGCCGGAGGGCGGTGTCGCAAGCCCCCAGCCCAGAAGGAGACAGTGAGGCCCGCACGAGCAGGGGGCGGGAAGTCGGGCGATCAGGCCTGCGCTGCAAGGCTGTGGCCTCGGTTTCCCCCGCAAGGACAAAGGAGGCCACTATAGCGGATGGAAAGCAAAGGCGGCCAGCACTAAAGTCAGGATCGGGCCAAAGCAGCCTGAAGGGGGTCCTCCCGCCAGGTGCACTCCGGGTGTTCATACCTGCGTGGGCAAAGGCTAGACGCACGGACGATCACACGCGTGGACCCGCGTTCTCAGCGCCAAGTGAGCCCTGGGCCGCGAAGCCTTTTATGCCCGGCCCGAACCAAGACGTGCACGGCGCGGGGGAGGGAGCGGACGAGCGGAGCGGTCGGGTCCACTGCGCCCGCAGGTGCGGGGGAGCGTGCGGCCGGGTCCATGCGCCTGCGGGCGGCGGGGGGAGACGCGTTGCCTTCGGCCGGGACCACTGCACCTGCCCGCGTGGGTAATGCGCCCGCCGCAGACTCCGCGCACGACTCCGCCTGGGAGCGCGTTGGGGGCCGTTGGAGTCCAGCATGGCGCGGACCCCGGGGGCGCTGCTGCTGGCGCCTCTGCTACTCCTGCAGCTGGCGACCCCTGCCCTGGTCTACCAGGACTATCAGTACTTAGGGCAGCAGGGCGAAGGTGACAGCTGGGAGCAGCTGAGGCTGCAGCATCT
>chr7:55363779-55367315:0.613021
TGGGGAGGGTGTCCTAAGAATTTGGCTTGTCCTAAGGAAAATAAAGTTGTAATTTCAAGGCACTGACCAAGGTCTCTGTACTACTCAAGAGCTCAAGAGTGGCCACGGGGGAAGATAGCCCTGGGTGTAAAAGGGCCGCAGAAGGGAATCCCCTGTGCTCTGCATTAAAAAACCCCCAGGGGACAGGAGGCTGAAGAAAGGGAACCTACCACTTCTCCATAAAATAGTGTCAGTGAGCTGTCCAGGAGGGCAGGGGATCTGCCGATAAGAGAGCATTTAGGAAAATATGCCGACTCCTTAAATTGGGTTTCGATTTTTCAGCTTTTGAAAATATTGGTTTTCTTTAGGACAGGTTTCTGTACTTGCCAACAGTTGCCAGTTATCCACCAGCAGACTGCAGGAAGAAGAGACAATCTTCACCTCCCTCCTGGGTAGGGAGAGCTGAGAATTCACTAGGCTTAGCCTAACAAAGCCCGCAGTGGACGTTTCTGCTGTACCTGTCCAAGGCGTGATAGTTCCCCAGACTTTGGGGAATATCACCGTGGGTTATTTTGTCTAGTTAAGTCCCTGTGGTGGGATAAGGATGGCTCCTAGAGCATGTCGGCATCAGTAGTTCCTGGAGTGGATTTTCCTACACCGTCTAGGTATGAAAATTTGGTGGGAGAAAAGACCCCAGGAAAGGGGAAAGCAGGAAAGTGGAGCTAAGGGATGCTGCTATAACACTCATCCTGTTGTATCTGTTCTGTTTCCCTGAACTTTGAAGATAGTTATGCTGAGTACCCCCTTTAAAATGATTTTCTTCTACACTGTACCTTCCCATGGTCATGTTCTTGGTGGGGTGTGTTTCACATGTCCAGCCCTGTGGGGTTGGGGGGACACTAGAAGAGGTAGTGGGAAGCCAGACTTTCCCACATCATTCCACCGAGGCCACGGAGGCAGGAGGAACCGAGCCTTCCCTGTGCTCGGCACTGTGTTTTTCTTCATCATGTCACTTTTTACATTAACGTGTATTTTTGCTTGCTTCCAGAAAAGCACCTACATCAGCTATGCTGTAATCCTTGCTTTTCTCACCCAATAACTGGGAATCCCCAGAGAGCCAAAACTATCTTTTTAATCTCTTATTTCTTCATCACCTAGTACCATTTGGTGCTCAATCAACGTTTACTGAGCGGAAGAAAACGGAAATAAGACATTTTCCTCAAGGAGCAGAAATCATTACACGTATTTGGTCCAAACAAATAAAAATAAAGAGAACCAATGAAGACTGAAGTAAACCACATCACGATTACATAAATGTAAAGATCTGGTTGCTTGTGTCCTTTTTATAATACATACTATGATCTTTGCCAATTAACACTGGAGGACTCTTTCTGGTCGATAAAATGTTTGGATAATTAAGTATGCTTTCATTTTATGTCCCGGTATCAAAGATGTCCATTTATTCAAAACAAAGGGAGTGAACATAAAACATAAAAAGAAAAAAAAAAAGGCCTGTGGCTCCTCCTCCCAGACACCCCCCTCCAACAGTGATGAATAGGAGGGACTGTCTCCCTCCCCCATCCCTCGGAGACTAGCCTTGCAGTGTTTTAGACTGTTTTGAAATTCTGTTCTTTAGAAGAGATTTTTTTTTTCTTCTTAATATCAAACAAAGAACTGCTGCTATTCCTTTGGGCTGGCGCAGCAGGGGCCGGTGAAATGCAGGCTGACGACGGCGCGCCAGGGGCTGAGCTCGCCCCGGTCGGCGACGCGCACACACCTTGAGTGACAGCGACCTCTTCTCTACAGGTTTTCCCCGCGGGAGCGTGGCCCTAGCGGGCGTTCGGTTTTCTTTGGAAATCGCGGAGGGGGCTGGCCGGGCGCAGCGATCCCCACCCCGGGACTCCAGCCCCGGCCGTGCGCGTCGCCGCGGACGGGCTCTGCGGGCCACGGGGAAGGTGCGAGGAGGCGCGAGCAGGCTGTGAGCCGCTGGGCGCTCCCGCGAGCCCGCTCCTCTCCGTCGGGAGCAGGGCAAAGGCGCCAGGAACAGGGCAGAGGCACAGCGCCCACCGCCTCTGCGGCCGCCTGATGTGCGAGCAGCCCGCGACGAGGCAGTGCACGCTCAGACGCCCCGCTCCTCCCGCCAGCGCGCGGCCTCGCTCCTCCTAGAGGACGCTCTCTGCGCGGGCCCTCGGAGGAGGCGGCGGCGGGGCGAGCTGCAGCGCCGGGACAGGAGGTTTGTCCCCGCCCGCGCGCCGTACCGCGGCGGAGATGGGCGAGACCATGTCAAAGAGGCTGAAGCTCCACCTGGGAGGGGAGGCAGAAATGGAGGAACGGGCGTTCGTCAACCCCTTCCCGGACTACGAGGCCGCCGCCGGGGCGCTGCTCGCCTCCGGAGCGGCCGAAGAGACAGGCTGTGTTCGTCCCCCGGCGACCACGGATGAGCCCGGCCTCCCTTTTCATCAGGACGGGAAGGTGAGTCGGCGGCCTGGCCGCAGAGGCGCCGGAGGGGGAGCGCGGCGGTGGTAGCGTCCACCTTCCGCCAGGCGTGACGTCACAGGCGCGCGCCGGGCTTGGGAGGGCGCGGGATGATAGCGCCTAGCACCTGTCTCCGGGCCTTCCCGATGAGCCGCGCTTAGGGTCCGTGGGCTTCAGCTGCATGAACCACGTTCCAGCAGTTCGGCCCTCCTGGCCCCAACGCGCCTTTGAAATACGCGGACAGTGCGCTTTCCTTCTTGGCCCGAGCGGCGCTTCGCAATGCGGGCTTGTGCACTCGTGAGGCCCGCGGACACCTCCCGCCCCTGCGCGGCGGAGCGCTCCGCCGGCTACCTGCTCCTCAGAAGTGGCCTGGAGGCTGGATTTCCTTGGCCATATCTGGTCCCTGGGCTCTCGCCGACAAAGAAGCATTGTCCGTACTGTCTGTGTGCCCAGAAATGGGAAGCGGGTGTAAGGGGAGGCCAAACTTGACTTTCTTAGTGTCGCGAGGTGGGTCAGAGCGTTACATTGACATAAAACAGATTAACAACAGAAAAACATACATCTCTTGAATATGTTTTACGTGAAAAAGACACAAAGAAATGGCAAAACCCAAATACTTTTGTGCTAGGCAGAACCAAGAGCGGCAGCTGTGGGAGAGTAAAGTGTGCGGGGAGGCTAATGGAAGATGGAACTGCTTGAACCACGTCTAGGTAGAAATCTCCGCCTTGCTCGGCTCTGGTGCCGAGTGTTTCTTTGTTCCTGGTGTAGGGAGGCCATGTTTTACAGGAGTTTTCTCTTGTTTCATGAAGAAAAGGGGGCAGTTTAGAGCACTCTTCTGTTTTTCAAGTGCTTTTAGCTTAAAATAATCCTTATGCCAGAGACATATTTTTGGGATGGCATACCCTGTCACCCTTCACGGGCTATCTGAACAGAATCTAACGTGGGAGGCAAAAAGTGGGAATAAAACAGAAGATTGAATATCAGCACAACTGTTTTCATGCTTGGTAAAACCGTACCTTTACCAGGTTTTCTTTTTCCACTGAGGTACGTGTTCCAATGGCCACTTCACCTCCTTGGATCTCC
>chr22:37752680-37753012:0.599834
TGGCTGCTCTCTAGGCTCACACAAAGCCCGGCACCCCGCCAGTGACCCCTTCCTGGCCTCCCCACCCAGGGTCCCCGGAGGGCAGAGGGATTACAGGCCCCACCCAGAGCTGGCCATTAGTCATCCTCTATCACAGGGTTCTGGAATGTCCGAACTGGAAGGGCCCTGGGAATTCAGCCAGCCCAACCCCTTGGTGCACAGACAGGAGACGGGCCCATGAGGGTGTTGGTCTCTTCCAGGCCTAGGAGCACCTGGGGCAGACCCAGGCTCAGAACTCAGCGCACCTGAGGCCCATGGAGCTCCACCCAGCTTCCATCTCAGACAGTCATAGGC
>chrX:47561182-47562071:0.599815
GGCGGACTCTGTGAGGAAACAAGAAGAGAGGCCCAAGATGGAGACGGCGGCGGCTGTAGCGGCGTGACAGGTGAGGGCGGGCCCGGGAGGGCTCGGTTTCTGGAGCGGCTGCCGGGCACGGGCAGGGAGCCCGGACCGAAAGCTCAGCTCCAGGATGGCTGCGCCTGGGCCCCGGCGTTCCCTGCCCGGAACCGGAGGAGTGGTTTGACCCGGGGCGAGACCATCGTCGACAGCGGGGGTGGGGTGGGTAACAGGAATAGGCGGGCAAGGCTGCGGGTGATGGTTTCGCCCGCTGCTAGTGGTGGTGCGCCTGCGCAGAGCCGGAAGCCCTTTGGTAGGCGGGACCCGACCGAGTGGTGCCGGGATTCCGTCTTAACCCCCGCTAAGGTGTCCAATGACCTTTCCTTACCAACTGCGGGGAGTGTGTGGAAACGCGGTTCACTCCCCGGTTTCCTTATTCTGGATCAGTGTCTGACCGCCCCCGCCGGGAGAATGTCAGGATTCTCGCCTCTGTAACCGCCTTCCATGATCCCTCATTCAGTTTAGACCAGTAATATGCCTGTGACCCCTCACAGGTTGTCAAGGAGAATTTTGGAGCTCCCTCTTTACCTCCATTTTTCTCCCCGCAACACCATACCTTCCTTCTCCTTTTGCTATGACAATGTCTGGTGGTCCACCATTACCTCCCCAGTTCGGCTCAATGTCTGGTCATTTCCATTTCCACCCTTCTCCCCATTACAGTCCCTAGTGACGCCTGTTACATCTCCCTTCCGCATAGTATGTAGTGACCCCCCCCCCCCATGAATTCCTCATCATAGAGGCTTGGGACTTCCATTAGCCACCTAACAACGGTGTCTGTGGTCCTAACATCAACATTACACCCCAGGGCT
>chrX:49166287-49166709:0.592805
GTTCCCCGGGGCCCTGGCTAGTGCCCAGCGAGGAACGGCTCTCGCGGGCCCTAGGGGTCCGGGGGGCAGCGCAGCTCGCTCAGGAGATGGCAGCCGGAAGGCGGAGACACTGAGCCTACCTCTGACAGCGCGGGGCTCACTAGTTACCGCCCAACCTGGATCCGGCGCGTGTGGCCGCTGGGCACTTGGCACCTCCCCAAGAGCTTCCACTTGGTTTGGTCCCCCCACCCGCTGCTCAGTGGCTCTGACCACACTCCCCTCGCAGCGTCAGTGGTACGACCCTTCCAGCCGGCTAGCCTGCGCTTCTGGTTCTGGGAGGGGGAGGTAATAAAATGGTTCGATCCGGTCTTGACTTGCCAGGCGCTCGAGGCGGGGTGGGGCTGCCCGGGCCACTCTGTAAAGGAGCAGGTGGGTCGATCCTGC
>chr11:34979741-34979864:0.582998
TCTAATGGGCATAAGCTATTCGTTAATATTTCATTGGATAATGTTTGTATCCAGAGTCATAAGTAGTGGTAATTTAAATTTTGTGCCAACATTATCAGACCTTTTTTCCCTAATCATTGGCTTC
>chr15:88467022-88467895:0.580534
AAACCAAGTCAGTAAGGTAGGTACCATTCTGCGGATAAGTACCGTATACTTAAGTTCAGAGAGGTGAAATTACTCGCTCAAAGTCACGCAGAATAAACGTCACTCTGAACCCTGCATCTCAGTCCCACCTGCTGCAGTAGAGACGCCATCTCTTCCTGCAATGGGGTCAACGGCTTGGAGACTACAGGTGGCCGCTGCAGGCACAACGCGCCCAACAAGCGCCATGGGGATCCGTTGCTTGAGGGTGCGGCTGCAAGAGCCAGGCTGCGAGAGCTTAGACTGCCGGCCCAGAGCCTCTCGAACCGCCGCCAACCCCCCGCCACCCCTAACAGCGTCCGCCTTACGGGCGCCGCCATCTTTCGTTCTCCCACAATGCACCGCGGCTCCCAGGGATCCCTCAGCCGCGGGAGCGGCAAACTAGGGGAAAGCTCAGTCCCGGAACTGCTAGAACGAACCATTCGCATATGGAGGGGGTGACCCACCATCTCAGAACATTAAAAAAGGGAAAGAATCCCCTGGTGAACTACAGTGAAAGTCTTATTGAGCATTTAAATGGAAATAAAAATATTCAGTGGACCTAATGAAGAGTAGATGACTTTCCCTTCTGTCCCCTCCCCGACAGGCACTCATGGTACCGGCGCCGGCGCAGCTGTGACTGTCGCTGCAGACGGAAACTGACTGGGGTCAATTCAAGTCATGCAGGCTGTGAGAAACGCGGGGTCGCGGTTCCTGCGGTCCTGGACTTGGCCCCAGACAGCCGGGTAACAAATGACTGCCCCCTCGAGCCCACCGCCACCTCCAGGACTATGCTCCTACTCGTGTCCCTTGAGCCACCCGGGCCCCAGTGACCGTTAGGCCGTGGCCCTCACCGAGC
>chr22:38984937-38985478:0.580228
TGGCACCCAGGTTGGAGTGCAATTGCACAATCTTGGCTCACTACAACCTCCACCTCTCAGGTTCAAGTGATTCTTCGGCCTTAGCCTCCCGAATAGCTGGGATTACAGAAGGCTGCCACCACGCCCAGTTAATTTTTTCTATTTTTAGTTGAGACTGGGTTTCACCATGTTGGCCAGGCTGGGGAATTCCTGACCTCAGGTGAGTCACCTGCCTTGGCCTCCCAAAGTGCTGGGGTTACAAGCATGAGTCACCGCACCTGGCCACTTCCCACAGTTCTGTTTTTTTGTTTTGTTTTGTTTTGGTTTTTTTTTAAGACTGAGTTTCACTCTTTGTTGCCTGGGCTGGAGTGCAATGACTCACTCTCAACTTCCACCTGCCAGGTTCAAGTGATTCTCCTGCCTCAGCCTGTGAGCTGAACAGTCACATGAGGGTGAAGGTTGTTGCCACAAGCTCAGGGGATGCTCCAGACAGAGTGGCCTGGGATGTCGAGTCACAGCTGCTCCATGCCACGGGGACAAGAGGAAGCAGGAGTTTAGTCTGA
>chr6:142141189-142141373:0.57815
TCTCAAGGATAGAAATCATACAGACTATAGTCTCTGGTCACAATGGAATTAAACTAGAAATTAATAAAATTAAGATATCAGGGATGCATCTAAATGTTTGAAAAATTAACAACATACCTTTATTAACCCATGGATCAAAGAAAAAATTACCTGGGAAATTAAAAACTACTTTAAACAAAAATGCA
>chr18:8968353-8968490:0.56873
ATTCCAGAACCGGATGCTTACTTCTGGCTTATTGCTGCACATTGACCTTTTTTACCCTGTGTGTGCACAAGAAATGGGCCTATTTTCCAGATTCTATTAAAAGAAATTCCTACCAAACAGGGGGAAAAAGGATTCAAC
>chr1:7961447-7961653:0.559196
AGACCGGCTCCTCACGGAGGGTGGCGGTAGAGACTGTTAAGCCCCGCGGGCGCCGGGGCAGGCCGGACTGTGCCATTCGTGGGGGGTACCATGTGGGACCGAGCCGCCTCACCCAGGGCTGTCCAGCTAGAAACTCCCCGGTGCCACCCCCGCCTCAGTCCGAGGTAGACTCGGCCGGACGTGACGCAGCGTGAGGCCAAGGCGGCG
>chr5:125616987-125617114:0.557693
ATGATATGTATGTTATATAGGATATAGCTACCACTAACACCACCTGTTGGTTTACAGTAAATTTCCAGAGTAGGTCATCAACTTTTAAGTAGCTCAGAAAAATAATATGACATTTACAGTTTTGAGAT
>chr10:42067590-42067844:0.552197
TCAAATGGAATCTAATGGAATCATTGAACGGAATTGCATGGAATCGTCATCGAATGAATTGAATGCAATCATCGAATGGTCTCGAATGGAATCATCTTCAAATGGAATGGAATGGAATCATCGCATAGAATCAAATGGAATTATCATTGAATGGACTCAAATGGAATCAACATCAAACGGAATCAAACGGAATTATCGAATGGAATCGAAGAGAATCATCGAATGGACTCGAACGGAATCATCTAATGAAATAGA
>chr21:10795528-10795730:0.542054
CCAGAAGCATTCTGAGAAAGTACTTTGTGATGTGTGTATTCTACTCACAGAGTTCAAACTTTATTCTGATTGGGCAGTTTTGAAACACACTTTTTGTAGAATCTGCAATTGGATATTTGGATCGCTTTGCGGCCTCTTGTGGAAAAGGAAATATCTTCACATGAAAACTACAGGGAATCATTTTGAGAAACTTCTTTGTGATG
>chr3:41961748-41962495:0.535277
ACACAAGCACTCTCTCTCCCCGCTGCACCCAGGTCCTAGAAGAGGCGTCCCGTGTGCCCTTAACTAACGCCCGGATAAAAACGGGCGGCTTTTTTAACACGAGCGCAAAGCAGGGGAGCGCAGGGGGTACGGGGTCCACTGGCAGAAGGAGAGAGGGCGGCCAGGCGCCACCACCCACCCGCCCCGGCAGGCCTGCGCGCTCTTCCGCGACCGCTTAGGCAGACACGAACTCAGACTCGTAGCTACTAAAACCGCCACTGCCACGCACCTGGTAGCTAAGTCAAGAAAAGAGTCCAGTCCACTTGGCTGCTCCCGCGGTTGCGCGCATCTCGGCCTCTGCCTCAGGACAGGTCCACAGGCCCAAGAATGGGGGAGAAAGCAGTGAAGCAAAGCGGAACGCGCGGAAGAAGCCGACCAGCCTTACGGAGGCGACGCCCCTCCAGGTTTGGATTCGTCCATACGGTTTCCACGGCAGCACACAGAACGCCGGAAGAAGCTCAGGAAGCCGACTGGCTGTGCAGTTTCCGTTCCTGTTGGCTGGGGCCCGGAAGTGAGAGACCACGAGGGCCCCTCCCTCCACCCAAAGGGCATCACGCCCTGCCTTTGGACGAGCCCACAGGCCAGAGACTGGGGCGGGAAGTGCTGGAGTAACAGTCATAGTGGTCGGCCCACCATCCCTCTATGTTTGGATTTGCTCATTCCATCTCCATGGCAGCACGCAGAACGCTGGAAAAACGCAAAGCGCTGA
>chr20:56749096-56749273:0.532526
TCTTTTCATCCCCCCTGCCTTTCCCTAAGTCTTTTAGAAAAAAAAAAATGCAGGGATTCCAGAAAGACTGGTCCAGCCGCATGGAAAGCGGCCCAGGAAACTGCCTGGTGATGGTTGCAAATGCCGTGAGAAGGAAATTGTCCTGTAATTGAAGGGGAAATTCTTTACTAGGATTGTT
>chr10:40892203-40892312:0.528129
AGTTATTCGTAGAAACTAGTTTGTGATGTGTGCCTTCAACTCACAGAGTTTAACCTTTCTTTTCATAGAGCAGTTTGGAAACACTCTATTTGTAAAATCTGCAGGTGGAT
>chr19:48954711-48954928:0.500997
TTATCGGGAGATGCTCATTGGACAGTCACGTGACGGGACCAAACCTCCCGAGGGAGCGAGGCAGGTGCGGTCACGTGACCCGGCGGCGCTGCGGGGCAGCGGCCATTTTGCGGGGCGGCCACGTGAAGGACGCACGTTCAGCGGGGCTCTCACGTGACCCGGGCGCGCTGCGGCCGCCCGCGCGGACCCGGCGAGAGGCGGCGGCGGGAGCGGCGGTG
>chr14:56579283-56580197:0.494539
TAAAAATTACTCAGTGATTTAATAAGTAGCACACAGACTTATTGTAATTAGTCATAGTAACGTAGTAAATCGTAATAAATACATAATTGTGATTAATGTATTTATTGGCTTACTTTGCACATACGGTAAATACACCACCCTTTTTTTTTTTTTAGCACAGGTAGGGGCTCCTGGCTGATCGTGGCCCTTTTGTGCAGTTCCACCCCGCACCGTAGGGGGCAGGAGCAGCCCTTCCTCGCTCGCGGTTTTCGACGCTGCTTTGGTCTCTGTCAGACCCAACCAAGTCAGTATAAAAGGGGGGAATAGCCATGGAGAAGGTAGGCCTGTGGCCGGGCTTGCTTTTTAAAGGGAATGCTCTCCTGGTGATTAGGAACCTTAAATCACATTATAAGTAGGTGAACGCCAATGCGTGGTGCACTGCGGGAAAACTCGCAGGGCCTGGCTCAAGGGAGGCCTGGCATTTTCTCCTCCCCGCGCTCAGGCGGAGAAAGGTGCGGTCCAACCCGCGGAGGCTCGACCCGGAAGCCGCCGTGGCCGCCGCACAAGCTGCGCTCGTCTCTCGGCTGGGGAGCTCCGTGTCGCACCGGGTTCTTGGGCTGGCCGTGTCCTTCTCCCTCGGTCGCCACTGGCCCATGAGTCCCCATGGCGACGGCAGGGGCCAGGCCCAGGGGCGGGCAGTCCGAGTGGGGCTGCGGCGCTCCGGGGGCATCCGCGGCGGCGTGGCGGTGTTCGCCGCCGTGGCCGCAGTGTTCACCTTCACCCTGCCCCCTTCGGTACCGGGGGGAGACTCCGGTAAAGTACTCGCAGGGTTGCCCCTTCTGTCCCTCTCCCCTGGTCCCAGAACGGGCAGGGTCTGCGTCTGGCCCCTGCTCTTGGCATTCGGTCTGGTCAGCTCTGGGCCTCCATCCACCCCCC
>chr12:62260165-62261206:0.490958
CCCGGCAGTCCCGGGCCAGAGGAGGCCAAGGCAAGATGCTGGACGGGCGGGGACCGATGGGGGGCAGCAGACCATGGCCGCGCACCCAGTGCGCCCCCGGGGCCTCCTCTTGTCCCGAGGAGCACCCCCGCTCCCGGTGTCTTTTGGTTTCGACCGGCCGACTGGGAGGGGCCGTGGGACGCCATTCCCATAATGCTCTGGGGCGTGCCGCCGCCGTCGCTGCCACCTCCCCTACCGCTAGTGGAAGAAGATGGCGGAAGGCGGAGCGGCGGATCTGGACACCCAGCGGTCTGACATCGCGACGCTGCTCAAAACCTCGCTCCGGAAAGGGGACACCTGGTAAGAGAAAGGGGTTGAGATGCCCGCGGTTGCCCGAGGATAGTGGAGAAGTGGGCGGGAGCCGCGAGCTGGTTCTTTCGCTAGTGACAGGTGCGGGCAGGTCCGGCGGCGGCCGCCGGGGCAGCGGGATTTTGGCCGCTTCTGAAATGTTGGGGCAAAGGTTGGACTCTAGATGAGGGTCAGGGTTCTTGGCTTGCCAGGGCATGCTGAAAGGTATCCGGGGAGCGGCGGCGGCGGCGGTTCTGACTCGTGCGGTTCTCTTCGTCCTCCTTCCTTCCGTAGTGCCGCTCCCACCTCAGGCCTTCCCGAATGATAGGTTATAGTGGTTTGGTTTGAGTCTTATATACGCCGTTTTGACAGGTCCCGGTGCCGCGGCTTATCACGATCTCACCGGCTTTACTTCTCTGTTCATTTCCTTTCCTAGAATTGTCGGCGTCCAAGTTCCCTTTTATTCTGATTCTTGGTCTTCCGGGAGGCAGGCTGCAGGATGTTTGCGGTCTGTACTACACAGGTGGCATGTCAGGGCTCCACATAAGAGAAAGAAACCCTAGTTTCCAGTTCCTTGTCAAAGGAGGGAGAGGAGTAGGGAACCTTGGGCTTATGAGAGACCACGTGGTCTTGTGCTTTAGTGGTGGCTTGATAGAAGCCGGCAGCGTTTCTGTTAGACGTGCAGCCCTTCCCTTCTGTTTGAAAGATAATGTAG
>chr7:140859183-140859420:0.479162
AGAGACAGAGTCAGATGACTCTAGAGGTTTCCACCCCTGTTTTGGTAGCTTATCAAAAAGTTGGCTCAGGAGGTCTGAGTTTGTTTCATGCAAGAAAAGGCTGATCAGCCACAGAGTACTGATGGCTTTCCCTAGTAAGACCATTTCACCAACCTCAAAGCTCCAATTATTACACAGGAGCCCTTTCCACAGTACATAGTTCTAGATGTGTCTGGCCAGTGCACACATCTATATGGGG
>chr18:3247444-3248028:0.472695
TCCTCGATTTCCCTACAAGGACTTGGGCCGACGGGCCCCGCCCTTCGCCGTGCCCTGGAATGTGCGGCCAGGCAAAGCCACAGGACGGACGCAACCATCTGCGGAAAGGATAGGGGGGAGGAAGACTTAACACTGCAACAACAGGTACAAAAAAGAAGGAAACTCAGTAACAGGACCCAGAGGACCATTATATATTGCTCTATATTCTAGGTCGCCCACTTTACACTTCCTTCTCATGCACTTGGTCAATACCACGCCCGCTGACCACACTGGCGACTTCCCTCTCTGTCGCCCCTCCGTGAAGTCAGACCCACTCTGCGGGCCAAGAAAGGTGACCGGGCTTCCTTCCGGCTTGCTAAGCAGAGGCCGGAAGCGGTGGTTTTTAGCGGCTCTCTGGGTAGCAGGGTGGTGTGATAGCGGCAGCGAGGGGCTCGGAGAGGTGCTCGGATTCTCGTAGCTGTGCCGGGTGAGTGGCGCTCGCGTTCGGGCGCGTGAGACCCATCCCGGGGACCCGTCTCCGCGGGGGCAGCTGGAGGGCGGCGGGGCTCCTGGCGCCGGTAGCGCACCTGGGCAGGTGTGCCAGCC
>chr7:36510509-36510706:0.468418
AGCTGTGTTTTGTTACCTACATTCATTATGAAAGGAAATGCTAAATTTTAGCATTAGCATTTAGAAGACAGTGAAGACTTATTTTTTTTCCCATTCAAGTTTACAGGCACTATTAATTCTGGGGATCCCTAAGGACCCTAGTTAAGAAAATTTTCTCAGTTGGATTAAATCAGTGACAGAGCAGGGAGGGATTGGGAA
>chr19:6737028-6737801:0.468166
ACATTCCAGTTGAGCTCCCAGCAATATTTCAACAGAACCCCCCAAATCCCATTAAGTGCCCAGAGGACCCCACTCTATAGCCCCCCAGGACCCCGCTGTGCGGCTCCAGGGTCTCTAGCGCCCCAAAAGTGATTCCAAGAATTTAAAGGACTAAGACCCAGTTGGGGGGAAGGGGGGTGTAGTCCCCAAGAGATGGAGCCTCGCCCCCGAAGGGAGGGGGCCGACCCCAGCGAGGCGGACCCGGCAACTCCATCCGGAGGACCGAAGGGGATCCCGGGACGAGACCACTCCGGGCCCGGAAACGGGGGGCGCCGGACCACTCCACCGCCTCGGGGACGGGGGAGGGCGGACGAGACCACTCCAAGCCAGGGGGCTTCTCCGAGACAAAGTTGCGCCACCGACCCCAGACCCTCGCGCGGCGGGCCTCACCGTCAGCGCCAGCTGGTGGATGCGCCCGGAGCAGCCACCCAGCAGCAGCACCAGAAGTAGCCGCTGCCCCCACTCCGCGGGGCTCCCGCGGCCGAGCCCCCTCCTCTCGCTCACTGCCATCTCTGGAGCCACCTCCTCCCCGACTCCGCCTCTGGCGCCCAAGCCCGCCCACCGATGAGCCAATCGCCGCACGGCGGGGCCCGGCCTTTCGGAGTTTCCAGTCCGCCAACCAATCAGCAATTGCCTCTCCGCAAGCCCGCCTGCTTGCGTCACCGACGGACAGCACCGGTTCCGAATGGGAGAGCCGATAACGCTTAACCCCCAGCTCACTCTCACCAATCGCTA
>chr19:14496236-14496422:0.465294
GACCCGACGGAAACATTCCAGAGGGATCCCTCCGCCTCGCCCGGCTCTTCCCGACTCCTCCCCTCGCCGCGAAGCAGTGGACCGTTCCGCCCCGCCTAAGCCGCGGCTGGCTGTACCACCGGAGGGCTGAGGAGGGGGGGGAGCTGCAGCTGGGCCCCGGCCAATCGCGAGGGAGGAAGGAGACAAG
>chr19:35248387-35249863:0.452457
TGCTTAGACTCGCTCCTCCCGGCAGGGCGCACCTAGGCGGGTCCATCGCCAGCCGGGGAGAGGGGTTTGGGCAGGGAGGGAACAGGTGCGCGGCGGGACCCGCCCTATCTCAACAGGTGAATCGCTCCAAGTGGGTCTCGGTTGCATGGATCTCGGTGCGCTTGGTTTGGCCGGAGCAGATGGGGGCCGGAAGGGACCTGTGGTCCGCAGGCGCCCTCCCAGCGGGCCAGTCACTTGGTTCGGGCCCTGGGGGACGGAGCGCACCTGGGTCAGCCCACTTCCGGGGAGGGAGGCAGAGGAACCCCTCCCCGCCGCTCACCCCTAAGCCCAGCCCTCGGCTCCCACCCTTGTGTACCTGGGCCGAACCATTCACCGGAGCGCGCAGCGGGTGGAGTGTGGCTCGGAGGACCGCGGCGGGTCAAGCACCTTTCTCCCCCATATCTGAAAGCATGCCCTTTGTCCACGTCGTTTACGCTCATTAAAACTTCCAGAATGCAACAGGACGGACTTGGAGTAGGGACAAGGAACGGAAGTGGGAAGGGGAGGAGCGTGCACCCCTCCTGGCCTTGGTGCGCGCCGCGCCCCCTAAGGTACTTTGGAAGGGACGCGCGGGCCAGACGCGCCCAGACGGCCGCGATGGCGCTGTTGGCCGGCGGGCTCTCCAGAGGGCTGGGCTCCCACCCGGCCGCCGCAGGCCGGGACGCGGTCGTCTTCGTGTGGCTTCTGCTTAGCACCTGGTGCACAGGTACGGGGCACGGGGCCTCTGACGCTGCGGAACGCCGGAGGGAACTGTAGAGGGGGATGGATGGAGTTGGAGGCGGCGGGAAGCGGGAAGCGGGGGTCTCAGAGGCTGGGACCTTCCGATCCCCTGGGTCTTGGGCGATCTGTTGCGCGCGGGAGTGAGAGGAATTCCCCATTTGTGCCGGGGAGCGCTCCCCGCGCCCTTATCTGGAAGATAGCAGGAAGTGAAACTCCCTGGACGGTGAGACCCGGAGCGGCAGGGAGAATGGAACTCTTTGTGGGGAGGGAGTGGAAGACCGCCCGATCTCTGGGAAAAGAAAAGCCGGGATGGGACTTGGGCGCACCCGGGGATTTCTAAGTTTTGGAGTAACGGGGAGAGGGCACGGGAGGGCTGGATCAGACGCTTCCTAGAGGGACAGAGACGAAGGAACAATGCCTAGGCCTCGGGTGGGTGTGGGACTGGGGACTCCCCATCCCCCGCACCCCACCCACCTCCCGCGGGCTCCGGATTATACGTGCGTAAGAGTCTGGTGGGATGGATTTACGGACTTGAAACCGACTTCTGCTGGCAGGCTTTCACCTGGATGGGATATTTGGGTGGTGATGAGGTCTTTCCCGAGACACTTTTGGTTCAGTCATTTGAAATGACTTTAGAGTAGGGTGAGGTGGTGGGAGGCTGATGGAGATATTGTGGGGGCTTTAGTCCCTCCATGGCAAAGCAGTTCAGGCAAACAAC
>chr1:147153545-147153765:0.45239
ACAGGTCTGTAGTAATCTCCATAACTCTTTCAGGTGTTCGATATCCTTACCTGATATTCTCATCATAAGCTGTCACTAGCAAGAGGGCTTTGGAAGATGTAGTAAGTGGAAATTAGCTCAGGAGTCGTTGAGAAGTCTGTGAAACCCTACTTTGTGTTTAAAATATCGCCCGGCATACAGACCTTAAACCTTCTAACTTCTGACACAGAACTCTGCCTTTC
>chr2:112726823-112727185:0.439929
TCCTCGGTGCCAAAGGCCCAGTTACCCCATTCTCCTCAGCCTCGCCTGGGCTCCACCTGCCTTGTCAGCCAGCGCCCTCTGCTGGCCGACATTCCAAAGGGCAGCGGTACCCTCTTGAAGGGCTGAGTTGAGCCTGATTTGCAGGCTTTGCCTCCAGTCCCACAGTCTTTGCCAATCACCCTGCCCGGGAAGTGCCTGCGTGCTAGCTGGGCCCTTATTGACTGACTAGCCAGTTCTGATAGGAAATGTGATTTAGGGCCAGTGAGCCCAGGGTCCTTGGAAAAGAGAAGAAAAGACAGTGTTCCCTTGTGGCATTACTGACCGGCCACCAAAAAGCTGGAGGTGCCCATGGGTCAGCCAGGT
>chr6:148342554-148342944:0.438164
AGCCTCGAGGGAGAGAGTCATGTGGAGCTGGAAGAGCTCATTTTGAAGAGAGGGGTCCCGGGGAGCTCCCTCCAAGATCTAGAGGCTCCGCGGCCACCCCTGCCGGGTCCTGCCAAGACTTGCTAGAAGGAACGAGTCGCGTGCCTTAGTTAGTTGGTTCCCGTCACAGGAAGAAACGCCTTTGCAGTGGGTTTAATTGCTTCTGGGCCGAGCGAATTCCCCGCCGTACAACTCAGTGGTGCGGACTTTGCCTCCTGCTACCCTGTTGCTGCGCCGAGCGGGGTGGGAAAGTTTCTGGAGTTGTCAGTCGCGCAGCCCGTGGCCACCTAGACCCGAGGTGCGGGCGCCTGCGAAGGGCCCCCGCGGGGTGGCCGGGGCCGCCGGGGCATGC
>chr5:150904881-150906146:0.437581
CGTTCCGCATCTTCAGAGGCTTTGTTCAGGAAGCAACATGGCTGCTCCCTGGAGCTGTTTCCGCATGGGGCCGCCATCTTGAGAGCCCGGTCGTCTTCGTACTAGCGGAGGATTCGCCCAGTGCTGAGCCCGAGAATGGGCTGTACCACAGCGGCAGCGAAGGGAGGGGAAGGCGACGGAAAGGAGGCCTGCGAAAGGAGCATTAAGGAGCACACTTTTGCAGAAAGATTTTACAAGGGGGATTGAAGAGGAAGTTGGAGTGAACCTTCCTCTATTGGAAGCATGCTTCTGACGAAAGGGGAGGAATTTTAGATGGTACCATGGACGTGTTTGTGAATGGTACAGCCCCATGCCGGGAGATTCGACTGCTCAGAGGGGAAGCGTGGAATGGTGCGGTCCTCTCCAGGGAGATTTCACTGTGGGAGAGAGGGACAAAATCTGGGGGCTGAACAATCATTGTGTACTGTAATTATGCCAATAACAACGGTAAGGAATCCTTATAAGGGAATTTGATATTGCAGTAATAAGTAATAAGAGGTCGACTGAAGGAAAAAGGGAAATTAAGAGCAGGGAAGAGGAGACTGAGGCACAAAGAGAGGGAAGTGAGAAGCAGAGAATCAGAGAGAAAATGGGGGAAATGGGGACAAAGGAGCCAGCCTAGAAAGGAGGAGAGACGGGAGACTGAAGAGAAAAAAATAGACATAGGAATAGAAGTGGGGATCTAAGGGGTAGAGCGTGGTAGACAGACAGATTGAGACAGAAAAGAGACTTGAAAATTGGAACAGACATAAGGGAGAGACTGAGAAGGTTAGATTTCAGAAACAACAACAACAACATGATTTTTTAAAAATGAACCAGCCAAAGAGAATACTAAAATTGTTATCTTAACCCTTAGACCTTACATCAAGCTTTAAAAAAGCAAAATGCATGTTCACAGACCAATGTTTCATTTGTATAAATGAATACAATTTTGAATCATAATTTTCACACGAGTCATGCTTTTTGATATGTTATGAAATAGGCAGCAATTTTACATTTAGCAATTTATTTCTCATGTCAAAACAAATGCACTTAGATAAGAAGACAATGTATTCAGAAAGAACACTGTTGCATTAGGAAGAATGCTCCAATCTCAAATCTGCAAGAATCACAATATCAACAAAATGACTTTTTTTTTTTTTATAGGGAAGAGTAAGAAGGGTTAGCAGGAACTTTGTAGGGAGAAGGATATGAGATAGGGGTGTGCAGGTGGCAAAACCAGGGCAT
>chr1:112843464-112843627:0.43672
AGCCATTTCAAAGTTTCCCCAATCTGGGGCCGGGCGCGGTAGCTCACACCTGTAATCCTAGCACTTTGGGAGACCGAGGCAGGCGAGTCACTTGAGGCCAGGAGTTGAGACCCGTCTGGCCAACATAGCAAAACCCCGTCTCTACTACAAATACAAAAAAGTAG
>chr1:36155798-36156107:0.434861
CTCCAGGGTGGGAAAGGGGAGTCCCAGCCCTGCTCCCCCTCTCCCCCAGTCCCCGCGGCGGGTGAGTCACCCGAGCGCTCCCTACTTAGTCCTCAGGCGCTGCGGCGCGTACCAAGACGCGGACGCAGGGGGAGGCAGCTAGCGCGGCGAACTCCTGGAGCCGTGGAGCCCGCTCGGCCGTGGCCGTGGGAGAGGCGCCGGGAGGCTGCGGGCGCGGGGCTCCGGGGCGGGGGCGGCGCGAACGGCGCGGACGGCGCGGGCGCGGGGGGCTGGGTCCCGGGGCGCTGCTGGGGTGGACCCCCCCGCCTCG
>chr16:32123993-32124205:0.431802
AATGTGAGTAAAGAAATTTTGACCAAAGGATTGATAGTAATGTTGAATACATTTAATAGTAGATCTAAGATTAAAAGGTGAAAGTGAAGGTGAGAAGAGTGTATGAATGCTTTGTGTTCTGACAAAGAGAATGTAGCACCCAGGTCCTACCTGCTTGGATGCATTGCCAGTGCCCACGGTAGGCCATTTTATCCAGGTTTTTAGGTTTTGTCT
>chr7:66327297-66327430:0.427291
GAAGGATTATATTAGAGTTTACAATGAGTTTACAGAAAGAAAGGAGAGGGATAAATTATATTTAGTTCACAGTAAATCTGAATTCAGAACCCCTGGTTGTAAGACTAGTCTTTTAACCTTTAGAGTTAAAAAAT
>chr20:43651447-43651585:0.422865
GGCCCCAACCATCAAGCACCTCAGCCTTTTGTCATCCCAATTGAGGTCCCAGATGTCATAGAGCAGAGACAAGCCATCCCTGCTGTGTTCTTTGTGAATTCCTGACTCCCAGAATCCATGAATATAATAAAATGGGAAG
>chr1:147541382-147541765:0.418984
TGTGGCTTGTCAGCAATTGCTTGAGACAAGCTTCCATGTGTGAAAGCTACTTGGCATGAATGCCTGGGCCGTACCAAGTGTCACCGCAGCAAGAGGGGGAGTCAGAAGAAAAACAGATCAGACCAGAGCAGACAATAGGCCCCTAAAGTGTTCCCCCTAAGTTGCTTTGATGTTGTCCTGGTGTCTTGATACCAGGAGGCCAGGGATTGCGGGAAAAGGGTCTTTTTTGTCTTCATTCACTTTCCCCCCTCAGTTTCTGAAATGATTCTCCAGAATTTCTCCTCATAAAAAAGGTAAGAGCCCTAACAATTCCTTCTTCGGTGGCAGGCTTGTTCGCCTGTGCCTGGAAGTGGGGGTCTCATTCCTGCGCTGCTCTGGAGGAGC
>chr10:36111373-36111604:0.417974
ACAATATATCTTTTACAAAAACCTGGGTAATGCTATCTATTAATAGAAACATCTATCAATATACGTTAATAAAATTATTATAAAATAAAAGTAGGTGGTTAATACTTATAAAATTACAGATTAGCTAATTTTCTTAGTTTTCATCAGCTAGAAAATAAATTCTATAGTTTTAACATTTAATTAAATATAGAAAATTACGTTTTAGTCATCTTATTTGTTTCATCTACAAATG
>chr22:18001529-18002036:0.415889
TGGAAGGGCGGGGGTTGTGGCCCTCGGGCCGGACCACGGGACCCCAGCCTCGGGGGCGAGATATCTCAGTACACCTCGAAAACTGGCAAGCGGCCCCCGTCCTCAGGGACTCCATTGCTACTTGCACGCTCAGTCTTGCCAGAATCTCACGGGATATGTGCAAAAGGCAAAGAAATAAGCTGTCGCCACGCCCTTCGTCCTCTCCGTCCCCCTGCAGGATCCATATGGTACATTCCTCAAAGCCCAACGGGAGACGGGAAAGAACTGATTGGTTGGGAATCTTGGAAGGGGCGAGAAGCCACATGAAGTGGCCAATGGAGAAACCCGGTGGGCATATCAAAGCCTGCCCCCGGAGAGAAGAGAGGATGTATTTAAAGGGGACTTGTTGGCCGGGCGCGGTGGCTAACGCCTGTAATCCCAACACTTTGGGGAGCCGAGGCATGCGGATCACTTGAGGTCAAGAGTTCAAGACCAGCCGGGCCAACATGATGAAACCCTGACTCTACTG
