# Supplementary material for: H4K79 and H4K91 histone lactylation, newly identified lactylation sites enriched in breast cancer
Source: J Exp Clin Cancer Res. 2025 Aug 23;44:252. doi: 10.1186/s13046-025-03512-6 (PMC12374308; doi:10.1186/s13046-025-03512-6)
Supplement: Supplementary file 22 — Supplementary Material 22: Table S9. H4K91la top100 for motif. [file 13046_2025_3512_MOESM22_ESM.fa]

>chr7:60016972-60017130:0.780776
CAAGTGGATATATGGACCGCATTGAGGCCTTCGTTTGAAACGGGATTTCTTCATTTCATGCTAGACAGAAGAATTCTCAGTAACTTTTTTGTGCTGTGTGTATTCAACTCACAGAGTGGAACGTCCCTTTGCACAGAGCAGATTTGAAACACTCTTTTT
>chr10:40892193-40892303:0.469431
AAGTACACAGAGTTATTCGTAGAAACTAGTTTGTGATGTGTGCCTTCAACTCACAGAGTTTAACCTTTCTTTTCATAGAGCAGTTTGGAAACACTCTATTTGTAAAATCTG
>chr10:42097154-42097483:0.388337
AATCACCAAATAGAATCGAATGGAACAATCATCGAAGGGACTCAAATGGAATTATCCTCAAATGGAATCGAATGGAATTATCGAATGCAATCAAATGGAATTATCGAATGCAATCGAATAGAATCATCGAATGGACTCGAATGGAATCATCGAATGGAATGGAATGGAATAGTCAAGGAACTCGAATGGAATCATCATTGAATGGAATCGAATGGAATCATCGAGTGGAATCGAATGGAATCATGATCAAATGGAATCGAATGGAATCATCATTGAATGGAATCGAATGGAATCATCAAGTGGAATCGAATGGAATCATGATCAAATGGA
>chr10:43348573-43348680:0.338419
CCTGAGAGTCTGCACCAGGGAGAGCAGTGGGGAGGGTGGAACTGATGCCGAACTGTCCTAGACCGCCCCCTTCTGGCCAGAGGAGGTGGGCTCAGCTGTCTCCATGAA
>chr3:118307004-118307224:0.312238
AACATTGCCAGCAGAATTAAAAATAGAATCTCTCTCTTCCAACATTCTCTATAAGCTTAAAAAAATTATAGCCCATAGCATTCCTACCAGGACAGTAGCCACTAACCGTATGTGGCTATTGAACACTTAAATTGTGAATAGTCCAAATTGAAATGTGTTGAGGCTACAAAATACACCCTGGATTACAAAGGCCTTGTACAAAAAAATAATGGAATGCATCT
>chr6:62070104-62070263:0.281652
TACATTAATTGATCTACAGAAGTTAAACCTATTTGCATCCCTGAGAGGTCCCTCTTTGCAATAGTGCACAATCCATTTTATAGGTGCTGGATTTGGTTTGTAGTATTTTGATGAAGACTTACACGTATATTAATAAGGGATATTGATATATAGTTTTCTT
>chr10:58633429-58633857:0.273935
AGTGCCAGGTAAGGGACAAATTATTACTTTTTTCCACTACCTTCCTAAATGATAAATGCATTCCTAGCAAGATTAACTTTTAACTATGCTTTGAAACATGAGTTTTCAGCTATTGTGATGCCATCATTACATTCTGAATGATAAAATTGCCAAGTTCAGAATGACAGCTGTAAAATAAATGGCATCATTTAATTAAGTTCTGAACTTTTGATGATATGCAGTTTAAAAAAAATGTATTTTCCAGGAAAACAGTTGGAAGTTTCGACTTTGTGGTTTACTTTTGGCTGTGTTTTATGGAAATCACATGAAAACTTCTGAGAAAAAGAGACAAATGATTCAAATTTTGCAAGTAATAGAAAATTGGGTTCCATTTGTATAAAAGATTCCCTGAAATCATTCACTATCAGTTTAGCACACTCTGGTATTAGC
>chr3:102181649-102181823:0.272971
ACTACTTTAGGGCATAGTTTCAATATCCATGGATTGAAAGCAAGGCCAAGTTATTTTGGTGACAAGCCAGAGATGAAATTCTAGAATGCATTCCACCTAGAGTCTGCTTCCCAAGCCCTTCAGGAGGCACACAGCAGGAAGTGGACTTAGCTATTGGTTACAAAGCAGGATTTCC
>chr3:152646704-152646869:0.263231
GATAGAGTGGGAGATTGGTAGGAAGGAGCAGGACTGGCCATGTGGGCATAAAGCCAGTGGAATCACATAGGGCCCAGCTCAATGTGCTCAGAAGGGTCTACTAGAAGGGATTTAATGCTCTGAGGTTGCTGTCTTGGTATTCTAAATGATAATTTTAACTTTCAAC
>chr6:71077438-71077858:0.262823
TCAATATCCCCAAAAGCCCTCTTTAAACCTTTCTAGAAACTATCTCTTCCTTCTCTCCCCTTCTACCCACCCAATGATAACCATTATTCTGTCATCAACATGCTATAGATGAGTTTTTGTCTGGTTTTGGGGCTCTATATTAGTGAAATAATAAAGTATGTGTTTTTATGTGTTTTGCTATTTTTCACTTAACATTATCTTTGTGAGCATCATTCATACCACTTCATGTAGTTGCTGTGGTTTTTTTCATTCCCACTGCTATGTTGTATTCCATTGTGTGACTGCATCACAGTTTATTTAGCATTATGTTGTTTATAGTTTTCAGTTTGGTACTTTAATATTCAGGGAGGCTAACTTTCTTATACACACCTTTTGGTGAATATGCCTAGTTATTTTTGATTGAATGCTAGTCATTATTTTA
>chr6:92824373-92824694:0.232338
TGTAAGCACCCCTGTTTCTTTGATGAGTAATAGCTGAGCTTACAGGGCTTTGTGCTATTTCATTTGACAAATTTAAAAAGAGCATCACTGATTCATTAAATATTATGGCCAAAAGAGAATTTTGAGATCTTTTACCTCAACCTTAACATGCTGTTCAAAATGTCAATCAAAATGTATTTAAATACATTATAGATGAAGTTTTTATCAAGCTGAAGCTTGTTAAAAGCTCCAAATTAAGCAGGTCTTATGATGATGTACATACACATCCAGGTACGTATTAGTCATTCTCAATCTCAGCTTCATATTAGAATCATCTGAGTTT
>chr6:28136368-28136940:0.230374
TGTAAAACAGTATTATAATGATATCTACCTCATAAAGTAGGAATTAAATGAGTGACCAAATGTGAAGGGTTTAGAACAGTGGCTGGCCCATAATGTTAAAGTCTTAGCCCCTAACAGCGCACTTAGATCTTTTTGTTAGCATTAAATTCAGCATTTTCTTCCTATCAAAGCTGCTTAAATCAGTTAACTGGCATTTGATCTTCGTGGGCTCATTGTATTGTTGCTGTTGTGTATCTTTTTAAATAATACTCGTAATCTTAACAATTAGCATAATTTTGAACCGCTCCCTAATACCTAACCCCAATCCCAAACCGGACGGTCGAGCCTATCCACCGGCAGAGAACACCACCCAATCTCGCCCTCACTCTGACACTCACCGGCCAGACCTTTTCTTCCGTCCGTTTTCTGCCTCTGGCCCAGGGCCCAGCTCACGTAGCGTTTTCGGGGGCTGTTTGGGAACCGTTAGCAACCGGAAGTGGCTAGAGGTCGCGAGAGAACTGAAAAAGGGGACCGGCCTTTCCCGGCTGCCTAAGCACTTGGGTTCCGGCCTGGAAGGAGGCCCAGGGCTCCCAC
>chr7:13305777-13306001:0.217315
TACCAGTACCATGCTGTTTTGGTTACTGTAGCATTGTAGTATAGATTGAAGTCAGGTAGCGTGATGCCTCCAGCTTTGTCCTTTTTGCTTAGGATTGTCTTGGCTATATGGGCTCTTTTTGGGTTTCATGAAATTTAAAGTACTTTTTTCTAGTTCAGAAAGTGGGCAAAGGATATGAGCAGACAGTTCTCAAAAGAAGACACTTATGTGCCAACAAACATATGA
>chr3:95940015-95940342:0.217061
AATATATTAATAAAATTAATAAAAAAATTAAGTTTATATATGTATCTGTGTGCATTGCTGTATTACTATATATTCACATTATATATATATGCTCATGCATATATTCACAAATTATTATATATACATATACAATATATGCTCATATATTGTTATATAGATGCTCATTATATACACAGAACATTGTTTTATTTTTAATTTTGCAGGGACATAGATGTATATATTTATAATTTACATGAGATATCTTGATACAGTCATATGATATATAATAATTACGTCAGGATAAATGGGGCATCCATCACTTCAATAATTTATGCTTTCTTTGTGTTAT
>chr6:129764346-129764455:0.215263
GGTATAATTTATAGGAAAAATAATATATAACTTTTATAGTAAGATAAAAACATTTCTGATCATGTAGCCATCTACTGAATGTTCTTGGGATATATGCTGGTCCCAGTTTT
>chr6:62029700-62029947:0.214782
TAAAAAAACAGAAAGGAGTGCAGCATGTTAGAAGACCTGTAGATTTTCATAATAAATCCATCTCCAAGATTTCTGCAAGTGAAGCACTTATATAAGACATTCAATGGATGGATTTTAATGCCATAGATAAAATTCTATTAATATTATATATAGATATTGCATTTTTGTTTACATTAAGTGAATGTGCACATGTAGATATAAGCTCCTTTACTAAGAAATAAAATTCTAAGTGAGAAAAAAACAGATAC
>chr3:161913395-161913531:0.20929
TAGGTTAAACTAAGCTCTAAATATTGAACTAAAACATGAATGGACATTAAAGTATTTATTTTCATTTTGGTTGATTCATAACCAGCCATGGTACAGTCATAGAAGTAGGGAGAAGGGTACTTGAGAAAAGGTGAAAC
>chr10:26677576-26677687:0.207136
TCTATTTATTATTTATTGCTGCATAATAAAGGCAACCATGTTCCTTTTTCTCTTCAGTCCAAATTCAGAATAAGAGACCATGCAGTAGATAGACAGAGATTAAAATATCATC
>chr3:109417303-109417427:0.205191
TTACCCTCAGAGGCCTCATCTCCAAATACCATCACATTGGGGGTTAGAATTTCAACATAGAAATTTTGGGGGGATACAAACATTCAGTCCATAGCAGGGAATATGTTTGTTGATGCTGTTGTTAT
>chr6:106665492-106665648:0.195176
TACCCAACCACAGAAGACTGGTTTACTCAATTATGGTAAAACCAAGTAATGGAGTACTATACAGCAATAAGAAATGAATGAAGAAGGTTTCTGTGAACTGATACAGAATGATTTCCAAGATATATTGTTAAGTAAACAAAACATAGTACAAAAGCAT
>chr3:174973587-174973921:0.191366
ACAGAGATATTTTCCGAGAAATGCATTGTTAGGCAGTTCCGTCATTGTGCAAACATCATAGAGTGTACTTTCCGAAACCTAGATGGCATAGCCTACTACATACCTAAGGTATGCGGTATAGCCTGTTCCTCCTGTGGTACAGACCTGTACAGCATGTTATGGCACTGAATACTGTAGACAATTTTAATATAATGGTAACTATTTATGTATCTAGACATAGAAAAGTTACAGTAAAAATAGGATATTACAATTTTATGGGACCGCCATCAAATATGTGGTCCATTGAAACATCATCATGTGGCATATGATTGTATATCTCTTTTGCCAAGTTGAAA
>chr7:57089154-57089514:0.189847
TGTAGGTTGCCTGTTCACTCTGATGGTAGTTTCTTTTGCTGTGCAGAAGCTCTTTTTTTTTTCCTTATTTGAACCAGATTTATTTAATAATCACAATCTAATTTTAGATAGTTTCTGTTTTCCAGAAAATGCAAGCTAGAGATCATTAGAGCAATTAGTACAAGATAAACTTTAGAATATTGCATTTGGCCAGACCAGATGTAAAATCATTAGGGAATAAACATAACCATGCTTCATAGAAACCCACTATTCAGACATTAGATGAGTTTTAGATCTGATGACATAATGACAGGCCTCATTTAAAAAGACTAATAACTTAGTGAAAACCATGTGTATTTCTACAATACTATTTGCATTTTAC
>chr6:19389221-19389348:0.179034
AACTGTTCATTTATACATGTAGATAAATACACACATGTATCCATATGAACATATGCCGAGAGAGGGAAAGTTTTATCAAAAATGTAATCTAGTATCCTTTTTTAAAATGTTAATATTTATCACAGGTC
>chr6:64351080-64351213:0.170866
TAATAAATTACCCAGCCTCAGGTATTTCTTCATAGTAGCGTGAGAATGGATTAATACATCCAGGAAATTCAGTTTTCCACACAATAATAAATTGAGTGAAGATTGAGATACTGGTATAACAATCTACTCGAATT
>chr3:134326838-134327198:0.16784
GGAGCTGGTATAACATGACCCTTGAAAGCACTCGCAGCCCTGGGCTTACATAAGTAATGTGATGACTCTCTCCACAGAGCCCCTCTAGAGATCCCACCACTCCGCCCTCTTGGAAAGAACATTCAGTGTCTCCCACACCAGAACCCATCCAAGGAGAGAGGATGCCGAGGTAGTGGCTCATCTTCCTTGGTCCCAGAGAGGCCTCGGAGCAGTCCTCTCTTGCTTCACAGCCCTCCAACTATGCTAAGAATGCGAACCATTTCCCATGGGACTGGCAAAGCCATGAAGCAATTCTGAGCCCAACCTCCCCAAATATCTGCTTTGCAAACAGATAAAACAGAGAAGTATCCTGAAAATGTGC
>chr6:111222442-111222600:0.160938
CTGGTATATGAAAACGTCTGAAAGTCACATATTGTGAAAATTTGAAGCTATCTCAGTAAAAAGCAGCTTTGGAAACTGTGAATGATCTTTAGCTTGTACAAATGTTTAAAAATACCTCAGGCTATACTGAAAGGGTTGCAGTTTGGTTAGGAGTGGAAA
>chr10:580570-580853:0.157933
CACATGTAGTGTACATACCTATACATTGTAAATACATGTACAATGGCAATACATAGTACGCATACACCACATACAAGTACACATTTGTATAGTACACATATACCGAGACCCAGAACAGGCCATGAATATTAACGCTGCAGAAAGGCTTCCAGTTCCACATAATTTTTTTTTCCAAACTGTAATAGAAGTCATACAAAGAGGGTTTTAAGGAAATAATTTTCATGAATAAAGCTAGTGACAAAAACACAGTGAGAAGGGCGCAACCACTTTCTGTCAGAGCTCTG
>chr6:94877797-94877921:0.154698
TTCTTTTACAAAACAAGCAAGAGAAGAATAGGAGTTTTATTCCCTCAAAAGGTTTTGTTGACTAGACCCCAAAGATCATCTTTGGAATAAGAAAGAAGAGAACATATGGAAATCAGTAGCAAACT
>chr6:155034639-155035011:0.1537
AAGTCTTTTCACCTCAGAGTTGCATCTCTCTGTGGAGCTCCTGCCTCAGAGCATGTGCTTTGGAGTCTGAGAGCCCATGTTTGATTCCTGGCTAGGCTAGTTAACCTCTTTTTCCTGCCTTATCACATTGGCTGGGACCTCCAACACAATATATATTGGCTTATTCCTGGTCTTAATAGAATGCATTCAATTTTCACCATTAAGTACGATGCTAGCCGCAGATGTTTTCAAAGATCCTGTTTATTGTGAAGTTTTTAAAAATAGAGTTGAAAAATATTTTTCATTAGCTGATTATGAATTAATATTTTTTAATGTTTACAGGATCCCTATTAAAAAACAGAAACCAAAACCCACCATAATAAATCTAAGGAAA
>chr3:2070422-2070550:0.150651
TTGTGTTTGAATATATTCAATAGTAATAAAATAAGCAGAAAAATTAAAGCCAGTTCTATCATATTTTCTCCACAAAAGGCCCTTATACTTTGAGGAAAATGTAATCAATTAAACAGTGACCTCTGTCAC
>chr3:85367477-85368140:0.147283
AGATCAAAAAGTCCTTGAGTGGTGACCATGTGTATTTCCCATTATATTATTCATTCCCAGGAAAATGCCTGACACAAAATAAGAGGTCATTAAATATTTACTTAATGGGTTAATTAAATGCTTAAGTGCTATGGAAATTAGAAAAAGAATTGACATAATATGAAGTGCTTCCCGTATATATTTCTAAAGTCAGCACCGTACAGGCATACAATGCTACTATTGCCTACTTTTGCCCATTTTCATCCCTATGACTTGAAATGAAAAGGAGTGATGCCAAAATAAAAGTAATATACCTGTCTTTGTTCACCATCATCATGTGTTCAAAGTTTCTAGTACATATATATATATACATATATATGTGTGTGTGTGTGTGTGTGTGTGTACCACATAATTAGACACGCAGATACAGCTGAGAATCAGGAATCTGCAGTTAGAGATGACTTGAAACTGACAATATGACCTTCTCAAAAGTATGGTAAGAATTGGAATAGTATATTCTCATTTCAATCTTGGGGGATGTTTAGACTACAACGTAGAAGAAATAACTGAAGAAAAAACACTAATTTATTACACACAAAAATTAATTTTGGTACTTTTTATGGCCCCTTAGCAAAGATATCTTTCCAATAATTTTTCCAGTTACCAAGGCTATTATTAATTGAAT
>chr6:134038066-134038199:0.145996
AAGGAACTTTGGCCTCTCTCAACACCTATTATTATTTGAATTTTCTACGGAAAAAATATAGAAATGTTGCGATCTTTCTTTGTTAGTTTTCCAACCCCGGGTTTGATTTAGTAGCAATTTCACAGACATCCTTT
>chr10:41882482-41882652:0.144398
GGAATGGAATCAACCTGAGTGGAATGTAAATAAATGGACTGGAACGGTATGGAATGGAATGGAATAGAATGGAATCAACCACAGTGGAATGGAATGGAATGGAATGGAATGAACCAAAGTGGAATGGAATTGAACGGAATGCAAAGGAATCAAACCGAGTGGAATGGAATG
>chr10:127504470-127504580:0.143799
CAACCATAAAAAGGAATGAAGTGCTGGTACATGCCACAACATGGATGACCCTTAAAAACATCCTAAGGGGAAGAAACCAGTCACAAAAGGCCATATATTGTCTGATTCCAT
>chr6:9240284-9240406:0.141247
GGATTTCCTAAATTATCAAAACCTTAACAGCCCCTTAACTAGTATTTATTAAATTAATTGATACTCTGAAGCTTTAGAAATGCATTCAAAATCATACAATGGGCAAATAGGCCAGTTTTATAT
>chr3:71007452-71007627:0.139988
TCCTTCGACATGTATTAGCATATACCTGGTTTCTTTAACATACACTTTGTTTTTCCAAAACCACAAACATAGTTGCTGGAATTTCATGTGGAAGTGCTTAAGGGGCTGAAAGTTAACACCTTTGTGATCCACGCTGCCTCATGGTGGCTGTTAAACAAAAGCCTCTTTGTCGAGGC
>chr6:96010680-96010942:0.13937
GTAATTATTTATCTGCATTGCTCTATATTTTAGTTAAAGTAAGAAATGTTTCTGTTAGTTTGTTAAAGTAGGTAATGATAAAAATTAGTGTTTCTTATTCCTCCATGCCTTCCTGCTTGACTAGATAATTTATCAAATAATTTGGATTAAATTTCATCTTTGTGTTGCTAAATGTCATGCTACTTATTTGTTCTTTTAAGTGGTTTTGTTGGACTCTCAGCCATTAGACAATTGATGCCATTATATCTCATATCATTTTTATA
>chr3:193513980-193514115:0.135056
TAACATGTGGTTGTTCCCTGCTCTAGCATTCACGAAACTCACAACTTTAAAAGAAATATCTTGTGAAATCGCTCTTCTTGATCAAACCTCACCATCCACAATTTTTAATTTAACTTGTATTTTAAGATCGGGGAAC
>chr6:73053254-73053495:0.129891
TTTAGACACCCACAAAGAGATTTAGATAACCACACAATAATAGTGGGAGACTTTAACATCCCACTGGCAGTATTAGACAGGTCATTGAGGCAGAAAACTAACAAAGAAATTCAGGACCTGAATTTGACACTTGACTAAATAGACCTAATAGACATCTACAGAAATCTCCACCCAAAAACAGGAGTGTATATATTCTTCTCATCTGCACATGGCCCATAATCTAAAATTGACTAATCAGCCAT
>chr7:106718286-106718513:0.128827
TAAGTAGAGGTACACATAATTATGCCCTTAAAGCTAATCAGGATTTTCAAAAGTCAAGCATACCATGGGCTGTGGCTTTTATTAGTCACAGCCTCCGGAAATGTTGATTCAGCTGAGTAGGAGGCAATGGGAGCATTCATTGTGACTTAGTTAATAGTCATGTGTGGGGGAAGGGTGCAGAACTGGGTAGAAGATGAAAGAAGATAAGCACATGTTTAAAAGAATTGC
>chr3:98349078-98349194:0.128589
TTTTTCTTCTAATAAAAGATAGGTTTTCTAAATTTGCTAATCCATTCTCTGATGATAAGTAGCTACTCAACAAATATTTTTAAATGATTAAAACCTTTATTTTGTCCTTTGATGTCA
>chr6:97941197-97941315:0.127165
TATATATACATAAACACATAGTTTAAAAATTGGATGATGTGCATATTATTCTGTAACTTGCTTTTATTTGCAGTAGTGGTATATCTTGGGCAACTTTTTCATACTATATATACACACAC
>chr6:13762576-13762683:0.126882
AGCAGCTTTGATTTTTGAGATGCATTTTTGTATGTTCAGTTCAAGTGGTTCACAAGATGCCTTTTCCAAATAACTCCATGGCAACGCAACTCTGGAACTCACACGCAC
>chr10:41286521-41286635:0.126299
CAGAGTGGAACCTTCCTTTATTCAGAGCAGTTTTGAAACACTCTTTTTGTGGAATTTGCAAGTGGAGATTTCAAGCGATTTGACGACAATCTTAGACATGGAAATATCTTCATAT
>chr3:78824027-78824158:0.125263
TGCTGCATTCCTTGAGGTTGCATCACACTAGTTTCTCAAGAGCTTGAACTAGGAATTATTTGTTTTTATTTCCTTATTCCTATAGCAGTGCCATACTGTAGTAAAACAAAAAGAAGTTTGTTGAATTAAGTA
>chr7:148890857-148891052:0.125191
ACAATTGTATAAGTAATCATCAAGTATTAGAATTAATGAGTGAAGTTAACAAGGTCACTGGATACAAACTTAGTTTACAAAAAAGTCCATTTCTGTGTATAACAATAAAGAGGAAATTAAACTTTTAAAGTGATATATACCATTTACCTTTGGGAAAATATCAAATATCTAGTCATCTGATGAAAGATGTGTAAGA
>chr6:119031924-119032084:0.124666
TCCCATTTTACAGGAGGAAAAAGTGAGTACAGATATATAGATATAGATATGTAAAGAAATAAACCAGGCCTGGCACGATGGCTCACTCCTGTAATACCAGCACTTCGGGAGGCCTAGGTGGGCGGATTACCTGAGATCAGGAGTTCAAGACCAGCCTGGCC
>chr7:51759545-51759814:0.123804
TGGTCTGTCAAGCACACTGCATCCTGAAATAAAGCCACAGCTGATGGCAGAGGTAAAAACTATGAAAAGTGAATGGCATGAAAAAGACTTAAGGAAAAAGGAAGGACTCCAGGAGTGCAGAAACAGCTAATGAAAAATCAGAGACCTCTGTCAAGACCATTAGATATAAAAGTCCAAAATATCAATAACTTAAAGCTAGTTTTAAATAAAAAATAATCCAATTCAGTAGCTTTTCTCTTCTAATAGCCTTGATTATGATTCAATGTAACA
>chr6:34415075-34415474:0.123357
AAGAGCCCTAGCTGAAAAAGTAACATTTTAGGGCCAGAAAATCACTAAGATCGTAGAGGAAACCTATTGACTAGCTGGCCTCAGTGGGAAACAGAAAGGCAGGAGCTACTAACATTTCACAGTGGAATCCAGGTTAAACAATCACAAAGCGTGTGAACATGGGCAAACCACTTGACATCACTCAAGCCAGCAGAAAAATTGGATAAAAAGCAATCTTTGAAATGAGCCAAGGCCGTGCTGAAACAAGCTTCCCCAAACACTGCTTCTTTCTGCCAAAGCAAGCTTCTATTTTATTGGTGGCTCAGACTCCAAAGTTCACTTCCCAGGACTAACAGTTAAGTGCATATTTGGAGTTGTCATCAGCTGCCACCTCGTGGTCTACATTACAACTGCCTATCAA
>chr3:193663717-193663854:0.123099
ATGTTTCTGTACTTGAGGGATGAGTATACTTATTTTAAATTCCACCACAGGTCAGAACAAGTAAAAAAATAAAAATAAAATTGGTAAAACTCAAAGCAGTTATATACATCTAGCATTATTTATATATTGAAAATGAGA
>chr7:57369764-57369939:0.119885
TCTCTCTGTGACATCATCACCAATCGACACTCAGAATTTTAAAATTTATTAACATTATTATTATTGTAAGTTTTGAACATCTCTACCCAATGGGTTCCACGGGGCAGGATGGTTTTGGGGTGTTCGTTGTGGCATCCTCAGCACCCCTTACCCAGTTCAGAGTGCTTGCATAATAA
>chr7:60980290-60980757:0.118847
CTATCACTTCTTTATTGACCATAAAAAGAATATAAGTAAGTTTTTATTTTGTTATTGTTCATTTTAGTCTAATTTCATCAAAAGATCACAATCTTTTAATTTCATTTTAGTTTCAAAGATTAAATGAAACCTACATCGAAATGAGTGTAAGATTTGCATTTGCATTATTTTGGCATCAATTTGCTATCCTCCGTCATGCACATAGAGATCATTTCCATGTACATGATTTCAAACATCCAAGTGCAGTATTAAAAGCAGTTGTAAATTTTGGTTCTCATTTTCATGATACAATTACAATATAAACTTCCTCTTGCTGCTGTGACCAATTACCACAAACTTCATATCTTACAATAAATTGACCATTAATCCTACAGTTCTGTAGTTCAGAAGCCTTAAGTGAAACTCACAGGGGTAACATCAAGTTTTGGGCAAGGCTGCAGTCTTTCTGATGGCTATGTGGCTGAATCT
>chr6:126608300-126608978:0.118632
AAGAGTACATATGCAGTTTTATTACATGGGTATGTTGCATGATGCTGAGGTTTGAGGTACAGGTCCCACCACCCAGGTAGTGAGCATAGTACCCAATAGGTAGTTTTTCAATCCATCCTGCCTCCCCTCTGACTCCTCTAACAGTCTACAGTGCGTGTTGTTCCCATCTTTATGTCTGTGTGTACTCAGTTATCTCCCACATATAGGTGAGAACATGTAGTATTTCCTTCTGTATTCCTGCATTAATTTGCCTAGAATTATAGCCTCCAGCTGCATTCATGTTGCTGCAAAGAACATGATTTTGTTTTGTTATGGCTGCATAGTCTTCCACAGTGTATAGGTATCAAATTTTCATTATCCAATCATCCGTTGATGGGCACCTGGGTTGATTTCCTATCTTAACTATTGTGAATACCACCGTGATGAACATACAAGTACAAGTGTCTCTTTGGTAAAATGATGTGTTTTCTTTTGAGTATATGCTCAGTAGTAGGAGTGCAGGATCAAATGTCAGTTCTGTTTTCAGTTCTTTGAGAAATTTCCATAATACATTCCATAGTGGCTGAACTAATTTACATTTCCACCAACAGGGCATAAGTATTCCCTTTTCTCCACAGCCTTGCCAACATGTCATTTCTTGACGTTTTAATAACAACCATTCTGACTGGTGTGAGATGCT
>chr6:94310903-94311478:0.118283
CCTTGTTGAAACATTTCAGGTGGCTCTGACAGAGATGAAACTTGGGCTTTGAAGAACACTTCATGCTCTTGTGAAGAGTTAATGAATAAAATCACTTACTGCATAGTGGATACTTGTAAAGGAATTATGACACCAAGTTTTAGACCATGTAATTTGTGGAAATACACTAAAATAGGGAATCCTAAAGGTATAATCCACAATACTTGCTATGGAGATTCCAAGGAAAAAGACATTTCACCATTTGAAATATAGAGTTACATGGAACAGGCACTAAATAATACATTTTTTAAATTAAAAAATCTTAATTTGGAAAGTATAGGATTCAAATTAGATCAATGTTATTCTAATAATGACAAGTCAGAAGCAACACAACAATGAGGACAGGAACAAAATTAAGGAATATTAAAAAATAGAGAAATTCAACTAACAACAGGAATATATATATTATATTATACTTATATTCTGTATTATTAAGATATATTATATATATATGTATACTTTTATTTTTTGAGACAGAGACTCTTTCGCCTAGGCTGGAGTGCAGTGGTGCGATCTCCGCTCACTGCAACCTCCATC
>chr6:137910776-137910897:0.116988
TGCTCTTCTGTGCTCCTCTTCCCTTTATGACTTCAAGCACAATTTCCAAAGTATAATCCATTTATAGAAACACAAACCCAGGGAATTTCTACCTTCTAAAATAAGGCCAACACATTCATACA
>chr7:36167523-36167672:0.115508
GTTTTCCTCTGAAATGAGAGCAGTGACCTGGAGCCTTCTACACTGCCACCCCCACGCAGCAGCCTCCAGTTTGCCAAGTTCTTTGCTTGCCCTTGGCTACAGGTAATGTTGATGCATAAGTTTGCCAAACCCTGGGCACTGGGCACCAAT
>chr6:162075399-162075507:0.115334
ACATCACATTTTGGTGTGTAGTATAGTACTCTAACTCCCCACATAAAACTTAACTTGATCGCCTGCATTTATTTTTAAGAAAGGGAAAGGTACAAATCACATCGGATTA
>chr6:144110539-144110882:0.113677
AAGGACTCAGGTGTCCATCTTTGGTTCAGAAAAGATGATCTTGTACCTAAATGTCTCCCATGTTGCCATTCCAGTCTCAAATGTCATACTGGTAAGTAACCTTATGGTCATAAATTGTATATTTATTAACAATGACTTGCTCCAGGTGGTAACCTCAGTTCTTTTGAAATAGAACATCTGATCTTGTGATATTAAAGCTTCTTTAACTTGTGATGTTAAAGCTGCTTCCTTTACTAAGCAAGTGACTTTTCAAATCGAAGATTTATAATTAAATGCAAAGCTGGTAAATTATATCATGCCACCCGTATGAATACTTTCATGTTAGGCTTAGGAATAATCTTTTT
>chr6:94625693-94625856:0.11301
TAATATTTATTAGAGCATGTACAATAGGCTAGAGTTCATACTGTACAGTAATTATATAAGAGAGAACCATGGTGGATAGAATTAATAGTGTATTAATCATTAATAATTAATGGATTAAAGAGTATTTCTATGTCAGATTAGAAATTGCTGAATATTTTGAGTAT
>chr3:178452940-178453107:0.112981
CTAATCATAGTCATGCTTATATTCTTCTGATTGGCCCAGGTCGTATGCCAGCACCATAGCTGCAAGGGAGACTGGAAAGTGAATTTCTAGCTTCTATCTAGGAAACCCTGATGTGAGAAATTCCAAGCACAGAAAAGGTATTTCAAAGAAGCTAAAAGGCTACAAATC
>chr7:106002787-106002930:0.112592
TTAGGTATTTTTAACATGTATAAAATATTGTTTCAACATGTTATCAATACTTAAAGGTCATTCATGGCCAGGCATGGTGGCTCATGTCTGTAATCCCAACACTTTGGGAGGCTGAGGCCAAAGGATTGCTTGAGCCCAGGAGTT
>chr6:60279348-60279509:0.111705
GTTTAATAAAACACAGGTTTCATTTATTGATATAAAACAACACATCACAAAGGTTTTGTGCACGCTGCTTGATTTTAGGTCTTAGGGCTGGATGTTTGTATGTTCCTGTAAGGGCTCAATGGGCTCAGAAATGTCATTTCTTAGATTCTACAAACTGTGTGT
>chr6:6516955-6517057:0.109909
TTAGTAGGATGGGTGATGAGTTATATGAACACATTTCCACATTAATTGAATTCCCCTCAGTTGGACTTCTGCAAAATGAACTTTTTTTTTTAAGAGCTACATT
>chr6:52938036-52938321:0.109071
TGCTTCTGGCACTGACCGGCTGGCTGGCTGTGTCTGTGGTGACTTTGGGGAATTCTGTGAGAGCATGCCAGCATGCCAGGCAGAGGTCAGGCCTAAGGGCTTGTTTTCAAAACCTATGAAGTAGAACCAAAGGAAAAGTGGCTTGGAGCACCAGGAACTCAATCACACAGCACTTGGAAACCCAAGGGAGGCATTAGAGTAAGGAGTAAAGGCCCAGAAGTGGTTGTTTTGAAAGCAATTCAGAGAAAGAAGGATTTCCTTTTTCACTGTATAGCCTTTTATACTG
>chr6:58254540-58254688:0.108627
TACTCACAATGTACACCCTCCCATGATATTGTTTTTAATATCCCAGGGGAGGGCGGTGATATTATTCCCAGTAGAGCAGGAGTTGTACACCTTTTGTGTAATATTTTTCTAATATCATAGGGGAAGAGAGGATGATATTATTCCCAACA
>chr7:52686604-52687451:0.108226
AACGTATTTACAATAACCACTTTAAAACTTTAAAATTGTTGTCAGATATTTTCAAGTCTGATTCATCTTGACATTGGTATGATTTGCTTGCTTTTTTTTTCACTGAACTTGTGATTGTATTGGTTCCTGGGTGTGATAGGTGATTTTCAACTGTATCCTGGACATTTTGGTTATTATGTTAGAAGACTCTGTATCTTATTAAATCTTTATTTTAACATGCTTATTCTCTTTAGGTTTAGTCTTTATAGGTGCTGGCCTTCATGTCATGGTTCCAGTGAAAATTTAATTGTCAGATCTTTTGTAGCGCCATTTGTCTGTTTGGCTTATTTGGCTCTGCTGTGATACCCACTGTGTAGTGCTGGTAGTGACTGGGGGTTAGAGGGTGGTTTATGCAGCCTGGGACATCTGGTACTTCTAGTTGGGGAAAGGGAGTCACCACACTGGGGGAATGAAGAATACTTCCCAGGCTGGAATATGGGTGATGCTGGATCCCCCGTGTCCATACTCCCTGGCTAGTATGCCTTCCTTTTGAGAGAGGAGTATCTCATGTGGTGTGGAGAGTGCATTGCTGAGCCGTATGCTGTTGATGAGCCCCTGATCTATTCCCGTTGTTAGTGCTTGAAGGCTAGGGTGGCCTGGTGCTATTTTTGAGACTTCCATTGAATCTAGGGAAGGAACAAGCTTCCTTATGTCACCCTGTGTTGCTACATTGGGCCTGGATCATATTACGTTTTCTAGGGGAAAGTAAGTTGCCCTATTGCCCCGTTGTATTTTCAGTACTATAGTCCCTAACAAATTGTCCATTTTCTTTCCACCACAAAGTACTTCTCTGACTTCTTCTCATATTA
>chr7:111629593-111630066:0.108062
TTCTTTGTTAACCCAATGGTCATTCAGGAGCATATTGTTTAATTTCATGTATTTGTACAGTTTCCAGAAACCCTCTTGTTTTTTATTTCTAGTTTTATTTCATTGTGGTCAGAGAAGATACATGATATGATTTCAATGTTTAAACATTTGTTGAGGCTTGTTTTGTATTCTAACATATGGGCTATCTTTGAAAATATTCCATGTGCTGATGAATGTGTACTCTGTAGCTGTCAGATGAAAAGCTCTGTAAATGTCTGTTAGGTCCATTTGATCTAAAATATGCAGTTTAAACCCAATATTCCTTTGTTGATATTCTGTGTAGATAATCTGTCAGTTGCTGACAATGGGGTATTGAAGTCCCCAACCATTATTATATTGGAGCCTATTCCTCACTTTAGAGCTAATAATATCTGTTTTACATTTCCAGGTGCTCTTGTGTTGGGTGCATATATATTTAGACTTATTACATCCTCT
>chr7:17709789-17710159:0.107823
TGTGGCAAGTGTAGTCATTGTATGAAAATATCACGATGAATGTCTTCATACTCCTAATGAAGAATATTTACTCATCTCAGAAGAGCCAAAGGTACTAGAGCTGACCTAGACTTTCTATTAAAATAAAAGCAGTGTTCCTCTAGAATGACAGAGCAGCCCTGATTTAGCAAGCTTTCACATCCAGGGTTGGTACATTTAAAAAGCATTTCTTTCATTTTTAGTTTCCAGAGATTTCAAATGTATTGGATCAAGTCATTCTTAATATATTTTTTCTCACTTTAATGCCTATGGAATGTGCAGTAATATACTTTCTTCAGCCCAGAAATTGGTGAATTTTACTAGTTTTATCTTAAACAACTTTTGACCTTGTT
>chr6:134460266-134460949:0.107193
AAGCTTCATGAAGGCAGGGACTATCTGATTCCTGCTATACCCTTAGGGTCTAGAATGTTGCCTAGTTCATAGTAACTACTCAAAAAATATTTGTTGCATAATTAAATGAATGAATAAATGAATATGGATGCATACAGCATTCTCTATTGTCTGAGAGTTTATAAGGAGGTCATTACCAGTCACTCAAAGAAATATTGTAGAGGCAGCAACCTTAATGGAAATCAGTCAGAAGCCTTGAAGGAAATGACTGATTTTATCAATGTTCTTCATTTTAATAAAAAAGAAAAGTTTAAGATTTACTAAGGTCTGACTGAAGGCTTTCTTAAGCTTAGTCAGAGATGTCCATGGTACAATTTAAGGGGCACATTATGGAATCACCTGCCCAAACCAACTATTTTCTGTGGTCCATCATAATGTCTAAACTTCTCAGTATTTATTATTTTATTTATTTTACAAATATGCCAGGCCCTATTCTAAGAAGTTGGGATATAGCAATCAACAAGTCAACATCCTGTCCTCATGGAACTTACGTTCTAGTTGGGAACAGACAATAAAGGAAGAAACACATGTATAGCAAGCACCAGGTGGTAAGAAAAGCCAGGAGAAAACTGACAACAGGCAAGGGAGAGGTGGAGGTAGAGATGGGTCTGTGTGGCTTTTAAGACCACAGCTAGGGAAGCCAGT
>chr6:164060146-164060420:0.105772
TTTAAATTGTGGATTTAATTTTCATTTTTCTGATACATACTGTTCTCATGTCATACAAAGCTTTGTTTTAGTAAATGCTACAAAAAATACAAAAAGGTAACAGGGGACTCAACAGATATTTCCATTTGTGTTTAATTTGTGGATATGTGGAGAGATCAGTATGTTATCTTGGATTTCTAAGGAAAGGCATGGAATCAAACGGAAACCCATGGAAAATAAGTTTATTCCATGCTGTTGAGCCTCATTTCAGATTTTTGTGGGCCATTCCTGTGTCT
>chr6:165858880-165859008:0.103893
CTCTTTGAGGGTAGAATCTTACTTTTAAATAAAGCACTTCTTAAGTACAGTGATGTTTAAACATCACTACTGTAAAACAAACAAGCAAACTACAGCTGATGTTCATTGTTCAAGGTAGTTCTGTTCTGT
>chr3:168935424-168935570:0.102951
AAACCCGAAAGAGCCAGCAAAAAACCTCCTGGTACTAACAAGCAAATATAGCCAGGTTGCAGGATACAAGATTGATACAAGTCTATCACTTTCTTATACATTAGCAATGAGTAAGTGTAATTTGAAATTAACAACACAATACCATTT
>chr10:11823259-11823388:0.102871
GCGCCGCGGGCGCGCGCAGTGCGTGCCTAAGGAGTGCGAGTTCGGGCGGCGCGAGCGCGCGGCGGCAGTAGAGCGCGCGCGGGTGGGCGCGCACAGGGAGAGCGCGCGGCGGGGCGTCCCGGAACAGTCT
>chr3:100700635-100700888:0.102181
ATTACACTTGGTGAAAATATTTCTTCCAGTTTATTGTTTTCTTCTCTTTTTAGAATAATGAAATGATTACTCTGGATTTGATTGGAAATGTCCAAAAGATTAATAGAGCGTTTAGGATTTTCTGAGTTTATATGCCCTTACCCAGGCAGAATAATTTTTCATGTTAGATTAAGAAATATGTTAAGAACTATGCAGAAACTTCTAAAATGTAGAACAGTGGCATAAATATGCTACGTGAGATCAAATGACTTATG
>chr3:99484438-99484600:0.102085
AAGTCACAAAATTGAACGTGATTTCAATAGGTCCTGTTTACTTCCTAATTGTATTTAACTAATATAATGATCATCAATACTTCTTAACAGCCAATGGTTTAGATACGGTGGCATACTCTAAGGTTTCTTGTCATTATCCCTATTGCACAGTTAAAGCAAAAGA
>chr7:108244079-108244243:0.101678
AAATAAAACCTTTCTTTTTCTCTCAAATGAAGGAGGAAATTATTTTAATGAAAAAAATCAGCTCTCTACCAGAATTTGAAGGCCACGCATTACTCGCCATTTCATTCTCCTCTATTTGGGCTTTTCAGCATCCCAACATGGGTGGGTTCCATGCTGGTTGAACAC
>chr6:116368475-116368642:0.101454
AACACAATAAAATTCAGTAGAATCACAGGTAAAGTGCTGAACACTGCATTGAGTGTAGTTGTTTAGTTCAGTGATTCTCCAACTAAACTTTTAACACTTTAAGGTTTTATTTGGTAGATTGTAATATGGAGTCAGCTGGGTAATATTGCTGCCATGGAAGCTCCAAGG
>chr7:114536087-114536239:0.100466
AGTCACAGAAGATAGCAAATGAAATGTTTATCCTCACTATGGCTTCAGAGTGGGAATTTTGCTTTCTTGTTGGAATAGAAAAGGAGAATTAGATGCTGGCAACATAAGCAAAAGATAGGAATGAAGTTACTGTTTTGAGTGTCTAAAAAACAC
>chr6:86543684-86544231:0.100345
AAAACAGAACTACTATTTTACCCAGCAATCCCATGACTGGGTATCTACCCAAAGGAATATAAATAGTTCTACCAAAGAGACACCTTCATTTTCATGTTCATCACAGCAGTATTCACAATAACAAAAATATGGAAGTAACTTAGGTGCCCGCCAATGATGGATTGGATGAAGAAAGTGTGGCACATATGTACCATGGGAAACTATGAGCCCTAAAAAAGAACAAAATCATGTCCTTTGCAGCAACCTGAATGCAACTGGAGGTCATTATTCTAAGTGAATTAACACAGCAACAGTAAACCAAATACCGCATTTTCTCACTTATAAGCAAATCATTGAGTGCTCATGGACATAAAGATGGCAATAATAGACACTGCGATTACTAGAGAGGGGAGGGAGGGAGGGAGGGGTACAAAGGTTGAAAAACTATTGGGTACTATGCTCAGTACCTGGGTGACAAGATCCTTCATACCCCTAGCCTTGGTGTCATGCAATATACCCAGGTAACAAACCTGCACATGTACCTCCTGAATCTAAAATATAAGTTGAGA
>chr7:14326611-14326816:0.100153
AGGAATTCCCTTCTCCTGTCTATACATTTTCAACCTCCTTTCCTTTGCGGGAATGGCATAATGATTTGTTTCTTAGAGAACCTTGTTTTGTTGTTTCCTATCAGCTTCCTCTGCAAAACAAAAACACCCCTGAACCCGCCTTCCTCTTGAAGTAATACTTTGGTTCCCTGATTTTCTGATTAGGGCTTTCAAAATAATTTGTGTTC
>chr7:61806817-61806974:0.0994011
TATTATCCTGTGACATTTACTTTTTTAGCCATTAGCCTCAATGAGCTCCCAACTGTCCATTTGCAGAATGGAGAAAAACAGTGTTTCCAAACTGCTGAATCAAAACAAAGTTTTAGCTCTGTGAGATGAATGTGCACACCACAAAGCATTTTCTCAGA
>chr6:7418349-7418632:0.0986609
AGAAGGAAGAACATGCCAGGCAGAACAACCAGCAGTTGCAAAGCCCTGAGGCAGGAGTGTACGTGACATCTTCCAGAAACAGGGCTGAGACATCATCATCAAGGGAGAAAGTAGTAGATGCAATCAGATAGTGTACGGCTGTGGGAGGGTTTTGGCAGGGGAGTGATATGATCTGACTTCTGTTTTAAAAGGATTACTCTGGCCTCTGTGGAGAATTGATCAGGAAGCAAGGGTGGGAGACCAGTGGGTATGTTCATTGAAGTAAACCCAAGCAAGAGACGCTG
>chr3:104560233-104560439:0.0979065
TACCTCTACTTGGAAATGTATTATAGTTAAGATTCATTCATTCGACTAATATGTATTGAGTGCCTACTATGTGCCAGGCACATGTTTTAGCTAATGTTGATGAATGGTATGGATAAAGGCCTTGACACATTCATATTTAGAAAGATGGAAATAAATACATCAACAACATGCAATCTAATAGAGTTAGTAATGATAAAGATAAAACAG
>chr10:75691253-75691374:0.0972541
TGTATATGTGTATATATATATATATATCTTTTTCTGGTCTTGTGCTGTTTTTTGTGTGTGCATGCCACTTTTCTTTCCAGTTAGGCACTGAGTGGCTAACTAATATAGCATAGGTATCAGCA
>chr7:130406649-130406891:0.0971885
TTGCATATGATATGATAACGTACCTAGAAATTTTAAGAGAATGAGAATAACTGCAATAAATATGTGGTTAGATAAAAGAAATGCTAAAATATTTGTCCTATACACCAATTAAAAAATAACAGGAAAAAAAATCTCATATACAGTAACAACTGCAGCTATAAAATATACTCTCCGGTGGGGGGACGGGGGAGGGAAAGCATTAGGAGATATACCTAATGTAAATGACAGGTTAATAGGTGCAGC
>chr6:33812805-33813031:0.097136
TAGAAGCCACCCCCTCCCCAGCTTCCAGCCTGCAGGGCACCTGGTGGCCTCTTGGGCCCGAGTGCGCTGTCCGTGGTGCTGATGGCTCCGGCCACCCTTCACGCAGCTTTGAAACTTGGAGGGCTGAATAATTTAAACAAATAGACTTGGACATATTTCCCTTTTCCCTAAGGGCAGCCAAACGTCGCCTGCTGAGTCTCTGGAATGATTACCCTCATTCAAGGGTA
>chr7:57645442-57645813:0.0966994
ACAATATAAAGCAAGGCTATCTTAGGAAATTAGGTATCACTGCCAAAGACCTTTACATGAGAAGATAAATTAAAATTACTATTAAATTTGTAACAGTCAGATGGGCTGGCAGGCAAGTTGTGTCATTTTTTTTCTTAGCATTTTTTCTTTTCCTTGATTCAATAAAACAAACTTAAATGCCAGCTATCTGCAGAACCCTCACTAGACTATGTTTAATGATATGTGAAACACAGCCTGCACACTCACAGATCCTTGCCACGTCCCATCCTCTCAAAACCTGTGTTACCCTGTGGCTAGATTTCTCAAGGAGATGAAAGAGAGAGACGAATGAGAACCATCTTCTTTCAGGGTGCTCTGCACTGTTCCTGCAGG
>chr6:77945282-77945407:0.0951557
GTTTCTCTGAAGGGTGCATGGGAGCTGTCATAATATATTTTCCCACACTATGTTGAAGAACTGGGGAAACTGGTAAAAAATGAAAATTTGGGGGATATTAACAGATTTTCCCTTGAAGCCGCCTGC
>chr3:155810253-155810368:0.0940342
ATGAAATCTCCCTGTTTTAAAACTAAAATTAAGGGTTGGCACCATACTGCACTAAGTATGGATATGCCCTGAGGCAGAAACTACATTCTTTTAGTCTGTTACCTCTGCTTTAAGGG
>chr6:100240422-100240554:0.0933683
TGAAATAAATTGGATTTCATGAATATTAACATTTTCTGCTCTTCCAAAGACACTGTTAAGAAAATGAAAACGCAAGCCACAAACAAGGAGAAAATATTTGCAACTCATATACTTGATAAGGGATATATAATTC
>chr6:35697687-35698137:0.0929293
AAGACAGGTAACAATACATAGATTTCTTAAGGCTGGAGGTGTAGGAGAGGGGAGGATGGGAAGGTGATAGGTAAAGAATACAGAATTTCTTTTTGAGAAATTATTATAAAGTTGACCATGGTAATGGTTGCACACATATGCGAATATACTAAAAACCATTGTGCTGTACACTTTAAGTGGGTGAACTGTATGGTATGTGAATTATATCTCAATAAAGCTGTTAATAAAAATAAAAGAACAAATAACCAGCCATGGGTCATAGTTTGCTTACTCCTGGCTTTAAGCAACAACTATCATATTTACTCACTGTTATTTGTCCATTCTCACATTGCTATAAAATACTTGAGACTAGGTAATTTATAAAGAAAAGAGGTGGCTGGGTGTGTTGGCTCACGCCTGTAATCCCAGCGCTTTGGGAGGCCAAGGTGGGTGAATCACCTGATGTCAGGGG
>chr6:19528399-19528500:0.0917695
GATTTCCTCCATTTATTCATCAAGACTTCATTGACTAATTATTTGAGTTCAGGCACATTGCTACACTGAGAATGCATTCAGCACTATCCCGGCTCTCCACAG
>chr7:62330682-62331499:0.0916236
TCTTCCTTGTCGTCACCTCTCTTCTGCAAAGCCCGATTTACCAACCTGCAGCTCTGTGTTTTCTGTAACCACAAGACAGCATAGGCGTGTTGACTACCTTGCCTTTCCTGGAGTTTTTATATATATAGTATATATTTGTATATCTGTTATTAATATACAAATATTTGTATGGATATATTATATATATTATGTAAACTCCAAGTGCATACTTGTGCACATATCTGTAAACCTTTCTTTCCTGTTAATTTGTACATTATCAATTTATTTTATAGACTCAAATAATTAAAGCTTCAAGGGAAAAGTTTAAACTTTCCTATAGAGAAAAGACAAATATATAGGTGACAAATAATATTTAGAGTGTAAGACGCTTTTTAAATGTATATTTGCAATTTGTGTCATAACACTTAAGTATACATTTGTTACTTTAACTATAAAATTTCAAATACTTTAAGCCAAATACATAGTATATGCAGAAAATTAGCAATATATCTATGTAGCACCTTACTGTGAGTTACTGTAACCAACCCTCTAACATAAAGAAGTAATTAAGGTAGCACCTACTTTTCAAATATAGCATTTTTTTCTCAGACCTATTAAATAAGACAAATAACATTTAAACTTTATTTTTAAATTTGCAGAATAGTAGTTTTCAGCAGATGGTTTATTTTAGCAAATTCCATCTTTATGTTGTGCTATGCTTTTATGAGTTCCAGCTGTTAACGGATATTTTACTGCTGAAACTATCATGTGTGATATAATTGCTCATTATGTGCCTTAAAACACAAGCAATAAAATTATTTTTAACTTGGAGCAAATTA
>chr3:135545500-135545753:0.091475
TTTGGCCCTTCCATCTTCTGTAGTGTGAGGTTGCAGTAAGAAGGCCCTTACCAGATGCCAGTACCTTGATCTTGGACTTCCCAGCCTCCAGAATAATGAGAAATAAATTTCTGTTCTTATAAATTAGCCAGTATTAGGTATTCTGTCCTTATGAATACCCAGTATTAGGTATTCTGTTTTAGCAAAACAAAACAGACTAAGACAAAGAAATTGGTTCCTTTTATCTAAATTTTCAAATTTGTGGGCATAGGGTT
>chr3:143477546-143478086:0.0913062
CCTTGTTATATTTGAATCACCGCCTGTAGGAGGGGCATCCCCCAAACCCCACCCAGTTCCATTGTTACATCAACCCTGGCTTGTGACATGAGCCAGAAAGCAATGGCTACTGTGATTAAACTGTTGAAGTTTGGGAGTCTGTGTGTCACAGAAGCTTATATTATCCTATGGTTCTGCGTCAACCTATGCAATGTGTCTCTGTAGAATCACAGACTATTTTTTAACAGCTGAGGAAGCAGGTGCTGGGAGAGCACCTATCCCAGGTTATCCCTATTGACTCACCTGTGACAAAGCACAAAAATCATAGTTAGAGTAAGAATGTGAGTTCTAAGGACAGTTGAAGAAAATCTCCTTCGGCTTCCCTAGGCAAAGGGTCAATCCCAGGCAATGTGTTCAGCGGGTGTTCAGCCTCTTGCCCACTCCCTAACTTTCTGTGGCTTTCTCTCGCTCTAGCTCTGCCCCTTTCTCCAGCATCACTGGCACTTGGGGCCTTCATTTGGCTCCAAGTTCTCCCCAAGCCACCCTAATCTAAAGTGATGTT
>chr7:47588066-47588183:0.0909729
TGGAGAAGGGAATGTCTATTCAAATGTTTTATGTCCACTTGGCAGCAGTCCACTGGAAACGTAAAGCCCTTTGCAGCTACCTGACTGACGGCTAGGAGCCCCACATAAGGGAAAAGCC
>chr6:83774118-83774726:0.0904463
AAGCAAAAAGCATCAGGTCCAGATGGGTTCGCTGGTGAATTCTACCAAATATTTAAGGGAAAAACTATACCGATTCTCTGCAATCTCTTCCAGAAGATATAAGCAGAATAAATATTTTCTCACTAACTCTATTAGGCCAGCATTACTCTATTGCCAATATCAAAGACATTATAAGAAAAGAAAACTATACACCAATATCTCGTATGAATATAGATGTAAAAATACTTATAGAATTATAGCAATCAAATCCAATTACAGCTAGAAAGCTAAAACATCATGATCAAGGGGGTTTATTTCAGGAATACAACATTGGTTTAACATTCAAAAATTAATTAATCTACCACATGAACAGGCTAAAGCAGAAAAATCACATGATTATACCAAGAGATGCAGAAAAAGCATTTGACAAAATCCAACCCCCATTCATGGAAAAAAAGAGCCAGTAAACTAGGAATAGAGGAGAATATCCTGAACTTAAGAGGAAATATTTATACAAATCCTACAGTGAATAGCATACTTAATGGTGAGAAACGAAACTTTCCTGCTAAGATCAGAAACAAGACAATAATGTCCTCTCTCACCACTGCTCCTCAACATTGTGTTGGAAGT
>chr7:19015306-19015491:0.0894562
TGTAGATGTTCTCCGGATTTCTTGTATCTCGAAACATACCTCTCTACCAAGATTAGAAAAAGAATTTAAATTATTCCCTCAAATATGGTTTCTAGGTTGTTAACTTTTTCTGCTTTTCTCTCAGGAATGCCAGTAATTCATAAGTTTGGTCCCTTTACAAAATCCCATGTTTCTCAAAGACGCTGT
>chr7:120186078-120186207:0.0891515
GGCTCTCCCACCACTGCTCAAAATAGTAAATCTAAAAGAACATTTCATCCTAGTGGAAAATTCCAGGGTGATGCTGTCACATTCCCCTTTAGATTGACTGTTTGGCTCATACTAAAGAGAGCTGCTAATG
>chr7:54606784-54607368:0.0878505
TTCTTTGTGTTTTTTTCTTCAACAAATTGATGATATGCTAAACATCTTCGTATGCATCTCCTTTTGCTGAGTGTAATTGCTATGTCAAAAATGCCATGATTTTAGTTTACATAGATATGGCCCTACAGAGATGTTTTTTCAGTTAACACTGTAGCAGGCTGATCATAGCTCTGAGAGATACGTCCTCACACTAATTCCCAGAACCCAAGAATGTTGCCTTATTTGGAAAAAGGGTCTTTTCAGATGTGATTAAATTAAGGATTTTGAAAGTAAGAAATTGTCTTAGGCTATCCAAGAGTCTCTAAATGCCATCACAATTGCCCCTGACCAAGGGAGATCAGACACACACAGGAGAGGAAGATGGGAATGTGAACATGGAGGCAGAAATTGAAGTGATGCAGCCACAAGTCCAGGAATGTCAGCAGTTAGGAGAAGAGAATACATTTCGGTTATTTTAAGCCACCAAACGTTTGGCAATTTGTTAGAGCAGCCACCAAGTAATGCTCACTGTCACGAAAATAAGTGCATGAGAATGCTATTTTTCCCATCCCCTGCCAACATACAGATTCTCATAGAGGAAAAATA
